# Supplementary material for: Calcium Induces the Cleavage of NopA and Regulates the Expression of Nodulation Genes and Secretion of T3SS Effectors in Sinorhizobium fredii NGR234
Source: Int J Mol Sci. 2024 Mar 19;25(6):3443. doi: 10.3390/ijms25063443 (PMC10970691; doi:10.3390/ijms25063443)
Supplement: Supplementary file 1 [file ijms-25-03443-s001.zip › Supplementary Dataset 1.xlsx]

## Sheet: NGRAPvsNGRWT
Supplementary Dataset 1. Comparison of RNAseq data of S. fredii NGR234 grown in the presence of the inducer flavonoid apigenin with the NGR234 in the absence of any treatment
replicon	source	Type	start	End	Strand	GENEID	log2BaseMean	log2Ratio	STDERR_log2Ratio	pvalue	padjust	FoldChange	Gene_name	Description	Features
U00090.2	Genbank	CDS	101	1324	+	NGR_a00010	10.6663	-0.807553	0.0535616	2.29e-51	4.87e-50	0.57135	repA	replication protein RepA	ID=cds-AAB92426.1;Parent=gene-NGR_a00010;Dbxref=NCBI_GP:AAB92426.1;Name=AAB92426.1;Note=y4cK%3B NGR234_46;gbkey=CDS;gene=repA;locus_tag=NGR_a00010;product=replication protein RepA;protein_id=AAB92426.1;transl_table=11
U00090.2	Genbank	CDS	1381	2361	+	NGR_a00020	10.4623	-0.660087	0.0577236	2.79e-30	3.71e-29	0.63284	repB	replication protein RepB	ID=cds-AAB92425.1;Parent=gene-NGR_a00020;Dbxref=NCBI_GP:AAB92425.1;Name=AAB92425.1;Note=y4cJ%3B NGR234_45;gbkey=CDS;gene=repB;locus_tag=NGR_a00020;product=replication protein RepB;protein_id=AAB92425.1;transl_table=11
U00090.2	Genbank	antisense_RNA	2363	2409	-	NGR_a00030	7.30137	-0.286375	0.134215	0.0328671	0.0593672	0.81996	NGR_a00030	antisense RNA regulator of RepB translation	ID=rna-NGR_a00030;Parent=gene-NGR_a00030;Note=ctRNA p42d%3B RF00489;gbkey=ncRNA;locus_tag=NGR_a00030;product=antisense RNA regulator of RepB translation
U00090.2	Genbank	antisense_RNA	2450	2518	-	NGR_a00040	7.02216	-0.258541	0.146372	0.0773416	0.125964	0.835933	NGR_a00040	negative antisense RNA regulator of RepC	ID=rna-NGR_a00040;Parent=gene-NGR_a00040;Note=S-element%3B RF00490;gbkey=ncRNA;locus_tag=NGR_a00040;product=negative antisense RNA regulator of RepC
U00090.2	Genbank	CDS	2516	3730	+	NGR_a00050	8.31963	-0.554815	0.0968907	1.03e-08	4.74e-08	0.680745	repC	replication protein RepC	ID=cds-AAB92424.1;Parent=gene-NGR_a00050;Dbxref=NCBI_GP:AAB92424.1;Name=AAB92424.1;Note=y4cI%3B NGR234_44;gbkey=CDS;gene=repC;locus_tag=NGR_a00050;product=replication protein RepC;protein_id=AAB92424.1;transl_table=11
U00090.2	Genbank	CDS	6296	6505	+	NGR_a00060	8.38746	-0.618631	0.118085	1.62e-07	6.68e-07	0.651289	NGR_a00060	putative cold-shock DNA-binding domain-containing protein	ID=cds-AAB92423.1;Parent=gene-NGR_a00060;Dbxref=NCBI_GP:AAB92423.1;Name=AAB92423.1;Note=y4cH%3B NGR234_43;gbkey=CDS;locus_tag=NGR_a00060;product=putative cold-shock DNA-binding domain-containing protein;protein_id=AAB92423.1;transl_table=11
U00090.2	Genbank	CDS	6654	7571	-	NGR_a00070	9.58971	-0.29757	0.0658408	6.2e-06	2.13e-05	0.813621	NGR_a00070	DNA integration/recombination/inversion protein	ID=cds-AAB92422.1;Parent=gene-NGR_a00070;Dbxref=NCBI_GP:AAB92422.1;Name=AAB92422.1;Note=y4cG%3B NGR234_42;gbkey=CDS;locus_tag=NGR_a00070;product=DNA integration/recombination/inversion protein;protein_id=AAB92422.1;transl_table=11
U00090.2	Genbank	CDS	8103	9245	+	NGR_a00080	8.60599	-0.383812	0.0813301	2.37e-06	8.55e-06	0.76641	NGR_a00080	hypothetical 41.8 kDa protein	ID=cds-AAB91636.1;Parent=gene-NGR_a00080;Dbxref=NCBI_GP:AAB91636.1;Name=AAB91636.1;Note=y4cF%3B NGR234_41;gbkey=CDS;locus_tag=NGR_a00080;product=hypothetical 41.8 kDa protein;protein_id=AAB91636.1;transl_table=11
U00090.2	Genbank	CDS	9271	10446	+	NGR_a00090	7.54586	-0.773853	0.124525	5.15e-10	2.67e-09	0.584854	NGR_a00090	hypothetical 43.4 kDa protein	ID=cds-AAB91635.1;Parent=gene-NGR_a00090;Dbxref=NCBI_GP:AAB91635.1;Name=AAB91635.1;Note=y4cE%3B NGR234_40;gbkey=CDS;locus_tag=NGR_a00090;product=hypothetical 43.4 kDa protein;protein_id=AAB91635.1;transl_table=11
U00090.2	Genbank	CDS	10904	12826	+	NGR_a00100	9.2244	-0.339841	0.0727829	3.02e-06	1.08e-05	0.790128	NGR_a00100	hypothetical 71.6 kDa protein	ID=cds-AAB91634.1;Parent=gene-NGR_a00100;Dbxref=NCBI_GP:AAB91634.1;Name=AAB91634.1;Note=y4cD%3B NGR234_39;gbkey=CDS;locus_tag=NGR_a00100;product=hypothetical 71.6 kDa protein;protein_id=AAB91634.1;transl_table=11
U00090.2	Genbank	CDS	12823	14376	+	NGR_a00110	9.63352	-0.140542	0.0652703	0.0313004	0.0568882	0.907178	NGR_a00110	hypothetical 57.8 kDa protein	ID=cds-AAB91633.1;Parent=gene-NGR_a00110;Dbxref=NCBI_GP:AAB91633.1;Name=AAB91633.1;Note=y4cC%3B NGR234_38;gbkey=CDS;locus_tag=NGR_a00110;product=hypothetical 57.8 kDa protein;protein_id=AAB91633.1;transl_table=11
U00090.2	Genbank	CDS	14410	14706	+	NGR_a00120	7.78955	-0.0273823	0.114842	0.811543	0.862123	0.981199	NGR_a00120	hypothetical 10.2 kDa integral membrane protein	ID=cds-AAB91632.1;Parent=gene-NGR_a00120;Dbxref=NCBI_GP:AAB91632.1;Name=AAB91632.1;Note=y4cB%3B NGR234_37;gbkey=CDS;locus_tag=NGR_a00120;product=hypothetical 10.2 kDa integral membrane protein;protein_id=AAB91632.1;transl_table=11
U00090.2	Genbank	CDS	14763	18356	+	NGR_a00130	9.92592	-0.0743323	0.0606855	0.220622	0.308143	0.949782	NGR_a00130	conserved hypothetical 137.7 kDa protein	ID=cds-AAB91631.1;Parent=gene-NGR_a00130;Dbxref=NCBI_GP:AAB91631.1;Name=AAB91631.1;Note=y4cA%3B NGR234_36;gbkey=CDS;locus_tag=NGR_a00130;product=conserved hypothetical 137.7 kDa protein;protein_id=AAB91631.1;transl_table=11
U00090.2	Genbank	antisense_RNA	18382	18424	-	NGR_a00140	6.71414	-0.31918	0.174192	0.0668996	0.111149	0.801525	NGR_a00140	antisense RNA regulator of RepB translation	ID=rna-NGR_a00140;Parent=gene-NGR_a00140;Note=ctRNA p42d%3B RF00489;gbkey=ncRNA;locus_tag=NGR_a00140;product=antisense RNA regulator of RepB translation
U00090.2	Genbank	CDS	18466	20286	-	NGR_a00150	7.69402	-0.151434	0.122392	0.215981	0.302975	0.900355	NGR_a00150	hypothetical 66.8 kDa protein	ID=cds-AAB91630.1;Parent=gene-NGR_a00150;Dbxref=NCBI_GP:AAB91630.1;Name=AAB91630.1;Note=y4bO%3B NGR234_35;gbkey=CDS;locus_tag=NGR_a00150;product=hypothetical 66.8 kDa protein;protein_id=AAB91630.1;transl_table=11
U00090.2	Genbank	CDS	20359	21654	-	NGR_a00160	8.23772	-0.563106	0.106008	1.08e-07	4.58e-07	0.676844	NGR_a00160	hypothetical 47.6 kDa protein	ID=cds-AAB91629.1;Parent=gene-NGR_a00160;Dbxref=NCBI_GP:AAB91629.1;Name=AAB91629.1;Note=y4bN%3B NGR234_34;gbkey=CDS;locus_tag=NGR_a00160;product=hypothetical 47.6 kDa protein;protein_id=AAB91629.1;transl_table=11
U00090.2	Genbank	CDS	21953	22744	-	NGR_a00170	7.57042	-0.503605	0.128407	8.78e-05	0.00026104	0.705342	NGR_a00170	putative transposase number 2 of insertion sequence NGRIS-3a	ID=cds-AAB91855.1;Parent=gene-NGR_a00170;Dbxref=NCBI_GP:AAB91855.1;Name=AAB91855.1;Note=y4bM%3B NGR234_33;gbkey=CDS;locus_tag=NGR_a00170;product=putative transposase number 2 of insertion sequence NGRIS-3a;protein_id=AAB91855.1;transl_table=11
U00090.2	Genbank	CDS	22741	24291	-	NGR_a00180	7.11179	-0.700337	0.133691	1.62e-07	6.69e-07	0.615428	NGR_a00180	putative transposase number 1 of insertion sequence NGRIS-3a	ID=cds-AAB91627.1;Parent=gene-NGR_a00180;Dbxref=NCBI_GP:AAB91627.1;Name=AAB91627.1;Note=y4bL%3B NGR234_32;gbkey=CDS;locus_tag=NGR_a00180;product=putative transposase number 1 of insertion sequence NGRIS-3a;protein_id=AAB91627.1;transl_table=11
U00090.2	Genbank	CDS	24639	25307	-	NGR_a00190	11.9958	-0.327837	0.050979	1.27e-10	6.9e-10	0.79673	NGR_a00190	hypothetical 24.3 kDa protein	ID=cds-AAB91626.1;Parent=gene-NGR_a00190;Dbxref=NCBI_GP:AAB91626.1;Name=AAB91626.1;Note=y4bK%3B NGR234_31;gbkey=CDS;locus_tag=NGR_a00190;product=hypothetical 24.3 kDa protein;protein_id=AAB91626.1;transl_table=11
U00090.2	Genbank	CDS	25648	27540	-	NGR_a00200	7.28102	-0.50265	0.137093	0.000245893	0.000684358	0.705809	NGR_a00200	putative periplasmic serine protease%2C DO/DeqQ family	ID=cds-AAB91625.1;Parent=gene-NGR_a00200;Dbxref=NCBI_GP:AAB91625.1;Name=AAB91625.1;Note=y4bJ%3B NGR234_30;gbkey=CDS;locus_tag=NGR_a00200;product=putative periplasmic serine protease%2C DO/DeqQ family;protein_id=AAB91625.1;transl_table=11
U00090.2	Genbank	CDS	27656	28072	-	NGR_a00210	3.55725	-0.221788	0.484085	0.646839	0.729491	0.857502	NGR_a00210	hypothetical 15.3 kDa precursor protein%3B potential periplasmic protein	ID=cds-AAB91624.1;Parent=gene-NGR_a00210;Dbxref=NCBI_GP:AAB91624.1;Name=AAB91624.1;Note=y4bI%3B NGR234_29;gbkey=CDS;locus_tag=NGR_a00210;product=hypothetical 15.3 kDa precursor protein%3B potential periplasmic protein;protein_id=AAB91624.1;transl_table=11
U00090.2	Genbank	CDS	28144	28419	-	NGR_a00220	4.74628	-0.122057	0.30841	0.692281	0.767309	0.918877	NGR_a00220	hypothetical 9.6 kDa integral membrane protein	ID=cds-AAB91623.1;Parent=gene-NGR_a00220;Dbxref=NCBI_GP:AAB91623.1;Name=AAB91623.1;Note=y4bH%3B NGR234_28;gbkey=CDS;locus_tag=NGR_a00220;product=hypothetical 9.6 kDa integral membrane protein;protein_id=AAB91623.1;transl_table=11
U00090.2	Genbank	CDS	30247	31062	-	NGR_a00230	8.77671	-0.47226	0.079416	2.74e-09	1.33e-08	0.720835	NGR_a00230	hypothetical 30.0 kDa precursor protein%3B potential periplasmic protein	ID=cds-AAB91622.1;Parent=gene-NGR_a00230;Dbxref=NCBI_GP:AAB91622.1;Name=AAB91622.1;Note=y4bG%3B NGR234_27;gbkey=CDS;locus_tag=NGR_a00230;product=hypothetical 30.0 kDa precursor protein%3B potential periplasmic protein;protein_id=AAB91622.1;transl_table=11
U00090.2	Genbank	CDS	31606	32979	-	NGR_a00240	5.06278	-0.621693	0.275969	0.0242744	0.0453071	0.649908	NGR_a00240	putative transposase number 2 for older and disrupted insertion sequence NGRIS-28c	ID=cds-AAB91621.1;Parent=gene-NGR_a00240;Dbxref=NCBI_GP:AAB91621.1;Name=AAB91621.1;Note=y4bF%3B NGR234_26;gbkey=CDS;locus_tag=NGR_a00240;product=putative transposase number 2 for older and disrupted insertion sequence NGRIS-28c;protein_id=AAB91621.1;transl_table=11
U00090.2	Genbank	CDS	33989	34258	+	NGR_a00250	2.12837	-0.800463	0.810154	0.323134	0.423161	0.574165	NGR_a00250	putative transposase number 1 of insertion sequence NGRIS-4a	ID=cds-AAB91620.1;Parent=gene-NGR_a00250;Dbxref=NCBI_GP:AAB91620.1;Name=AAB91620.1;Note=y4bD%3B NGR234_24;gbkey=CDS;locus_tag=NGR_a00250;product=putative transposase number 1 of insertion sequence NGRIS-4a;protein_id=AAB91620.1;transl_table=11
U00090.2	Genbank	CDS	34449	34898	+	NGR_a00260	-1.29833	0	2.31873	1	1	1	NGR_a00260	putative transposase number 2 of insertion sequence NGRIS-4a	ID=cds-AAB91619.1;Parent=gene-NGR_a00260;Dbxref=NCBI_GP:AAB91619.1;Name=AAB91619.1;Note=y4bC%3B NGR234_23;gbkey=CDS;locus_tag=NGR_a00260;product=putative transposase number 2 of insertion sequence NGRIS-4a;protein_id=AAB91619.1;transl_table=11
U00090.2	Genbank	CDS	34918	35184	+	NGR_a00270	-1.1287	0	2.40886	1	1	1	NGR_a00270	putative transposase number 3 of insertion sequence NGRIS-4a	ID=cds-AAB91618.1;Parent=gene-NGR_a00270;Dbxref=NCBI_GP:AAB91618.1;Name=AAB91618.1;Note=y4bB%3B NGR234_22;gbkey=CDS;locus_tag=NGR_a00270;product=putative transposase number 3 of insertion sequence NGRIS-4a;protein_id=AAB91618.1;transl_table=11
U00090.2	Genbank	CDS	35174	37258	+	NGR_a00280	4.16508	-0.584453	0.373353	0.117485	0.18183	0.666902	NGR_a00280	putative transposase number 4 of insertion sequence NGRIS-4a	ID=cds-AAB91818.1;Parent=gene-NGR_a00280;Dbxref=NCBI_GP:AAB91818.1;Name=AAB91818.1;Note=y4bA%3B NGR234_21;gbkey=CDS;locus_tag=NGR_a00280;product=putative transposase number 4 of insertion sequence NGRIS-4a;protein_id=AAB91818.1;transl_table=11
U00090.2	Genbank	CDS	38266	38811	-	NGR_a00290	12.1182	-0.29741	0.0549971	6.38e-08	2.75e-07	0.813712	NGR_a00290	hypothetical protein	ID=cds-AAB91616.1;Parent=gene-NGR_a00290;Dbxref=NCBI_GP:AAB91616.1;Name=AAB91616.1;Note=y4aS%3B NGR234_19;gbkey=CDS;locus_tag=NGR_a00290;product=hypothetical protein;protein_id=AAB91616.1;transl_table=11
U00090.2	Genbank	CDS	38811	39134	-	NGR_a00300	12.0063	-0.282806	0.0562357	4.93e-07	1.93e-06	0.821991	NGR_a00300	hypothetical 12.1 kDa protein	ID=cds-AAB91615.1;Parent=gene-NGR_a00300;Dbxref=NCBI_GP:AAB91615.1;Name=AAB91615.1;Note=y4aR%3B NGR234_18;gbkey=CDS;locus_tag=NGR_a00300;product=hypothetical 12.1 kDa protein;protein_id=AAB91615.1;transl_table=11
U00090.2	Genbank	CDS	39350	39916	+	NGR_a00310	7.72525	0.0185843	0.114077	0.870589	0.907345	1.01296	NGR_a00310	putative transposase of IS66 family of undefined transposable element	ID=cds-AAB91614.1;Parent=gene-NGR_a00310;Dbxref=NCBI_GP:AAB91614.1;Name=AAB91614.1;Note=y4aQ%3B NGR234_17;gbkey=CDS;locus_tag=NGR_a00310;product=putative transposase of IS66 family of undefined transposable element;protein_id=AAB91614.1;transl_table=11
U00090.2	Genbank	CDS	40340	40771	-	NGR_a00320	11.2763	-0.274606	0.0485979	1.6e-08	7.28e-08	0.826676	NGR_a00320	transcriptional regulator%2C Roc/MucR family	ID=cds-AAB91613.1;Parent=gene-NGR_a00320;Dbxref=NCBI_GP:AAB91613.1;Name=AAB91613.1;Note=mucR%3B NGR234_16;gbkey=CDS;locus_tag=NGR_a00320;product=transcriptional regulator%2C Roc/MucR family;protein_id=AAB91613.1;transl_table=11
U00090.2	Genbank	CDS	41289	41867	-	NGR_a00330	11.3557	-0.194482	0.0556301	0.000472314	0.0012518	0.873887	NGR_a00330	hypothetical 21.8 kDa protein	ID=cds-AAB91612.1;Parent=gene-NGR_a00330;Dbxref=NCBI_GP:AAB91612.1;Name=AAB91612.1;Note=y4aO%3B NGR234_15;gbkey=CDS;locus_tag=NGR_a00330;product=hypothetical 21.8 kDa protein;protein_id=AAB91612.1;transl_table=11
U00090.2	Genbank	CDS	41998	42444	-	NGR_a00340	11.3359	-0.223226	0.0636756	0.00045544	0.00120857	0.856648	NGR_a00340	SyrB-like protein	ID=cds-AAB91611.1;Parent=gene-NGR_a00340;Dbxref=NCBI_GP:AAB91611.1;Name=AAB91611.1;Note=y4aN%3B NGR234_14;gbkey=CDS;locus_tag=NGR_a00340;product=SyrB-like protein;protein_id=AAB91611.1;transl_table=11
U00090.2	Genbank	CDS	42590	43021	-	NGR_a00350	10.8598	-0.571177	0.0619892	3.14e-20	2.96e-19	0.673068	NGR_a00350	uncharacterized transcription regulator (Cro/CI family)	ID=cds-AAB91610.1;Parent=gene-NGR_a00350;Dbxref=NCBI_GP:AAB91610.1;Name=AAB91610.1;Note=y4aM%3B NGR234_13;gbkey=CDS;locus_tag=NGR_a00350;product=uncharacterized transcription regulator (Cro/CI family);protein_id=AAB91610.1;transl_table=11
U00090.2	Genbank	CDS	43584	44552	-	NGR_a00360	9.65725	-1.52363	0.0649091	7.66e-122	3.58e-120	0.347811	nodD1	LysR-type transcription regulator of nodulation genes%3B nodulation protein NodD1	ID=cds-AAB91609.1;Parent=gene-NGR_a00360;Dbxref=NCBI_GP:AAB91609.1;Name=AAB91609.1;Note=nodD1%3B NGR234_12;gbkey=CDS;gene=nodD1;locus_tag=NGR_a00360;product=LysR-type transcription regulator of nodulation genes%3B nodulation protein NodD1;protein_id=AAB91609.1;transl_table=11
U00090.2	Genbank	CDS	44655	44807	-	NGR_a00370	7.11617	-1.33841	0.14484	2.45e-20	2.32e-19	0.395456	NGR_a00370	hypothetical 5.5 kDa protein	ID=cds-AAB91608.1;Parent=gene-NGR_a00370;Dbxref=NCBI_GP:AAB91608.1;Name=AAB91608.1;Note=y4aK%3B NGR234_11;gbkey=CDS;locus_tag=NGR_a00370;product=hypothetical 5.5 kDa protein;protein_id=AAB91608.1;transl_table=11
U00090.2	Genbank	CDS	45284	46822	-	NGR_a00380	11.5056	-0.125806	0.0485309	0.00953417	0.0195384	0.916492	noeJ	mannose-1-phosphate guanylyltransferase%3B nodulation protein NoeJ	ID=cds-AAB91607.1;Parent=gene-NGR_a00380;Dbxref=NCBI_GP:AAB91607.1;Name=AAB91607.1;Note=noeJ%3B NGR234_10;gbkey=CDS;gene=noeJ;locus_tag=NGR_a00380;product=mannose-1-phosphate guanylyltransferase%3B nodulation protein NoeJ;protein_id=AAB91607.1;transl_table=11
U00090.2	Genbank	CDS	46885	48309	+	NGR_a00390	10.6237	-0.545848	0.0540948	6.08e-24	6.65e-23	0.684989	noeK	phosphomanomutase%3B nodulation protein NoeK	ID=cds-AAB91606.1;Parent=gene-NGR_a00390;Dbxref=NCBI_GP:AAB91606.1;Name=AAB91606.1;Note=noeK%3B NGR234_9;gbkey=CDS;gene=noeK;locus_tag=NGR_a00390;product=phosphomanomutase%3B nodulation protein NoeK;protein_id=AAB91606.1;transl_table=11
U00090.2	Genbank	CDS	48538	49506	+	NGR_a00400	11.1093	1.12032	0.0498939	1.17e-111	4.89e-110	2.17395	nodZ	chitin oligosaccharide fucosyltransferase%3B nodulation protein NodZ	ID=cds-AAB91605.1;Parent=gene-NGR_a00400;Dbxref=NCBI_GP:AAB91605.1;Name=AAB91605.1;Note=nodZ%3B NGR234_8;gbkey=CDS;gene=nodZ;locus_tag=NGR_a00400;product=chitin oligosaccharide fucosyltransferase%3B nodulation protein NodZ;protein_id=AAB91605.1;transl_table=11
U00090.2	Genbank	CDS	49751	50806	+	NGR_a00410	10.3014	0.943603	0.0798284	3.06e-32	4.32e-31	1.92333	noeL	GDP-mannose 4%2C6%2C dehydratase%3B nodulation protein NoeL	ID=cds-AAB91604.1;Parent=gene-NGR_a00410;Dbxref=NCBI_GP:AAB91604.1;Name=AAB91604.1;Note=noeL%3B NGR234_7;gbkey=CDS;gene=noeL;locus_tag=NGR_a00410;product=GDP-mannose 4%2C6%2C dehydratase%3B nodulation protein NoeL;protein_id=AAB91604.1;transl_table=11
U00090.2	Genbank	CDS	50815	51759	+	NGR_a00420	10.4691	0.421184	0.0672589	3.8e-10	1.99e-09	1.33903	nolK	nucleotide sugar epimerase/dehydrogenase%3B nodulation protein NolK	ID=cds-AAB91603.1;Parent=gene-NGR_a00420;Dbxref=NCBI_GP:AAB91603.1;Name=AAB91603.1;Note=y4aF%3B NGR234_6;gbkey=CDS;gene=nolK;locus_tag=NGR_a00420;product=nucleotide sugar epimerase/dehydrogenase%3B nodulation protein NolK;protein_id=AAB91603.1;transl_table=11
U00090.2	Genbank	CDS	53442	54320	+	NGR_a00430	11.6943	4.56329	0.0690914	0	0	23.6422	NGR_a00430	putative phytoene synthase-like protein	ID=cds-AAB91602.1;Parent=gene-NGR_a00430;Dbxref=NCBI_GP:AAB91602.1;Name=AAB91602.1;Note=y4aD%3B NGR234_4;gbkey=CDS;locus_tag=NGR_a00430;product=putative phytoene synthase-like protein;protein_id=AAB91602.1;transl_table=11
U00090.2	Genbank	CDS	54317	55156	+	NGR_a00440	10.1247	3.57322	0.0811345	0	0	11.9028	hpnD	squalene synthase%3B HpnD	ID=cds-AAB91601.1;Parent=gene-NGR_a00440;Dbxref=NCBI_GP:AAB91601.1;Name=AAB91601.1;Note=y4aC%3B NGR234_3;gbkey=CDS;gene=hpnD;locus_tag=NGR_a00440;product=squalene synthase%3B HpnD;protein_id=AAB91601.1;transl_table=11
U00090.2	Genbank	CDS	55156	56409	+	NGR_a00450	9.36498	4.07414	0.115082	1.6e-274	1.3e-272	16.8437	NGR_a00450	putative flavoprotein oxidoreductase	ID=cds-AAB91600.1;Parent=gene-NGR_a00450;Dbxref=NCBI_GP:AAB91600.1;Name=AAB91600.1;Note=y4aB%3B NGR234_2;gbkey=CDS;locus_tag=NGR_a00450;product=putative flavoprotein oxidoreductase;protein_id=AAB91600.1;transl_table=11
U00090.2	Genbank	CDS	56458	58401	+	NGR_a00460	9.7044	1.25852	0.0671867	2.73e-78	8.46e-77	2.3925	shc	probable squalene-hopene cyclase	ID=cds-AAB91964.1;Parent=gene-NGR_a00460;Dbxref=NCBI_GP:AAB91964.1;Name=AAB91964.1;Note=y4aA%3B NGR234_1;gbkey=CDS;gene=shc;locus_tag=NGR_a00460;product=probable squalene-hopene cyclase;protein_id=AAB91964.1;transl_table=11
U00090.2	Genbank	CDS	59402	60421	-	NGR_a00470	10.1418	4.03864	0.0982299	0	0	16.4344	syrM2	LysR-type transcription regulator SyrM2%3B involved in flavonoid dependent regulation	ID=cds-AAB91963.1;Parent=gene-NGR_a00470;Dbxref=NCBI_GP:AAB91963.1;Name=AAB91963.1;Note=syrM2%3B NGR234_483;gbkey=CDS;gene=syrM2;locus_tag=NGR_a00470;product=LysR-type transcription regulator SyrM2%3B involved in flavonoid dependent regulation;protein_id=AAB91963.1;transl_table=11
U00090.2	Genbank	CDS	62803	62952	-	NGR_a00480	8.44806	2.28559	0.109777	2.84e-96	1.03e-94	4.87562	NGR_a00480	hypothetical 5.5 kDa protein	ID=cds-AAB91962.1;Parent=gene-NGR_a00480;Dbxref=NCBI_GP:AAB91962.1;Name=AAB91962.1;Note=y4zD%3B NGR234_480;gbkey=CDS;locus_tag=NGR_a00480;product=hypothetical 5.5 kDa protein;protein_id=AAB91962.1;transl_table=11
U00090.2	Genbank	CDS	63187	63972	-	NGR_a00490	10.3156	4.50576	0.104873	0	0	22.7179	nopT	nodulation outer protein NopT%3B probable type III effector	ID=cds-AAB91961.1;Parent=gene-NGR_a00490;Dbxref=NCBI_GP:AAB91961.1;Name=AAB91961.1;Note=y4zC%3B NGR234_479;gbkey=CDS;gene=nopT;locus_tag=NGR_a00490;product=nodulation outer protein NopT%3B probable type III effector;protein_id=AAB91961.1;transl_table=11
U00090.2	Genbank	CDS	65976	67046	-	NGR_a00500	6.03504	-0.474052	0.199635	0.0175682	0.033961	0.719939	NGR_a00500	putative transposase of degenerate insertion sequence NGRIS-25c	ID=cds-AAB91960.1;Parent=gene-NGR_a00500;Dbxref=NCBI_GP:AAB91960.1;Name=AAB91960.1;Note=y4zB%3B NGR234_477;gbkey=CDS;locus_tag=NGR_a00500;product=putative transposase of degenerate insertion sequence NGRIS-25c;protein_id=AAB91960.1;transl_table=11
U00090.2	Genbank	CDS	69079	69627	-	NGR_a00520	10.2097	4.25239	0.103028	0	0	19.0588	NGR_a00520	conserved hypothetical 20.1 kDa TPR repeat-containing protein%3B possibly linked to type III secretion	ID=cds-AAB91958.1;Parent=gene-NGR_a00520;Dbxref=NCBI_GP:AAB91958.1;Name=AAB91958.1;Note=y4yS%3B NGR234_475;gbkey=CDS;locus_tag=NGR_a00520;product=conserved hypothetical 20.1 kDa TPR repeat-containing protein%3B possibly linked to type III secretion;protein_id=AAB91958.1;transl_table=11
U00090.2	Genbank	CDS	69644	71737	-	NGR_a00530	12.0669	4.74898	0.0663974	0	0	26.8897	rhcV	innermembrane protein RhcV%3B component of type III secretion apparatus	ID=cds-AAB91957.1;Parent=gene-NGR_a00530;Dbxref=NCBI_GP:AAB91957.1;Name=AAB91957.1;Note=y4yR%3B NGR234_474;gbkey=CDS;gene=rhcV;locus_tag=NGR_a00530;product=innermembrane protein RhcV%3B component of type III secretion apparatus;protein_id=AAB91957.1;transl_table=11
U00090.2	Genbank	CDS	71927	72817	-	NGR_a00540	14.3746	3.82466	0.0652702	0	0	14.169	NGR_a00540	conserved hypothetical 31.2 kDa membrane protein%3B possibly linked to type III secretion	ID=cds-AAB91956.1;Parent=gene-NGR_a00540;Dbxref=NCBI_GP:AAB91956.1;Name=AAB91956.1;Note=y4yQ%3B NGR234_473;gbkey=CDS;locus_tag=NGR_a00540;product=conserved hypothetical 31.2 kDa membrane protein%3B possibly linked to type III secretion;protein_id=AAB91956.1;transl_table=11
U00090.2	Genbank	CDS	72924	73139	-	NGR_a00550	14.2566	3.81445	0.071919	0	0	14.069	nopA	nodulation outer protein NopA%3B precursor of type III secretion pilus subunit	ID=cds-ACP27438.1;Parent=gene-NGR_a00550;Dbxref=NCBI_GP:ACP27438.1;Name=ACP27438.1;Note=nopA%3B YP_052973.1%3B NGR234_472;gbkey=CDS;gene=nopA;locus_tag=NGR_a00550;product=nodulation outer protein NopA%3B precursor of type III secretion pilus subunit;protein_id=ACP27438.1;transl_table=11
U00090.2	Genbank	CDS	73210	73506	-	NGR_a00560	13.7793	3.5907	0.0997242	6.66e-284	5.8e-282	12.0478	nopC	nodulation outer protein NopC%3B linked to type III secretion pilus	ID=cds-ACP27439.1;Parent=gene-NGR_a00560;Dbxref=NCBI_GP:ACP27439.1;Name=ACP27439.1;Note=nopC%3B YP_052972.1%3B NGR234_471;gbkey=CDS;gene=nopC;locus_tag=NGR_a00560;product=nodulation outer protein NopC%3B linked to type III secretion pilus;protein_id=ACP27439.1;transl_table=11
U00090.2	Genbank	CDS	74205	75020	-	NGR_a00570	12.6393	6.33389	0.137034	0	0	80.6659	nopP	nodulation outer protein NopP%3B probable type III effector	ID=cds-AAB91955.1;Parent=gene-NGR_a00570;Dbxref=NCBI_GP:AAB91955.1;Name=AAB91955.1;Note=y4yP%3B NGR234_470;gbkey=CDS;gene=nopP;locus_tag=NGR_a00570;product=nodulation outer protein NopP%3B probable type III effector;protein_id=AAB91955.1;transl_table=11
U00090.2	Genbank	CDS	75818	76855	-	NGR_a00580	8.6385	2.21164	0.0964668	2.53e-116	1.1e-114	4.63201	rhcU	innermembrane protein RhcU%3B component of type III secretion apparatus	ID=cds-AAB91954.1;Parent=gene-NGR_a00580;Dbxref=NCBI_GP:AAB91954.1;Name=AAB91954.1;Note=y4yO%3B NGR234_469;gbkey=CDS;gene=rhcU;locus_tag=NGR_a00580;product=innermembrane protein RhcU%3B component of type III secretion apparatus;protein_id=AAB91954.1;transl_table=11
U00090.2	Genbank	CDS	76852	77670	-	NGR_a00590	9.58235	4.89167	0.139579	4.49e-269	3.57e-267	29.6852	rhcT	innermembrane protein RhcT%3B component of type III secretion apparatus	ID=cds-AAB91953.1;Parent=gene-NGR_a00590;Dbxref=NCBI_GP:AAB91953.1;Name=AAB91953.1;Note=y4yN%3B NGR234_468;gbkey=CDS;gene=rhcT;locus_tag=NGR_a00590;product=innermembrane protein RhcT%3B component of type III secretion apparatus;protein_id=AAB91953.1;transl_table=11
U00090.2	Genbank	CDS	77679	77954	-	NGR_a00600	10.0423	5.47332	0.142842	0	0	44.4256	rhcS	innermembrane protein RhcS%3B component of type III secretion apparatus	ID=cds-AAB91952.1;Parent=gene-NGR_a00600;Dbxref=NCBI_GP:AAB91952.1;Name=AAB91952.1;Note=y4yM%3B NGR234_467;gbkey=CDS;gene=rhcS;locus_tag=NGR_a00600;product=innermembrane protein RhcS%3B component of type III secretion apparatus;protein_id=AAB91952.1;transl_table=11
U00090.2	Genbank	CDS	77954	78622	-	NGR_a00610	11.207	5.627	0.102869	0	0	49.4193	rhcR	innermembrane protein RhcR%3B component of type III secretion apparatus	ID=cds-AAB91951.1;Parent=gene-NGR_a00610;Dbxref=NCBI_GP:AAB91951.1;Name=AAB91951.1;Note=y4yL%3B NGR234_466;gbkey=CDS;gene=rhcR;locus_tag=NGR_a00610;product=innermembrane protein RhcR%3B component of type III secretion apparatus;protein_id=AAB91951.1;transl_table=11
U00090.2	Genbank	CDS	78615	79691	-	NGR_a00620	11.8951	5.91186	0.0869482	0	0	60.207	rhcQ	component RhcQ of type III secretion apparatus	ID=cds-AAB91950.1;Parent=gene-NGR_a00620;Dbxref=NCBI_GP:AAB91950.1;Name=AAB91950.1;Note=y4yK%3B NGR234_465;gbkey=CDS;gene=rhcQ;locus_tag=NGR_a00620;product=component RhcQ of type III secretion apparatus;protein_id=AAB91950.1;transl_table=11
U00090.2	Genbank	CDS	79716	80252	-	NGR_a00630	11.951	6.08027	0.0886127	0	0	67.6619	NGR_a00630	conserved hypothetical 20.4 kDa protein%3B possibly linked to type III secretion	ID=cds-AAB91949.1;Parent=gene-NGR_a00630;Dbxref=NCBI_GP:AAB91949.1;Name=AAB91949.1;Note=y4yJ%3B NGR234_464;gbkey=CDS;locus_tag=NGR_a00630;product=conserved hypothetical 20.4 kDa protein%3B possibly linked to type III secretion;protein_id=AAB91949.1;transl_table=11
U00090.2	Genbank	CDS	80228	81583	-	NGR_a00640	13.016	6.78287	0.0790372	0	0	110.115	rhcN	ATPase RhcN for type III secretion	ID=cds-AAB91948.1;Parent=gene-NGR_a00640;Dbxref=NCBI_GP:AAB91948.1;Name=AAB91948.1;Note=y4yI%3B NGR234_463;gbkey=CDS;gene=rhcN;locus_tag=NGR_a00640;product=ATPase RhcN for type III secretion;protein_id=AAB91948.1;transl_table=11
U00090.2	Genbank	CDS	81580	82206	-	NGR_a00650	12.6061	7.08569	0.0956709	0	0	135.833	rhcL	nodulation protein RhcL%3B putative regulator of RhcN activity in type III secretion	ID=cds-AAB91947.1;Parent=gene-NGR_a00650;Dbxref=NCBI_GP:AAB91947.1;Name=AAB91947.1;Note=nolV%3B NGR234_462;gbkey=CDS;gene=rhcL;locus_tag=NGR_a00650;product=nodulation protein RhcL%3B putative regulator of RhcN activity in type III secretion;protein_id=AAB91947.1;transl_table=11
U00090.2	Genbank	CDS	82208	82846	-	NGR_a00660	12.277	7.39196	0.11483	0	0	167.959	nolU	nodulation protein NolU%3B possibly linked to type III secretion	ID=cds-AAB91946.1;Parent=gene-NGR_a00660;Dbxref=NCBI_GP:AAB91946.1;Name=AAB91946.1;Note=nolU%3B NGR234_461;gbkey=CDS;gene=nolU;locus_tag=NGR_a00660;product=nodulation protein NolU%3B possibly linked to type III secretion;protein_id=AAB91946.1;transl_table=11
U00090.2	Genbank	CDS	82843	83712	-	NGR_a00670	13.3307	7.38839	0.0883875	0	0	167.543	rhcJ	outermembrane protein RhcJ%3B component of type III secretion apparatus	ID=cds-AAB91945.1;Parent=gene-NGR_a00670;Dbxref=NCBI_GP:AAB91945.1;Name=AAB91945.1;Note=nolT%3B NGR234_460;gbkey=CDS;gene=rhcJ;locus_tag=NGR_a00670;product=outermembrane protein RhcJ%3B component of type III secretion apparatus;protein_id=AAB91945.1;transl_table=11
U00090.2	Genbank	CDS	83722	84216	-	NGR_a00680	12.8217	7.13414	0.0965527	0	0	140.472	nopB	nodulation outer protein NopB%3B precursor of type III secretion pilus subunit	ID=cds-AAB91944.1;Parent=gene-NGR_a00680;Dbxref=NCBI_GP:AAB91944.1;Name=AAB91944.1;Note=nolB%3B NGR234_459;gbkey=CDS;gene=nopB;locus_tag=NGR_a00680;product=nodulation outer protein NopB%3B precursor of type III secretion pilus subunit;protein_id=AAB91944.1;transl_table=11
U00090.2	Genbank	CDS	84372	85076	+	NGR_a00690	11.1732	2.89449	0.0677608	0	0	7.43581	rhcC1	outermembrane protein RhcC1%3B component of type III secretion apparatus	ID=cds-AAB91943.1;Parent=gene-NGR_a00690;Dbxref=NCBI_GP:AAB91943.1;Name=AAB91943.1;Note=nolW%3B NGR234_458;gbkey=CDS;gene=rhcC1;locus_tag=NGR_a00690;product=outermembrane protein RhcC1%3B component of type III secretion apparatus;protein_id=AAB91943.1;transl_table=11
U00090.2	Genbank	CDS	85357	87147	+	NGR_a00700	14.8428	6.42631	0.0619911	0	0	86.0025	nopX	nodulation outer protein NopX%3B probable subunit of type III translocon	ID=cds-AAB91942.1;Parent=gene-NGR_a00700;Dbxref=NCBI_GP:AAB91942.1;Name=AAB91942.1;Note=nolX%3B NGR234_457;gbkey=CDS;gene=nopX;locus_tag=NGR_a00700;product=nodulation outer protein NopX%3B probable subunit of type III translocon;protein_id=AAB91942.1;transl_table=11
U00090.2	Genbank	CDS	87297	87761	+	NGR_a00710	12.3756	6.38356	0.0883584	0	0	83.4919	NGR_a00710	conserved hypothetical 17.1 kDa protein%3B second copy encoded by pNGR234b	ID=cds-AAB91941.1;Parent=gene-NGR_a00710;Dbxref=NCBI_GP:AAB91941.1;Name=AAB91941.1;Note=y4yB%3B NGR234_456;gbkey=CDS;locus_tag=NGR_a00710;product=conserved hypothetical 17.1 kDa protein%3B second copy encoded by pNGR234b;protein_id=AAB91941.1;transl_table=11
U00090.2	Genbank	CDS	87761	89134	+	NGR_a00720	11.6473	5.71705	0.0900868	0	0	52.6021	NGR_a00720	conserved uncharacterized 49.9 kDa enzyme%3B second copy encoded by pNGR234b	ID=cds-AAB91940.1;Parent=gene-NGR_a00720;Dbxref=NCBI_GP:AAB91940.1;Name=AAB91940.1;Note=y4yA%3B NGR234_455;gbkey=CDS;locus_tag=NGR_a00720;product=conserved uncharacterized 49.9 kDa enzyme%3B second copy encoded by pNGR234b;protein_id=AAB91940.1;transl_table=11
U00090.2	Genbank	CDS	89135	90145	+	NGR_a00730	12.1079	5.75778	0.0789679	0	0	54.1085	NGR_a00730	conserved putative cysteine synthase%3B second copy encoded by pNGR234b	ID=cds-AAB91939.1;Parent=gene-NGR_a00730;Dbxref=NCBI_GP:AAB91939.1;Name=AAB91939.1;Note=y4xP%3B NGR234_454;gbkey=CDS;locus_tag=NGR_a00730;product=conserved putative cysteine synthase%3B second copy encoded by pNGR234b;protein_id=AAB91939.1;transl_table=11
U00090.2	Genbank	CDS	90142	91281	+	NGR_a00740	12.0579	5.80513	0.0836366	0	0	55.9137	NGR_a00740	conserved putative oxidoreductase%3B second copy encoded by pNGR234b	ID=cds-AAB91938.1;Parent=gene-NGR_a00740;Dbxref=NCBI_GP:AAB91938.1;Name=AAB91938.1;Note=y4xO%3B NGR234_453;gbkey=CDS;locus_tag=NGR_a00740;product=conserved putative oxidoreductase%3B second copy encoded by pNGR234b;protein_id=AAB91938.1;transl_table=11
U00090.2	Genbank	CDS	91281	93167	+	NGR_a00750	12.2599	5.79445	0.080471	0	0	55.5011	NGR_a00750	conserved putative siderophore biosynthesis protein%3B second copy encoded by pNGR234b	ID=cds-AAB91937.1;Parent=gene-NGR_a00750;Dbxref=NCBI_GP:AAB91937.1;Name=AAB91937.1;Note=y4xN%3B NGR234_452;gbkey=CDS;locus_tag=NGR_a00750;product=conserved putative siderophore biosynthesis protein%3B second copy encoded by pNGR234b;protein_id=AAB91937.1;transl_table=11
U00090.2	Genbank	CDS	93164	94378	+	NGR_a00760	10.6744	5.75314	0.119177	0	0	53.9345	NGR_a00760	conserved uncharacterized MFS-type transporter%3B second copy encoded by pNGR234b	ID=cds-AAB91936.1;Parent=gene-NGR_a00760;Dbxref=NCBI_GP:AAB91936.1;Name=AAB91936.1;Note=y4xM%3B NGR234_451;gbkey=CDS;locus_tag=NGR_a00760;product=conserved uncharacterized MFS-type transporter%3B second copy encoded by pNGR234b;protein_id=AAB91936.1;transl_table=11
U00090.2	Genbank	CDS	94637	95653	+	NGR_a00770	11.916	6.11205	0.0940906	0	0	69.1691	nopL	nodulation outer protein NopL%3B probable type III effector	ID=cds-AAB91935.1;Parent=gene-NGR_a00770;Dbxref=NCBI_GP:AAB91935.1;Name=AAB91935.1;Note=y4xL%3B NGR234_450;gbkey=CDS;gene=nopL;locus_tag=NGR_a00770;product=nodulation outer protein NopL%3B probable type III effector;protein_id=AAB91935.1;transl_table=11
U00090.2	Genbank	CDS	96093	96659	-	NGR_a00780	9.52917	4.29914	0.129376	3.99e-242	2.92e-240	19.6866	NGR_a00780	conserved putative lipoprotein of 20.5 kDa	ID=cds-AAB91934.1;Parent=gene-NGR_a00780;Dbxref=NCBI_GP:AAB91934.1;Name=AAB91934.1;Note=y4xK%3B NGR234_449;gbkey=CDS;locus_tag=NGR_a00780;product=conserved putative lipoprotein of 20.5 kDa;protein_id=AAB91934.1;transl_table=11
U00090.2	Genbank	CDS	96669	97940	-	NGR_a00790	11.3101	4.65785	0.0885151	0	0	25.2437	rhcC2	outermembrane protein RhcC2%3B component of type III secretion apparatus	ID=cds-AAB91933.1;Parent=gene-NGR_a00790;Dbxref=NCBI_GP:AAB91933.1;Name=AAB91933.1;Note=y4xJ%3B NGR234_448;gbkey=CDS;gene=rhcC2;locus_tag=NGR_a00790;product=outermembrane protein RhcC2%3B component of type III secretion apparatus;protein_id=AAB91933.1;transl_table=11
U00090.2	Genbank	CDS	98120	98800	-	NGR_a00800	11.0633	5.55414	0.107175	0	0	46.9854	ttsI	transcription regulator of late flavonoid-inducible functions TtsI	ID=cds-AAB91932.1;Parent=gene-NGR_a00800;Dbxref=NCBI_GP:AAB91932.1;Name=AAB91932.1;Note=y4xI%3B NGR234_447;gbkey=CDS;gene=ttsI;locus_tag=NGR_a00800;product=transcription regulator of late flavonoid-inducible functions TtsI;protein_id=AAB91932.1;transl_table=11
U00090.2	Genbank	CDS	100504	101442	+	NGR_a00810	11.9127	5.94197	0.0919636	0	0	61.4768	nodD2	LysR-type transcription regulator of nodulation genes%3B nodulation protein NodD2	ID=cds-AAB91931.1;Parent=gene-NGR_a00810;Dbxref=NCBI_GP:AAB91931.1;Name=AAB91931.1;Note=nodD2%3B NGR234_446;gbkey=CDS;gene=nodD2;locus_tag=NGR_a00810;product=LysR-type transcription regulator of nodulation genes%3B nodulation protein NodD2;protein_id=AAB91931.1;transl_table=11
U00090.2	Genbank	CDS	101570	103087	-	NGR_a00820	8.62982	0.47931	0.0904191	1.15e-07	4.84e-07	1.39408	NGR_a00820	conserved hypothetical 55.5 kDa protein	ID=cds-AAB91930.1;Parent=gene-NGR_a00820;Dbxref=NCBI_GP:AAB91930.1;Name=AAB91930.1;Note=y4xG%3B NGR234_445;gbkey=CDS;locus_tag=NGR_a00820;product=conserved hypothetical 55.5 kDa protein;protein_id=AAB91930.1;transl_table=11
U00090.2	Genbank	CDS	103514	103816	-	NGR_a00830	6.63773	2.04435	0.195961	1.76e-25	2.05e-24	4.12487	NGR_a00830	putative exopolysaccharide repressor protein	ID=cds-AAB91929.1;Parent=gene-NGR_a00830;Dbxref=NCBI_GP:AAB91929.1;Name=AAB91929.1;Note=y4xQ%3B NGR234_444;gbkey=CDS;locus_tag=NGR_a00830;product=putative exopolysaccharide repressor protein;protein_id=AAB91929.1;transl_table=11
U00090.2	Genbank	CDS	103948	104124	-	NGR_a00840	7.12577	2.37612	0.176426	2.41e-41	4.36e-40	5.1914	NGR_a00840	hypothetical 6.5 kDa protein	ID=cds-AAB91928.1;Parent=gene-NGR_a00840;Dbxref=NCBI_GP:AAB91928.1;Name=AAB91928.1;Note=y4xF%3B NGR234_443;gbkey=CDS;locus_tag=NGR_a00840;product=hypothetical 6.5 kDa protein;protein_id=AAB91928.1;transl_table=11
U00090.2	Genbank	CDS	104121	104324	-	NGR_a00850	7.77664	2.57062	0.150359	1.57e-65	4.04e-64	5.94066	NGR_a00850	conserved hypothetical 7.6 kDa protein	ID=cds-AAB91927.1;Parent=gene-NGR_a00850;Dbxref=NCBI_GP:AAB91927.1;Name=AAB91927.1;Note=y4xE%3B NGR234_442;gbkey=CDS;locus_tag=NGR_a00850;product=conserved hypothetical 7.6 kDa protein;protein_id=AAB91927.1;transl_table=11
U00090.2	Genbank	CDS	104347	104835	-	NGR_a00860	8.18465	2.90734	0.139215	7.51e-97	2.77e-95	7.50235	NGR_a00860	conserved hypothetical 18.0 kDa protein	ID=cds-AAB91926.1;Parent=gene-NGR_a00860;Dbxref=NCBI_GP:AAB91926.1;Name=AAB91926.1;Note=y4xD%3B NGR234_441;gbkey=CDS;locus_tag=NGR_a00860;product=conserved hypothetical 18.0 kDa protein;protein_id=AAB91926.1;transl_table=11
U00090.2	Genbank	CDS	105088	106629	-	NGR_a00870	3.28222	-1.59975	0.576945	0.00555759	0.0119558	0.329933	nifK2	nitrogenase molybdenum-iron protein beta chain NifK2	ID=cds-AAB91901.1;Parent=gene-NGR_a00870;Dbxref=NCBI_GP:AAB91901.1;Name=AAB91901.1;Note=nifK2%3B NGR234_440;gbkey=CDS;gene=nifK2;locus_tag=NGR_a00870;product=nitrogenase molybdenum-iron protein beta chain NifK2;protein_id=AAB91901.1;transl_table=11
U00090.2	Genbank	CDS	106725	108239	-	NGR_a00880	0.336699	-0.352309	1.38757	0.79957	0.853443	0.783329	nifD2	nitrogenase molybdenum-iron protein alpha chain NifD2	ID=cds-AAB91924.1;Parent=gene-NGR_a00880;Dbxref=NCBI_GP:AAB91924.1;Name=AAB91924.1;Note=nifD2%3B NGR234_439;gbkey=CDS;gene=nifD2;locus_tag=NGR_a00880;product=nitrogenase molybdenum-iron protein alpha chain NifD2;protein_id=AAB91924.1;transl_table=11
U00090.2	Genbank	CDS	108336	109226	-	NGR_a00890	2.33776	0.180059	0.704522	0.798278	0.853085	1.13293	nifH2	nitrogenase iron protein NifH2	ID=cds-AAB91923.1;Parent=gene-NGR_a00890;Dbxref=NCBI_GP:AAB91923.1;Name=AAB91923.1;Note=nifH%3B NGR234_438;gbkey=CDS;gene=nifH2;locus_tag=NGR_a00890;product=nitrogenase iron protein NifH2;protein_id=AAB91923.1;transl_table=11
U00090.2	Genbank	CDS	110150	110557	-	NGR_a00900	10.5413	-0.635059	0.0601768	4.91e-26	5.84e-25	0.643915	NGR_a00900	hypothetical 14.9 kDa protein	ID=cds-AAB91922.1;Parent=gene-NGR_a00900;Dbxref=NCBI_GP:AAB91922.1;Name=AAB91922.1;Note=y4wP%3B NGR234_437;gbkey=CDS;locus_tag=NGR_a00900;product=hypothetical 14.9 kDa protein;protein_id=AAB91922.1;transl_table=11
U00090.2	Genbank	CDS	110943	111263	+	NGR_a00910	7.01234	-0.389215	0.139265	0.00519345	0.0112637	0.763545	NGR_a00910	hypothetical 11.0 kDa protein	ID=cds-AAB91921.1;Parent=gene-NGR_a00910;Dbxref=NCBI_GP:AAB91921.1;Name=AAB91921.1;Note=y4wO%3B NGR234_436;gbkey=CDS;locus_tag=NGR_a00910;product=hypothetical 11.0 kDa protein;protein_id=AAB91921.1;transl_table=11
U00090.2	Genbank	CDS	111961	113952	+	NGR_a00920	14.683	6.0262	0.0603558	0	0	65.173	NGR_a00920	conserved periplasmic solute-binding protein of ABC-transporter	ID=cds-AAB91920.1;Parent=gene-NGR_a00920;Dbxref=NCBI_GP:AAB91920.1;Name=AAB91920.1;Note=y4wM%3B NGR234_434;gbkey=CDS;locus_tag=NGR_a00920;product=conserved periplasmic solute-binding protein of ABC-transporter;protein_id=AAB91920.1;transl_table=11
U00090.2	Genbank	CDS	114799	115962	+	NGR_a00930	10.9255	0.511595	0.0508729	8.61e-24	9.38e-23	1.42563	nifS	nitrogen fixation protein NifS%3B nitrogenase cofactor synthesis	ID=cds-AAB91919.1;Parent=gene-NGR_a00930;Dbxref=NCBI_GP:AAB91919.1;Name=AAB91919.1;Note=nifS%3B NGR234_433;gbkey=CDS;gene=nifS;locus_tag=NGR_a00930;product=nitrogen fixation protein NifS%3B nitrogenase cofactor synthesis;protein_id=AAB91919.1;transl_table=11
U00090.2	Genbank	CDS	116126	116578	+	NGR_a00940	10.1187	0.362119	0.0611254	3.14e-09	1.52e-08	1.28531	nifW	nitrogen fixation protein nifW	ID=cds-AAB91918.1;Parent=gene-NGR_a00940;Dbxref=NCBI_GP:AAB91918.1;Name=AAB91918.1;Note=nifW%3B NGR234_432;gbkey=CDS;gene=nifW;locus_tag=NGR_a00940;product=nitrogen fixation protein nifW;protein_id=AAB91918.1;transl_table=11
U00090.2	Genbank	CDS	117217	117594	+	NGR_a00950	9.52904	-1.27698	0.0850082	5.28e-51	1.12e-49	0.412659	NGR_a00950	hypothetical 13.3 kDa protein	ID=cds-AAB91917.1;Parent=gene-NGR_a00950;Dbxref=NCBI_GP:AAB91917.1;Name=AAB91917.1;Note=y4wJ%3B NGR234_431;gbkey=CDS;locus_tag=NGR_a00950;product=hypothetical 13.3 kDa protein;protein_id=AAB91917.1;transl_table=11
U00090.2	Genbank	CDS	117628	119169	+	NGR_a00960	10.4504	-0.22182	0.0568578	9.57e-05	0.00028315	0.857483	NGR_a00960	conserved hypothetical 59.0 kDa protein	ID=cds-AAB91916.1;Parent=gene-NGR_a00960;Dbxref=NCBI_GP:AAB91916.1;Name=AAB91916.1;Note=y4wI%3B NGR234_430;gbkey=CDS;locus_tag=NGR_a00960;product=conserved hypothetical 59.0 kDa protein;protein_id=AAB91916.1;transl_table=11
U00090.2	Genbank	CDS	119317	119754	-	NGR_a00970	13.5806	5.9838	0.0753603	0	0	63.2852	NGR_a00970	conserved hypothetical 15.6 kDa protein	ID=cds-AAB91915.1;Parent=gene-NGR_a00970;Dbxref=NCBI_GP:AAB91915.1;Name=AAB91915.1;Note=y4wH%3B NGR234_429;gbkey=CDS;locus_tag=NGR_a00970;product=conserved hypothetical 15.6 kDa protein;protein_id=AAB91915.1;transl_table=11
U00090.2	Genbank	CDS	120662	121207	-	NGR_a00980	9.96484	0.449294	0.0793472	1.49e-08	6.81e-08	1.36537	NGR_a00980	hypothetical 19.4 kDa protein	ID=cds-AAB91914.1;Parent=gene-NGR_a00980;Dbxref=NCBI_GP:AAB91914.1;Name=AAB91914.1;Note=y4wG%3B NGR234_428;gbkey=CDS;locus_tag=NGR_a00980;product=hypothetical 19.4 kDa protein;protein_id=AAB91914.1;transl_table=11
U00090.2	Genbank	CDS	121245	122273	-	NGR_a00990	9.58726	2.34482	0.0935802	1.47e-138	7.78e-137	5.07996	NGR_a00990	conserved monooxygenase oxidoreductas of 37.7 kDa protein%3B involved in flavonoid-dependent IAA synthesis	ID=cds-AAB91913.1;Parent=gene-NGR_a00990;Dbxref=NCBI_GP:AAB91913.1;Name=AAB91913.1;Note=y4wF%3B NGR234_427;gbkey=CDS;locus_tag=NGR_a00990;product=conserved monooxygenase oxidoreductas of 37.7 kDa protein%3B involved in flavonoid-dependent IAA synthesis;protein_id=AAB91913.1;transl_table=11
U00090.2	Genbank	CDS	122680	123786	-	NGR_a01000	11.2303	3.95184	0.0733677	0	0	15.4747	NGR_a01000	conserved histidinol-phosphate aminotransferase-like protein%3B involved in flavonoid-dependent IAA synthesis	ID=cds-AAB91912.1;Parent=gene-NGR_a01000;Dbxref=NCBI_GP:AAB91912.1;Name=AAB91912.1;Note=y4wE%3B NGR234_426;gbkey=CDS;locus_tag=NGR_a01000;product=conserved histidinol-phosphate aminotransferase-like protein%3B involved in flavonoid-dependent IAA synthesis;protein_id=AAB91912.1;transl_table=11
U00090.2	Genbank	CDS	124206	125339	-	NGR_a01010	7.00328	-1.01793	0.147441	5.06e-12	3.07e-11	0.493825	NGR_a01010	conserved hypothetical 39.0 kDa membrane protein%3B uncharacterized transporter	ID=cds-AAB91911.1;Parent=gene-NGR_a01010;Dbxref=NCBI_GP:AAB91911.1;Name=AAB91911.1;Note=y4wD%3B NGR234_425;gbkey=CDS;locus_tag=NGR_a01010;product=conserved hypothetical 39.0 kDa membrane protein%3B uncharacterized transporter;protein_id=AAB91911.1;transl_table=11
U00090.2	Genbank	CDS	126076	126507	-	NGR_a01020	10.383	-0.380355	0.0641108	2.98e-09	1.45e-08	0.768248	NGR_a01020	transcriptional regulator (Cro/CI family)	ID=cds-AAB91910.1;Parent=gene-NGR_a01020;Dbxref=NCBI_GP:AAB91910.1;Name=AAB91910.1;Note=y4wC%3B NGR234_424;gbkey=CDS;locus_tag=NGR_a01020;product=transcriptional regulator (Cro/CI family);protein_id=AAB91910.1;transl_table=11
U00090.2	Genbank	CDS	127018	128361	-	NGR_a01030	9.30593	-0.802355	0.0982492	3.17e-16	2.49e-15	0.573412	NGR_a01030	conserved probable Zn-dependent protease%2C M16 family	ID=cds-AAB91909.1;Parent=gene-NGR_a01030;Dbxref=NCBI_GP:AAB91909.1;Name=AAB91909.1;Note=y4wB%3B NGR234_423;gbkey=CDS;locus_tag=NGR_a01030;product=conserved probable Zn-dependent protease%2C M16 family;protein_id=AAB91909.1;transl_table=11
U00090.2	Genbank	CDS	128358	129896	-	NGR_a01040	9.37857	-0.830301	0.0981047	2.6e-17	2.15e-16	0.562412	NGR_a01040	conserved probable Zn-dependent protease%2C M16 family	ID=cds-AAB91908.1;Parent=gene-NGR_a01040;Dbxref=NCBI_GP:AAB91908.1;Name=AAB91908.1;Note=y4wA%3B NGR234_422;gbkey=CDS;locus_tag=NGR_a01040;product=conserved probable Zn-dependent protease%2C M16 family;protein_id=AAB91908.1;transl_table=11
U00090.2	Genbank	CDS	131552	131869	-	NGR_a01050	5.55199	-0.691675	0.24338	0.00448374	0.00984955	0.619135	fdxB	4Fe-4S ferredoxin protein FdxB	ID=cds-AAB91907.1;Parent=gene-NGR_a01050;Dbxref=NCBI_GP:AAB91907.1;Name=AAB91907.1;Note=fdxB%3B NGR234_421;gbkey=CDS;gene=fdxB;locus_tag=NGR_a01050;product=4Fe-4S ferredoxin protein FdxB;protein_id=AAB91907.1;transl_table=11
U00090.2	Genbank	CDS	132177	132596	-	NGR_a01060	6.57988	-0.576908	0.17302	0.000855021	0.00217142	0.670399	NGR_a01060	hypothetical 14.8 kDa protein	ID=cds-AAB91906.1;Parent=gene-NGR_a01060;Dbxref=NCBI_GP:AAB91906.1;Name=AAB91906.1;Note=y4vR%3B NGR234_420;gbkey=CDS;locus_tag=NGR_a01060;product=hypothetical 14.8 kDa protein;protein_id=AAB91906.1;transl_table=11
U00090.2	Genbank	CDS	133030	133518	-	NGR_a01070	6.83036	-0.157524	0.147107	0.284255	0.381236	0.896563	NGR_a01070	conserved hypothetical 17.7 kDa protein	ID=cds-AAB91905.1;Parent=gene-NGR_a01070;Dbxref=NCBI_GP:AAB91905.1;Name=AAB91905.1;Note=y4vQ%3B NGR234_419;gbkey=CDS;locus_tag=NGR_a01070;product=conserved hypothetical 17.7 kDa protein;protein_id=AAB91905.1;transl_table=11
U00090.2	Genbank	CDS	133522	134004	-	NGR_a01080	6.46557	-0.199189	0.162708	0.220873	0.308294	0.87104	nifX	nitrogen fixation protein NifX	ID=cds-AAB91904.1;Parent=gene-NGR_a01080;Dbxref=NCBI_GP:AAB91904.1;Name=AAB91904.1;Note=nifX%3B NGR234_418;gbkey=CDS;gene=nifX;locus_tag=NGR_a01080;product=nitrogen fixation protein NifX;protein_id=AAB91904.1;transl_table=11
U00090.2	Genbank	CDS	134001	135410	-	NGR_a01090	6.83618	-0.551679	0.148425	0.000201692	0.000567468	0.682225	nifN	nitrogenase Mo-Fe cofactor biosynthesis protein NifN	ID=cds-AAB91903.1;Parent=gene-NGR_a01090;Dbxref=NCBI_GP:AAB91903.1;Name=AAB91903.1;Note=nifN%3B NGR234_417;gbkey=CDS;gene=nifN;locus_tag=NGR_a01090;product=nitrogenase Mo-Fe cofactor biosynthesis protein NifN;protein_id=AAB91903.1;transl_table=11
U00090.2	Genbank	CDS	135420	136910	-	NGR_a01100	5.68265	-0.477779	0.211994	0.0242127	0.0452312	0.718082	nifE	nitrogenase Mo-Fe cofactor biosynthesis protein NifE	ID=cds-AAB91902.1;Parent=gene-NGR_a01100;Dbxref=NCBI_GP:AAB91902.1;Name=AAB91902.1;Note=nifE%3B NGR234_416;gbkey=CDS;gene=nifE;locus_tag=NGR_a01100;product=nitrogenase Mo-Fe cofactor biosynthesis protein NifE;protein_id=AAB91902.1;transl_table=11
U00090.2	Genbank	CDS	136966	138507	-	NGR_a01110	3.13104	-0.267513	0.500045	0.592665	0.682527	0.83075	nifK1	nitrogenase molybdenum-iron protein beta chain NifK1	ID=cds-AAB91925.1;Parent=gene-NGR_a01110;Dbxref=NCBI_GP:AAB91925.1;Name=AAB91925.1;Note=nifK1%3B NGR234_415;gbkey=CDS;gene=nifK1;locus_tag=NGR_a01110;product=nitrogenase molybdenum-iron protein beta chain NifK1;protein_id=AAB91925.1;transl_table=11
U00090.2	Genbank	CDS	138603	140117	-	NGR_a01120	0.807245	0.936444	1.29768	0.470522	0.572319	1.9138	nifD1	nitrogenase molybdenum-iron protein alpha chain NifD1	ID=cds-AAB91900.1;Parent=gene-NGR_a01120;Dbxref=NCBI_GP:AAB91900.1;Name=AAB91900.1;Note=nifD1%3B NGR234_414;gbkey=CDS;gene=nifD1;locus_tag=NGR_a01120;product=nitrogenase molybdenum-iron protein alpha chain NifD1;protein_id=AAB91900.1;transl_table=11
U00090.2	Genbank	CDS	140214	141104	-	NGR_a01130	1.69711	0.326459	0.885529	0.712381	0.78379	1.25393	nifH1	nitrogenase iron protein NifH1	ID=cds-AAB91899.1;Parent=gene-NGR_a01130;Dbxref=NCBI_GP:AAB91899.1;Name=AAB91899.1;Note=nifH%3B NGR234_413;gbkey=CDS;gene=nifH1;locus_tag=NGR_a01130;product=nitrogenase iron protein NifH1;protein_id=AAB91899.1;transl_table=11
U00090.2	Genbank	CDS	141701	142756	-	NGR_a01140	7.03275	-0.334411	0.136122	0.014022	0.0277383	0.793108	NGR_a01140	conserved hypothetical 39.1 kDa protein	ID=cds-AAB91898.1;Parent=gene-NGR_a01140;Dbxref=NCBI_GP:AAB91898.1;Name=AAB91898.1;Note=y4vJ%3B NGR234_412;gbkey=CDS;locus_tag=NGR_a01140;product=conserved hypothetical 39.1 kDa protein;protein_id=AAB91898.1;transl_table=11
U00090.2	Genbank	CDS	142894	144540	-	NGR_a01150	8.2301	-0.344455	0.0940836	0.000251074	0.00069727	0.787605	NGR_a01150	probale short-chain type dehydrogenase/reductase protein	ID=cds-AAB91897.1;Parent=gene-NGR_a01150;Dbxref=NCBI_GP:AAB91897.1;Name=AAB91897.1;Note=y4vI%3B NGR234_411;gbkey=CDS;locus_tag=NGR_a01150;product=probale short-chain type dehydrogenase/reductase protein;protein_id=AAB91897.1;transl_table=11
U00090.2	Genbank	CDS	144597	145253	-	NGR_a01160	6.86373	-0.417471	0.150741	0.00561502	0.0120632	0.748736	NGR_a01160	conserved hypothetical 24.5 kDa protein	ID=cds-AAB91896.1;Parent=gene-NGR_a01160;Dbxref=NCBI_GP:AAB91896.1;Name=AAB91896.1;Note=y4vH%3B NGR234_410;gbkey=CDS;locus_tag=NGR_a01160;product=conserved hypothetical 24.5 kDa protein;protein_id=AAB91896.1;transl_table=11
U00090.2	Genbank	CDS	145254	146498	-	NGR_a01170	7.94716	-0.39431	0.11067	0.000366723	0.000990691	0.760853	NGR_a01170	putative cytochrome P450 protein	ID=cds-AAB91895.1;Parent=gene-NGR_a01170;Dbxref=NCBI_GP:AAB91895.1;Name=AAB91895.1;Note=y4vG%3B NGR234_409;gbkey=CDS;locus_tag=NGR_a01170;product=putative cytochrome P450 protein;protein_id=AAB91895.1;transl_table=11
U00090.2	Genbank	CDS	146495	148009	-	NGR_a01180	8.12816	-0.596017	0.104304	1.1e-08	5.07e-08	0.661578	dctA1	C4-dicarboxylate transport protein DctA1	ID=cds-AAB91894.1;Parent=gene-NGR_a01180;Dbxref=NCBI_GP:AAB91894.1;Name=AAB91894.1;Note=dctA1%3B NGR234_408;gbkey=CDS;gene=dctA1;locus_tag=NGR_a01180;product=C4-dicarboxylate transport protein DctA1;protein_id=AAB91894.1;transl_table=11
U00090.2	Genbank	CDS	148068	148760	-	NGR_a01190	8.14358	-0.807395	0.108633	1.07e-13	7.25e-13	0.571413	nifQ	nitrogen fixation protein NifQ%3B possibly involved in incorporation of molybdenum into nitrogenase	ID=cds-AAB91893.1;Parent=gene-NGR_a01190;Dbxref=NCBI_GP:AAB91893.1;Name=AAB91893.1;Note=nifQ%3B NGR234_407;gbkey=CDS;gene=nifQ;locus_tag=NGR_a01190;product=nitrogen fixation protein NifQ%3B possibly involved in incorporation of molybdenum into nitrogenase;protein_id=AAB91893.1;transl_table=11
U00090.2	Genbank	CDS	149218	149784	+	NGR_a01200	8.56005	-0.617791	0.0918496	1.74e-11	1.01e-10	0.651668	NGR_a01200	conserved putative 21.4 kDa peroxiredoxin protein	ID=cds-AAB91892.1;Parent=gene-NGR_a01200;Dbxref=NCBI_GP:AAB91892.1;Name=AAB91892.1;Note=y4vD%3B NGR234_406;gbkey=CDS;locus_tag=NGR_a01200;product=conserved putative 21.4 kDa peroxiredoxin protein;protein_id=AAB91892.1;transl_table=11
U00090.2	Genbank	CDS	150461	150781	+	NGR_a01210	12.0774	4.94799	0.0816103	0	0	30.8669	NGR_a01210	conserved hypothetical 11.0 kDa protein%3B possibly involved in assembly of iron-sulfur cluster	ID=cds-AAB91891.1;Parent=gene-NGR_a01210;Dbxref=NCBI_GP:AAB91891.1;Name=AAB91891.1;Note=y4vC%3B NGR234_405;gbkey=CDS;locus_tag=NGR_a01210;product=conserved hypothetical 11.0 kDa protein%3B possibly involved in assembly of iron-sulfur cluster;protein_id=AAB91891.1;transl_table=11
U00090.2	Genbank	CDS	151198	152055	+	NGR_a01220	10.5505	1.96263	0.0837756	2.26e-121	1.05e-119	3.89772	fixA	nitrogen fixation protein FixA%3B electron transfer flavoprotein beta chain	ID=cds-AAB91890.1;Parent=gene-NGR_a01220;Dbxref=NCBI_GP:AAB91890.1;Name=AAB91890.1;Note=fixA%3B NGR234_403;gbkey=CDS;gene=fixA;locus_tag=NGR_a01220;product=nitrogen fixation protein FixA%3B electron transfer flavoprotein beta chain;protein_id=AAB91890.1;transl_table=11
U00090.2	Genbank	CDS	152065	153174	+	NGR_a01230	10.57	1.55186	0.0739354	8.21e-98	3.11e-96	2.93194	fixB	nitrogen fixation protein FixB%3B electron transfer flavoprotein alpha chain	ID=cds-AAB91889.1;Parent=gene-NGR_a01230;Dbxref=NCBI_GP:AAB91889.1;Name=AAB91889.1;Note=fixB%3B NGR234_402;gbkey=CDS;gene=fixB;locus_tag=NGR_a01230;product=nitrogen fixation protein FixB%3B electron transfer flavoprotein alpha chain;protein_id=AAB91889.1;transl_table=11
U00090.2	Genbank	CDS	153185	154492	+	NGR_a01240	10.9203	1.56455	0.0847623	4.49e-76	1.34e-74	2.95786	fixC	nitrogen fixation protein FixC%3B flavoprotein-ubiquinone oxidoreductase	ID=cds-AAB91888.1;Parent=gene-NGR_a01240;Dbxref=NCBI_GP:AAB91888.1;Name=AAB91888.1;Note=fixC%3B NGR234_401;gbkey=CDS;gene=fixC;locus_tag=NGR_a01240;product=nitrogen fixation protein FixC%3B flavoprotein-ubiquinone oxidoreductase;protein_id=AAB91888.1;transl_table=11
U00090.2	Genbank	CDS	154507	154800	+	NGR_a01250	10.1759	0.505177	0.0778623	8.69e-11	4.78e-10	1.4193	fixX	nitrogen fixation ferredoxin-like protein FixX	ID=cds-AAB91887.1;Parent=gene-NGR_a01250;Dbxref=NCBI_GP:AAB91887.1;Name=AAB91887.1;Note=fixX%3B NGR234_400;gbkey=CDS;gene=fixX;locus_tag=NGR_a01250;product=nitrogen fixation ferredoxin-like protein FixX;protein_id=AAB91887.1;transl_table=11
U00090.2	Genbank	CDS	154853	156637	+	NGR_a01260	11.0275	0.18476	0.0605547	0.00227983	0.00535116	1.13663	nifA	Sigma54-dependent transcription activator NifA%3B required for symbiotic nitrogen fixation	ID=cds-AAB91886.1;Parent=gene-NGR_a01260;Dbxref=NCBI_GP:AAB91886.1;Name=AAB91886.1;Note=nifA%3B NGR234_399;gbkey=CDS;gene=nifA;locus_tag=NGR_a01260;product=Sigma54-dependent transcription activator NifA%3B required for symbiotic nitrogen fixation;protein_id=AAB91886.1;transl_table=11
U00090.2	Genbank	CDS	156863	158344	+	NGR_a01270	9.23412	-0.626726	0.0917405	8.4e-12	5.01e-11	0.647644	nifB	nitrogen fixation protein NifB%3B involved in synthesis of Fe-Mo-cofactor	ID=cds-AAB91885.1;Parent=gene-NGR_a01270;Dbxref=NCBI_GP:AAB91885.1;Name=AAB91885.1;Note=nifB%3B NGR234_398;gbkey=CDS;gene=nifB;locus_tag=NGR_a01270;product=nitrogen fixation protein NifB%3B involved in synthesis of Fe-Mo-cofactor;protein_id=AAB91885.1;transl_table=11
U00090.2	Genbank	CDS	158386	158580	+	NGR_a01280	8.28585	-0.72829	0.118361	7.6e-10	3.89e-09	0.603619	fdxN	nitrogen fixation protein FdxN%3B 4Fe-4S ferredoxin	ID=cds-AAB91884.1;Parent=gene-NGR_a01280;Dbxref=NCBI_GP:AAB91884.1;Name=AAB91884.1;Note=fdxN%3B NGR234_397;gbkey=CDS;gene=fdxN;locus_tag=NGR_a01280;product=nitrogen fixation protein FdxN%3B 4Fe-4S ferredoxin;protein_id=AAB91884.1;transl_table=11
U00090.2	Genbank	CDS	158664	158990	+	NGR_a01290	8.24779	-0.828703	0.129976	1.82e-10	9.79e-10	0.563035	nifZ	nitrogen fixation protein NifZ	ID=cds-AAB91883.1;Parent=gene-NGR_a01290;Dbxref=NCBI_GP:AAB91883.1;Name=AAB91883.1;Note=nifZ%3B NGR234_396;gbkey=CDS;gene=nifZ;locus_tag=NGR_a01290;product=nitrogen fixation protein NifZ;protein_id=AAB91883.1;transl_table=11
U00090.2	Genbank	CDS	158987	159217	+	NGR_a01300	7.69283	-0.938514	0.13929	1.61e-11	9.38e-11	0.52177	fixU	nitrogen fixation protein FixU%3B member of the FixU/NifT family	ID=cds-AAB91882.1;Parent=gene-NGR_a01300;Dbxref=NCBI_GP:AAB91882.1;Name=AAB91882.1;Note=fixU%3B NGR234_395;gbkey=CDS;gene=fixU;locus_tag=NGR_a01300;product=nitrogen fixation protein FixU%3B member of the FixU/NifT family;protein_id=AAB91882.1;transl_table=11
U00090.2	Genbank	CDS	160257	161801	+	NGR_a01310	6.47205	-0.291748	0.162326	0.072288	0.118966	0.816912	NGR_a01310	putative transposase number 1 of insertion sequence NGRIS-36a	ID=cds-AAB91881.1;Parent=gene-NGR_a01310;Dbxref=NCBI_GP:AAB91881.1;Name=AAB91881.1;Note=y4uI%3B NGR234_393;gbkey=CDS;locus_tag=NGR_a01310;product=putative transposase number 1 of insertion sequence NGRIS-36a;protein_id=AAB91881.1;transl_table=11
U00090.2	Genbank	CDS	161813	162559	+	NGR_a01320	5.54829	0.0757749	0.227573	0.739157	0.805269	1.05393	NGR_a01320	putative transposase number 2 of insertion sequence NGRIS-36a	ID=cds-AAB91880.1;Parent=gene-NGR_a01320;Dbxref=NCBI_GP:AAB91880.1;Name=AAB91880.1;Note=y4uH%3B NGR234_392;gbkey=CDS;locus_tag=NGR_a01320;product=putative transposase number 2 of insertion sequence NGRIS-36a;protein_id=AAB91880.1;transl_table=11
U00090.2	Genbank	CDS	162777	162992	-	NGR_a01330	5.77007	-0.326113	0.205221	0.112042	0.174411	0.797683	NGR_a01330	hypothetical 7.8 kDa protein	ID=cds-AAB91879.1;Parent=gene-NGR_a01330;Dbxref=NCBI_GP:AAB91879.1;Name=AAB91879.1;Note=y4uG%3B NGR234_391;gbkey=CDS;locus_tag=NGR_a01330;product=hypothetical 7.8 kDa protein;protein_id=AAB91879.1;transl_table=11
U00090.2	Genbank	CDS	163474	164805	-	NGR_a01340	7.04499	-0.204494	0.14139	0.148088	0.221582	0.867843	NGR_a01340	probable glutamate dehydrogenase	ID=cds-AAB91878.1;Parent=gene-NGR_a01340;Dbxref=NCBI_GP:AAB91878.1;Name=AAB91878.1;Note=y4uF%3B NGR234_389;gbkey=CDS;locus_tag=NGR_a01340;product=probable glutamate dehydrogenase;protein_id=AAB91878.1;transl_table=11
U00090.2	Genbank	CDS	165069	166148	+	NGR_a01350	7.37916	-0.25879	0.121522	0.0332064	0.0598625	0.835789	NGR_a01350	putative transposase of degenerate insertion sequence NGRIS-13l	ID=cds-AAB91877.1;Parent=gene-NGR_a01350;Dbxref=NCBI_GP:AAB91877.1;Name=AAB91877.1;Note=y4uE%3B NGR234_388;gbkey=CDS;locus_tag=NGR_a01350;product=putative transposase of degenerate insertion sequence NGRIS-13l;protein_id=AAB91877.1;transl_table=11
U00090.2	Genbank	CDS	166590	167087	-	NGR_a01360	7.64473	-0.414054	0.113152	0.000252936	0.00070214	0.750511	NGR_a01360	conserved hypothetical 18.7 kDa protein	ID=cds-AAB91876.1;Parent=gene-NGR_a01360;Dbxref=NCBI_GP:AAB91876.1;Name=AAB91876.1;Note=y4uD%3B NGR234_387;gbkey=CDS;locus_tag=NGR_a01360;product=conserved hypothetical 18.7 kDa protein;protein_id=AAB91876.1;transl_table=11
U00090.2	Genbank	CDS	167503	169041	-	NGR_a01370	6.91117	-0.55854	0.152148	0.000241575	0.000673213	0.678989	NGR_a01370	conserved probable aldehyde dehydrogenase	ID=cds-AAB91875.1;Parent=gene-NGR_a01370;Dbxref=NCBI_GP:AAB91875.1;Name=AAB91875.1;Note=y4uC%3B NGR234_384;gbkey=CDS;locus_tag=NGR_a01370;product=conserved probable aldehyde dehydrogenase;protein_id=AAB91875.1;transl_table=11
U00090.2	Genbank	CDS	169066	170469	-	NGR_a01380	7.73308	-0.305091	0.117862	0.00963851	0.0197271	0.809391	NGR_a01380	conserved probable class-III aminotransferase	ID=cds-AAB91874.1;Parent=gene-NGR_a01380;Dbxref=NCBI_GP:AAB91874.1;Name=AAB91874.1;Note=y4uB%3B NGR234_383;gbkey=CDS;locus_tag=NGR_a01380;product=conserved probable class-III aminotransferase;protein_id=AAB91874.1;transl_table=11
U00090.2	Genbank	CDS	170938	172323	-	NGR_a01390	6.87258	-0.270844	0.156792	0.0840937	0.135522	0.828835	NGR_a01390	conserved hypothetical 50.7 kDa CapA-family protein%3B almost identical to y4sH	ID=cds-AAB91873.1;Parent=gene-NGR_a01390;Dbxref=NCBI_GP:AAB91873.1;Name=AAB91873.1;Note=y4uA%3B NGR234_382;gbkey=CDS;locus_tag=NGR_a01390;product=conserved hypothetical 50.7 kDa CapA-family protein%3B almost identical to y4sH;protein_id=AAB91873.1;transl_table=11
U00090.2	Genbank	CDS	172359	173420	-	NGR_a01400	8.30778	-0.420911	0.104456	5.59e-05	0.000170407	0.746953	NGR_a01400	probable peptide ABC transporter ATP-binding protein y4tS	ID=cds-AAB91872.1;Parent=gene-NGR_a01400;Dbxref=NCBI_GP:AAB91872.1;Name=AAB91872.1;Note=y4tS%3B NGR234_381;gbkey=CDS;locus_tag=NGR_a01400;product=probable peptide ABC transporter ATP-binding protein y4tS;protein_id=AAB91872.1;transl_table=11
U00090.2	Genbank	CDS	173417	174424	-	NGR_a01410	8.47722	-0.330203	0.0946017	0.00048219	0.0012764	0.795424	NGR_a01410	probable peptide ABC transporter ATP-binding protein y4tR	ID=cds-AAB91871.1;Parent=gene-NGR_a01410;Dbxref=NCBI_GP:AAB91871.1;Name=AAB91871.1;Note=y4tR%3B NGR234_380;gbkey=CDS;locus_tag=NGR_a01410;product=probable peptide ABC transporter ATP-binding protein y4tR;protein_id=AAB91871.1;transl_table=11
U00090.2	Genbank	CDS	174426	175301	-	NGR_a01420	8.47645	-0.277069	0.0938505	0.00315476	0.00717476	0.825266	NGR_a01420	probable peptide ABC transporter permease y4tQ	ID=cds-AAB91870.1;Parent=gene-NGR_a01420;Dbxref=NCBI_GP:AAB91870.1;Name=AAB91870.1;Note=y4tQ%3B NGR234_379;gbkey=CDS;locus_tag=NGR_a01420;product=probable peptide ABC transporter permease y4tQ;protein_id=AAB91870.1;transl_table=11
U00090.2	Genbank	CDS	175304	176245	-	NGR_a01430	9.26844	-0.270651	0.0746091	0.000286087	0.000786744	0.828946	NGR_a01430	probable peptide ABC transporter permease y4tP	ID=cds-AAB91869.1;Parent=gene-NGR_a01430;Dbxref=NCBI_GP:AAB91869.1;Name=AAB91869.1;Note=y4tP%3B NGR234_378;gbkey=CDS;locus_tag=NGR_a01430;product=probable peptide ABC transporter permease y4tP;protein_id=AAB91869.1;transl_table=11
U00090.2	Genbank	CDS	176250	177845	-	NGR_a01440	9.87152	-0.242676	0.0799575	0.00240487	0.00562416	0.845176	NGR_a01440	probable periplasmic peptide binding protein y4tO of ABC-transporter	ID=cds-AAB91868.1;Parent=gene-NGR_a01440;Dbxref=NCBI_GP:AAB91868.1;Name=AAB91868.1;Note=y4tO%3B NGR234_377;gbkey=CDS;locus_tag=NGR_a01440;product=probable periplasmic peptide binding protein y4tO of ABC-transporter;protein_id=AAB91868.1;transl_table=11
U00090.2	Genbank	CDS	177918	178442	-	NGR_a01450	6.55606	-0.140437	0.165155	0.395141	0.497925	0.907244	NGR_a01450	hypothetical 19.6 kDa protein	ID=cds-AAB91867.1;Parent=gene-NGR_a01450;Dbxref=NCBI_GP:AAB91867.1;Name=AAB91867.1;Note=y4tN%3B NGR234_376;gbkey=CDS;locus_tag=NGR_a01450;product=hypothetical 19.6 kDa protein;protein_id=AAB91867.1;transl_table=11
U00090.2	Genbank	CDS	178466	179644	-	NGR_a01460	6.81913	-0.228832	0.151485	0.130894	0.199326	0.853326	NGR_a01460	conserved putative hydrolase/peptidase of the M24 family	ID=cds-AAB91866.1;Parent=gene-NGR_a01460;Dbxref=NCBI_GP:AAB91866.1;Name=AAB91866.1;Note=y4tM%3B NGR234_375;gbkey=CDS;locus_tag=NGR_a01460;product=conserved putative hydrolase/peptidase of the M24 family;protein_id=AAB91866.1;transl_table=11
U00090.2	Genbank	CDS	179807	180979	-	NGR_a01470	7.74514	-0.269453	0.109753	0.0140854	0.0278467	0.829634	NGR_a01470	conserved putative hydrolase/peptidase of the M24 family	ID=cds-AAB91865.1;Parent=gene-NGR_a01470;Dbxref=NCBI_GP:AAB91865.1;Name=AAB91865.1;Note=y4tL%3B NGR234_374;gbkey=CDS;locus_tag=NGR_a01470;product=conserved putative hydrolase/peptidase of the M24 family;protein_id=AAB91865.1;transl_table=11
U00090.2	Genbank	CDS	181114	182109	-	NGR_a01480	8.23934	-0.336851	0.0974595	0.000547613	0.00143835	0.791768	eutC	conserved ornithine cyclodeaminase%3B ectoine utilization protein EutC	ID=cds-AAB91864.1;Parent=gene-NGR_a01480;Dbxref=NCBI_GP:AAB91864.1;Name=AAB91864.1;Note=y4tK%3B NGR234_373;gbkey=CDS;gene=eutC;locus_tag=NGR_a01480;product=conserved ornithine cyclodeaminase%3B ectoine utilization protein EutC;protein_id=AAB91864.1;transl_table=11
U00090.2	Genbank	CDS	182109	183107	-	NGR_a01490	8.61755	-0.472813	0.0873822	6.27e-08	2.7e-07	0.720558	eutB	conserved threonine dehydratase%3B ectoine utilization protein EutB	ID=cds-AAB91863.1;Parent=gene-NGR_a01490;Dbxref=NCBI_GP:AAB91863.1;Name=AAB91863.1;Note=y4tJ%3B NGR234_372;gbkey=CDS;gene=eutB;locus_tag=NGR_a01490;product=conserved threonine dehydratase%3B ectoine utilization protein EutB;protein_id=AAB91863.1;transl_table=11
U00090.2	Genbank	CDS	183144	184352	-	NGR_a01500	8.54023	-0.504491	0.0857247	3.98e-09	1.91e-08	0.704909	NGR_a01500	putative amidohydrolase	ID=cds-AAB91862.1;Parent=gene-NGR_a01500;Dbxref=NCBI_GP:AAB91862.1;Name=AAB91862.1;Note=y4tI%3B NGR234_371;gbkey=CDS;locus_tag=NGR_a01500;product=putative amidohydrolase;protein_id=AAB91862.1;transl_table=11
U00090.2	Genbank	CDS	184802	185575	-	NGR_a01510	6.65178	-0.0230213	0.158871	0.884785	0.917687	0.984169	NGR_a01510	probable amino-acid ABC transporter ATP-binding protein y4tH	ID=cds-AAB91861.1;Parent=gene-NGR_a01510;Dbxref=NCBI_GP:AAB91861.1;Name=AAB91861.1;Note=y4tH%3B NGR234_370;gbkey=CDS;locus_tag=NGR_a01510;product=probable amino-acid ABC transporter ATP-binding protein y4tH;protein_id=AAB91861.1;transl_table=11
U00090.2	Genbank	CDS	185572	186267	-	NGR_a01520	6.4105	-0.128938	0.170004	0.448186	0.550555	0.914504	NGR_a01520	probable amino-acid ABC transporter permease y4tG	ID=cds-AAB91860.1;Parent=gene-NGR_a01520;Dbxref=NCBI_GP:AAB91860.1;Name=AAB91860.1;Note=y4tG%3B NGR234_369;gbkey=CDS;locus_tag=NGR_a01520;product=probable amino-acid ABC transporter permease y4tG;protein_id=AAB91860.1;transl_table=11
U00090.2	Genbank	CDS	186270	186986	-	NGR_a01530	6.06169	-0.057212	0.199567	0.774357	0.832233	0.96112	NGR_a01530	probable amino-acid ABC transporter permease y4tF	ID=cds-AAB91859.1;Parent=gene-NGR_a01530;Dbxref=NCBI_GP:AAB91859.1;Name=AAB91859.1;Note=y4tF%3B NGR234_368;gbkey=CDS;locus_tag=NGR_a01530;product=probable amino-acid ABC transporter permease y4tF;protein_id=AAB91859.1;transl_table=11
U00090.2	Genbank	CDS	187038	187940	-	NGR_a01540	6.37922	-0.31498	0.174226	0.0706246	0.116616	0.803862	NGR_a01540	probable periplasmic amino-acid binding protein y4tE of ABC-transporter	ID=cds-AAB91858.1;Parent=gene-NGR_a01540;Dbxref=NCBI_GP:AAB91858.1;Name=AAB91858.1;Note=y4tE%3B NGR234_367;gbkey=CDS;locus_tag=NGR_a01540;product=probable periplasmic amino-acid binding protein y4tE of ABC-transporter;protein_id=AAB91858.1;transl_table=11
U00090.2	Genbank	CDS	188406	188915	-	NGR_a01550	9.72245	-0.563073	0.0734811	1.82e-14	1.29e-13	0.676859	NGR_a01550	conserved AsnC-type transcription regulator	ID=cds-AAB91857.1;Parent=gene-NGR_a01550;Dbxref=NCBI_GP:AAB91857.1;Name=AAB91857.1;Note=y4tD%3B NGR234_366;gbkey=CDS;locus_tag=NGR_a01550;product=conserved AsnC-type transcription regulator;protein_id=AAB91857.1;transl_table=11
U00090.2	Genbank	CDS	190027	191577	+	NGR_a01560	2.97689	-0.61636	0.5609	0.271822	0.367224	0.652315	NGR_a01560	putative transposase number 1 of insertion sequence NGRIS-3c	ID=cds-AAB91741.1;Parent=gene-NGR_a01560;Dbxref=NCBI_GP:AAB91741.1;Name=AAB91741.1;Note=y4tB%3B NGR234_364;gbkey=CDS;locus_tag=NGR_a01560;product=putative transposase number 1 of insertion sequence NGRIS-3c;protein_id=AAB91741.1;transl_table=11
U00090.2	Genbank	CDS	191574	192365	+	NGR_a01570	6.13159	-1.07024	0.194548	3.77e-08	1.66e-07	0.476239	NGR_a01570	putative transposase number 2 of insertion sequence NGRIS-3c	ID=cds-AAB91628.1;Parent=gene-NGR_a01570;Dbxref=NCBI_GP:AAB91628.1;Name=AAB91628.1;Note=y4tA%3B NGR234_363;gbkey=CDS;locus_tag=NGR_a01570;product=putative transposase number 2 of insertion sequence NGRIS-3c;protein_id=AAB91628.1;transl_table=11
U00090.2	Genbank	CDS	193372	195489	+	NGR_a01580	8.3059	-0.276977	0.0915692	0.00248812	0.00580202	0.825319	NGR_a01580	probable peptidase of the S9A family	ID=cds-AAB91854.1;Parent=gene-NGR_a01580;Dbxref=NCBI_GP:AAB91854.1;Name=AAB91854.1;Note=y4sO%3B NGR234_361;gbkey=CDS;locus_tag=NGR_a01580;product=probable peptidase of the S9A family;protein_id=AAB91854.1;transl_table=11
U00090.2	Genbank	CDS	196197	196574	-	NGR_a01590	3.09665	-0.542464	0.525223	0.301685	0.400858	0.686597	NGR_a01590	putative transposase number 1 of insertion sequence NGRIS-24b	ID=cds-AAB91853.1;Parent=gene-NGR_a01590;Dbxref=NCBI_GP:AAB91853.1;Name=AAB91853.1;Note=y4sN%3B NGR234_359;gbkey=CDS;locus_tag=NGR_a01590;product=putative transposase number 1 of insertion sequence NGRIS-24b;protein_id=AAB91853.1;transl_table=11
U00090.2	Genbank	CDS	196779	197162	-	NGR_a01600	3.25569	-0.561069	0.501543	0.263275	0.35794	0.6778	NGR_a01600	conserved AsnC-type transcription regulator	ID=cds-AAB91852.1;Parent=gene-NGR_a01600;Dbxref=NCBI_GP:AAB91852.1;Name=AAB91852.1;Note=y4sM%3B NGR234_358;gbkey=CDS;locus_tag=NGR_a01600;product=conserved AsnC-type transcription regulator;protein_id=AAB91852.1;transl_table=11
U00090.2	Genbank	CDS	197282	197893	+	NGR_a01610	4.39638	-0.170483	0.343906	0.620088	0.70687	0.888545	NGR_a01610	conserved putative D-amino acid dehydrogenase protein	ID=cds-AAB91851.1;Parent=gene-NGR_a01610;Dbxref=NCBI_GP:AAB91851.1;Name=AAB91851.1;Note=y4sL%3B NGR234_357;gbkey=CDS;locus_tag=NGR_a01610;product=conserved putative D-amino acid dehydrogenase protein;protein_id=AAB91851.1;transl_table=11
U00090.2	Genbank	CDS	197927	198307	+	NGR_a01620	4.86939	-0.0526322	0.285464	0.85372	0.895412	0.964176	NGR_a01620	conserved putative endoribonuclease L-PSP protein	ID=cds-AAB91850.1;Parent=gene-NGR_a01620;Dbxref=NCBI_GP:AAB91850.1;Name=AAB91850.1;Note=y4sK%3B NGR234_356;gbkey=CDS;locus_tag=NGR_a01620;product=conserved putative endoribonuclease L-PSP protein;protein_id=AAB91850.1;transl_table=11
U00090.2	Genbank	CDS	198420	199895	+	NGR_a01630	7.05709	-0.639502	0.135128	2.22e-06	8.04e-06	0.641934	gabD	succinate-semialdehyde dehydrogenase GabD	ID=cds-AAB91849.1;Parent=gene-NGR_a01630;Dbxref=NCBI_GP:AAB91849.1;Name=AAB91849.1;Note=gabD%3B NGR234_355;gbkey=CDS;gene=gabD;locus_tag=NGR_a01630;product=succinate-semialdehyde dehydrogenase GabD;protein_id=AAB91849.1;transl_table=11
U00090.2	Genbank	CDS	199856	202126	-	NGR_a01640	8.16683	-0.279955	0.0933208	0.00270054	0.00624311	0.823617	NGR_a01640	putative methyl-accepting chemotaxis protein	ID=cds-AAB91848.1;Parent=gene-NGR_a01640;Dbxref=NCBI_GP:AAB91848.1;Name=AAB91848.1;Note=y4sI%3B NGR234_354;gbkey=CDS;locus_tag=NGR_a01640;product=putative methyl-accepting chemotaxis protein;protein_id=AAB91848.1;transl_table=11
U00090.2	Genbank	CDS	205207	206592	-	NGR_a01650	8.19064	-1.34614	0.108325	1.87e-35	2.87e-34	0.393344	NGR_a01650	conserved hypothetical 50.7 kDa CapA-family protein%3B almost identical to y4uA	ID=cds-AAB91847.1;Parent=gene-NGR_a01650;Dbxref=NCBI_GP:AAB91847.1;Name=AAB91847.1;Note=y4sH%3B NGR234_350;gbkey=CDS;locus_tag=NGR_a01650;product=conserved hypothetical 50.7 kDa CapA-family protein%3B almost identical to y4uA;protein_id=AAB91847.1;transl_table=11
U00090.2	Genbank	CDS	207279	208289	-	NGR_a01660	13.1689	-1.09631	0.0524582	5.5e-97	2.05e-95	0.467711	NGR_a01660	conserved putative 40.0 kDa D-alanine--D-alanine ligase	ID=cds-AAB91846.1;Parent=gene-NGR_a01660;Dbxref=NCBI_GP:AAB91846.1;Name=AAB91846.1;Note=y4sG%3B NGR234_349;gbkey=CDS;locus_tag=NGR_a01660;product=conserved putative 40.0 kDa D-alanine--D-alanine ligase;protein_id=AAB91846.1;transl_table=11
U00090.2	Genbank	CDS	209757	211271	+	NGR_a01670	2.65491	-1.31523	0.720692	0.0680078	0.112757	0.401861	NGR_a01670	putative transposase number 1 of insertion sequence NGRIS-5c	ID=cds-AAB91845.1;Parent=gene-NGR_a01670;Dbxref=NCBI_GP:AAB91845.1;Name=AAB91845.1;Note=y4sE%3B NGR234_347;gbkey=CDS;locus_tag=NGR_a01670;product=putative transposase number 1 of insertion sequence NGRIS-5c;protein_id=AAB91845.1;transl_table=11
U00090.2	Genbank	CDS	211268	212164	+	NGR_a01680	8.76057	-0.934556	0.0834058	3.86e-29	4.96e-28	0.523204	NGR_a01680	putative transposase number 2 of insertion sequence NGRIS-5c	ID=cds-AAB91844.1;Parent=gene-NGR_a01680;Dbxref=NCBI_GP:AAB91844.1;Name=AAB91844.1;Note=y4sD%3B NGR234_346;gbkey=CDS;locus_tag=NGR_a01680;product=putative transposase number 2 of insertion sequence NGRIS-5c;protein_id=AAB91844.1;transl_table=11
U00090.2	Genbank	CDS	212797	213375	+	NGR_a01690	5.41441	-1.3749	0.245667	2.19e-08	9.81e-08	0.385579	NGR_a01690	putative transposase number 1 of insertion sequence NGRIS-2b	ID=cds-AAB91817.1;Parent=gene-NGR_a01690;Dbxref=NCBI_GP:AAB91817.1;Name=AAB91817.1;Note=y4sC%3B NGR234_345;gbkey=CDS;locus_tag=NGR_a01690;product=putative transposase number 1 of insertion sequence NGRIS-2b;protein_id=AAB91817.1;transl_table=11
U00090.2	Genbank	CDS	213401	214564	+	NGR_a01700	1.38911	-0.0466276	0.967058	0.961544	0.97394	0.968197	NGR_a01700	putative transposase number 2 of insertion sequence NGRIS-2b	ID=cds-AAB91842.1;Parent=gene-NGR_a01700;Dbxref=NCBI_GP:AAB91842.1;Name=AAB91842.1;Note=y4sB%3B NGR234_344;gbkey=CDS;locus_tag=NGR_a01700;product=putative transposase number 2 of insertion sequence NGRIS-2b;protein_id=AAB91842.1;transl_table=11
U00090.2	Genbank	CDS	214848	215255	+	NGR_a01710	2.60065	-1.07111	0.712647	0.132837	0.201803	0.475951	NGR_a01710	putative transposase number 3 of insertion sequence NGRIS-2b	ID=cds-AAB91841.1;Parent=gene-NGR_a01710;Dbxref=NCBI_GP:AAB91841.1;Name=AAB91841.1;Note=y4sA%3B NGR234_343;gbkey=CDS;locus_tag=NGR_a01710;product=putative transposase number 3 of insertion sequence NGRIS-2b;protein_id=AAB91841.1;transl_table=11
U00090.2	Genbank	CDS	215928	217784	-	NGR_a01720	9.6939	-0.381205	0.0700175	5.2e-08	2.26e-07	0.767796	NGR_a01720	conserved hypothetical 69.3 kDa protein	ID=cds-AAB91840.1;Parent=gene-NGR_a01720;Dbxref=NCBI_GP:AAB91840.1;Name=AAB91840.1;Note=y4rO%3B NGR234_341;gbkey=CDS;locus_tag=NGR_a01720;product=conserved hypothetical 69.3 kDa protein;protein_id=AAB91840.1;transl_table=11
U00090.2	Genbank	CDS	218302	219519	+	NGR_a01730	8.57832	-0.0214165	0.0867574	0.80502	0.857455	0.985265	NGR_a01730	conserved hypothetical 41.6 kDa integral membrane protein	ID=cds-AAB91839.1;Parent=gene-NGR_a01730;Dbxref=NCBI_GP:AAB91839.1;Name=AAB91839.1;Note=y4rN%3B NGR234_340;gbkey=CDS;locus_tag=NGR_a01730;product=conserved hypothetical 41.6 kDa integral membrane protein;protein_id=AAB91839.1;transl_table=11
U00090.2	Genbank	CDS	220107	221159	+	NGR_a01740	7.99667	-0.409638	0.0978311	2.82e-05	8.93e-05	0.752812	NGR_a01740	putative transposase number 1 of insertion sequence NGRIS-23a	ID=cds-AAB91838.1;Parent=gene-NGR_a01740;Dbxref=NCBI_GP:AAB91838.1;Name=AAB91838.1;Note=y4rM%3B NGR234_339;gbkey=CDS;locus_tag=NGR_a01740;product=putative transposase number 1 of insertion sequence NGRIS-23a;protein_id=AAB91838.1;transl_table=11
U00090.2	Genbank	CDS	221176	221643	+	NGR_a01750	6.61887	-0.0996219	0.152692	0.51412	0.612287	0.933278	NGR_a01750	putative transposase number 2 of insertion sequence NGRIS-23a	ID=cds-AAB91837.1;Parent=gene-NGR_a01750;Dbxref=NCBI_GP:AAB91837.1;Name=AAB91837.1;Note=y4rL%3B NGR234_338;gbkey=CDS;locus_tag=NGR_a01750;product=putative transposase number 2 of insertion sequence NGRIS-23a;protein_id=AAB91837.1;transl_table=11
U00090.2	Genbank	CDS	222210	223400	-	NGR_a01770	8.22905	-0.285132	0.0995323	0.00417375	0.00924423	0.820666	NGR_a01770	putative transposase of insertion sequence NGRIS-33a	ID=cds-AAB91835.1;Parent=gene-NGR_a01770;Dbxref=NCBI_GP:AAB91835.1;Name=AAB91835.1;Note=y4rJ%3B NGR234_336;gbkey=CDS;locus_tag=NGR_a01770;product=putative transposase of insertion sequence NGRIS-33a;protein_id=AAB91835.1;transl_table=11
U00090.2	Genbank	CDS	227766	229202	+	NGR_a01790	9.02025	-0.378914	0.0776606	1.07e-06	4e-06	0.769016	NGR_a01790	conserved putative dicarboxylase	ID=cds-AAB91833.1;Parent=gene-NGR_a01790;Dbxref=NCBI_GP:AAB91833.1;Name=AAB91833.1;Note=y4rH%3B NGR234_331;gbkey=CDS;locus_tag=NGR_a01790;product=conserved putative dicarboxylase;protein_id=AAB91833.1;transl_table=11
U00090.2	Genbank	CDS	229403	229810	+	NGR_a01800	7.44853	-0.266632	0.114594	0.0199783	0.0381732	0.831258	NGR_a01800	DNA integration/recombination/inversion protein	ID=cds-AAB91832.1;Parent=gene-NGR_a01800;Dbxref=NCBI_GP:AAB91832.1;Name=AAB91832.1;Note=y4rG%3B NGR234_330;gbkey=CDS;locus_tag=NGR_a01800;product=DNA integration/recombination/inversion protein;protein_id=AAB91832.1;transl_table=11
U00090.2	Genbank	CDS	230024	231301	+	NGR_a01810	5.79984	-0.382731	0.207744	0.0654287	0.10907	0.766984	NGR_a01810	DNA integration/recombination/inversion protein	ID=cds-AAB92472.1;Parent=gene-NGR_a01810;Dbxref=NCBI_GP:AAB92472.1;Name=AAB92472.1;Note=y4rF%3B NGR234_329;gbkey=CDS;locus_tag=NGR_a01810;product=DNA integration/recombination/inversion protein;protein_id=AAB92472.1;transl_table=11
U00090.2	Genbank	CDS	231298	232230	+	NGR_a01820	3.62204	-0.405746	0.451221	0.368536	0.470193	0.754846	NGR_a01820	DNA integration/recombination/inversion protein	ID=cds-AAB92471.1;Parent=gene-NGR_a01820;Dbxref=NCBI_GP:AAB92471.1;Name=AAB92471.1;Note=y4rE%3B NGR234_328;gbkey=CDS;locus_tag=NGR_a01820;product=DNA integration/recombination/inversion protein;protein_id=AAB92471.1;transl_table=11
U00090.2	Genbank	CDS	232227	233072	+	NGR_a01830	3.58939	-0.442425	0.448337	0.323734	0.423689	0.735896	NGR_a01830	DNA integration/recombination/inversion protein	ID=cds-AAB92470.1;Parent=gene-NGR_a01830;Dbxref=NCBI_GP:AAB92470.1;Name=AAB92470.1;Note=y4rD%3B NGR234_327;gbkey=CDS;locus_tag=NGR_a01830;product=DNA integration/recombination/inversion protein;protein_id=AAB92470.1;transl_table=11
U00090.2	Genbank	CDS	233129	234127	-	NGR_a01840	5.32899	-0.203007	0.244745	0.40684	0.509381	0.868738	NGR_a01840	DNA integration/recombination/inversion protein	ID=cds-AAB92469.1;Parent=gene-NGR_a01840;Dbxref=NCBI_GP:AAB92469.1;Name=AAB92469.1;Note=y4rC%3B NGR234_326;gbkey=CDS;locus_tag=NGR_a01840;product=DNA integration/recombination/inversion protein;protein_id=AAB92469.1;transl_table=11
U00090.2	Genbank	CDS	234124	235068	-	NGR_a01850	5.25145	-0.115385	0.244633	0.637166	0.720221	0.923136	NGR_a01850	DNA integration/recombination/inversion protein	ID=cds-AAB92468.1;Parent=gene-NGR_a01850;Dbxref=NCBI_GP:AAB92468.1;Name=AAB92468.1;Note=y4rB%3B NGR234_325;gbkey=CDS;locus_tag=NGR_a01850;product=DNA integration/recombination/inversion protein;protein_id=AAB92468.1;transl_table=11
U00090.2	Genbank	CDS	235065	236294	-	NGR_a01860	6.31878	0.0597444	0.171712	0.72789	0.796095	1.04228	NGR_a01860	DNA integration/recombination/inversion protein	ID=cds-AAB92467.1;Parent=gene-NGR_a01860;Dbxref=NCBI_GP:AAB92467.1;Name=AAB92467.1;Note=y4rA%3B NGR234_324;gbkey=CDS;locus_tag=NGR_a01860;product=DNA integration/recombination/inversion protein;protein_id=AAB92467.1;transl_table=11
U00090.2	Genbank	CDS	236827	237753	+	NGR_a01870	5.14569	-0.200555	0.255439	0.432372	0.534698	0.870216	NGR_a01870	DNA integration/recombination/inversion protein	ID=cds-AAB92466.1;Parent=gene-NGR_a01870;Dbxref=NCBI_GP:AAB92466.1;Name=AAB92466.1;Note=y4qK%3B NGR234_322;gbkey=CDS;locus_tag=NGR_a01870;product=DNA integration/recombination/inversion protein;protein_id=AAB92466.1;transl_table=11
U00090.2	Genbank	CDS	237761	238957	+	NGR_a01880	5.37504	-0.823585	0.232443	0.000395348	0.00106134	0.565036	NGR_a01880	putative transposase of undefined mobile element	ID=cds-AAB92465.1;Parent=gene-NGR_a01880;Dbxref=NCBI_GP:AAB92465.1;Name=AAB92465.1;Note=y4qJ%3B NGR234_321;gbkey=CDS;locus_tag=NGR_a01880;product=putative transposase of undefined mobile element;protein_id=AAB92465.1;transl_table=11
U00090.2	Genbank	CDS	239641	241260	+	NGR_a01890	10.4449	-1.62739	0.0532335	3e-205	2.03e-203	0.323674	NGR_a01890	putative transposase of undefined mobile element	ID=cds-AAB92464.1;Parent=gene-NGR_a01890;Dbxref=NCBI_GP:AAB92464.1;Name=AAB92464.1;Note=y4qI%3B NGR234_319;gbkey=CDS;locus_tag=NGR_a01890;product=putative transposase of undefined mobile element;protein_id=AAB92464.1;transl_table=11
U00090.2	Genbank	CDS	241823	242803	+	NGR_a01900	8.16314	-0.570256	0.0949159	1.88e-09	9.31e-09	0.673497	bxrH	LuxR-type transcription regulator BxrH	ID=cds-AAB92463.1;Parent=gene-NGR_a01900;Dbxref=NCBI_GP:AAB92463.1;Name=AAB92463.1;Note=y4qH%3B NGR234_318;gbkey=CDS;gene=bxrH;locus_tag=NGR_a01900;product=LuxR-type transcription regulator BxrH;protein_id=AAB92463.1;transl_table=11
U00090.2	Genbank	CDS	243250	244596	+	NGR_a01910	8.36001	-0.926951	0.0900853	7.84e-25	8.9e-24	0.525969	bxrG	diaminobutyrate--2-oxoglutarate transaminase BxrG	ID=cds-AAB91831.1;Parent=gene-NGR_a01910;Dbxref=NCBI_GP:AAB91831.1;Name=AAB91831.1;Note=y4qG%3B NGR234_317;gbkey=CDS;gene=bxrG;locus_tag=NGR_a01910;product=diaminobutyrate--2-oxoglutarate transaminase BxrG;protein_id=AAB91831.1;transl_table=11
U00090.2	Genbank	CDS	244618	246882	+	NGR_a01920	10.2184	-0.750876	0.0601263	8.65e-36	1.35e-34	0.594243	bxrF	S9A-type peptidase BxrF	ID=cds-AAB91830.1;Parent=gene-NGR_a01920;Dbxref=NCBI_GP:AAB91830.1;Name=AAB91830.1;Note=y4qF%3B NGR234_316;gbkey=CDS;gene=bxrF;locus_tag=NGR_a01920;product=S9A-type peptidase BxrF;protein_id=AAB91830.1;transl_table=11
U00090.2	Genbank	CDS	247811	248983	-	NGR_a01930	6.65792	-0.189615	0.154341	0.219241	0.306613	0.87684	NGR_a01930	putative transposase of degenerate insertion sequence NGRIS-35a	ID=cds-AAB91829.1;Parent=gene-NGR_a01930;Dbxref=NCBI_GP:AAB91829.1;Name=AAB91829.1;Note=y4qE%3B NGR234_314;gbkey=CDS;locus_tag=NGR_a01930;product=putative transposase of degenerate insertion sequence NGRIS-35a;protein_id=AAB91829.1;transl_table=11
U00090.2	Genbank	CDS	249147	249881	+	NGR_a01940	8.896	-0.170544	0.0741844	0.0215096	0.0407727	0.888508	NGR_a01940	hypothetical 26.8 kDa protein	ID=cds-AAB91828.1;Parent=gene-NGR_a01940;Dbxref=NCBI_GP:AAB91828.1;Name=AAB91828.1;Note=y4qD%3B NGR234_313;gbkey=CDS;locus_tag=NGR_a01940;product=hypothetical 26.8 kDa protein;protein_id=AAB91828.1;transl_table=11
U00090.2	Genbank	CDS	251811	253562	+	NGR_a01950	10.0827	-0.40817	0.0581639	2.26e-12	1.41e-11	0.753578	NGR_a01950	hypothetical 63.6 kDa protein	ID=cds-AAB91827.1;Parent=gene-NGR_a01950;Dbxref=NCBI_GP:AAB91827.1;Name=AAB91827.1;Note=y4qC%3B NGR234_312;gbkey=CDS;locus_tag=NGR_a01950;product=hypothetical 63.6 kDa protein;protein_id=AAB91827.1;transl_table=11
U00090.2	Genbank	CDS	253550	254044	+	NGR_a01960	8.04868	-0.281532	0.0952823	0.00312962	0.00712766	0.822717	NGR_a01960	conserved hypothetical 18.8 kDa protein	ID=cds-AAB91826.1;Parent=gene-NGR_a01960;Dbxref=NCBI_GP:AAB91826.1;Name=AAB91826.1;Note=y4qB%3B NGR234_311;gbkey=CDS;locus_tag=NGR_a01960;product=conserved hypothetical 18.8 kDa protein;protein_id=AAB91826.1;transl_table=11
U00090.2	Genbank	CDS	256833	258035	-	NGR_a01970	7.47462	-0.519245	0.127717	4.79e-05	0.00014693	0.697737	NGR_a01970	putative transposase for insertion sequence NGRIS-34a	ID=cds-AAB91825.1;Parent=gene-NGR_a01970;Dbxref=NCBI_GP:AAB91825.1;Name=AAB91825.1;Note=y4pO%3B NGR234_308;gbkey=CDS;locus_tag=NGR_a01970;product=putative transposase for insertion sequence NGRIS-34a;protein_id=AAB91825.1;transl_table=11
U00090.2	Genbank	CDS	259575	260591	+	NGR_a01980	7.28929	-0.683943	0.126928	7.11e-08	3.04e-07	0.622462	NGR_a01980	LysR-type transcription regulator SyrM1%3B involved in flavonoid dependent regulation	ID=cds-AAB91824.1;Parent=gene-NGR_a01980;Dbxref=NCBI_GP:AAB91824.1;Name=AAB91824.1;Note=syrM1%3B NGR234_306;gbkey=CDS;locus_tag=NGR_a01980;product=LysR-type transcription regulator SyrM1%3B involved in flavonoid dependent regulation;protein_id=AAB91824.1;transl_table=11
U00090.2	Genbank	CDS	263120	263938	-	NGR_a01990	8.42168	-0.309824	0.0894882	0.000535828	0.00141027	0.80674	NGR_a01990	hypothetical 30.9 kDa protein	ID=cds-AAB91823.1;Parent=gene-NGR_a01990;Dbxref=NCBI_GP:AAB91823.1;Name=AAB91823.1;Note=y4pM%3B NGR234_304;gbkey=CDS;locus_tag=NGR_a01990;product=hypothetical 30.9 kDa protein;protein_id=AAB91823.1;transl_table=11
U00090.2	Genbank	CDS	264289	265026	-	NGR_a02000	5.20053	-0.79731	0.250656	0.00146821	0.0035697	0.575421	NGR_a02000	putative transposase number 2 of disrupted insertion sequence	ID=cds-AAB91822.1;Parent=gene-NGR_a02000;Dbxref=NCBI_GP:AAB91822.1;Name=AAB91822.1;Note=y4pL%3B NGR234_303;gbkey=CDS;locus_tag=NGR_a02000;product=putative transposase number 2 of disrupted insertion sequence;protein_id=AAB91822.1;transl_table=11
U00090.2	Genbank	CDS	265859	266128	+	NGR_a02010	4.71856	-0.642735	0.314021	0.040679	0.0715519	0.640498	NGR_a02010	putative transposase number 1 of insertion sequence NGRIS-4b	ID=cds-AAB91821.1;Parent=gene-NGR_a02010;Dbxref=NCBI_GP:AAB91821.1;Name=AAB91821.1;Note=y4pK%3B NGR234_301;gbkey=CDS;locus_tag=NGR_a02010;product=putative transposase number 1 of insertion sequence NGRIS-4b;protein_id=AAB91821.1;transl_table=11
U00090.2	Genbank	CDS	266319	266768	+	NGR_a02020	0.488409	0.542223	1.57217	0.730178	0.798326	1.45622	NGR_a02020	putative transposase number 2 of insertion sequence NGRIS-4b	ID=cds-AAB91820.1;Parent=gene-NGR_a02020;Dbxref=NCBI_GP:AAB91820.1;Name=AAB91820.1;Note=y4pJ%3B NGR234_300;gbkey=CDS;locus_tag=NGR_a02020;product=putative transposase number 2 of insertion sequence NGRIS-4b;protein_id=AAB91820.1;transl_table=11
U00090.2	Genbank	CDS	266788	267054	+	NGR_a02030	0.0198463	0.0666168	1.91894	0.972307	0.981293	1.04726	NGR_a02030	putative transposase number 3 of insertion sequence NGRIS-4b	ID=cds-AAB91819.1;Parent=gene-NGR_a02030;Dbxref=NCBI_GP:AAB91819.1;Name=AAB91819.1;Note=y4pI%3B NGR234_299;gbkey=CDS;locus_tag=NGR_a02030;product=putative transposase number 3 of insertion sequence NGRIS-4b;protein_id=AAB91819.1;transl_table=11
U00090.2	Genbank	CDS	267044	269128	+	NGR_a02040	3.63035	-0.00979596	0.440337	0.982251	0.986796	0.993233	NGR_a02040	putative transposase number 4 of insertion sequence NGRIS-4b	ID=cds-AAB91617.1;Parent=gene-NGR_a02040;Dbxref=NCBI_GP:AAB91617.1;Name=AAB91617.1;Note=y4pH%3B NGR234_298;gbkey=CDS;locus_tag=NGR_a02040;product=putative transposase number 4 of insertion sequence NGRIS-4b;protein_id=AAB91617.1;transl_table=11
U00090.2	Genbank	CDS	270033	270611	+	NGR_a02050	1.18645	0.85471	1.12464	0.447262	0.549525	1.80839	NGR_a02050	putative transposase number 1 of insertion sequence NGRIS-2a	ID=cds-AAB91843.1;Parent=gene-NGR_a02050;Dbxref=NCBI_GP:AAB91843.1;Name=AAB91843.1;Note=y4pG%3B NGR234_296;gbkey=CDS;locus_tag=NGR_a02050;product=putative transposase number 1 of insertion sequence NGRIS-2a;protein_id=AAB91843.1;transl_table=11
U00090.2	Genbank	CDS	270637	271800	+	NGR_a02060	1.01619	1.02006	1.21608	0.401575	0.504356	2.028	NGR_a02060	putative transposase number 2 of insertion sequence NGRIS-2a	ID=cds-AAB91816.1;Parent=gene-NGR_a02060;Dbxref=NCBI_GP:AAB91816.1;Name=AAB91816.1;Note=y4pF%3B NGR234_295;gbkey=CDS;locus_tag=NGR_a02060;product=putative transposase number 2 of insertion sequence NGRIS-2a;protein_id=AAB91816.1;transl_table=11
U00090.2	Genbank	CDS	272084	272491	+	NGR_a02070	2.17632	-0.0367224	0.778406	0.962373	0.97438	0.974867	NGR_a02070	putative transposase number 3 of insertion sequence NGRIS-2a	ID=cds-AAB91815.1;Parent=gene-NGR_a02070;Dbxref=NCBI_GP:AAB91815.1;Name=AAB91815.1;Note=y4pE%3B NGR234_294;gbkey=CDS;locus_tag=NGR_a02070;product=putative transposase number 3 of insertion sequence NGRIS-2a;protein_id=AAB91815.1;transl_table=11
U00090.2	Genbank	CDS	272981	273496	+	NGR_a02080	9.67778	-0.505744	0.0665274	2.91e-14	2.05e-13	0.704297	NGR_a02080	conserved transcriptional regulator%2C MucR-family	ID=cds-AAB91814.1;Parent=gene-NGR_a02080;Dbxref=NCBI_GP:AAB91814.1;Name=AAB91814.1;Note=y4pD%3B NGR234_293;gbkey=CDS;locus_tag=NGR_a02080;product=conserved transcriptional regulator%2C MucR-family;protein_id=AAB91814.1;transl_table=11
U00090.2	Genbank	CDS	274518	275912	-	NGR_a02090	9.1138	-0.29086	0.0763238	0.000138476	0.00039973	0.817414	NGR_a02090	putative alpha%2Calpha-trehalose-6-phosphate synthase OtsA	ID=cds-AAB91813.1;Parent=gene-NGR_a02090;Dbxref=NCBI_GP:AAB91813.1;Name=AAB91813.1;Note=otsA%3B NGR234_290;gbkey=CDS;locus_tag=NGR_a02090;product=putative alpha%2Calpha-trehalose-6-phosphate synthase OtsA;protein_id=AAB91813.1;transl_table=11
U00090.2	Genbank	CDS	275950	276747	-	NGR_a02100	10.1507	-0.462364	0.0644051	7.02e-13	4.48e-12	0.725796	NGR_a02100	putative trehalose 6-phosphate phosphatase OtsB	ID=cds-AAB91812.1;Parent=gene-NGR_a02100;Dbxref=NCBI_GP:AAB91812.1;Name=AAB91812.1;Note=otsB%3B NGR234_289;gbkey=CDS;locus_tag=NGR_a02100;product=putative trehalose 6-phosphate phosphatase OtsB;protein_id=AAB91812.1;transl_table=11
U00090.2	Genbank	CDS	277554	279383	-	NGR_a02110	9.63818	-0.438171	0.0639506	7.3e-12	4.36e-11	0.73807	NGR_a02110	conserved probable sigma-54 dependent transcription regulator y4pA	ID=cds-AAB91811.1;Parent=gene-NGR_a02110;Dbxref=NCBI_GP:AAB91811.1;Name=AAB91811.1;Note=y4pA%3B NGR234_288;gbkey=CDS;locus_tag=NGR_a02110;product=conserved probable sigma-54 dependent transcription regulator y4pA;protein_id=AAB91811.1;transl_table=11
U00090.2	Genbank	CDS	279409	280491	-	NGR_a02120	8.83617	-0.553562	0.0812463	9.53e-12	5.66e-11	0.681336	NGR_a02120	conserved putative oxidoreductase	ID=cds-AAB91810.1;Parent=gene-NGR_a02120;Dbxref=NCBI_GP:AAB91810.1;Name=AAB91810.1;Note=y4oX%3B NGR234_287;gbkey=CDS;locus_tag=NGR_a02120;product=conserved putative oxidoreductase;protein_id=AAB91810.1;transl_table=11
U00090.2	Genbank	CDS	280536	281186	-	NGR_a02130	7.74317	-0.221617	0.107953	0.0400829	0.0705805	0.857604	NGR_a02130	conserved hypothetical 23.7 kDa protein	ID=cds-AAB91809.1;Parent=gene-NGR_a02130;Dbxref=NCBI_GP:AAB91809.1;Name=AAB91809.1;Note=y4oW%3B NGR234_286;gbkey=CDS;locus_tag=NGR_a02130;product=conserved hypothetical 23.7 kDa protein;protein_id=AAB91809.1;transl_table=11
U00090.2	Genbank	CDS	281189	282046	-	NGR_a02140	7.23618	0.184287	0.134545	0.170779	0.250259	1.13626	NGR_a02140	conserved putative TIM-Barrel dioxygenase	ID=cds-AAB91808.1;Parent=gene-NGR_a02140;Dbxref=NCBI_GP:AAB91808.1;Name=AAB91808.1;Note=y4oV%3B NGR234_285;gbkey=CDS;locus_tag=NGR_a02140;product=conserved putative TIM-Barrel dioxygenase;protein_id=AAB91808.1;transl_table=11
U00090.2	Genbank	CDS	282036	283244	-	NGR_a02150	6.94087	0.0458379	0.152373	0.763547	0.824372	1.03228	NGR_a02150	conserved hypothetical 43.1 kDa protein	ID=cds-AAB91807.1;Parent=gene-NGR_a02150;Dbxref=NCBI_GP:AAB91807.1;Name=AAB91807.1;Note=y4oU%3B NGR234_284;gbkey=CDS;locus_tag=NGR_a02150;product=conserved hypothetical 43.1 kDa protein;protein_id=AAB91807.1;transl_table=11
U00090.2	Genbank	CDS	283375	283965	+	NGR_a02160	9.79982	0.50052	0.0589217	1.99e-17	1.65e-16	1.41472	NGR_a02160	conserved hypothetical 20.6 kDa protein	ID=cds-AAB91806.1;Parent=gene-NGR_a02160;Dbxref=NCBI_GP:AAB91806.1;Name=AAB91806.1;Note=y4oT%3B NGR234_283;gbkey=CDS;locus_tag=NGR_a02160;product=conserved hypothetical 20.6 kDa protein;protein_id=AAB91806.1;transl_table=11
U00090.2	Genbank	CDS	283974	285089	-	NGR_a02170	8.92961	-0.115241	0.0759501	0.129186	0.197251	0.923228	NGR_a02170	probable ABC transporter ATP-binding protein y4oS	ID=cds-AAB91805.1;Parent=gene-NGR_a02170;Dbxref=NCBI_GP:AAB91805.1;Name=AAB91805.1;Note=y4oS%3B NGR234_282;gbkey=CDS;locus_tag=NGR_a02170;product=probable ABC transporter ATP-binding protein y4oS;protein_id=AAB91805.1;transl_table=11
U00090.2	Genbank	CDS	285086	285919	-	NGR_a02180	8.23314	-0.0262944	0.0997911	0.792169	0.848254	0.981939	NGR_a02180	probable ABC transporter permease protein y4oR	ID=cds-AAB91804.1;Parent=gene-NGR_a02180;Dbxref=NCBI_GP:AAB91804.1;Name=AAB91804.1;Note=y4oR%3B NGR234_281;gbkey=CDS;locus_tag=NGR_a02180;product=probable ABC transporter permease protein y4oR;protein_id=AAB91804.1;transl_table=11
U00090.2	Genbank	CDS	285932	286861	-	NGR_a02190	8.32841	-0.0312527	0.0985133	0.751059	0.815056	0.97857	NGR_a02190	probable ABC transporter permease protein y4oQ	ID=cds-AAB91803.1;Parent=gene-NGR_a02190;Dbxref=NCBI_GP:AAB91803.1;Name=AAB91803.1;Note=y4oQ%3B NGR234_280;gbkey=CDS;locus_tag=NGR_a02190;product=probable ABC transporter permease protein y4oQ;protein_id=AAB91803.1;transl_table=11
U00090.2	Genbank	CDS	286941	288236	-	NGR_a02200	6.64073	-0.219186	0.16176	0.175414	0.255585	0.85905	NGR_a02200	probable periplasmic solute-binding protein y4oP of ABC-transporter	ID=cds-AAB91802.1;Parent=gene-NGR_a02200;Dbxref=NCBI_GP:AAB91802.1;Name=AAB91802.1;Note=y4oP%3B NGR234_279;gbkey=CDS;locus_tag=NGR_a02200;product=probable periplasmic solute-binding protein y4oP of ABC-transporter;protein_id=AAB91802.1;transl_table=11
U00090.2	Genbank	CDS	289075	289287	+	NGR_a02210	7.89946	-0.654107	0.105128	4.91e-10	2.55e-09	0.635469	NGR_a02210	putative transposase number 1 of degenerate insertion sequence	ID=cds-AAB91801.1;Parent=gene-NGR_a02210;Dbxref=NCBI_GP:AAB91801.1;Name=AAB91801.1;Note=y4oN%3B NGR234_277;gbkey=CDS;locus_tag=NGR_a02210;product=putative transposase number 1 of degenerate insertion sequence;protein_id=AAB91801.1;transl_table=11
U00090.2	Genbank	CDS	289469	289918	+	NGR_a02220	5.55825	-0.658258	0.224734	0.00339997	0.00766749	0.633643	NGR_a02220	putative transposase number 2 of degenerate insertion sequence	ID=cds-AAB91800.1;Parent=gene-NGR_a02220;Dbxref=NCBI_GP:AAB91800.1;Name=AAB91800.1;Note=y4oM%3B NGR234_276;gbkey=CDS;locus_tag=NGR_a02220;product=putative transposase number 2 of degenerate insertion sequence;protein_id=AAB91800.1;transl_table=11
U00090.2	Genbank	CDS	289941	290207	+	NGR_a02230	5.12172	-0.933892	0.264598	0.000416388	0.00111273	0.523444	NGR_a02230	putative transposase number 3 of degenerate insertion sequence	ID=cds-AAB91799.1;Parent=gene-NGR_a02230;Dbxref=NCBI_GP:AAB91799.1;Name=AAB91799.1;Note=y4oL%3B NGR234_275;gbkey=CDS;locus_tag=NGR_a02230;product=putative transposase number 3 of degenerate insertion sequence;protein_id=AAB91799.1;transl_table=11
U00090.2	Genbank	CDS	293949	294158	+	NGR_a02240	10.1183	-0.63909	0.0688302	1.62e-20	1.55e-19	0.642118	NGR_a02240	hypothetical 7.4 kDa protein	ID=cds-AAB91798.1;Parent=gene-NGR_a02240;Dbxref=NCBI_GP:AAB91798.1;Name=AAB91798.1;Note=y4oE%3B NGR234_268;gbkey=CDS;locus_tag=NGR_a02240;product=hypothetical 7.4 kDa protein;protein_id=AAB91798.1;transl_table=11
U00090.2	Genbank	CDS	294707	295351	+	NGR_a02250	11.3202	-0.419826	0.0539127	6.85e-15	5e-14	0.747515	NGR_a02250	hypothetical 23.5 kDa protein	ID=cds-AAB91797.1;Parent=gene-NGR_a02250;Dbxref=NCBI_GP:AAB91797.1;Name=AAB91797.1;Note=y4oD%3B NGR234_267;gbkey=CDS;locus_tag=NGR_a02250;product=hypothetical 23.5 kDa protein;protein_id=AAB91797.1;transl_table=11
U00090.2	Genbank	CDS	295440	296132	-	NGR_a02260	8.98374	-0.382973	0.0756252	4.1e-07	1.62e-06	0.766856	NGR_a02260	conserved hypothetical 26.0 kDa protein	ID=cds-AAB91796.1;Parent=gene-NGR_a02260;Dbxref=NCBI_GP:AAB91796.1;Name=AAB91796.1;Note=y4oC%3B NGR234_266;gbkey=CDS;locus_tag=NGR_a02260;product=conserved hypothetical 26.0 kDa protein;protein_id=AAB91796.1;transl_table=11
U00090.2	Genbank	CDS	296136	296525	-	NGR_a02270	9.016	-0.391922	0.0803296	1.07e-06	4e-06	0.762114	NGR_a02270	conserved hypothetical 14.7 kDa protein	ID=cds-AAB91795.1;Parent=gene-NGR_a02270;Dbxref=NCBI_GP:AAB91795.1;Name=AAB91795.1;Note=y4oB%3B NGR234_265;gbkey=CDS;locus_tag=NGR_a02270;product=conserved hypothetical 14.7 kDa protein;protein_id=AAB91795.1;transl_table=11
U00090.2	Genbank	CDS	296814	298595	+	NGR_a02280	10.5711	-0.316185	0.156021	0.0427078	0.0747937	0.803191	NGR_a02280	hypothetical 65.2 kDa protein	ID=cds-AAB91794.1;Parent=gene-NGR_a02280;Dbxref=NCBI_GP:AAB91794.1;Name=AAB91794.1;Note=y4oA%3B NGR234_264;gbkey=CDS;locus_tag=NGR_a02280;product=hypothetical 65.2 kDa protein;protein_id=AAB91794.1;transl_table=11
U00090.2	Genbank	CDS	299544	301094	+	NGR_a02290	7.25372	-0.532209	0.123801	1.72e-05	5.6e-05	0.691495	NGR_a02290	conserved hypothetical 57.3 kDa membrane protein	ID=cds-AAB91792.1;Parent=gene-NGR_a02290;Dbxref=NCBI_GP:AAB91792.1;Name=AAB91792.1;Note=y4nM%3B NGR234_263;gbkey=CDS;locus_tag=NGR_a02290;product=conserved hypothetical 57.3 kDa membrane protein;protein_id=AAB91792.1;transl_table=11
U00090.2	Genbank	CDS	301113	302183	+	NGR_a02300	6.06828	-0.275136	0.188555	0.144516	0.217155	0.826373	NGR_a02300	conserved putative nucleotide sugar epimerase/dehydrogenase	ID=cds-AAB91791.1;Parent=gene-NGR_a02300;Dbxref=NCBI_GP:AAB91791.1;Name=AAB91791.1;Note=y4nL%3B NGR234_262;gbkey=CDS;locus_tag=NGR_a02300;product=conserved putative nucleotide sugar epimerase/dehydrogenase;protein_id=AAB91791.1;transl_table=11
U00090.2	Genbank	CDS	302203	304191	+	NGR_a02310	7.42655	-0.0452546	0.123296	0.713588	0.784496	0.969119	NGR_a02310	conserved hypothetical 72.8 kDa integral membrane protein	ID=cds-AAB91790.1;Parent=gene-NGR_a02310;Dbxref=NCBI_GP:AAB91790.1;Name=AAB91790.1;Note=y4nK%3B NGR234_261;gbkey=CDS;locus_tag=NGR_a02310;product=conserved hypothetical 72.8 kDa integral membrane protein;protein_id=AAB91790.1;transl_table=11
U00090.2	Genbank	CDS	304245	305762	-	NGR_a02320	7.41035	-0.584071	0.118416	8.12e-07	3.1e-06	0.667079	NGR_a02320	conserved probable GMC-type oxidoreductase	ID=cds-AAB91789.1;Parent=gene-NGR_a02320;Dbxref=NCBI_GP:AAB91789.1;Name=AAB91789.1;Note=y4nJ%3B NGR234_260;gbkey=CDS;locus_tag=NGR_a02320;product=conserved probable GMC-type oxidoreductase;protein_id=AAB91789.1;transl_table=11
U00090.2	Genbank	CDS	305771	306133	-	NGR_a02330	6.31422	-1.04443	0.191559	4.97e-08	2.16e-07	0.484835	NGR_a02330	hypothetical 13.0 kDa protein	ID=cds-AAB91788.1;Parent=gene-NGR_a02330;Dbxref=NCBI_GP:AAB91788.1;Name=AAB91788.1;Note=y4nI%3B NGR234_259;gbkey=CDS;locus_tag=NGR_a02330;product=hypothetical 13.0 kDa protein;protein_id=AAB91788.1;transl_table=11
U00090.2	Genbank	CDS	306150	306503	-	NGR_a02340	7.92942	-1.17136	0.111184	5.93e-26	7.03e-25	0.444002	NGR_a02340	conserved hypothetical 12.3 kDa membrane protein	ID=cds-AAB91787.1;Parent=gene-NGR_a02340;Dbxref=NCBI_GP:AAB91787.1;Name=AAB91787.1;Note=y4nH%3B NGR234_258;gbkey=CDS;locus_tag=NGR_a02340;product=conserved hypothetical 12.3 kDa membrane protein;protein_id=AAB91787.1;transl_table=11
U00090.2	Genbank	CDS	306500	307690	-	NGR_a02350	8.49149	-1.41783	0.103382	8.32e-43	1.57e-41	0.374274	NGR_a02350	conserved putative nucleotide sugar epimerase/dehydrogenase	ID=cds-AAB91786.1;Parent=gene-NGR_a02350;Dbxref=NCBI_GP:AAB91786.1;Name=AAB91786.1;Note=y4nG%3B NGR234_257;gbkey=CDS;locus_tag=NGR_a02350;product=conserved putative nucleotide sugar epimerase/dehydrogenase;protein_id=AAB91786.1;transl_table=11
U00090.2	Genbank	CDS	308596	309288	-	NGR_a02360	7.95698	-0.228332	0.108971	0.0361412	0.0645035	0.853621	NGR_a02360	conserved hypothetical 25.4 kDa precursor of periplasmic protein	ID=cds-AAB91793.1;Parent=gene-NGR_a02360;Dbxref=NCBI_GP:AAB91793.1;Name=AAB91793.1;Note=y4nF%3B NGR234_255;gbkey=CDS;locus_tag=NGR_a02360;product=conserved hypothetical 25.4 kDa precursor of periplasmic protein;protein_id=AAB91793.1;transl_table=11
U00090.2	Genbank	CDS	310237	311751	+	NGR_a02370	2.8215	-0.94088	0.585879	0.108289	0.169182	0.520915	NGR_a02370	putative transposase number 1 of insertion sequence NGRIS-5b	ID=cds-AAB91713.1;Parent=gene-NGR_a02370;Dbxref=NCBI_GP:AAB91713.1;Name=AAB91713.1;Note=y4nE%3B NGR234_253;gbkey=CDS;locus_tag=NGR_a02370;product=putative transposase number 1 of insertion sequence NGRIS-5b;protein_id=AAB91713.1;transl_table=11
U00090.2	Genbank	CDS	311748	312644	+	NGR_a02380	7.1512	2.71424	0.195751	1.02e-43	1.96e-42	6.56249	NGR_a02380	putative transposase number 2 of insertion sequence NGRIS-5b	ID=cds-AAB91712.1;Parent=gene-NGR_a02380;Dbxref=NCBI_GP:AAB91712.1;Name=AAB91712.1;Note=y4nD%3B NGR234_252;gbkey=CDS;locus_tag=NGR_a02380;product=putative transposase number 2 of insertion sequence NGRIS-5b;protein_id=AAB91712.1;transl_table=11
U00090.2	Genbank	CDS	314303	314953	+	NGR_a02390	9.96633	3.21064	0.073978	0	0	9.25759	nodS	nodulation protein NodS%3B involved in N-methylation of Nodulation factor	ID=cds-AAB91783.1;Parent=gene-NGR_a02390;Dbxref=NCBI_GP:AAB91783.1;Name=AAB91783.1;Note=nodS%3B NGR234_251;gbkey=CDS;gene=nodS;locus_tag=NGR_a02390;product=nodulation protein NodS%3B involved in N-methylation of Nodulation factor;protein_id=AAB91783.1;transl_table=11
U00090.2	Genbank	CDS	314970	316646	+	NGR_a02400	11.1129	2.85423	0.0545575	0	0	7.23118	nodU	nodulation protein NodU%3B involved in C-6 carbamoylation of Nodulation factor	ID=cds-AAB91782.1;Parent=gene-NGR_a02400;Dbxref=NCBI_GP:AAB91782.1;Name=AAB91782.1;Note=nodU%3B NGR234_250;gbkey=CDS;gene=nodU;locus_tag=NGR_a02400;product=nodulation protein NodU%3B involved in C-6 carbamoylation of Nodulation factor;protein_id=AAB91782.1;transl_table=11
U00090.2	Genbank	CDS	317713	319893	+	NGR_a02410	11.3016	-0.639476	0.069302	2.77e-20	2.62e-19	0.641946	NGR_a02410	probable peptidase of the S9B family	ID=cds-AAB91781.1;Parent=gene-NGR_a02410;Dbxref=NCBI_GP:AAB91781.1;Name=AAB91781.1;Note=y4nA%3B NGR234_249;gbkey=CDS;locus_tag=NGR_a02410;product=probable peptidase of the S9B family;protein_id=AAB91781.1;transl_table=11
U00090.2	Genbank	CDS	320292	321188	-	NGR_a02420	6.71429	-0.255074	0.149462	0.087894	0.140561	0.837944	NGR_a02420	putative transcription regulator of the LysR family	ID=cds-AAB91780.1;Parent=gene-NGR_a02420;Dbxref=NCBI_GP:AAB91780.1;Name=AAB91780.1;Note=y4mQ%3B NGR234_248;gbkey=CDS;locus_tag=NGR_a02420;product=putative transcription regulator of the LysR family;protein_id=AAB91780.1;transl_table=11
U00090.2	Genbank	CDS	321336	322097	+	NGR_a02430	3.69002	0.428908	0.439565	0.329186	0.429341	1.34621	NGR_a02430	conserved putative short-chain dehydrogenase/reductase protein	ID=cds-AAB91779.1;Parent=gene-NGR_a02430;Dbxref=NCBI_GP:AAB91779.1;Name=AAB91779.1;Note=y4mP%3B NGR234_247;gbkey=CDS;locus_tag=NGR_a02430;product=conserved putative short-chain dehydrogenase/reductase protein;protein_id=AAB91779.1;transl_table=11
U00090.2	Genbank	CDS	322128	322967	+	NGR_a02440	3.82629	0.191758	0.431311	0.656614	0.737192	1.14215	NGR_a02440	putative transketolase alpha-subunit protein	ID=cds-AAB91778.1;Parent=gene-NGR_a02440;Dbxref=NCBI_GP:AAB91778.1;Name=AAB91778.1;Note=y4mO%3B NGR234_246;gbkey=CDS;locus_tag=NGR_a02440;product=putative transketolase alpha-subunit protein;protein_id=AAB91778.1;transl_table=11
U00090.2	Genbank	CDS	322964	324001	+	NGR_a02450	4.18488	-0.766526	0.367824	0.0371648	0.0660196	0.587831	NGR_a02450	putative transketolase beta-subunit protein	ID=cds-AAB91777.1;Parent=gene-NGR_a02450;Dbxref=NCBI_GP:AAB91777.1;Name=AAB91777.1;Note=y4mN%3B NGR234_245;gbkey=CDS;locus_tag=NGR_a02450;product=putative transketolase beta-subunit protein;protein_id=AAB91777.1;transl_table=11
U00090.2	Genbank	CDS	323998	325623	+	NGR_a02460	4.76619	-0.5012	0.312587	0.108848	0.169931	0.706519	NGR_a02460	putative TRAP dicarboxylate transporter%2C DctP-like subunit	ID=cds-AAB91776.1;Parent=gene-NGR_a02460;Dbxref=NCBI_GP:AAB91776.1;Name=AAB91776.1;Note=y4mM%3B NGR234_244;gbkey=CDS;locus_tag=NGR_a02460;product=putative TRAP dicarboxylate transporter%2C DctP-like subunit;protein_id=AAB91776.1;transl_table=11
U00090.2	Genbank	CDS	325620	326879	+	NGR_a02470	4.73743	0.209884	0.291285	0.47119	0.572958	1.15659	NGR_a02470	putative TRAP dicarboxylate transporter%2C DctM-like subunit	ID=cds-AAB91775.1;Parent=gene-NGR_a02470;Dbxref=NCBI_GP:AAB91775.1;Name=AAB91775.1;Note=y4mL%3B NGR234_243;gbkey=CDS;locus_tag=NGR_a02470;product=putative TRAP dicarboxylate transporter%2C DctM-like subunit;protein_id=AAB91775.1;transl_table=11
U00090.2	Genbank	CDS	326890	328383	+	NGR_a02480	5.49823	-0.431252	0.219717	0.0496744	0.0854156	0.741618	NGR_a02480	probable ABC transporter ATP-binding protein y4mK	ID=cds-AAB91774.1;Parent=gene-NGR_a02480;Dbxref=NCBI_GP:AAB91774.1;Name=AAB91774.1;Note=y4mK%3B NGR234_242;gbkey=CDS;locus_tag=NGR_a02480;product=probable ABC transporter ATP-binding protein y4mK;protein_id=AAB91774.1;transl_table=11
U00090.2	Genbank	CDS	328380	329381	+	NGR_a02490	6.48579	-0.64029	0.166519	0.000120483	0.000351255	0.641584	NGR_a02490	probable ABC transporter permease protein y4mJ	ID=cds-AAB91773.1;Parent=gene-NGR_a02490;Dbxref=NCBI_GP:AAB91773.1;Name=AAB91773.1;Note=y4mJ%3B NGR234_241;gbkey=CDS;locus_tag=NGR_a02490;product=probable ABC transporter permease protein y4mJ;protein_id=AAB91773.1;transl_table=11
U00090.2	Genbank	CDS	329425	330399	+	NGR_a02500	7.20486	-0.239663	0.126368	0.0578878	0.097867	0.846943	NGR_a02500	conserved periplasmic solute-binding protein of ABC-transporter	ID=cds-AAB91772.1;Parent=gene-NGR_a02500;Dbxref=NCBI_GP:AAB91772.1;Name=AAB91772.1;Note=y4mI%3B NGR234_240;gbkey=CDS;locus_tag=NGR_a02500;product=conserved periplasmic solute-binding protein of ABC-transporter;protein_id=AAB91772.1;transl_table=11
U00090.2	Genbank	CDS	330457	331350	+	NGR_a02510	7.98005	-0.205281	0.105493	0.0516639	0.0884375	0.86737	NGR_a02510	conserved 33.9 kDa metallo-dependent hydrolase-like protein	ID=cds-AAB91771.1;Parent=gene-NGR_a02510;Dbxref=NCBI_GP:AAB91771.1;Name=AAB91771.1;Note=y4mH%3B NGR234_239;gbkey=CDS;locus_tag=NGR_a02510;product=conserved 33.9 kDa metallo-dependent hydrolase-like protein;protein_id=AAB91771.1;transl_table=11
U00090.2	Genbank	CDS	331702	331923	-	NGR_a02520	3.6815	-0.234043	0.439156	0.594076	0.683872	0.850249	NGR_a02520	hypothetical 7.8 kDa protein	ID=cds-AAB91770.1;Parent=gene-NGR_a02520;Dbxref=NCBI_GP:AAB91770.1;Name=AAB91770.1;Note=y4mG%3B NGR234_238;gbkey=CDS;locus_tag=NGR_a02520;product=hypothetical 7.8 kDa protein;protein_id=AAB91770.1;transl_table=11
U00090.2	Genbank	CDS	332578	332808	+	NGR_a02530	10.6078	2.75847	0.0771667	7.38e-280	6.25e-278	6.7668	spsC	transcription regulator%3B symbiotic plasmid stability locus	ID=cds-AAB91769.1;Parent=gene-NGR_a02530;Dbxref=NCBI_GP:AAB91769.1;Name=AAB91769.1;Note=y4mF%3B NGR234_237;gbkey=CDS;gene=spsC;locus_tag=NGR_a02530;product=transcription regulator%3B symbiotic plasmid stability locus;protein_id=AAB91769.1;transl_table=11
U00090.2	Genbank	CDS	332805	334067	+	NGR_a02540	10.2141	0.998018	0.0623592	1.19e-57	2.74e-56	1.99725	spsD	conserved hypothetical HipA-like protein%3B symbiotic plasmid stability locus	ID=cds-AAB91768.1;Parent=gene-NGR_a02540;Dbxref=NCBI_GP:AAB91768.1;Name=AAB91768.1;Note=y4mE%3B NGR234_236;gbkey=CDS;gene=spsD;locus_tag=NGR_a02540;product=conserved hypothetical HipA-like protein%3B symbiotic plasmid stability locus;protein_id=AAB91768.1;transl_table=11
U00090.2	Genbank	CDS	334763	335032	+	NGR_a02550	7.04634	-0.530955	0.134181	7.59e-05	0.000227541	0.692096	NGR_a02550	hypothetical 10.0 kDa protein	ID=cds-AAB91767.1;Parent=gene-NGR_a02550;Dbxref=NCBI_GP:AAB91767.1;Name=AAB91767.1;Note=y4mD%3B NGR234_235;gbkey=CDS;locus_tag=NGR_a02550;product=hypothetical 10.0 kDa protein;protein_id=AAB91767.1;transl_table=11
U00090.2	Genbank	CDS	335573	336286	-	NGR_a02560	10.5081	0.532162	0.0686558	9.11e-15	6.58e-14	1.44609	NGR_a02560	precursor of 26.2 kDa for conserved putative periplasmic protein	ID=cds-AAB91766.1;Parent=gene-NGR_a02560;Dbxref=NCBI_GP:AAB91766.1;Name=AAB91766.1;Note=y4mC%3B NGR234_234;gbkey=CDS;locus_tag=NGR_a02560;product=precursor of 26.2 kDa for conserved putative periplasmic protein;protein_id=AAB91766.1;transl_table=11
U00090.2	Genbank	CDS	336958	337647	-	NGR_a02570	8.32069	-2.22525	0.0960914	1.22e-118	5.44e-117	0.213861	NGR_a02570	conserved putative outer membrane protein of 24.6 kDa	ID=cds-AAB91765.1;Parent=gene-NGR_a02570;Dbxref=NCBI_GP:AAB91765.1;Name=AAB91765.1;Note=y4mB%3B NGR234_233;gbkey=CDS;locus_tag=NGR_a02570;product=conserved putative outer membrane protein of 24.6 kDa;protein_id=AAB91765.1;transl_table=11
U00090.2	Genbank	CDS	340717	341142	-	NGR_a02580	9.38319	-0.138217	0.0685167	0.0436664	0.0763273	0.908641	NGR_a02580	conserved hypothetical 15.8 kDa protein	ID=cds-AAB92462.1;Parent=gene-NGR_a02580;Dbxref=NCBI_GP:AAB92462.1;Name=AAB92462.1;Note=y4mA%3B NGR234_231;gbkey=CDS;locus_tag=NGR_a02580;product=conserved hypothetical 15.8 kDa protein;protein_id=AAB92462.1;transl_table=11
U00090.2	Genbank	CDS	341139	341690	-	NGR_a02590	10.1014	-0.152514	0.0599937	0.0110168	0.0223072	0.899681	NGR_a02590	putative integrase/recombinase of undefined transposable element	ID=cds-AAB92461.1;Parent=gene-NGR_a02590;Dbxref=NCBI_GP:AAB92461.1;Name=AAB92461.1;Note=y4lS%3B NGR234_230;gbkey=CDS;locus_tag=NGR_a02590;product=putative integrase/recombinase of undefined transposable element;protein_id=AAB92461.1;transl_table=11
U00090.2	Genbank	CDS	341833	343401	-	NGR_a02600	10.8738	-0.363454	0.0616732	3.79e-09	1.82e-08	0.777302	NGR_a02600	conserved hypothetical 56.8 kDa protein	ID=cds-AAB92460.1;Parent=gene-NGR_a02600;Dbxref=NCBI_GP:AAB92460.1;Name=AAB92460.1;Note=y4lR%3B NGR234_229;gbkey=CDS;locus_tag=NGR_a02600;product=conserved hypothetical 56.8 kDa protein;protein_id=AAB92460.1;transl_table=11
U00090.2	Genbank	CDS	345159	345941	+	NGR_a02610	11.2757	5.01951	0.0918336	0	0	32.4357	nopJ	nodulation outer protein NopJ%3B probable type III effector	ID=cds-AAB92459.1;Parent=gene-NGR_a02610;Dbxref=NCBI_GP:AAB92459.1;Name=AAB92459.1;Note=y4lO%3B NGR234_226;gbkey=CDS;gene=nopJ;locus_tag=NGR_a02610;product=nodulation outer protein NopJ%3B probable type III effector;protein_id=AAB92459.1;transl_table=11
U00090.2	Genbank	CDS	347767	348249	-	NGR_a02620	5.84516	-0.548164	0.208851	0.0086735	0.0179458	0.68389	NGR_a02620	hypothetical 18.1 kDa protein	ID=cds-AAB92458.1;Parent=gene-NGR_a02620;Dbxref=NCBI_GP:AAB92458.1;Name=AAB92458.1;Note=y4lN%3B NGR234_225;gbkey=CDS;locus_tag=NGR_a02620;product=hypothetical 18.1 kDa protein;protein_id=AAB92458.1;transl_table=11
U00090.2	Genbank	CDS	348769	351252	+	NGR_a02630	10.4809	-0.815882	0.0638238	2.03e-37	3.32e-36	0.568061	NGR_a02630	conserved putative diguanylate cyclase/phosphodiesterase with PAS/PAC domains	ID=cds-AAB91764.1;Parent=gene-NGR_a02630;Dbxref=NCBI_GP:AAB91764.1;Name=AAB91764.1;Note=y4lL%3B NGR234_223;gbkey=CDS;locus_tag=NGR_a02630;product=conserved putative diguanylate cyclase/phosphodiesterase with PAS/PAC domains;protein_id=AAB91764.1;transl_table=11
U00090.2	Genbank	CDS	351492	351890	-	NGR_a02640	7.38778	-0.603146	0.123863	1.12e-06	4.19e-06	0.658317	NGR_a02640	hypothetical 14.3 kDa protein	ID=cds-AAB91763.1;Parent=gene-NGR_a02640;Dbxref=NCBI_GP:AAB91763.1;Name=AAB91763.1;Note=y4lK%3B NGR234_222;gbkey=CDS;locus_tag=NGR_a02640;product=hypothetical 14.3 kDa protein;protein_id=AAB91763.1;transl_table=11
U00090.2	Genbank	CDS	352236	352739	+	NGR_a02650	7.01804	-0.797599	0.134815	3.29e-09	1.59e-08	0.575306	NGR_a02650	hypothetical 18.1 kDa protein	ID=cds-AAB91762.1;Parent=gene-NGR_a02650;Dbxref=NCBI_GP:AAB91762.1;Name=AAB91762.1;Note=y4lJ%3B NGR234_220;gbkey=CDS;locus_tag=NGR_a02650;product=hypothetical 18.1 kDa protein;protein_id=AAB91762.1;transl_table=11
U00090.2	Genbank	CDS	353347	353556	+	NGR_a02660	9.44332	-0.433232	0.067558	1.43e-10	7.74e-10	0.740601	NGR_a02660	conserved hypothetical 7.3 kDa protein	ID=cds-AAB91761.1;Parent=gene-NGR_a02660;Dbxref=NCBI_GP:AAB91761.1;Name=AAB91761.1;Note=y4lI%3B NGR234_219;gbkey=CDS;locus_tag=NGR_a02660;product=conserved hypothetical 7.3 kDa protein;protein_id=AAB91761.1;transl_table=11
U00090.2	Genbank	CDS	353560	354138	+	NGR_a02670	9.8102	-0.322145	0.0620844	2.12e-07	8.65e-07	0.79988	NGR_a02670	conserved hypothetical 22.4 kDa protein of the Fic family	ID=cds-AAB91760.1;Parent=gene-NGR_a02670;Dbxref=NCBI_GP:AAB91760.1;Name=AAB91760.1;Note=y4lH%3B NGR234_218;gbkey=CDS;locus_tag=NGR_a02670;product=conserved hypothetical 22.4 kDa protein of the Fic family;protein_id=AAB91760.1;transl_table=11
U00090.2	Genbank	CDS	354122	354607	-	NGR_a02680	9.24542	-0.0357818	0.0770661	0.642433	0.725221	0.975503	NGR_a02680	conserved hypothetical 17.4 kDa protein	ID=cds-AAB91759.1;Parent=gene-NGR_a02680;Dbxref=NCBI_GP:AAB91759.1;Name=AAB91759.1;Note=y4lG%3B NGR234_217;gbkey=CDS;locus_tag=NGR_a02680;product=conserved hypothetical 17.4 kDa protein;protein_id=AAB91759.1;transl_table=11
U00090.2	Genbank	CDS	354618	355589	-	NGR_a02690	9.30677	0.106422	0.0715567	0.136951	0.206935	1.07656	NGR_a02690	conserved hypothetical 36.1 kDa protein	ID=cds-AAB91758.1;Parent=gene-NGR_a02690;Dbxref=NCBI_GP:AAB91758.1;Name=AAB91758.1;Note=y4lF%3B NGR234_216;gbkey=CDS;locus_tag=NGR_a02690;product=conserved hypothetical 36.1 kDa protein;protein_id=AAB91758.1;transl_table=11
U00090.2	Genbank	CDS	358229	359431	+	NGR_a02700	7.78701	-1.45991	0.119884	4.09e-34	6.07e-33	0.363516	cpxP	cytochrome P450 protein CpxP	ID=cds-AAB91757.1;Parent=gene-NGR_a02700;Dbxref=NCBI_GP:AAB91757.1;Name=AAB91757.1;Note=y4lD%3B NGR234_213;gbkey=CDS;gene=cpxP;locus_tag=NGR_a02700;product=cytochrome P450 protein CpxP;protein_id=AAB91757.1;transl_table=11
U00090.2	Genbank	CDS	359524	360927	+	NGR_a02710	7.39332	-0.942517	0.130022	4.2e-13	2.73e-12	0.520324	cpxR	cytochrome P450 protein CpxR	ID=cds-AAB91756.1;Parent=gene-NGR_a02710;Dbxref=NCBI_GP:AAB91756.1;Name=AAB91756.1;Note=y4lC%3B NGR234_212;gbkey=CDS;gene=cpxR;locus_tag=NGR_a02710;product=cytochrome P450 protein CpxR;protein_id=AAB91756.1;transl_table=11
U00090.2	Genbank	CDS	360957	361265	+	NGR_a02720	5.89833	-1.11106	0.217146	3.11e-07	1.25e-06	0.462953	NGR_a02720	probable P450-system 3Fe-4S ferredoxin protein	ID=cds-AAB91755.1;Parent=gene-NGR_a02720;Dbxref=NCBI_GP:AAB91755.1;Name=AAB91755.1;Note=y4lB%3B NGR234_211;gbkey=CDS;locus_tag=NGR_a02720;product=probable P450-system 3Fe-4S ferredoxin protein;protein_id=AAB91755.1;transl_table=11
U00090.2	Genbank	CDS	361252	362088	+	NGR_a02730	6.4273	-0.983852	0.183567	8.34e-08	3.55e-07	0.505628	NGR_a02730	probale short-chain type dehydrogenase/reductase protein	ID=cds-AAB91754.1;Parent=gene-NGR_a02730;Dbxref=NCBI_GP:AAB91754.1;Name=AAB91754.1;Note=y4lA%3B NGR234_210;gbkey=CDS;locus_tag=NGR_a02730;product=probale short-chain type dehydrogenase/reductase protein;protein_id=AAB91754.1;transl_table=11
U00090.2	Genbank	CDS	362088	363431	+	NGR_a02740	6.63073	-0.769631	0.16484	3.03e-06	1.08e-05	0.586567	cpxU	cytochrome P450 protein CpxU	ID=cds-AAB91753.1;Parent=gene-NGR_a02740;Dbxref=NCBI_GP:AAB91753.1;Name=AAB91753.1;Note=y4kV%3B NGR234_209;gbkey=CDS;gene=cpxU;locus_tag=NGR_a02740;product=cytochrome P450 protein CpxU;protein_id=AAB91753.1;transl_table=11
U00090.2	Genbank	CDS	363585	364583	+	NGR_a02750	6.16265	-0.464301	0.185412	0.0122744	0.024606	0.724822	ispA	probsble geranyltransferase protein IspA	ID=cds-AAB91752.1;Parent=gene-NGR_a02750;Dbxref=NCBI_GP:AAB91752.1;Name=AAB91752.1;Note=y4kU%3B NGR234_208;gbkey=CDS;gene=ispA;locus_tag=NGR_a02750;product=probsble geranyltransferase protein IspA;protein_id=AAB91752.1;transl_table=11
U00090.2	Genbank	CDS	364894	366444	+	NGR_a02760	6.92253	-0.478678	0.143144	0.000825679	0.00210022	0.717635	NGR_a02760	conserved hypothetical 55.1 kDa protein	ID=cds-AAB91751.1;Parent=gene-NGR_a02760;Dbxref=NCBI_GP:AAB91751.1;Name=AAB91751.1;Note=y4kT%3B NGR234_207;gbkey=CDS;locus_tag=NGR_a02760;product=conserved hypothetical 55.1 kDa protein;protein_id=AAB91751.1;transl_table=11
U00090.2	Genbank	CDS	366441	367346	+	NGR_a02770	5.82313	-0.486938	0.207208	0.0187734	0.0360099	0.713538	NGR_a02770	conserved hypothetical 33.2 kDa protein	ID=cds-AAB91750.1;Parent=gene-NGR_a02770;Dbxref=NCBI_GP:AAB91750.1;Name=AAB91750.1;Note=y4kS%3B NGR234_206;gbkey=CDS;locus_tag=NGR_a02770;product=conserved hypothetical 33.2 kDa protein;protein_id=AAB91750.1;transl_table=11
U00090.2	Genbank	CDS	367431	367562	+	NGR_a02780	4.56821	-0.564939	0.314907	0.0728157	0.119621	0.675984	NGR_a02780	hypothetical 4.8 kDa protein	ID=cds-AAB91749.1;Parent=gene-NGR_a02780;Dbxref=NCBI_GP:AAB91749.1;Name=AAB91749.1;Note=y4kR%3B NGR234_205;gbkey=CDS;locus_tag=NGR_a02780;product=hypothetical 4.8 kDa protein;protein_id=AAB91749.1;transl_table=11
U00090.2	Genbank	CDS	367771	368199	+	NGR_a02790	7.64033	-0.454365	0.115045	7.83e-05	0.000234394	0.729831	NGR_a02790	hypothetical 15.3 kDa protein	ID=cds-AAB91748.1;Parent=gene-NGR_a02790;Dbxref=NCBI_GP:AAB91748.1;Name=AAB91748.1;Note=y4kQ%3B NGR234_203;gbkey=CDS;locus_tag=NGR_a02790;product=hypothetical 15.3 kDa protein;protein_id=AAB91748.1;transl_table=11
U00090.2	Genbank	CDS	368592	368882	-	NGR_a02800	12.2825	-0.0360601	0.0421945	0.392763	0.495705	0.975315	spsF	conserved hypothetical 11.0 kDa protein	ID=cds-AAB91747.1;Parent=gene-NGR_a02800;Dbxref=NCBI_GP:AAB91747.1;Name=AAB91747.1;Note=y4kP%3B NGR234_202;gbkey=CDS;gene=spsF;locus_tag=NGR_a02800;product=conserved hypothetical 11.0 kDa protein;protein_id=AAB91747.1;transl_table=11
U00090.2	Genbank	CDS	368879	369127	-	NGR_a02810	12.202	-0.0537226	0.0425363	0.206596	0.291715	0.963447	spsE	transcription regulator%3B possibly involved in symbiotic plasmid stability	ID=cds-AAB91746.1;Parent=gene-NGR_a02810;Dbxref=NCBI_GP:AAB91746.1;Name=AAB91746.1;Note=y4kO%3B NGR234_201;gbkey=CDS;gene=spsE;locus_tag=NGR_a02810;product=transcription regulator%3B possibly involved in symbiotic plasmid stability;protein_id=AAB91746.1;transl_table=11
U00090.2	Genbank	CDS	369560	369982	-	NGR_a02820	7.77487	-0.706357	0.107874	5.83e-11	3.24e-10	0.612866	NGR_a02820	hypothetical 15.7 kDa protein	ID=cds-AAB91745.1;Parent=gene-NGR_a02820;Dbxref=NCBI_GP:AAB91745.1;Name=AAB91745.1;Note=y4kN%3B NGR234_200;gbkey=CDS;locus_tag=NGR_a02820;product=hypothetical 15.7 kDa protein;protein_id=AAB91745.1;transl_table=11
U00090.2	Genbank	CDS	370103	370456	-	NGR_a02830	6.96468	-0.413969	0.143783	0.00398778	0.00888425	0.750556	NGR_a02830	hypothetical 13.1 kDa protein	ID=cds-AAB91744.1;Parent=gene-NGR_a02830;Dbxref=NCBI_GP:AAB91744.1;Name=AAB91744.1;Note=y4kM%3B NGR234_199;gbkey=CDS;locus_tag=NGR_a02830;product=hypothetical 13.1 kDa protein;protein_id=AAB91744.1;transl_table=11
U00090.2	Genbank	CDS	371056	372048	+	NGR_a02840	11.4432	-0.382357	0.0468754	3.44e-16	2.69e-15	0.767183	NGR_a02840	conserved 37.6 kDa ATPase of the AAA-family	ID=cds-AAB91743.1;Parent=gene-NGR_a02840;Dbxref=NCBI_GP:AAB91743.1;Name=AAB91743.1;Note=y4kL%3B NGR234_198;gbkey=CDS;locus_tag=NGR_a02840;product=conserved 37.6 kDa ATPase of the AAA-family;protein_id=AAB91743.1;transl_table=11
U00090.2	Genbank	CDS	372056	372994	+	NGR_a02850	10.6364	-0.489953	0.0553588	8.71e-19	7.68e-18	0.712048	NGR_a02850	hypothetical 34.9 kDa protein	ID=cds-AAB91742.1;Parent=gene-NGR_a02850;Dbxref=NCBI_GP:AAB91742.1;Name=AAB91742.1;Note=y4kK%3B NGR234_197;gbkey=CDS;locus_tag=NGR_a02850;product=hypothetical 34.9 kDa protein;protein_id=AAB91742.1;transl_table=11
U00090.2	Genbank	CDS	373089	374639	+	NGR_a02860	6.35645	-0.94471	0.184298	2.96e-07	1.19e-06	0.519534	NGR_a02860	putative transposase number 1 of insertion sequence NGRIS-3b	ID=cds-AAB91856.1;Parent=gene-NGR_a02860;Dbxref=NCBI_GP:AAB91856.1;Name=AAB91856.1;Note=y4kJ%3B NGR234_196;gbkey=CDS;locus_tag=NGR_a02860;product=putative transposase number 1 of insertion sequence NGRIS-3b;protein_id=AAB91856.1;transl_table=11
U00090.2	Genbank	CDS	374636	375427	+	NGR_a02870	4.85944	-0.959079	0.292467	0.00104074	0.00260811	0.514385	NGR_a02870	putative transposase number 2 of insertion sequence NGRIS-3b	ID=cds-AAB91740.1;Parent=gene-NGR_a02870;Dbxref=NCBI_GP:AAB91740.1;Name=AAB91740.1;Note=y4kI%3B NGR234_195;gbkey=CDS;locus_tag=NGR_a02870;product=putative transposase number 2 of insertion sequence NGRIS-3b;protein_id=AAB91740.1;transl_table=11
U00090.2	Genbank	CDS	375609	375992	+	NGR_a02880	6.632	-0.742558	0.155658	1.84e-06	6.74e-06	0.597679	NGR_a02880	hypothetical 14.1 kDa protein	ID=cds-AAB91739.1;Parent=gene-NGR_a02880;Dbxref=NCBI_GP:AAB91739.1;Name=AAB91739.1;Note=y4kH%3B NGR234_194;gbkey=CDS;locus_tag=NGR_a02880;product=hypothetical 14.1 kDa protein;protein_id=AAB91739.1;transl_table=11
U00090.2	Genbank	CDS	376033	376242	+	NGR_a02890	7.52609	-0.561111	0.114901	1.04e-06	3.92e-06	0.67778	NGR_a02890	hypothetical 7.7 kDa protein	ID=cds-AAB91738.1;Parent=gene-NGR_a02890;Dbxref=NCBI_GP:AAB91738.1;Name=AAB91738.1;Note=y4kG%3B NGR234_193;gbkey=CDS;locus_tag=NGR_a02890;product=hypothetical 7.7 kDa protein;protein_id=AAB91738.1;transl_table=11
U00090.2	Genbank	CDS	376354	377658	+	NGR_a02900	9.98545	-0.213496	0.0588612	0.000286623	0.000787847	0.862445	NGR_a02900	hypothetical 47.4 kDa protein	ID=cds-AAB91737.1;Parent=gene-NGR_a02900;Dbxref=NCBI_GP:AAB91737.1;Name=AAB91737.1;Note=y4kF%3B NGR234_192;gbkey=CDS;locus_tag=NGR_a02900;product=hypothetical 47.4 kDa protein;protein_id=AAB91737.1;transl_table=11
U00090.2	Genbank	CDS	377642	378685	+	NGR_a02910	9.15123	-0.205756	0.0713243	0.00391664	0.00874088	0.867084	NGR_a02910	hypothetical 38.0 kDa protein	ID=cds-AAB91736.1;Parent=gene-NGR_a02910;Dbxref=NCBI_GP:AAB91736.1;Name=AAB91736.1;Note=y4kE%3B NGR234_191;gbkey=CDS;locus_tag=NGR_a02910;product=hypothetical 38.0 kDa protein;protein_id=AAB91736.1;transl_table=11
U00090.2	Genbank	CDS	378698	380347	+	NGR_a02920	9.11062	0.0273674	0.0744834	0.713298	0.784496	1.01915	NGR_a02920	hypothetical 60.4 kDa protein	ID=cds-AAB91735.1;Parent=gene-NGR_a02920;Dbxref=NCBI_GP:AAB91735.1;Name=AAB91735.1;Note=y4kD%3B NGR234_190;gbkey=CDS;locus_tag=NGR_a02920;product=hypothetical 60.4 kDa protein;protein_id=AAB91735.1;transl_table=11
U00090.2	Genbank	CDS	381009	381434	-	NGR_a02930	6.09788	-0.312259	0.208696	0.134592	0.204138	0.80538	NGR_a02930	hypothetical 15.2 kDa protein	ID=cds-AAB91734.1;Parent=gene-NGR_a02930;Dbxref=NCBI_GP:AAB91734.1;Name=AAB91734.1;Note=y4kB%3B NGR234_188;gbkey=CDS;locus_tag=NGR_a02930;product=hypothetical 15.2 kDa protein;protein_id=AAB91734.1;transl_table=11
U00090.2	Genbank	CDS	382212	383180	+	NGR_a02940	9.27387	0.0961673	0.0714847	0.178533	0.259425	1.06893	NGR_a02940	hypothetical 36.7 kDa protein	ID=cds-AAB91733.1;Parent=gene-NGR_a02940;Dbxref=NCBI_GP:AAB91733.1;Name=AAB91733.1;Note=y4kA%3B NGR234_187;gbkey=CDS;locus_tag=NGR_a02940;product=hypothetical 36.7 kDa protein;protein_id=AAB91733.1;transl_table=11
U00090.2	Genbank	CDS	383210	384220	+	NGR_a02950	9.48138	0.144109	0.0650605	0.0267603	0.0494881	1.10505	NGR_a02950	hypothetical 36.4 kDa protein	ID=cds-AAB91732.1;Parent=gene-NGR_a02950;Dbxref=NCBI_GP:AAB91732.1;Name=AAB91732.1;Note=y4jT%3B NGR234_186;gbkey=CDS;locus_tag=NGR_a02950;product=hypothetical 36.4 kDa protein;protein_id=AAB91732.1;transl_table=11
U00090.2	Genbank	CDS	384540	385781	-	NGR_a02960	10.0835	-0.287396	0.067296	1.95e-05	6.32e-05	0.81938	NGR_a02960	conserved response regulator receiver protein of 44.8 kDa	ID=cds-AAB91731.1;Parent=gene-NGR_a02960;Dbxref=NCBI_GP:AAB91731.1;Name=AAB91731.1;Note=y4jS%3B NGR234_185;gbkey=CDS;locus_tag=NGR_a02960;product=conserved response regulator receiver protein of 44.8 kDa;protein_id=AAB91731.1;transl_table=11
U00090.2	Genbank	CDS	385782	386237	-	NGR_a02970	9.35625	-0.162397	0.0750475	0.0304701	0.0555987	0.893539	NGR_a02970	conserved response regulator receiver protein of 17.3 kDa	ID=cds-AAB91730.1;Parent=gene-NGR_a02970;Dbxref=NCBI_GP:AAB91730.1;Name=AAB91730.1;Note=y4jR%3B NGR234_184;gbkey=CDS;locus_tag=NGR_a02970;product=conserved response regulator receiver protein of 17.3 kDa;protein_id=AAB91730.1;transl_table=11
U00090.2	Genbank	CDS	386249	389368	-	NGR_a02980	10.7062	-0.247388	0.056148	1.05e-05	3.51e-05	0.84242	NGR_a02980	conserved hypothetical 115.9 kDa protein	ID=cds-AAB91729.1;Parent=gene-NGR_a02980;Dbxref=NCBI_GP:AAB91729.1;Name=AAB91729.1;Note=y4jQ%3B NGR234_183;gbkey=CDS;locus_tag=NGR_a02980;product=conserved hypothetical 115.9 kDa protein;protein_id=AAB91729.1;transl_table=11
U00090.2	Genbank	CDS	390618	391583	+	NGR_a03000	5.46283	-0.24449	0.2544	0.336529	0.436918	0.844114	NGR_a03000	conserved hypothetical 36.1 kDa protein	ID=cds-AAB91727.1;Parent=gene-NGR_a03000;Dbxref=NCBI_GP:AAB91727.1;Name=AAB91727.1;Note=y4jO%3B NGR234_181;gbkey=CDS;locus_tag=NGR_a03000;product=conserved hypothetical 36.1 kDa protein;protein_id=AAB91727.1;transl_table=11
U00090.2	Genbank	CDS	392682	393122	+	NGR_a03010	6.12196	-0.314777	0.183838	0.08685	0.139232	0.803975	NGR_a03010	hypothetical 16.3 kDa protein	ID=cds-AAB91726.1;Parent=gene-NGR_a03010;Dbxref=NCBI_GP:AAB91726.1;Name=AAB91726.1;Note=y4jN%3B NGR234_180;gbkey=CDS;locus_tag=NGR_a03010;product=hypothetical 16.3 kDa protein;protein_id=AAB91726.1;transl_table=11
U00090.2	Genbank	CDS	393433	394095	-	NGR_a03030	10.0095	-0.208227	0.0617339	0.000743617	0.00190502	0.865601	NGR_a03030	conserved hypothetical 25.1 kDa protein	ID=cds-AAB91724.1;Parent=gene-NGR_a03030;Dbxref=NCBI_GP:AAB91724.1;Name=AAB91724.1;Note=y4jL%3B NGR234_178;gbkey=CDS;locus_tag=NGR_a03030;product=conserved hypothetical 25.1 kDa protein;protein_id=AAB91724.1;transl_table=11
U00090.2	Genbank	CDS	394378	394800	-	NGR_a03040	11.1675	-0.177519	0.0522284	0.000676603	0.00175074	0.884222	stbB	plasmid stability protein StbB	ID=cds-AAB91723.1;Parent=gene-NGR_a03040;Dbxref=NCBI_GP:AAB91723.1;Name=AAB91723.1;Note=y4jK%3B NGR234_177;gbkey=CDS;gene=stbB;locus_tag=NGR_a03040;product=plasmid stability protein StbB;protein_id=AAB91723.1;transl_table=11
U00090.2	Genbank	CDS	394797	395054	-	NGR_a03050	10.7235	-0.174408	0.0566093	0.00206371	0.00488304	0.886131	stbC	plasmid stability protein StbC	ID=cds-AAB91722.1;Parent=gene-NGR_a03050;Dbxref=NCBI_GP:AAB91722.1;Name=AAB91722.1;Note=y4jJ%3B NGR234_176;gbkey=CDS;gene=stbC;locus_tag=NGR_a03050;product=plasmid stability protein StbC;protein_id=AAB91722.1;transl_table=11
U00090.2	Genbank	CDS	395277	395669	+	NGR_a03060	7.161	-0.492346	0.143412	0.000596735	0.00156038	0.710868	NGR_a03060	conserved hypothetical 13.6 kDa protein	ID=cds-AAB91721.1;Parent=gene-NGR_a03060;Dbxref=NCBI_GP:AAB91721.1;Name=AAB91721.1;Note=y4jI%3B NGR234_175;gbkey=CDS;locus_tag=NGR_a03060;product=conserved hypothetical 13.6 kDa protein;protein_id=AAB91721.1;transl_table=11
U00090.2	Genbank	CDS	395662	396279	+	NGR_a03070	7.62691	-0.435442	0.12437	0.000463224	0.00122821	0.739467	NGR_a03070	conserved hypothetical 23.0 kDa protein	ID=cds-AAB91720.1;Parent=gene-NGR_a03070;Dbxref=NCBI_GP:AAB91720.1;Name=AAB91720.1;Note=y4jH%3B NGR234_174;gbkey=CDS;locus_tag=NGR_a03070;product=conserved hypothetical 23.0 kDa protein;protein_id=AAB91720.1;transl_table=11
U00090.2	Genbank	CDS	396276	396764	+	NGR_a03080	6.62735	-0.249819	0.178585	0.16185	0.239174	0.841002	NGR_a03080	conserved hypothetical 17.9 kDa protein	ID=cds-AAB91719.1;Parent=gene-NGR_a03080;Dbxref=NCBI_GP:AAB91719.1;Name=AAB91719.1;Note=y4jG%3B NGR234_173;gbkey=CDS;locus_tag=NGR_a03080;product=conserved hypothetical 17.9 kDa protein;protein_id=AAB91719.1;transl_table=11
U00090.2	Genbank	CDS	396767	398326	+	NGR_a03090	7.34895	-0.264755	0.134772	0.0494762	0.0851202	0.83234	NGR_a03090	conserved hypothetical 55.4 kDa integral membrane protein	ID=cds-AAB91718.1;Parent=gene-NGR_a03090;Dbxref=NCBI_GP:AAB91718.1;Name=AAB91718.1;Note=y4jF%3B NGR234_172;gbkey=CDS;locus_tag=NGR_a03090;product=conserved hypothetical 55.4 kDa integral membrane protein;protein_id=AAB91718.1;transl_table=11
U00090.2	Genbank	tRNA	399458	399536	-	NGR_a03100	9.09782	-0.272311	0.0918786	0.00303852	0.00694473	0.827992	tRNA	tRNA-Met	ID=rna-NGR_a03100;Parent=gene-NGR_a03100;codons=35;gbkey=tRNA;gene=trnM6;locus_tag=NGR_a03100;product=tRNA-Met
U00090.2	Genbank	CDS	399639	400460	-	NGR_a03110	9.39084	-0.119394	0.0656078	0.0687871	0.113961	0.920574	NGR_a03110	putative transposase number 4 of uncharacterized insertion sequence	ID=cds-AAB91717.1;Parent=gene-NGR_a03110;Dbxref=NCBI_GP:AAB91717.1;Name=AAB91717.1;Note=y4jE%3B NGR234_171;gbkey=CDS;locus_tag=NGR_a03110;product=putative transposase number 4 of uncharacterized insertion sequence;protein_id=AAB91717.1;transl_table=11
U00090.2	Genbank	CDS	400457	401992	-	NGR_a03120	10.1613	-0.157562	0.0571242	0.00581133	0.01246	0.896539	NGR_a03120	putative transposase number 3 of uncharacterized insertion sequence	ID=cds-AAB91716.1;Parent=gene-NGR_a03120;Dbxref=NCBI_GP:AAB91716.1;Name=AAB91716.1;Note=y4jD%3B NGR234_170;gbkey=CDS;locus_tag=NGR_a03120;product=putative transposase number 3 of uncharacterized insertion sequence;protein_id=AAB91716.1;transl_table=11
U00090.2	Genbank	CDS	402041	402394	-	NGR_a03130	7.66881	-0.494028	0.111753	9.84e-06	3.3e-05	0.71004	NGR_a03130	putative transposase number 2 of uncharacterized insertion sequence	ID=cds-AAB91715.1;Parent=gene-NGR_a03130;Dbxref=NCBI_GP:AAB91715.1;Name=AAB91715.1;Note=y4jC%3B NGR234_169;gbkey=CDS;locus_tag=NGR_a03130;product=putative transposase number 2 of uncharacterized insertion sequence;protein_id=AAB91715.1;transl_table=11
U00090.2	Genbank	CDS	402391	402849	-	NGR_a03140	5.68051	-0.828976	0.213351	0.000102115	0.000300974	0.562929	NGR_a03140	putative transposase number 1 of uncharacterized insertion sequence	ID=cds-AAB91714.1;Parent=gene-NGR_a03140;Dbxref=NCBI_GP:AAB91714.1;Name=AAB91714.1;Note=y4jB%3B NGR234_168;gbkey=CDS;locus_tag=NGR_a03140;product=putative transposase number 1 of uncharacterized insertion sequence;protein_id=AAB91714.1;transl_table=11
U00090.2	Genbank	CDS	403528	405042	+	NGR_a03150	2.3648	0.568388	0.664075	0.392048	0.495093	1.48287	NGR_a03150	putative transposase number 1 for insertion sequence NGRIS-5a	ID=cds-AAB91785.1;Parent=gene-NGR_a03150;Dbxref=NCBI_GP:AAB91785.1;Name=AAB91785.1;Note=y4jA%3B NGR234_167;gbkey=CDS;locus_tag=NGR_a03150;product=putative transposase number 1 for insertion sequence NGRIS-5a;protein_id=AAB91785.1;transl_table=11
U00090.2	Genbank	CDS	405039	405935	+	NGR_a03160	7.99798	-1.10413	0.102744	6.16e-27	7.52e-26	0.465183	NGR_a03160	putative transposase number 2 for insertion sequence NGRIS-5a	ID=cds-AAB91784.1;Parent=gene-NGR_a03160;Dbxref=NCBI_GP:AAB91784.1;Name=AAB91784.1;Note=y4iQ%3B NGR234_166;gbkey=CDS;locus_tag=NGR_a03160;product=putative transposase number 2 for insertion sequence NGRIS-5a;protein_id=AAB91784.1;transl_table=11
U00090.2	Genbank	CDS	408162	408788	+	NGR_a03190	8.60008	-0.664737	0.0854836	7.47e-15	5.42e-14	0.630804	NGR_a03190	hypothetical 22.1 kDa periplasmic protein	ID=cds-AAB91709.1;Parent=gene-NGR_a03190;Dbxref=NCBI_GP:AAB91709.1;Name=AAB91709.1;Note=y4iN%3B NGR234_163;gbkey=CDS;locus_tag=NGR_a03190;product=hypothetical 22.1 kDa periplasmic protein;protein_id=AAB91709.1;transl_table=11
U00090.2	Genbank	CDS	408763	410061	+	NGR_a03200	7.09752	-0.652046	0.14043	3.43e-06	1.22e-05	0.636377	NGR_a03200	hypothetical 47.1 kDa protein	ID=cds-AAB91708.1;Parent=gene-NGR_a03200;Dbxref=NCBI_GP:AAB91708.1;Name=AAB91708.1;Note=y4iM%3B NGR234_162;gbkey=CDS;locus_tag=NGR_a03200;product=hypothetical 47.1 kDa protein;protein_id=AAB91708.1;transl_table=11
U00090.2	Genbank	CDS	410107	411405	+	NGR_a03210	5.08659	-0.442321	0.302816	0.1441	0.216672	0.73595	NGR_a03210	hypothetical 47.8 kDa protein	ID=cds-AAB91707.1;Parent=gene-NGR_a03210;Dbxref=NCBI_GP:AAB91707.1;Name=AAB91707.1;Note=y4iL%3B NGR234_161;gbkey=CDS;locus_tag=NGR_a03210;product=hypothetical 47.8 kDa protein;protein_id=AAB91707.1;transl_table=11
U00090.2	Genbank	CDS	411459	412157	+	NGR_a03220	5.05375	-0.341337	0.277421	0.21855	0.305846	0.789309	NGR_a03220	hypothetical 26.8 kDa protein	ID=cds-AAB91706.1;Parent=gene-NGR_a03220;Dbxref=NCBI_GP:AAB91706.1;Name=AAB91706.1;Note=y4iK%3B NGR234_160;gbkey=CDS;locus_tag=NGR_a03220;product=hypothetical 26.8 kDa protein;protein_id=AAB91706.1;transl_table=11
U00090.2	Genbank	CDS	412210	414000	+	NGR_a03230	6.86371	-0.375125	0.147265	0.0108565	0.0220102	0.771039	NGR_a03230	conserved hypothetical 65.5 kDa protein	ID=cds-AAB91705.1;Parent=gene-NGR_a03230;Dbxref=NCBI_GP:AAB91705.1;Name=AAB91705.1;Note=y4iJ%3B NGR234_159;gbkey=CDS;locus_tag=NGR_a03230;product=conserved hypothetical 65.5 kDa protein;protein_id=AAB91705.1;transl_table=11
U00090.2	Genbank	CDS	414049	416160	+	NGR_a03240	7.19138	-0.612684	0.132724	3.91e-06	1.38e-05	0.653979	NGR_a03240	conserved hypothetical 76.2 kDa membrane protein	ID=cds-AAB91704.1;Parent=gene-NGR_a03240;Dbxref=NCBI_GP:AAB91704.1;Name=AAB91704.1;Note=y4iI%3B NGR234_158;gbkey=CDS;locus_tag=NGR_a03240;product=conserved hypothetical 76.2 kDa membrane protein;protein_id=AAB91704.1;transl_table=11
U00090.2	Genbank	CDS	416333	417052	-	NGR_a03250	11.3349	-0.296297	0.0460294	1.22e-10	6.63e-10	0.81434	NGR_a03250	hypothetical 26.0 kDa periplasmic protein	ID=cds-AAB91703.1;Parent=gene-NGR_a03250;Dbxref=NCBI_GP:AAB91703.1;Name=AAB91703.1;Note=y4iH%3B NGR234_157;gbkey=CDS;locus_tag=NGR_a03250;product=hypothetical 26.0 kDa periplasmic protein;protein_id=AAB91703.1;transl_table=11
U00090.2	Genbank	CDS	417969	418886	+	NGR_a03270	9.98862	-0.521356	0.0563401	2.17e-20	2.06e-19	0.696716	NGR_a03270	hypothetical 34.1 kDa protein	ID=cds-AAB91701.1;Parent=gene-NGR_a03270;Dbxref=NCBI_GP:AAB91701.1;Name=AAB91701.1;Note=y4iF%3B NGR234_155;gbkey=CDS;locus_tag=NGR_a03270;product=hypothetical 34.1 kDa protein;protein_id=AAB91701.1;transl_table=11
U00090.2	Genbank	CDS	420546	422534	+	NGR_a03290	11.9074	-1.06758	0.0529246	1.74e-90	6.11e-89	0.477119	NGR_a03290	probable FAD-binding monoxygenase of 75.1 kDa	ID=cds-AAB91699.1;Parent=gene-NGR_a03290;Dbxref=NCBI_GP:AAB91699.1;Name=AAB91699.1;Note=y4iD%3B NGR234_153;gbkey=CDS;locus_tag=NGR_a03290;product=probable FAD-binding monoxygenase of 75.1 kDa;protein_id=AAB91699.1;transl_table=11
U00090.2	Genbank	CDS	422476	423168	+	NGR_a03300	10.6193	-0.64453	0.0532973	1.15e-33	1.69e-32	0.639701	NGR_a03300	conserved hypothetical 25.8 kDa protein	ID=cds-AAB91698.1;Parent=gene-NGR_a03300;Dbxref=NCBI_GP:AAB91698.1;Name=AAB91698.1;Note=y4iC%3B NGR234_152;gbkey=CDS;locus_tag=NGR_a03300;product=conserved hypothetical 25.8 kDa protein;protein_id=AAB91698.1;transl_table=11
U00090.2	Genbank	CDS	423381	423866	+	NGR_a03310	11.1192	3.15595	0.0657972	0	0	8.91323	NGR_a03310	conserved hypothetical 17.6 kDa protein	ID=cds-AAB92457.1;Parent=gene-NGR_a03310;Dbxref=NCBI_GP:AAB92457.1;Name=AAB92457.1;Note=y4iR%3B NGR234_151;gbkey=CDS;locus_tag=NGR_a03310;product=conserved hypothetical 17.6 kDa protein;protein_id=AAB92457.1;transl_table=11
U00090.2	Genbank	CDS	425163	425387	+	NGR_a03320	3.58828	1.71098	0.532497	0.00131301	0.00322644	3.27383	NGR_a03320	conserved hypothetical 8.8 kDa protein	ID=cds-AAB92456.1;Parent=gene-NGR_a03320;Dbxref=NCBI_GP:AAB92456.1;Name=AAB92456.1;Note=y4hR%3B NGR234_147;gbkey=CDS;locus_tag=NGR_a03320;product=conserved hypothetical 8.8 kDa protein;protein_id=AAB92456.1;transl_table=11
U00090.2	Genbank	CDS	425422	426006	-	NGR_a03330	2.70328	0.190187	0.596196	0.749725	0.814035	1.14091	NGR_a03330	putative transposase number 4 for insertion sequence NGRIS-15b	ID=cds-AAB92455.1;Parent=gene-NGR_a03330;Dbxref=NCBI_GP:AAB92455.1;Name=AAB92455.1;Note=y4hQ%3B NGR234_146;gbkey=CDS;locus_tag=NGR_a03330;product=putative transposase number 4 for insertion sequence NGRIS-15b;protein_id=AAB92455.1;transl_table=11
U00090.2	Genbank	CDS	426009	427667	-	NGR_a03340	4.08861	0.135242	0.37491	0.718299	0.788013	1.09828	NGR_a03340	putative transposase number 3 for insertion sequence NGRIS-15b	ID=cds-AAB92454.1;Parent=gene-NGR_a03340;Dbxref=NCBI_GP:AAB92454.1;Name=AAB92454.1;Note=y4hP%3B NGR234_145;gbkey=CDS;locus_tag=NGR_a03340;product=putative transposase number 3 for insertion sequence NGRIS-15b;protein_id=AAB92454.1;transl_table=11
U00090.2	Genbank	CDS	427713	428060	-	NGR_a03350	0.771959	1.96092	1.37417	0.153582	0.228529	3.89311	NGR_a03350	putative transposase number 2 for insertion sequence NGRIS-15b	ID=cds-AAB92453.1;Parent=gene-NGR_a03350;Dbxref=NCBI_GP:AAB92453.1;Name=AAB92453.1;Note=y4hO%3B NGR234_144;gbkey=CDS;locus_tag=NGR_a03350;product=putative transposase number 2 for insertion sequence NGRIS-15b;protein_id=AAB92453.1;transl_table=11
U00090.2	Genbank	CDS	428063	428497	-	NGR_a03360	6.60198	2.00449	0.219181	5.94e-20	5.51e-19	4.01247	NGR_a03360	putative transposase number 1 for insertion sequence NGRIS-15b	ID=cds-AAB92452.1;Parent=gene-NGR_a03360;Dbxref=NCBI_GP:AAB92452.1;Name=AAB92452.1;Note=y4hN%3B NGR234_143;gbkey=CDS;locus_tag=NGR_a03360;product=putative transposase number 1 for insertion sequence NGRIS-15b;protein_id=AAB92452.1;transl_table=11
U00090.2	Genbank	CDS	428844	430055	-	NGR_a03370	10.2461	1.47556	0.0704501	2.1e-97	7.85e-96	2.78091	NGR_a03370	conserved hypothetical 43.9 kDa oxidoreductase domain-containing protein	ID=cds-AAB92451.1;Parent=gene-NGR_a03370;Dbxref=NCBI_GP:AAB92451.1;Name=AAB92451.1;Note=y4hM%3B NGR234_142;gbkey=CDS;locus_tag=NGR_a03370;product=conserved hypothetical 43.9 kDa oxidoreductase domain-containing protein;protein_id=AAB92451.1;transl_table=11
U00090.2	Genbank	CDS	431271	431528	-	NGR_a03380	6.80086	0.071267	0.148595	0.631507	0.715708	1.05064	NGR_a03380	hypothetical 9.6 kDa protein	ID=cds-AAB92450.1;Parent=gene-NGR_a03380;Dbxref=NCBI_GP:AAB92450.1;Name=AAB92450.1;Note=y4hL%3B NGR234_141;gbkey=CDS;locus_tag=NGR_a03380;product=hypothetical 9.6 kDa protein;protein_id=AAB92450.1;transl_table=11
U00090.2	Genbank	CDS	431632	432375	-	NGR_a03390	7.86191	-0.16987	0.111719	0.128382	0.196336	0.888923	NGR_a03390	conserved hypothetical 25.4 kDa integral membrane protein	ID=cds-AAB92449.1;Parent=gene-NGR_a03390;Dbxref=NCBI_GP:AAB92449.1;Name=AAB92449.1;Note=y4hK%3B NGR234_140;gbkey=CDS;locus_tag=NGR_a03390;product=conserved hypothetical 25.4 kDa integral membrane protein;protein_id=AAB92449.1;transl_table=11
U00090.2	Genbank	CDS	433322	434104	+	NGR_a03400	5.03554	-0.175778	0.253137	0.487431	0.587464	0.88529	NGR_a03400	conserved hypothetical 27.8 kDa protein	ID=cds-AAB92448.1;Parent=gene-NGR_a03400;Dbxref=NCBI_GP:AAB92448.1;Name=AAB92448.1;Note=y4hJ%3B NGR234_139;gbkey=CDS;locus_tag=NGR_a03400;product=conserved hypothetical 27.8 kDa protein;protein_id=AAB92448.1;transl_table=11
U00090.2	Genbank	CDS	434512	435102	+	NGR_a03410	10.2806	2.41104	0.0699914	4.88e-260	3.79e-258	5.31857	nodA	N-acyltransferase nodulation protein NodA%3B involved in Nodulation factor synthesis	ID=cds-AAB91697.1;Parent=gene-NGR_a03410;Dbxref=NCBI_GP:AAB91697.1;Name=AAB91697.1;Note=nodA%3B NGR234_138;gbkey=CDS;gene=nodA;locus_tag=NGR_a03410;product=N-acyltransferase nodulation protein NodA%3B involved in Nodulation factor synthesis;protein_id=AAB91697.1;transl_table=11
U00090.2	Genbank	CDS	435099	435746	+	NGR_a03420	10.2079	2.10963	0.0676385	1.47e-213	1.02e-211	4.3158	nodB	chitooligosaccharide deacetylase nodulation protein NodB%3B involved in Nodulation factor synthesis	ID=cds-AAB91696.1;Parent=gene-NGR_a03420;Dbxref=NCBI_GP:AAB91696.1;Name=AAB91696.1;Note=nodB%3B NGR234_137;gbkey=CDS;gene=nodB;locus_tag=NGR_a03420;product=chitooligosaccharide deacetylase nodulation protein NodB%3B involved in Nodulation factor synthesis;protein_id=AAB91696.1;transl_table=11
U00090.2	Genbank	CDS	435761	437002	+	NGR_a03430	10.0248	1.9631	0.0684104	4.28e-181	2.65e-179	3.89899	nodC	N-acetylglucosaminyltransferase nodulation protein NodC%3B involved in Nodulation factor synthesis	ID=cds-AAB91695.1;Parent=gene-NGR_a03430;Dbxref=NCBI_GP:AAB91695.1;Name=AAB91695.1;Note=nodC%3B NGR234_136;gbkey=CDS;gene=nodC;locus_tag=NGR_a03430;product=N-acetylglucosaminyltransferase nodulation protein NodC%3B involved in Nodulation factor synthesis;protein_id=AAB91695.1;transl_table=11
U00090.2	Genbank	CDS	437154	438185	+	NGR_a03440	9.22766	2.19567	0.0866938	1.62e-141	9.02e-140	4.58102	nodI	ABC-transporter ATP-binding protein NodI%3B involved in secretion of Nodulation factor	ID=cds-AAB91694.1;Parent=gene-NGR_a03440;Dbxref=NCBI_GP:AAB91694.1;Name=AAB91694.1;Note=nodI%3B NGR234_135;gbkey=CDS;gene=nodI;locus_tag=NGR_a03440;product=ABC-transporter ATP-binding protein NodI%3B involved in secretion of Nodulation factor;protein_id=AAB91694.1;transl_table=11
U00090.2	Genbank	CDS	438189	438977	+	NGR_a03450	9.15049	1.97141	0.0859948	2.63e-116	1.13e-114	3.92152	nodJ	ABC-transporter permease NodJ%3B probably involved in secretion of Nodulation factor	ID=cds-AAB91693.1;Parent=gene-NGR_a03450;Dbxref=NCBI_GP:AAB91693.1;Name=AAB91693.1;Note=nodJ%3B NGR234_134;gbkey=CDS;gene=nodJ;locus_tag=NGR_a03450;product=ABC-transporter permease NodJ%3B probably involved in secretion of Nodulation factor;protein_id=AAB91693.1;transl_table=11
U00090.2	Genbank	CDS	439076	441118	+	NGR_a03460	10.0655	1.33235	0.0824683	1.03e-58	2.42e-57	2.51813	nolO	nodulation protein NolO%3B involved in carbamoylation of Nodulation factor	ID=cds-AAB91692.1;Parent=gene-NGR_a03460;Dbxref=NCBI_GP:AAB91692.1;Name=AAB91692.1;Note=nolO%3B NGR234_133;gbkey=CDS;gene=nolO;locus_tag=NGR_a03460;product=nodulation protein NolO%3B involved in carbamoylation of Nodulation factor;protein_id=AAB91692.1;transl_table=11
U00090.2	Genbank	CDS	441315	442046	+	NGR_a03470	9.05671	0.645001	0.0855378	4.68e-14	3.26e-13	1.56374	noeI	nodulation protein NoeI%3B involved in 2-O methylation of Nodulation factor	ID=cds-AAB91691.1;Parent=gene-NGR_a03470;Dbxref=NCBI_GP:AAB91691.1;Name=AAB91691.1;Note=noeI%3B NGR234_132;gbkey=CDS;gene=noeI;locus_tag=NGR_a03470;product=nodulation protein NoeI%3B involved in 2-O methylation of Nodulation factor;protein_id=AAB91691.1;transl_table=11
U00090.2	Genbank	CDS	443019	444278	+	NGR_a03480	11.9251	3.22599	0.0493208	0	0	9.35663	noeE	nodulation protein NoeE%3B involved in sulfation of Nodulation factor	ID=cds-AAB91690.1;Parent=gene-NGR_a03480;Dbxref=NCBI_GP:AAB91690.1;Name=AAB91690.1;Note=noeE%3B NGR234_131;gbkey=CDS;gene=noeE;locus_tag=NGR_a03480;product=nodulation protein NoeE%3B involved in sulfation of Nodulation factor;protein_id=AAB91690.1;transl_table=11
U00090.2	Genbank	CDS	444539	445642	+	NGR_a03490	11.0562	2.95778	0.0620103	0	0	7.76927	NGR_a03490	putative cation transporter	ID=cds-AAB91689.1;Parent=gene-NGR_a03490;Dbxref=NCBI_GP:AAB91689.1;Name=AAB91689.1;Note=y4hA%3B NGR234_130;gbkey=CDS;locus_tag=NGR_a03490;product=putative cation transporter;protein_id=AAB91689.1;transl_table=11
U00090.2	Genbank	CDS	445871	447022	-	NGR_a03500	12.026	-0.145939	0.0598576	0.0147648	0.0290739	0.903791	NGR_a03500	hypothetical 45.0 kDa protein	ID=cds-AAB91688.1;Parent=gene-NGR_a03500;Dbxref=NCBI_GP:AAB91688.1;Name=AAB91688.1;Note=y4gN%3B NGR234_129;gbkey=CDS;locus_tag=NGR_a03500;product=hypothetical 45.0 kDa protein;protein_id=AAB91688.1;transl_table=11
U00090.2	Genbank	CDS	447190	448950	+	NGR_a03510	11.8923	0.0475733	0.109857	0.66498	0.743959	1.03353	y4gM	ABC transporter ATP-binding protein y4gM	ID=cds-AAB91687.1;Parent=gene-NGR_a03510;Dbxref=NCBI_GP:AAB91687.1;Name=AAB91687.1;Note=y4gM%3B NGR234_128;gbkey=CDS;gene=y4gM;locus_tag=NGR_a03510;product=ABC transporter ATP-binding protein y4gM;protein_id=AAB91687.1;transl_table=11
U00090.2	Genbank	CDS	449037	449624	+	NGR_a03520	9.9528	0.235679	0.0643312	0.000248772	0.000691175	1.17746	rmlC	dTDP-rhamnose 3%2C5-epimerase RmlC	ID=cds-AAB91686.1;Parent=gene-NGR_a03520;Dbxref=NCBI_GP:AAB91686.1;Name=AAB91686.1;Note=y4gL%3B NGR234_127;gbkey=CDS;gene=rmlC;locus_tag=NGR_a03520;product=dTDP-rhamnose 3%2C5-epimerase RmlC;protein_id=AAB91686.1;transl_table=11
U00090.2	Genbank	CDS	449863	451071	-	NGR_a03530	12.4865	4.22158	0.0562432	0	0	18.6562	fixF	involved in polysaccharide synthesis/modification	ID=cds-AAB91685.1;Parent=gene-NGR_a03530;Dbxref=NCBI_GP:AAB91685.1;Name=AAB91685.1;Note=fixF%3B NGR234_126;gbkey=CDS;gene=fixF;locus_tag=NGR_a03530;product=involved in polysaccharide synthesis/modification;protein_id=AAB91685.1;transl_table=11
U00090.2	Genbank	CDS	453782	454360	+	NGR_a03540	5.34304	0.512174	0.290946	0.0783445	0.127345	1.4262	NGR_a03540	hypothetical 21.1 kDa protein	ID=cds-AAB91684.1;Parent=gene-NGR_a03540;Dbxref=NCBI_GP:AAB91684.1;Name=AAB91684.1;Note=y4gJ%3B NGR234_125;gbkey=CDS;locus_tag=NGR_a03540;product=hypothetical 21.1 kDa protein;protein_id=AAB91684.1;transl_table=11
U00090.2	Genbank	CDS	454834	457563	-	NGR_a03550	10.2822	1.08925	0.0590627	6.01e-76	1.78e-74	2.12764	wbgA	rhamnosyltransferase WbgA	ID=cds-AAB91683.1;Parent=gene-NGR_a03550;Dbxref=NCBI_GP:AAB91683.1;Name=AAB91683.1;Note=y4gI%3B NGR234_124;gbkey=CDS;gene=wbgA;locus_tag=NGR_a03550;product=rhamnosyltransferase WbgA;protein_id=AAB91683.1;transl_table=11
U00090.2	Genbank	CDS	457560	458420	-	NGR_a03560	8.66556	1.35578	0.0930106	3.96e-48	8.12e-47	2.55935	rmlA	glucose-1-phopshate thymidinyl transferase RmlA	ID=cds-AAB91682.1;Parent=gene-NGR_a03560;Dbxref=NCBI_GP:AAB91682.1;Name=AAB91682.1;Note=y4gH%3B NGR234_123;gbkey=CDS;gene=rmlA;locus_tag=NGR_a03560;product=glucose-1-phopshate thymidinyl transferase RmlA;protein_id=AAB91682.1;transl_table=11
U00090.2	Genbank	CDS	458417	459307	-	NGR_a03570	8.50803	1.79166	0.0980447	1.34e-74	3.93e-73	3.46213	rmlD	dTDP-4-dehydrorhamnose reductase RmlD	ID=cds-AAB91681.1;Parent=gene-NGR_a03570;Dbxref=NCBI_GP:AAB91681.1;Name=AAB91681.1;Note=y4gG%3B NGR234_122;gbkey=CDS;gene=rmlD;locus_tag=NGR_a03570;product=dTDP-4-dehydrorhamnose reductase RmlD;protein_id=AAB91681.1;transl_table=11
U00090.2	Genbank	CDS	459311	460363	-	NGR_a03580	9.68858	2.44744	0.0808843	4.03e-201	2.65e-199	5.45448	rmlB	dTDP-glucose 4%2C6-dehydratase RmlB	ID=cds-AAB91680.1;Parent=gene-NGR_a03580;Dbxref=NCBI_GP:AAB91680.1;Name=AAB91680.1;Note=y4gF%3B NGR234_121;gbkey=CDS;gene=rmlB;locus_tag=NGR_a03580;product=dTDP-glucose 4%2C6-dehydratase RmlB;protein_id=AAB91680.1;transl_table=11
U00090.2	Genbank	CDS	461330	462076	-	NGR_a03590	6.65773	2.21066	0.209289	4.43e-26	5.28e-25	4.62888	NGR_a03590	putative transposase of insertion sequence NGRIS-31b	ID=cds-AAB91679.1;Parent=gene-NGR_a03590;Dbxref=NCBI_GP:AAB91679.1;Name=AAB91679.1;Note=y4gE%3B NGR234_120;gbkey=CDS;locus_tag=NGR_a03590;product=putative transposase of insertion sequence NGRIS-31b;protein_id=AAB91679.1;transl_table=11
U00090.2	Genbank	CDS	464618	465196	+	NGR_a03610	6.23286	-0.844689	0.178038	2.09e-06	7.61e-06	0.556831	NGR_a03610	putative DNA integration/recombination/inversion protein	ID=cds-AAB91677.1;Parent=gene-NGR_a03610;Dbxref=NCBI_GP:AAB91677.1;Name=AAB91677.1;Note=y4gC%3B NGR234_118;gbkey=CDS;locus_tag=NGR_a03610;product=putative DNA integration/recombination/inversion protein;protein_id=AAB91677.1;transl_table=11
U00090.2	Genbank	CDS	465193	465612	+	NGR_a03620	6.50346	-0.996428	0.163606	1.13e-09	5.67e-09	0.50124	NGR_a03620	putative DNA integration/recombination/inversion protein	ID=cds-AAB91676.1;Parent=gene-NGR_a03620;Dbxref=NCBI_GP:AAB91676.1;Name=AAB91676.1;Note=y4gB%3B NGR234_117;gbkey=CDS;locus_tag=NGR_a03620;product=putative DNA integration/recombination/inversion protein;protein_id=AAB91676.1;transl_table=11
U00090.2	Genbank	CDS	465728	466291	+	NGR_a03630	6.72	-0.202268	0.15874	0.202589	0.287286	0.869183	NGR_a03630	putative DNA integration/recombination/inversion protein	ID=cds-AAB91675.1;Parent=gene-NGR_a03630;Dbxref=NCBI_GP:AAB91675.1;Name=AAB91675.1;Note=y4gA%3B NGR234_116;gbkey=CDS;locus_tag=NGR_a03630;product=putative DNA integration/recombination/inversion protein;protein_id=AAB91675.1;transl_table=11
U00090.2	Genbank	CDS	466644	468284	-	NGR_a03640	9.88297	3.24429	0.0817206	0	0	9.47605	nopM	nodulation outer protein NopM%3B probable type III effector	ID=cds-AAB91674.1;Parent=gene-NGR_a03640;Dbxref=NCBI_GP:AAB91674.1;Name=AAB91674.1;Note=y4fR%3B NGR234_115;gbkey=CDS;gene=nopM;locus_tag=NGR_a03640;product=nodulation outer protein NopM%3B probable type III effector;protein_id=AAB91674.1;transl_table=11
U00090.2	Genbank	CDS	468903	470081	-	NGR_a03650	7.3928	-0.0315154	0.125781	0.802157	0.855112	0.978392	NGR_a03650	putative transcription regulator of the ROK-family	ID=cds-AAB91673.1;Parent=gene-NGR_a03650;Dbxref=NCBI_GP:AAB91673.1;Name=AAB91673.1;Note=y4fQ%3B NGR234_114;gbkey=CDS;locus_tag=NGR_a03650;product=putative transcription regulator of the ROK-family;protein_id=AAB91673.1;transl_table=11
U00090.2	Genbank	CDS	470138	471214	+	NGR_a03660	7.36718	-0.327565	0.125109	0.00883843	0.0182285	0.79688	NGR_a03660	probable substrate-binding periplasmic component of ABC transporter	ID=cds-AAB91672.1;Parent=gene-NGR_a03660;Dbxref=NCBI_GP:AAB91672.1;Name=AAB91672.1;Note=y4fP%3B NGR234_113;gbkey=CDS;locus_tag=NGR_a03660;product=probable substrate-binding periplasmic component of ABC transporter;protein_id=AAB91672.1;transl_table=11
U00090.2	Genbank	CDS	471227	472246	+	NGR_a03670	6.80114	-0.215994	0.159316	0.175174	0.255293	0.860953	NGR_a03670	probable ABC transporter permease protein	ID=cds-AAB91671.1;Parent=gene-NGR_a03670;Dbxref=NCBI_GP:AAB91671.1;Name=AAB91671.1;Note=y4fO%3B NGR234_112;gbkey=CDS;locus_tag=NGR_a03670;product=probable ABC transporter permease protein;protein_id=AAB91671.1;transl_table=11
U00090.2	Genbank	CDS	472243	473952	+	NGR_a03680	6.06731	-0.0919869	0.183928	0.616987	0.704028	0.93823	NGR_a03680	probable ABC transporter permease protein	ID=cds-AAB91670.1;Parent=gene-NGR_a03680;Dbxref=NCBI_GP:AAB91670.1;Name=AAB91670.1;Note=y4fN%3B NGR234_111;gbkey=CDS;locus_tag=NGR_a03680;product=probable ABC transporter permease protein;protein_id=AAB91670.1;transl_table=11
U00090.2	Genbank	CDS	473953	474888	+	NGR_a03690	6.25756	-0.0406047	0.178814	0.820364	0.8682	0.972247	NGR_a03690	hypothetical 35.5 kDa protein	ID=cds-AAB91669.1;Parent=gene-NGR_a03690;Dbxref=NCBI_GP:AAB91669.1;Name=AAB91669.1;Note=y4fM%3B NGR234_110;gbkey=CDS;locus_tag=NGR_a03690;product=hypothetical 35.5 kDa protein;protein_id=AAB91669.1;transl_table=11
U00090.2	Genbank	CDS	474885	475712	+	NGR_a03700	6.06062	-0.0952876	0.204802	0.64174	0.724629	0.936086	NGR_a03700	putative inositol-1-monophosphatase%3B 29.1 kDa integral membrane protein	ID=cds-AAB91668.1;Parent=gene-NGR_a03700;Dbxref=NCBI_GP:AAB91668.1;Name=AAB91668.1;Note=y4fL%3B NGR234_109;gbkey=CDS;locus_tag=NGR_a03700;product=putative inositol-1-monophosphatase%3B 29.1 kDa integral membrane protein;protein_id=AAB91668.1;transl_table=11
U00090.2	Genbank	CDS	475702	476985	+	NGR_a03710	5.41373	-0.461702	0.241391	0.0557902	0.0947433	0.726129	NGR_a03710	putative transcription regulator of the AraC-family	ID=cds-AAB91667.1;Parent=gene-NGR_a03710;Dbxref=NCBI_GP:AAB91667.1;Name=AAB91667.1;Note=y4fK%3B NGR234_108;gbkey=CDS;locus_tag=NGR_a03710;product=putative transcription regulator of the AraC-family;protein_id=AAB91667.1;transl_table=11
U00090.2	Genbank	CDS	477718	478749	+	NGR_a03720	4.64482	0.214588	0.302549	0.478157	0.579527	1.16037	NGR_a03720	putative outer membrane porin protein	ID=cds-AAB91666.1;Parent=gene-NGR_a03720;Dbxref=NCBI_GP:AAB91666.1;Name=AAB91666.1;Note=y4fJ%3B NGR234_107;gbkey=CDS;locus_tag=NGR_a03720;product=putative outer membrane porin protein;protein_id=AAB91666.1;transl_table=11
U00090.2	Genbank	CDS	479315	479623	+	NGR_a03730	5.73879	-0.427514	0.205556	0.037544	0.0665464	0.743542	NGR_a03730	hypothetical 11.6 kDa protein	ID=cds-AAB91665.1;Parent=gene-NGR_a03730;Dbxref=NCBI_GP:AAB91665.1;Name=AAB91665.1;Note=y4fH%3B NGR234_105;gbkey=CDS;locus_tag=NGR_a03730;product=hypothetical 11.6 kDa protein;protein_id=AAB91665.1;transl_table=11
U00090.2	Genbank	CDS	480370	480759	+	NGR_a03740	6.42729	-0.69567	0.169337	3.99e-05	0.000123401	0.617422	NGR_a03740	hypothetical 14.5 kDa protein	ID=cds-AAB91664.1;Parent=gene-NGR_a03740;Dbxref=NCBI_GP:AAB91664.1;Name=AAB91664.1;Note=y4fG%3B NGR234_104;gbkey=CDS;locus_tag=NGR_a03740;product=hypothetical 14.5 kDa protein;protein_id=AAB91664.1;transl_table=11
U00090.2	Genbank	CDS	480749	481294	+	NGR_a03750	7.72104	-0.522653	0.114788	5.28e-06	1.83e-05	0.696091	NGR_a03750	hypothetical 19.5 kDa protein	ID=cds-AAB91663.1;Parent=gene-NGR_a03750;Dbxref=NCBI_GP:AAB91663.1;Name=AAB91663.1;Note=y4fF%3B NGR234_103;gbkey=CDS;locus_tag=NGR_a03750;product=hypothetical 19.5 kDa protein;protein_id=AAB91663.1;transl_table=11
U00090.2	Genbank	CDS	481420	481902	+	NGR_a03760	9.68473	-0.236408	0.0601596	8.51e-05	0.000253602	0.848856	NGR_a03760	hypothetical 17.2 kDa precursor protein	ID=cds-AAB91662.1;Parent=gene-NGR_a03760;Dbxref=NCBI_GP:AAB91662.1;Name=AAB91662.1;Note=y4fE%3B NGR234_102;gbkey=CDS;locus_tag=NGR_a03760;product=hypothetical 17.2 kDa precursor protein;protein_id=AAB91662.1;transl_table=11
U00090.2	Genbank	CDS	481919	482581	+	NGR_a03770	9.68781	-0.197084	0.0608724	0.00120513	0.00297609	0.872312	NGR_a03770	hypothetical 24.6 kDa integral membrane protein	ID=cds-AAB91661.1;Parent=gene-NGR_a03770;Dbxref=NCBI_GP:AAB91661.1;Name=AAB91661.1;Note=y4fD%3B NGR234_101;gbkey=CDS;locus_tag=NGR_a03770;product=hypothetical 24.6 kDa integral membrane protein;protein_id=AAB91661.1;transl_table=11
U00090.2	Genbank	CDS	484483	486477	-	NGR_a03790	7.27317	-0.328073	0.126587	0.00955086	0.0195663	0.7966	NGR_a03790	hypothetical 73.7 kDa protein	ID=cds-AAB91659.1;Parent=gene-NGR_a03790;Dbxref=NCBI_GP:AAB91659.1;Name=AAB91659.1;Note=y4fB%3B NGR234_99;gbkey=CDS;locus_tag=NGR_a03790;product=hypothetical 73.7 kDa protein;protein_id=AAB91659.1;transl_table=11
U00090.2	Genbank	CDS	486755	489292	+	NGR_a03800	9.75564	-0.179175	0.0675834	0.00802137	0.0166984	0.883208	NGR_a03800	probable methyl-accepting membrane chemoreceptor	ID=cds-AAB91658.1;Parent=gene-NGR_a03800;Dbxref=NCBI_GP:AAB91658.1;Name=AAB91658.1;Note=y4fA%3B NGR234_98;gbkey=CDS;locus_tag=NGR_a03800;product=probable methyl-accepting membrane chemoreceptor;protein_id=AAB91658.1;transl_table=11
U00090.2	Genbank	CDS	489499	490164	+	NGR_a03810	10.307	-0.333187	0.0563434	3.35e-09	1.62e-08	0.793781	NGR_a03810	conserved hypothetical 24.5 kDa protein	ID=cds-AAB91657.1;Parent=gene-NGR_a03810;Dbxref=NCBI_GP:AAB91657.1;Name=AAB91657.1;Note=y4eO%3B NGR234_97;gbkey=CDS;locus_tag=NGR_a03810;product=conserved hypothetical 24.5 kDa protein;protein_id=AAB91657.1;transl_table=11
U00090.2	Genbank	CDS	490161	490472	+	NGR_a03820	9.85012	-0.383598	0.0603807	2.11e-10	1.13e-09	0.766523	NGR_a03820	conserved hypothetical 11.5 kDa protein	ID=cds-AAB91656.1;Parent=gene-NGR_a03820;Dbxref=NCBI_GP:AAB91656.1;Name=AAB91656.1;Note=y4eN%3B NGR234_96;gbkey=CDS;locus_tag=NGR_a03820;product=conserved hypothetical 11.5 kDa protein;protein_id=AAB91656.1;transl_table=11
U00090.2	Genbank	CDS	492904	493650	-	NGR_a03830	6.5388	-0.20777	0.159914	0.193855	0.277681	0.865875	NGR_a03830	putative short-chain dehydrogenase	ID=cds-AAB91655.1;Parent=gene-NGR_a03830;Dbxref=NCBI_GP:AAB91655.1;Name=AAB91655.1;Note=y4eL%3B NGR234_93;gbkey=CDS;locus_tag=NGR_a03830;product=putative short-chain dehydrogenase;protein_id=AAB91655.1;transl_table=11
U00090.2	Genbank	CDS	493676	494422	-	NGR_a03840	4.83245	-0.527694	0.287152	0.0661097	0.110006	0.693663	NGR_a03840	putative short-chain dehydrogenase	ID=cds-AAB91654.1;Parent=gene-NGR_a03840;Dbxref=NCBI_GP:AAB91654.1;Name=AAB91654.1;Note=y4eK%3B NGR234_92;gbkey=CDS;locus_tag=NGR_a03840;product=putative short-chain dehydrogenase;protein_id=AAB91654.1;transl_table=11
U00090.2	Genbank	CDS	494872	495183	+	NGR_a03850	4.72224	-0.511635	0.312896	0.102016	0.160081	0.701427	NGR_a03850	hypothetical 11.1 kDa protein	ID=cds-AAB91653.1;Parent=gene-NGR_a03850;Dbxref=NCBI_GP:AAB91653.1;Name=AAB91653.1;Note=y4eI%3B NGR234_90;gbkey=CDS;locus_tag=NGR_a03850;product=hypothetical 11.1 kDa protein;protein_id=AAB91653.1;transl_table=11
U00090.2	Genbank	CDS	495904	497004	+	NGR_a03860	11.66	2.58892	0.0582295	0	0	6.01648	nolL	nodulation protein NolL%3B involved in acetylation of Nodulation factor	ID=cds-AAB91652.1;Parent=gene-NGR_a03860;Dbxref=NCBI_GP:AAB91652.1;Name=AAB91652.1;Note=nolL%3B NGR234_89;gbkey=CDS;gene=nolL;locus_tag=NGR_a03860;product=nodulation protein NolL%3B involved in acetylation of Nodulation factor;protein_id=AAB91652.1;transl_table=11
U00090.2	Genbank	CDS	498362	499117	+	NGR_a03870	4.64119	0.016836	0.326653	0.958895	0.972049	1.01174	NGR_a03870	putative integrase/recombinase of undefined transposable element	ID=cds-AAB91651.1;Parent=gene-NGR_a03870;Dbxref=NCBI_GP:AAB91651.1;Name=AAB91651.1;Note=y4eF%3B NGR234_86;gbkey=CDS;locus_tag=NGR_a03870;product=putative integrase/recombinase of undefined transposable element;protein_id=AAB91651.1;transl_table=11
U00090.2	Genbank	CDS	499809	500885	-	NGR_a03880	9.03752	-0.646569	0.0795712	4.45e-16	3.45e-15	0.638798	NGR_a03880	hypothetical lipoprotein precursor of 38.5 kDa	ID=cds-AAB91650.1;Parent=gene-NGR_a03880;Dbxref=NCBI_GP:AAB91650.1;Name=AAB91650.1;Note=y4eE%3B NGR234_84;gbkey=CDS;locus_tag=NGR_a03880;product=hypothetical lipoprotein precursor of 38.5 kDa;protein_id=AAB91650.1;transl_table=11
U00090.2	Genbank	CDS	500919	502046	-	NGR_a03890	8.89239	-0.998447	0.0799885	9.32e-36	1.45e-34	0.500539	NGR_a03890	hypothetical 42.2 kDa protein	ID=cds-AAB91649.1;Parent=gene-NGR_a03890;Dbxref=NCBI_GP:AAB91649.1;Name=AAB91649.1;Note=y4eD%3B NGR234_83;gbkey=CDS;locus_tag=NGR_a03890;product=hypothetical 42.2 kDa protein;protein_id=AAB91649.1;transl_table=11
U00090.2	Genbank	CDS	503869	504792	+	NGR_a03900	6.35752	-0.431592	0.174915	0.0136082	0.0269944	0.741443	NGR_a03900	conserved hypothetical 34.2 kDa protein	ID=cds-AAB92447.1;Parent=gene-NGR_a03900;Dbxref=NCBI_GP:AAB92447.1;Name=AAB92447.1;Note=y4eC%3B NGR234_82;gbkey=CDS;locus_tag=NGR_a03900;product=conserved hypothetical 34.2 kDa protein;protein_id=AAB92447.1;transl_table=11
U00090.2	Genbank	CDS	507807	508121	+	NGR_a03910	7.33476	-0.11187	0.121524	0.357279	0.457917	0.925388	NGR_a03910	conserved hypothetical 11.6 kDa protein	ID=cds-AAB92446.1;Parent=gene-NGR_a03910;Dbxref=NCBI_GP:AAB92446.1;Name=AAB92446.1;Note=y4eB%3B NGR234_80;gbkey=CDS;locus_tag=NGR_a03910;product=conserved hypothetical 11.6 kDa protein;protein_id=AAB92446.1;transl_table=11
U00090.2	Genbank	CDS	508261	508527	+	NGR_a03920	9.15269	-0.0447771	0.0722138	0.535216	0.630997	0.96944	NGR_a03920	conserved hypothetical 9.9 kDa protein	ID=cds-AAB92445.1;Parent=gene-NGR_a03920;Dbxref=NCBI_GP:AAB92445.1;Name=AAB92445.1;Note=y4eA%3B NGR234_79;gbkey=CDS;locus_tag=NGR_a03920;product=conserved hypothetical 9.9 kDa protein;protein_id=AAB92445.1;transl_table=11
U00090.2	Genbank	CDS	508575	509153	-	NGR_a03930	8.04603	-0.407549	0.0982076	3.33e-05	0.000104249	0.753903	NGR_a03930	hypothetical 20.6 kDa protein	ID=cds-AAB92444.1;Parent=gene-NGR_a03930;Dbxref=NCBI_GP:AAB92444.1;Name=AAB92444.1;Note=y4dX%3B NGR234_78;gbkey=CDS;locus_tag=NGR_a03930;product=hypothetical 20.6 kDa protein;protein_id=AAB92444.1;transl_table=11
U00090.2	Genbank	CDS	509178	509792	-	NGR_a03940	7.21687	-0.723922	0.142704	3.92e-07	1.55e-06	0.605449	NGR_a03940	conserved hypothetical 22.9 kDa protein	ID=cds-AAB92443.1;Parent=gene-NGR_a03940;Dbxref=NCBI_GP:AAB92443.1;Name=AAB92443.1;Note=y4dW%3B NGR234_77;gbkey=CDS;locus_tag=NGR_a03940;product=conserved hypothetical 22.9 kDa protein;protein_id=AAB92443.1;transl_table=11
U00090.2	Genbank	CDS	510341	512263	-	NGR_a03950	6.8646	-0.296864	0.145093	0.0407532	0.0716522	0.81402	traG	conjugal transfer protein TraG	ID=cds-AAB92442.1;Parent=gene-NGR_a03950;Dbxref=NCBI_GP:AAB92442.1;Name=AAB92442.1;Note=traG%3B NGR234_75;gbkey=CDS;gene=traG;locus_tag=NGR_a03950;product=conjugal transfer protein TraG;protein_id=AAB92442.1;transl_table=11
U00090.2	Genbank	CDS	512250	512465	-	NGR_a03960	3.34898	-0.851003	0.493451	0.0846006	0.136168	0.554399	traD	conjugal transfer protein TraD	ID=cds-AAB92441.1;Parent=gene-NGR_a03960;Dbxref=NCBI_GP:AAB92441.1;Name=AAB92441.1;Note=traD%3B NGR234_74;gbkey=CDS;gene=traD;locus_tag=NGR_a03960;product=conjugal transfer protein TraD;protein_id=AAB92441.1;transl_table=11
U00090.2	Genbank	CDS	512470	512778	-	NGR_a03970	3.19369	-1.55376	0.578031	0.00718758	0.0151042	0.340621	traC	conjugal transfer protein TraC	ID=cds-AAB92440.1;Parent=gene-NGR_a03970;Dbxref=NCBI_GP:AAB92440.1;Name=AAB92440.1;Note=traC%3B NGR234_73;gbkey=CDS;gene=traC;locus_tag=NGR_a03970;product=conjugal transfer protein TraC;protein_id=AAB92440.1;transl_table=11
U00090.2	Genbank	CDS	513031	516339	+	NGR_a03980	7.51883	-0.716211	0.117341	1.04e-09	5.24e-09	0.608694	traA	conjugal transfer protein TraA	ID=cds-AAB91648.1;Parent=gene-NGR_a03980;Dbxref=NCBI_GP:AAB91648.1;Name=AAB91648.1;Note=traA%3B NGR234_72;gbkey=CDS;gene=traA;locus_tag=NGR_a03980;product=conjugal transfer protein TraA;protein_id=AAB91648.1;transl_table=11
U00090.2	Genbank	CDS	516336	516902	+	NGR_a03990	5.91838	-0.567644	0.206731	0.00603614	0.0129034	0.674718	traF	precursor for probable conjugal transfer protein TraF	ID=cds-AAB91647.1;Parent=gene-NGR_a03990;Dbxref=NCBI_GP:AAB91647.1;Name=AAB91647.1;Note=traF%3B NGR234_71;gbkey=CDS;gene=traF;locus_tag=NGR_a03990;product=precursor for probable conjugal transfer protein TraF;protein_id=AAB91647.1;transl_table=11
U00090.2	Genbank	CDS	516892	518055	+	NGR_a04000	5.63442	-0.547501	0.218743	0.0123165	0.0246675	0.684204	traB	conjugal transfer protein TraB	ID=cds-AAB91646.1;Parent=gene-NGR_a04000;Dbxref=NCBI_GP:AAB91646.1;Name=AAB91646.1;Note=traB%3B NGR234_70;gbkey=CDS;gene=traB;locus_tag=NGR_a04000;product=conjugal transfer protein TraB;protein_id=AAB91646.1;transl_table=11
U00090.2	Genbank	CDS	518072	518674	+	NGR_a04010	6.47869	-0.755843	0.176363	1.82e-05	5.92e-05	0.5922	traH	conjugal transfer protein TraH	ID=cds-AAB91645.1;Parent=gene-NGR_a04010;Dbxref=NCBI_GP:AAB91645.1;Name=AAB91645.1;Note=y4dP%3B NGR234_69;gbkey=CDS;gene=traH;locus_tag=NGR_a04010;product=conjugal transfer protein TraH;protein_id=AAB91645.1;transl_table=11
U00090.2	Genbank	CDS	520122	520310	-	NGR_a04030	8.58798	-0.551743	0.085281	9.82e-11	5.38e-10	0.682195	NGR_a04030	hypothetical 7 kDa protein	ID=cds-AAB91643.1;Parent=gene-NGR_a04030;Dbxref=NCBI_GP:AAB91643.1;Name=AAB91643.1;Note=y4dN%3B NGR234_67;gbkey=CDS;locus_tag=NGR_a04030;product=hypothetical 7 kDa protein;protein_id=AAB91643.1;transl_table=11
U00090.2	Genbank	CDS	520682	521911	-	NGR_a04040	7.3003	-0.583031	0.129362	6.58e-06	2.25e-05	0.66756	spsB	conserved hypothetical HipA-like protein%3B symbiotic plasmid stability locus	ID=cds-AAB91642.1;Parent=gene-NGR_a04040;Dbxref=NCBI_GP:AAB91642.1;Name=AAB91642.1;Note=y4dM%3B NGR234_66;gbkey=CDS;gene=spsB;locus_tag=NGR_a04040;product=conserved hypothetical HipA-like protein%3B symbiotic plasmid stability locus;protein_id=AAB91642.1;transl_table=11
U00090.2	Genbank	CDS	521904	522494	-	NGR_a04050	6.65888	-0.534641	0.16134	0.000920532	0.00232314	0.69033	spsA	transcription regulator%3B symbiotic plasmid stability locus	ID=cds-AAB91641.1;Parent=gene-NGR_a04050;Dbxref=NCBI_GP:AAB91641.1;Name=AAB91641.1;Note=y4dL%3B NGR234_65;gbkey=CDS;gene=spsA;locus_tag=NGR_a04050;product=transcription regulator%3B symbiotic plasmid stability locus;protein_id=AAB91641.1;transl_table=11
U00090.2	Genbank	CDS	523513	523746	-	NGR_a04070	9.26298	-0.633334	0.0723079	1.97e-18	1.72e-17	0.644685	NGR_a04070	uncharacterized transcription regulator%2C XRE family	ID=cds-AAB91639.1;Parent=gene-NGR_a04070;Dbxref=NCBI_GP:AAB91639.1;Name=AAB91639.1;Note=y4dJ%3B NGR234_62;gbkey=CDS;locus_tag=NGR_a04070;product=uncharacterized transcription regulator%2C XRE family;protein_id=AAB91639.1;transl_table=11
U00090.2	Genbank	CDS	523964	524287	+	NGR_a04080	9.29229	-0.588498	0.0686786	1.05e-17	8.8e-17	0.665035	traM	repressor protein TraM of functions required for conjugal transfer of pNGR234a	ID=cds-AAB91638.1;Parent=gene-NGR_a04080;Dbxref=NCBI_GP:AAB91638.1;Name=AAB91638.1;Note=traM%3B NGR234_61;gbkey=CDS;gene=traM;locus_tag=NGR_a04080;product=repressor protein TraM of functions required for conjugal transfer of pNGR234a;protein_id=AAB91638.1;transl_table=11
U00090.2	Genbank	CDS	524291	525001	-	NGR_a04090	8.52547	-0.706864	0.0861014	2.22e-16	1.76e-15	0.61265	traR	LuxR-type activtator protein TraR for conjugal transfer of pNGR234a	ID=cds-AAB91637.1;Parent=gene-NGR_a04090;Dbxref=NCBI_GP:AAB91637.1;Name=AAB91637.1;Note=traR%3B NGR234_60;gbkey=CDS;gene=traR;locus_tag=NGR_a04090;product=LuxR-type activtator protein TraR for conjugal transfer of pNGR234a;protein_id=AAB91637.1;transl_table=11
U00090.2	Genbank	CDS	525304	526599	-	NGR_a04100	5.62711	-0.219292	0.214844	0.307394	0.406765	0.858987	trbI	conjugal transfer protein TrbI	ID=cds-AAB92439.1;Parent=gene-NGR_a04100;Dbxref=NCBI_GP:AAB92439.1;Name=AAB92439.1;Note=trbI%3B NGR234_59;gbkey=CDS;gene=trbI;locus_tag=NGR_a04100;product=conjugal transfer protein TrbI;protein_id=AAB92439.1;transl_table=11
U00090.2	Genbank	CDS	526611	527057	-	NGR_a04110	3.72775	0.0385642	0.409905	0.925045	0.948365	1.02709	trbH	precursor for probable conjugal transfer membrane protein TrbG	ID=cds-AAB92438.1;Parent=gene-NGR_a04110;Dbxref=NCBI_GP:AAB92438.1;Name=AAB92438.1;Note=trbH%3B NGR234_58;gbkey=CDS;gene=trbH;locus_tag=NGR_a04110;product=precursor for probable conjugal transfer membrane protein TrbG;protein_id=AAB92438.1;transl_table=11
U00090.2	Genbank	CDS	527061	527873	-	NGR_a04120	4.19932	-0.438178	0.367128	0.232662	0.321752	0.738066	trbG	precursor for probable conjugal transfer protein TrbG	ID=cds-AAB92437.1;Parent=gene-NGR_a04120;Dbxref=NCBI_GP:AAB92437.1;Name=AAB92437.1;Note=trbG%3B NGR234_57;gbkey=CDS;gene=trbG;locus_tag=NGR_a04120;product=precursor for probable conjugal transfer protein TrbG;protein_id=AAB92437.1;transl_table=11
U00090.2	Genbank	CDS	527891	528553	-	NGR_a04130	5.63985	-0.922807	0.224372	3.91e-05	0.00012112	0.527482	trbF	conjugal transfer protein TrbF	ID=cds-AAB92436.1;Parent=gene-NGR_a04130;Dbxref=NCBI_GP:AAB92436.1;Name=AAB92436.1;Note=trbF%3B NGR234_56;gbkey=CDS;gene=trbF;locus_tag=NGR_a04130;product=conjugal transfer protein TrbF;protein_id=AAB92436.1;transl_table=11
U00090.2	Genbank	CDS	528577	529752	-	NGR_a04140	6.15004	-0.672519	0.189703	0.000392449	0.00105488	0.62741	trbL	conjugal transfer multi-pass membrane protein TrbL	ID=cds-AAB92435.1;Parent=gene-NGR_a04140;Dbxref=NCBI_GP:AAB92435.1;Name=AAB92435.1;Note=trbL%3B NGR234_55;gbkey=CDS;gene=trbL;locus_tag=NGR_a04140;product=conjugal transfer multi-pass membrane protein TrbL;protein_id=AAB92435.1;transl_table=11
U00090.2	Genbank	CDS	529746	529943	-	NGR_a04150	4.0557	-0.00868245	0.390072	0.982242	0.986796	0.994	trbK	precursor for probable conjugal transfer protein TrbK	ID=cds-AAB92434.1;Parent=gene-NGR_a04150;Dbxref=NCBI_GP:AAB92434.1;Name=AAB92434.1;Note=trbK%3B NGR234_54;gbkey=CDS;gene=trbK;locus_tag=NGR_a04150;product=precursor for probable conjugal transfer protein TrbK;protein_id=AAB92434.1;transl_table=11
U00090.2	Genbank	CDS	529940	530743	-	NGR_a04160	5.60984	-0.177857	0.216438	0.411221	0.513568	0.884015	trbJ	conjugal transfer protein TrbJ	ID=cds-AAB92433.1;Parent=gene-NGR_a04160;Dbxref=NCBI_GP:AAB92433.1;Name=AAB92433.1;Note=trbJ%3B NGR234_53;gbkey=CDS;gene=trbJ;locus_tag=NGR_a04160;product=conjugal transfer protein TrbJ;protein_id=AAB92433.1;transl_table=11
U00090.2	Genbank	CDS	530715	532703	-	NGR_a04170	5.87115	-0.403983	0.202306	0.0458364	0.0794752	0.755769	trbEb	product corresponding to the carboxy-terminus of conjugal transfer protein TrbE	ID=cds-AAB92432.1;Parent=gene-NGR_a04170;Dbxref=NCBI_GP:AAB92432.1;Name=AAB92432.1;Note=trbEb%3B NGR234_52;gbkey=CDS;gene=trbEb;locus_tag=NGR_a04170;product=product corresponding to the carboxy-terminus of conjugal transfer protein TrbE;protein_id=AAB92432.1;transl_table=11
U00090.2	Genbank	CDS	532723	533172	-	NGR_a04180	4.25198	-0.371389	0.349531	0.287992	0.385445	0.773038	trbEa	product corresponding to the amino-terminus of conjugal transfer protein TrbE	ID=cds-AAB92431.1;Parent=gene-NGR_a04180;Dbxref=NCBI_GP:AAB92431.1;Name=AAB92431.1;Note=trbEa%3B NGR234_51;gbkey=CDS;gene=trbEa;locus_tag=NGR_a04180;product=product corresponding to the amino-terminus of conjugal transfer protein TrbE;protein_id=AAB92431.1;transl_table=11
U00090.2	Genbank	CDS	533183	533482	-	NGR_a04190	4.89733	-0.372559	0.285343	0.191671	0.275241	0.772411	trbD	conjugal transfer protein TrbD	ID=cds-AAB92430.1;Parent=gene-NGR_a04190;Dbxref=NCBI_GP:AAB92430.1;Name=AAB92430.1;Note=trbD%3B NGR234_50;gbkey=CDS;gene=trbD;locus_tag=NGR_a04190;product=conjugal transfer protein TrbD;protein_id=AAB92430.1;transl_table=11
U00090.2	Genbank	CDS	533475	533858	-	NGR_a04200	5.28186	-0.3505	0.252234	0.164655	0.242707	0.784312	trbC	conjugal transfer protein TrbC	ID=cds-AAB92429.1;Parent=gene-NGR_a04200;Dbxref=NCBI_GP:AAB92429.1;Name=AAB92429.1;Note=trbC%3B NGR234_49;gbkey=CDS;gene=trbC;locus_tag=NGR_a04200;product=conjugal transfer protein TrbC;protein_id=AAB92429.1;transl_table=11
U00090.2	Genbank	CDS	533848	534825	-	NGR_a04210	7.52319	-0.636583	0.129837	9.44e-07	3.57e-06	0.643235	trbB	conjugal transfer protein TrbB	ID=cds-AAB92428.1;Parent=gene-NGR_a04210;Dbxref=NCBI_GP:AAB92428.1;Name=AAB92428.1;Note=trbB%3B NGR234_48;gbkey=CDS;gene=trbB;locus_tag=NGR_a04210;product=conjugal transfer protein TrbB;protein_id=AAB92428.1;transl_table=11
U00090.2	Genbank	CDS	534836	535462	-	NGR_a04220	6.71492	-0.710861	0.158589	7.38e-06	2.51e-05	0.610955	traI	autoinducer synthetase TraI for activation of conjugal transfer via TraR	ID=cds-AAB92427.1;Parent=gene-NGR_a04220;Dbxref=NCBI_GP:AAB92427.1;Name=AAB92427.1;Note=traI%3B NGR234_47;gbkey=CDS;gene=traI;locus_tag=NGR_a04220;product=autoinducer synthetase TraI for activation of conjugal transfer via TraR;protein_id=AAB92427.1;transl_table=11
CP000874.1	Genbank	CDS	245	1441	+	NGR_b00010	10.3014	-0.233702	0.0525575	8.72e-06	2.94e-05	0.85045	repA1	replication protein A	ID=cds-ACP21477.1;Parent=gene-NGR_b00010;Dbxref=NCBI_GP:ACP21477.1;Name=ACP21477.1;gbkey=CDS;gene=repA1;locus_tag=NGR_b00010;product=replication protein A;protein_id=ACP21477.1;transl_table=11
CP000874.1	Genbank	CDS	1445	2449	+	NGR_b00020	10.0894	-0.359098	0.0600612	2.25e-09	1.1e-08	0.779652	repB1	replication protein B	ID=cds-ACP21478.1;Parent=gene-NGR_b00020;Dbxref=NCBI_GP:ACP21478.1;Name=ACP21478.1;gbkey=CDS;gene=repB1;locus_tag=NGR_b00020;product=replication protein B;protein_id=ACP21478.1;transl_table=11
CP000874.1	Genbank	antisense_RNA	2455	2501	+	NGR_b00030	8.61494	-0.460537	0.089139	2.39e-07	9.7e-07	0.726716	NGR_b00030	antisense RNA regulator of RepB translation	ID=rna-NGR_b00030;Parent=gene-NGR_b00030;Note=ctRNA%2C p42d%2C RF00489;gbkey=ncRNA;locus_tag=NGR_b00030;product=antisense RNA regulator of RepB translation
CP000874.1	Genbank	antisense_RNA	2541	2608	+	NGR_b00040	8.41517	-0.482623	0.0944341	3.21e-07	1.28e-06	0.715675	NGR_b00040	negative antisense RNA regulator of RepC	ID=rna-NGR_b00040;Parent=gene-NGR_b00040;Note=S-element%2C RF00490;gbkey=ncRNA;locus_tag=NGR_b00040;product=negative antisense RNA regulator of RepC
CP000874.1	Genbank	CDS	2606	3919	+	NGR_b00050	8.57214	-0.463389	0.0875154	1.19e-07	5e-07	0.725281	repC	replication protein C	ID=cds-ACP21479.1;Parent=gene-NGR_b00050;Dbxref=NCBI_GP:ACP21479.1;Name=ACP21479.1;gbkey=CDS;gene=repC;locus_tag=NGR_b00050;product=replication protein C;protein_id=ACP21479.1;transl_table=11
CP000874.1	Genbank	CDS	4178	5389	+	NGR_b00060	8.18496	-0.183357	0.110733	0.0977518	0.154329	0.880651	NGR_b00060	polysaccharide biosynthesis protein%2C putative	ID=cds-ACP21480.1;Parent=gene-NGR_b00060;Dbxref=NCBI_GP:ACP21480.1;Name=ACP21480.1;gbkey=CDS;locus_tag=NGR_b00060;product=polysaccharide biosynthesis protein%2C putative;protein_id=ACP21480.1;transl_table=11
CP000874.1	Genbank	CDS	5404	6384	+	NGR_b00070	8.14433	-0.749009	0.0994281	4.95e-14	3.44e-13	0.595012	NGR_b00070	NAD-dependent epimerase/dehydratase	ID=cds-ACP21481.1;Parent=gene-NGR_b00070;Dbxref=NCBI_GP:ACP21481.1;Name=ACP21481.1;gbkey=CDS;locus_tag=NGR_b00070;product=NAD-dependent epimerase/dehydratase;protein_id=ACP21481.1;transl_table=11
CP000874.1	Genbank	CDS	6983	7819	-	NGR_b00080	7.76183	-0.341447	0.109004	0.00173375	0.00415417	0.789249	NGR_b00080	conserved hypothetical protein	ID=cds-ACP21482.1;Parent=gene-NGR_b00080;Dbxref=NCBI_GP:ACP21482.1;Name=ACP21482.1;gbkey=CDS;locus_tag=NGR_b00080;product=conserved hypothetical protein;protein_id=ACP21482.1;transl_table=11
CP000874.1	Genbank	CDS	8316	9518	+	NGR_b00090	8.08365	-0.817963	0.106292	1.41e-14	1.01e-13	0.567242	NGR_b00090	conserved hypothetical protein	ID=cds-ACP21483.1;Parent=gene-NGR_b00090;Dbxref=NCBI_GP:ACP21483.1;Name=ACP21483.1;gbkey=CDS;locus_tag=NGR_b00090;product=conserved hypothetical protein;protein_id=ACP21483.1;transl_table=11
CP000874.1	Genbank	CDS	9548	10048	-	NGR_b00100	6.39064	-0.275274	0.173417	0.112432	0.174931	0.826293	NGR_b00100	conserved hypothetical protein	ID=cds-ACP21484.1;Parent=gene-NGR_b00100;Dbxref=NCBI_GP:ACP21484.1;Name=ACP21484.1;gbkey=CDS;locus_tag=NGR_b00100;product=conserved hypothetical protein;protein_id=ACP21484.1;transl_table=11
CP000874.1	Genbank	CDS	10347	11210	-	NGR_b00110	6.35125	-0.196654	0.189392	0.299111	0.398304	0.872572	NGR_b00110	putative transmembrane protein	ID=cds-ACP21485.1;Parent=gene-NGR_b00110;Dbxref=NCBI_GP:ACP21485.1;Name=ACP21485.1;gbkey=CDS;locus_tag=NGR_b00110;product=putative transmembrane protein;protein_id=ACP21485.1;transl_table=11
CP000874.1	Genbank	CDS	11328	12725	+	NGR_b00120	9.40151	-0.17308	0.069875	0.0132493	0.0263554	0.886947	NGR_b00120	transcriptional regulator%2C GntR family	ID=cds-ACP21486.1;Parent=gene-NGR_b00120;Dbxref=NCBI_GP:ACP21486.1;Name=ACP21486.1;gbkey=CDS;locus_tag=NGR_b00120;product=transcriptional regulator%2C GntR family;protein_id=ACP21486.1;transl_table=11
CP000874.1	Genbank	CDS	12791	13690	-	NGR_b00130	7.44767	-0.0888117	0.117206	0.448608	0.550758	0.940297	NGR_b00130	transcriptional regulator%2C LysR family	ID=cds-ACP21487.1;Parent=gene-NGR_b00130;Dbxref=NCBI_GP:ACP21487.1;Name=ACP21487.1;gbkey=CDS;locus_tag=NGR_b00130;product=transcriptional regulator%2C LysR family;protein_id=ACP21487.1;transl_table=11
CP000874.1	Genbank	CDS	13793	14401	+	NGR_b00140	6.89184	-0.0365068	0.145542	0.801942	0.855112	0.975013	NGR_b00140	putative amino acid efflux protein%2C LysE family	ID=cds-ACP21488.1;Parent=gene-NGR_b00140;Dbxref=NCBI_GP:ACP21488.1;Name=ACP21488.1;gbkey=CDS;locus_tag=NGR_b00140;product=putative amino acid efflux protein%2C LysE family;protein_id=ACP21488.1;transl_table=11
CP000874.1	Genbank	CDS	14458	15093	+	NGR_b00150	8.9308	0.0775418	0.0808698	0.337636	0.438144	1.05522	NGR_b00150	threonine efflux protein	ID=cds-ACP21489.1;Parent=gene-NGR_b00150;Dbxref=NCBI_GP:ACP21489.1;Name=ACP21489.1;gbkey=CDS;locus_tag=NGR_b00150;product=threonine efflux protein;protein_id=ACP21489.1;transl_table=11
CP000874.1	Genbank	CDS	15104	15997	+	NGR_b00160	8.96856	-0.0125116	0.076329	0.869796	0.906959	0.991365	NGR_b00160	dihydrodipicolinate synthetase	ID=cds-ACP21490.1;Parent=gene-NGR_b00160;Dbxref=NCBI_GP:ACP21490.1;Name=ACP21490.1;gbkey=CDS;locus_tag=NGR_b00160;product=dihydrodipicolinate synthetase;protein_id=ACP21490.1;transl_table=11
CP000874.1	Genbank	CDS	15963	17291	-	NGR_b00170	6.20128	-0.39273	0.178734	0.0280001	0.0515001	0.761687	NGR_b00170	hypothetical protein%2C associated with mechanosensitive ion channel family protein	ID=cds-ACP21491.1;Parent=gene-NGR_b00170;Dbxref=NCBI_GP:ACP21491.1;Name=ACP21491.1;gbkey=CDS;locus_tag=NGR_b00170;product=hypothetical protein%2C associated with mechanosensitive ion channel family protein;protein_id=ACP21491.1;transl_table=11
CP000874.1	Genbank	CDS	17622	18092	+	NGR_b00180	8.42918	-0.251045	0.08871	0.0046556	0.0102062	0.840288	NGR_b00180	hypothetical protein	ID=cds-ACP21492.1;Parent=gene-NGR_b00180;Dbxref=NCBI_GP:ACP21492.1;Name=ACP21492.1;gbkey=CDS;locus_tag=NGR_b00180;product=hypothetical protein;protein_id=ACP21492.1;transl_table=11
CP000874.1	Genbank	CDS	18196	20085	-	NGR_b00190	5.95796	-0.224815	0.198584	0.257597	0.351333	0.855705	NGR_b00190	putative 4-hydroxyphenylpyruvate dioxygenase protein	ID=cds-ACP21493.1;Parent=gene-NGR_b00190;Dbxref=NCBI_GP:ACP21493.1;Name=ACP21493.1;gbkey=CDS;locus_tag=NGR_b00190;product=putative 4-hydroxyphenylpyruvate dioxygenase protein;protein_id=ACP21493.1;transl_table=11
CP000874.1	Genbank	CDS	20326	21201	-	NGR_b00200	4.97269	-0.0159449	0.277512	0.954182	0.96953	0.989009	NGR_b00200	predicted shikimate 5-dehydrogenase	ID=cds-ACP21494.1;Parent=gene-NGR_b00200;Dbxref=NCBI_GP:ACP21494.1;Name=ACP21494.1;gbkey=CDS;locus_tag=NGR_b00200;product=predicted shikimate 5-dehydrogenase;protein_id=ACP21494.1;transl_table=11
CP000874.1	Genbank	CDS	21269	22282	-	NGR_b00210	4.84241	0.209672	0.297771	0.481346	0.582713	1.15643	NGR_b00210	extracytoplasmic solute receptor of TRAP-transport system	ID=cds-ACP21495.1;Parent=gene-NGR_b00210;Dbxref=NCBI_GP:ACP21495.1;Name=ACP21495.1;gbkey=CDS;locus_tag=NGR_b00210;product=extracytoplasmic solute receptor of TRAP-transport system;protein_id=ACP21495.1;transl_table=11
CP000874.1	Genbank	CDS	22345	23625	-	NGR_b00220	4.54181	0.0344185	0.346891	0.920964	0.945319	1.02414	NGR_b00220	large transmembrane subunit%2C TRAP-transport system	ID=cds-ACP21496.1;Parent=gene-NGR_b00220;Dbxref=NCBI_GP:ACP21496.1;Name=ACP21496.1;gbkey=CDS;locus_tag=NGR_b00220;product=large transmembrane subunit%2C TRAP-transport system;protein_id=ACP21496.1;transl_table=11
CP000874.1	Genbank	CDS	23636	24199	-	NGR_b00230	3.57359	-0.458636	0.506962	0.365637	0.467143	0.727674	NGR_b00230	small transmembrane subunit%2C TRAP-transport system	ID=cds-ACP21497.1;Parent=gene-NGR_b00230;Dbxref=NCBI_GP:ACP21497.1;Name=ACP21497.1;gbkey=CDS;locus_tag=NGR_b00230;product=small transmembrane subunit%2C TRAP-transport system;protein_id=ACP21497.1;transl_table=11
CP000874.1	Genbank	CDS	24593	25258	+	NGR_b00240	8.06774	-0.610662	0.102325	2.4e-09	1.17e-08	0.654896	NGR_b00240	transcriptional regulator%2C TetR/ArcR family	ID=cds-ACP21498.1;Parent=gene-NGR_b00240;Dbxref=NCBI_GP:ACP21498.1;Name=ACP21498.1;gbkey=CDS;locus_tag=NGR_b00240;product=transcriptional regulator%2C TetR/ArcR family;protein_id=ACP21498.1;transl_table=11
CP000874.1	Genbank	CDS	25347	25841	-	NGR_b00250	9.44801	-0.0861785	0.0702047	0.219622	0.306947	0.942015	NGR_b00250	cytidine/deoxycytidylate deaminase family protein	ID=cds-ACP21499.1;Parent=gene-NGR_b00250;Dbxref=NCBI_GP:ACP21499.1;Name=ACP21499.1;gbkey=CDS;locus_tag=NGR_b00250;product=cytidine/deoxycytidylate deaminase family protein;protein_id=ACP21499.1;transl_table=11
CP000874.1	Genbank	CDS	26074	26880	-	NGR_b00260	10.4779	-0.328202	0.0558079	4.08e-09	1.95e-08	0.796529	NGR_b00260	hypothetical protein	ID=cds-ACP21500.1;Parent=gene-NGR_b00260;Dbxref=NCBI_GP:ACP21500.1;Name=ACP21500.1;Note=similar to carboxyvinyl-carboxyphosphonate phosphorylmutase;gbkey=CDS;locus_tag=NGR_b00260;product=hypothetical protein;protein_id=ACP21500.1;transl_table=11
CP000874.1	Genbank	CDS	27085	28278	-	NGR_b00270	7.1234	-0.541058	0.149501	0.000295646	0.000810079	0.687267	NGR_b00270	hypothetical transporter protein	ID=cds-ACP21501.1;Parent=gene-NGR_b00270;Dbxref=NCBI_GP:ACP21501.1;Name=ACP21501.1;Note=related to major facilitator superfamily;gbkey=CDS;locus_tag=NGR_b00270;product=hypothetical transporter protein;protein_id=ACP21501.1;transl_table=11
CP000874.1	Genbank	CDS	28306	28830	+	NGR_b00280	7.61558	-0.239402	0.12576	0.0569562	0.0964945	0.847096	NGR_b00280	transcriptional regulator%2C AsnC family related	ID=cds-ACP21502.1;Parent=gene-NGR_b00280;Dbxref=NCBI_GP:ACP21502.1;Name=ACP21502.1;gbkey=CDS;locus_tag=NGR_b00280;product=transcriptional regulator%2C AsnC family related;protein_id=ACP21502.1;transl_table=11
CP000874.1	Genbank	CDS	28832	29245	-	NGR_b00290	5.93674	-0.624931	0.201153	0.00189158	0.00449556	0.648451	NGR_b00290	putative plasmid stability protein	ID=cds-ACP21503.1;Parent=gene-NGR_b00290;Dbxref=NCBI_GP:ACP21503.1;Name=ACP21503.1;gbkey=CDS;locus_tag=NGR_b00290;product=putative plasmid stability protein;protein_id=ACP21503.1;transl_table=11
CP000874.1	Genbank	CDS	29242	29490	-	NGR_b00300	5.45333	-0.795744	0.241891	0.00100299	0.0025194	0.576046	NGR_b00300	putative plasmid stability protein	ID=cds-ACP21504.1;Parent=gene-NGR_b00300;Dbxref=NCBI_GP:ACP21504.1;Name=ACP21504.1;gbkey=CDS;locus_tag=NGR_b00300;product=putative plasmid stability protein;protein_id=ACP21504.1;transl_table=11
CP000874.1	Genbank	CDS	29695	31926	+	NGR_b00310	8.60431	-0.223832	0.0866565	0.00979503	0.0200093	0.856288	NGR_b00310	probable adenylate class-3/4/guanylyl cyclase	ID=cds-ACP21505.1;Parent=gene-NGR_b00310;Dbxref=NCBI_GP:ACP21505.1;Name=ACP21505.1;gbkey=CDS;locus_tag=NGR_b00310;product=probable adenylate class-3/4/guanylyl cyclase;protein_id=ACP21505.1;transl_table=11
CP000874.1	Genbank	CDS	32088	33680	+	NGR_b00320	8.62089	-0.0635168	0.0939035	0.498783	0.597839	0.956929	NGR_b00320	predicted gamma-glutamyltranspeptidase	ID=cds-ACP21506.1;Parent=gene-NGR_b00320;Dbxref=NCBI_GP:ACP21506.1;Name=ACP21506.1;gbkey=CDS;locus_tag=NGR_b00320;product=predicted gamma-glutamyltranspeptidase;protein_id=ACP21506.1;transl_table=11
CP000874.1	Genbank	CDS	33913	34467	+	NGR_b00330	8.66291	-0.629156	0.0851574	1.49e-13	1e-12	0.646555	NGR_b00330	hypothetical protein	ID=cds-ACP21507.1;Parent=gene-NGR_b00330;Dbxref=NCBI_GP:ACP21507.1;Name=ACP21507.1;Note=similar to recombination regulator RecX;gbkey=CDS;locus_tag=NGR_b00330;product=hypothetical protein;protein_id=ACP21507.1;transl_table=11
CP000874.1	Genbank	CDS	34508	34975	-	NGR_b00340	8.54443	-0.907613	0.0888921	1.78e-24	2e-23	0.533066	NGR_b00340	hypothetical protein%2C globin family related	ID=cds-ACP21508.1;Parent=gene-NGR_b00340;Dbxref=NCBI_GP:ACP21508.1;Name=ACP21508.1;gbkey=CDS;locus_tag=NGR_b00340;product=hypothetical protein%2C globin family related;protein_id=ACP21508.1;transl_table=11
CP000874.1	Genbank	CDS	35350	36858	-	NGR_b00350	11.6166	0.626186	0.0631924	3.8e-23	4.06e-22	1.54348	NGR_b00350	conserved hypothetical protein	ID=cds-ACP21509.1;Parent=gene-NGR_b00350;Dbxref=NCBI_GP:ACP21509.1;Name=ACP21509.1;gbkey=CDS;locus_tag=NGR_b00350;product=conserved hypothetical protein;protein_id=ACP21509.1;transl_table=11
CP000874.1	Genbank	CDS	36866	37327	-	NGR_b00360	10.3778	0.49751	0.0722877	5.89e-12	3.55e-11	1.41177	NGR_b00360	hypothetical protein	ID=cds-ACP21510.1;Parent=gene-NGR_b00360;Dbxref=NCBI_GP:ACP21510.1;Name=ACP21510.1;Note=similar to transmembrane protein;gbkey=CDS;locus_tag=NGR_b00360;product=hypothetical protein;protein_id=ACP21510.1;transl_table=11
CP000874.1	Genbank	CDS	37684	38661	-	NGR_b00380	10.1156	0.00733531	0.0563521	0.896433	0.925744	1.0051	NGR_b00380	putative periplasmic protein	ID=cds-ACP21511.1;Parent=gene-NGR_b00380;Dbxref=NCBI_GP:ACP21511.1;Name=ACP21511.1;gbkey=CDS;locus_tag=NGR_b00380;product=putative periplasmic protein;protein_id=ACP21511.1;transl_table=11
CP000874.1	Genbank	CDS	38864	39655	-	NGR_b00390	6.32368	-0.631783	0.184353	0.000610233	0.00159308	0.645378	NGR_b00390	putative ribosomal pseudouridine synthase B	ID=cds-ACP21512.1;Parent=gene-NGR_b00390;Dbxref=NCBI_GP:ACP21512.1;Name=ACP21512.1;gbkey=CDS;locus_tag=NGR_b00390;product=putative ribosomal pseudouridine synthase B;protein_id=ACP21512.1;transl_table=11
CP000874.1	Genbank	CDS	39923	41344	+	NGR_b00400	12.0006	-0.0296795	0.0424569	0.484521	0.585588	0.979638	NGR_b00400	putative membrane protein	ID=cds-ACP21513.1;Parent=gene-NGR_b00400;Dbxref=NCBI_GP:ACP21513.1;Name=ACP21513.1;gbkey=CDS;locus_tag=NGR_b00400;product=putative membrane protein;protein_id=ACP21513.1;transl_table=11
CP000874.1	Genbank	CDS	41366	42331	+	NGR_b00410	11.6572	0.123301	0.0436554	0.00473664	0.0103662	1.08922	NGR_b00410	conserved hypothetical protein	ID=cds-ACP21514.1;Parent=gene-NGR_b00410;Dbxref=NCBI_GP:ACP21514.1;Name=ACP21514.1;gbkey=CDS;locus_tag=NGR_b00410;product=conserved hypothetical protein;protein_id=ACP21514.1;transl_table=11
CP000874.1	Genbank	CDS	42413	43558	+	NGR_b00420	10.1375	0.128191	0.0569257	0.0243285	0.0453949	1.09292	NGR_b00420	predicted cation Ca exchange protein	ID=cds-ACP21515.1;Parent=gene-NGR_b00420;Dbxref=NCBI_GP:ACP21515.1;Name=ACP21515.1;gbkey=CDS;locus_tag=NGR_b00420;product=predicted cation Ca exchange protein;protein_id=ACP21515.1;transl_table=11
CP000874.1	Genbank	CDS	43585	44037	-	NGR_b00430	8.30654	-0.190744	0.0959074	0.0467191	0.0807866	0.876154	NGR_b00430	hypothetical protein	ID=cds-ACP21516.1;Parent=gene-NGR_b00430;Dbxref=NCBI_GP:ACP21516.1;Name=ACP21516.1;Note=similar to ion transport 2 domain protein;gbkey=CDS;locus_tag=NGR_b00430;product=hypothetical protein;protein_id=ACP21516.1;transl_table=11
CP000874.1	Genbank	CDS	44157	45395	-	NGR_b00440	9.52463	-0.121958	0.0660685	0.0649021	0.108335	0.91894	NGR_b00440	predicted integrase-like protein	ID=cds-ACP21517.1;Parent=gene-NGR_b00440;Dbxref=NCBI_GP:ACP21517.1;Name=ACP21517.1;gbkey=CDS;locus_tag=NGR_b00440;product=predicted integrase-like protein;protein_id=ACP21517.1;transl_table=11
CP000874.1	Genbank	CDS	45400	45678	+	NGR_b00450	8.36385	-0.24012	0.0893428	0.00719617	0.0151173	0.846675	NGR_b00450	conserved hypothetical protein	ID=cds-ACP21518.1;Parent=gene-NGR_b00450;Dbxref=NCBI_GP:ACP21518.1;Name=ACP21518.1;gbkey=CDS;locus_tag=NGR_b00450;product=conserved hypothetical protein;protein_id=ACP21518.1;transl_table=11
CP000874.1	Genbank	CDS	45905	46324	-	NGR_b00460	12.6509	0.11161	0.0414629	0.00710652	0.0149583	1.08043	NGR_b00460	hypothetical nucleic acid-binding protein	ID=cds-ACP21519.1;Parent=gene-NGR_b00460;Dbxref=NCBI_GP:ACP21519.1;Name=ACP21519.1;gbkey=CDS;locus_tag=NGR_b00460;product=hypothetical nucleic acid-binding protein;protein_id=ACP21519.1;transl_table=11
CP000874.1	Genbank	CDS	46324	46563	-	NGR_b00470	12.0846	0.172641	0.0451092	0.00012962	0.000375852	1.12712	NGR_b00470	hypothetical protein	ID=cds-ACP21520.1;Parent=gene-NGR_b00470;Dbxref=NCBI_GP:ACP21520.1;Name=ACP21520.1;gbkey=CDS;locus_tag=NGR_b00470;product=hypothetical protein;protein_id=ACP21520.1;transl_table=11
CP000874.1	Genbank	CDS	46960	47280	+	NGR_b00480	9.81246	-0.110257	0.0637247	0.0835921	0.134815	0.926423	NGR_b00480	hypothetical protein	ID=cds-ACP21521.1;Parent=gene-NGR_b00480;Dbxref=NCBI_GP:ACP21521.1;Name=ACP21521.1;gbkey=CDS;locus_tag=NGR_b00480;product=hypothetical protein;protein_id=ACP21521.1;transl_table=11
CP000874.1	Genbank	CDS	47326	47586	+	NGR_b00490	9.25931	-0.0829978	0.0722402	0.250592	0.342983	0.944094	NGR_b00490	hypothetical protein	ID=cds-ACP21522.1;Parent=gene-NGR_b00490;Dbxref=NCBI_GP:ACP21522.1;Name=ACP21522.1;gbkey=CDS;locus_tag=NGR_b00490;product=hypothetical protein;protein_id=ACP21522.1;transl_table=11
CP000874.1	Genbank	CDS	47571	48434	-	NGR_b00500	7.57839	-0.303157	0.117272	0.00973553	0.0199004	0.810477	NGR_b00500	hypothetical protein	ID=cds-ACP21523.1;Parent=gene-NGR_b00500;Dbxref=NCBI_GP:ACP21523.1;Name=ACP21523.1;gbkey=CDS;locus_tag=NGR_b00500;product=hypothetical protein;protein_id=ACP21523.1;transl_table=11
CP000874.1	Genbank	CDS	49066	49578	+	NGR_b00510	10.219	-0.339406	0.0734321	3.8e-06	1.34e-05	0.790367	NGR_b00510	conserved hypothetical protein	ID=cds-ACP21524.1;Parent=gene-NGR_b00510;Dbxref=NCBI_GP:ACP21524.1;Name=ACP21524.1;gbkey=CDS;locus_tag=NGR_b00510;product=conserved hypothetical protein;protein_id=ACP21524.1;transl_table=11
CP000874.1	Genbank	CDS	49571	50284	+	NGR_b00520	10.2537	-0.401336	0.0567656	1.55e-12	9.75e-12	0.757157	NGR_b00520	conserved hypothetical protein	ID=cds-ACP21525.1;Parent=gene-NGR_b00520;Dbxref=NCBI_GP:ACP21525.1;Name=ACP21525.1;gbkey=CDS;locus_tag=NGR_b00520;product=conserved hypothetical protein;protein_id=ACP21525.1;transl_table=11
CP000874.1	Genbank	CDS	50293	50439	+	NGR_b00530	8.66851	-0.430616	0.084619	3.6e-07	1.43e-06	0.741945	NGR_b00530	hypothetical protein	ID=cds-ACP21526.1;Parent=gene-NGR_b00530;Dbxref=NCBI_GP:ACP21526.1;Name=ACP21526.1;gbkey=CDS;locus_tag=NGR_b00530;product=hypothetical protein;protein_id=ACP21526.1;transl_table=11
CP000874.1	Genbank	CDS	50825	51094	-	NGR_b00540	10.1667	-0.219469	0.0603029	0.000273223	0.000754879	0.858881	NGR_b00540	conserved hypothetical protein	ID=cds-ACP21527.1;Parent=gene-NGR_b00540;Dbxref=NCBI_GP:ACP21527.1;Name=ACP21527.1;gbkey=CDS;locus_tag=NGR_b00540;product=conserved hypothetical protein;protein_id=ACP21527.1;transl_table=11
CP000874.1	Genbank	CDS	51095	51487	-	NGR_b00550	10.3046	-0.2206	0.057449	0.000123072	0.000358479	0.858209	NGR_b00550	conserved hypothetical protein	ID=cds-ACP21528.1;Parent=gene-NGR_b00550;Dbxref=NCBI_GP:ACP21528.1;Name=ACP21528.1;gbkey=CDS;locus_tag=NGR_b00550;product=conserved hypothetical protein;protein_id=ACP21528.1;transl_table=11
CP000874.1	Genbank	CDS	52495	52815	-	NGR_b00580	11.4623	0.145359	0.0399942	0.00027851	0.000766854	1.10601	NGR_b00580	conserved hypothetical protein	ID=cds-ACP21529.1;Parent=gene-NGR_b00580;Dbxref=NCBI_GP:ACP21529.1;Name=ACP21529.1;gbkey=CDS;locus_tag=NGR_b00580;product=conserved hypothetical protein;protein_id=ACP21529.1;transl_table=11
CP000874.1	Genbank	CDS	52824	53201	-	NGR_b00590	12.1292	-0.0393977	0.036448	0.279729	0.376498	0.973061	NGR_b00590	conserved hypothetical protein	ID=cds-ACP21530.1;Parent=gene-NGR_b00590;Dbxref=NCBI_GP:ACP21530.1;Name=ACP21530.1;gbkey=CDS;locus_tag=NGR_b00590;product=conserved hypothetical protein;protein_id=ACP21530.1;transl_table=11
CP000874.1	Genbank	CDS	53198	53488	-	NGR_b00600	11.7052	-0.103794	0.0405883	0.0105508	0.0214444	0.930583	NGR_b00600	conserved hypothetical protein	ID=cds-ACP21531.1;Parent=gene-NGR_b00600;Dbxref=NCBI_GP:ACP21531.1;Name=ACP21531.1;gbkey=CDS;locus_tag=NGR_b00600;product=conserved hypothetical protein;protein_id=ACP21531.1;transl_table=11
CP000874.1	Genbank	CDS	54242	54841	+	NGR_b00610	6.68732	-0.436642	0.158956	0.00601544	0.0128634	0.738852	NGR_b00610	putative osmotically inducible protein Y precursor	ID=cds-ACP21532.1;Parent=gene-NGR_b00610;Dbxref=NCBI_GP:ACP21532.1;Name=ACP21532.1;gbkey=CDS;locus_tag=NGR_b00610;product=putative osmotically inducible protein Y precursor;protein_id=ACP21532.1;transl_table=11
CP000874.1	Genbank	CDS	55220	55714	+	NGR_b00620	11.5224	-0.0549543	0.0480432	0.252686	0.345292	0.962625	NGR_b00620	conserved hypothetical protein	ID=cds-ACP21533.1;Parent=gene-NGR_b00620;Dbxref=NCBI_GP:ACP21533.1;Name=ACP21533.1;gbkey=CDS;locus_tag=NGR_b00620;product=conserved hypothetical protein;protein_id=ACP21533.1;transl_table=11
CP000874.1	Genbank	CDS	56382	56657	-	NGR_b00630	6.26622	-0.566172	0.176186	0.00131131	0.00322348	0.675406	NGR_b00630	hypothetical protein	ID=cds-ACP21534.1;Parent=gene-NGR_b00630;Dbxref=NCBI_GP:ACP21534.1;Name=ACP21534.1;gbkey=CDS;locus_tag=NGR_b00630;product=hypothetical protein;protein_id=ACP21534.1;transl_table=11
CP000874.1	Genbank	CDS	56993	57424	-	NGR_b00640	5.23916	-0.191311	0.252356	0.448392	0.550611	0.87581	NGR_b00640	conserved hypothetical protein	ID=cds-ACP21535.1;Parent=gene-NGR_b00640;Dbxref=NCBI_GP:ACP21535.1;Name=ACP21535.1;gbkey=CDS;locus_tag=NGR_b00640;product=conserved hypothetical protein;protein_id=ACP21535.1;transl_table=11
CP000874.1	Genbank	CDS	57563	58105	-	NGR_b00650	7.43374	-0.371203	0.127222	0.00352565	0.00793426	0.773138	NGR_b00650	membrane protein%2C putative	ID=cds-ACP21536.1;Parent=gene-NGR_b00650;Dbxref=NCBI_GP:ACP21536.1;Name=ACP21536.1;gbkey=CDS;locus_tag=NGR_b00650;product=membrane protein%2C putative;protein_id=ACP21536.1;transl_table=11
CP000874.1	Genbank	CDS	58071	58583	-	NGR_b00660	7.64606	-0.371939	0.118349	0.00167382	0.00402405	0.772743	NGR_b00660	putative thioredoxin peroxidase	ID=cds-ACP21537.1;Parent=gene-NGR_b00660;Dbxref=NCBI_GP:ACP21537.1;Name=ACP21537.1;Note=Thioredoxin-dependent peroxide reductase%3B TPx-Eg;gbkey=CDS;locus_tag=NGR_b00660;product=putative thioredoxin peroxidase;protein_id=ACP21537.1;transl_table=11
CP000874.1	Genbank	CDS	58605	59216	-	NGR_b00670	6.39734	-0.0456203	0.175192	0.794554	0.84996	0.968873	NGR_b00670	conserved hypothetical protein	ID=cds-ACP21538.1;Parent=gene-NGR_b00670;Dbxref=NCBI_GP:ACP21538.1;Name=ACP21538.1;gbkey=CDS;locus_tag=NGR_b00670;product=conserved hypothetical protein;protein_id=ACP21538.1;transl_table=11
CP000874.1	Genbank	CDS	59250	59900	-	NGR_b00680	6.2176	-0.461515	0.184317	0.0122825	0.0246148	0.726223	NGR_b00680	putative osmotically inducible protein Y domain protein	ID=cds-ACP21539.1;Parent=gene-NGR_b00680;Dbxref=NCBI_GP:ACP21539.1;Name=ACP21539.1;gbkey=CDS;locus_tag=NGR_b00680;product=putative osmotically inducible protein Y domain protein;protein_id=ACP21539.1;transl_table=11
CP000874.1	Genbank	CDS	60073	60918	+	NGR_b00690	9.58929	-0.701063	0.066702	7.74e-26	9.13e-25	0.615119	NGR_b00690	putative oxidoreductase	ID=cds-ACP21540.1;Parent=gene-NGR_b00690;Dbxref=NCBI_GP:ACP21540.1;Name=ACP21540.1;gbkey=CDS;locus_tag=NGR_b00690;product=putative oxidoreductase;protein_id=ACP21540.1;transl_table=11
CP000874.1	Genbank	CDS	61285	62970	-	NGR_b00700	6.3998	-0.16239	0.169582	0.33827	0.438702	0.893544	NGR_b00700	putative glutathione-regulated potassium-efflux system protein	ID=cds-ACP21541.1;Parent=gene-NGR_b00700;Dbxref=NCBI_GP:ACP21541.1;Name=ACP21541.1;gbkey=CDS;locus_tag=NGR_b00700;product=putative glutathione-regulated potassium-efflux system protein;protein_id=ACP21541.1;transl_table=11
CP000874.1	Genbank	CDS	63331	63984	-	NGR_b00710	8.81593	0.243073	0.0777975	0.00178146	0.00425625	1.18351	NGR_b00710	putative osmotically inducible protein Y precursor	ID=cds-ACP21542.1;Parent=gene-NGR_b00710;Dbxref=NCBI_GP:ACP21542.1;Name=ACP21542.1;gbkey=CDS;locus_tag=NGR_b00710;product=putative osmotically inducible protein Y precursor;protein_id=ACP21542.1;transl_table=11
CP000874.1	Genbank	CDS	64177	64680	-	NGR_b00720	7.66427	-0.0116758	0.12091	0.923071	0.94703	0.99194	NGR_b00720	putative heat shock protein	ID=cds-ACP21543.1;Parent=gene-NGR_b00720;Dbxref=NCBI_GP:ACP21543.1;Name=ACP21543.1;gbkey=CDS;locus_tag=NGR_b00720;product=putative heat shock protein;protein_id=ACP21543.1;transl_table=11
CP000874.1	Genbank	CDS	64694	65074	-	NGR_b00730	7.16375	0.113404	0.131017	0.386729	0.489432	1.08178	NGR_b00730	small class I heat shock protein	ID=cds-ACP21544.1;Parent=gene-NGR_b00730;Dbxref=NCBI_GP:ACP21544.1;Name=ACP21544.1;gbkey=CDS;locus_tag=NGR_b00730;product=small class I heat shock protein;protein_id=ACP21544.1;transl_table=11
CP000874.1	Genbank	CDS	65088	65528	-	NGR_b00740	6.12938	0.0465684	0.189026	0.805404	0.85758	1.03281	NGR_b00740	heat shock protein%2C Hsp20 family	ID=cds-ACP21545.1;Parent=gene-NGR_b00740;Dbxref=NCBI_GP:ACP21545.1;Name=ACP21545.1;gbkey=CDS;locus_tag=NGR_b00740;product=heat shock protein%2C Hsp20 family;protein_id=ACP21545.1;transl_table=11
CP000874.1	Genbank	CDS	65717	66631	+	NGR_b00750	5.8849	0.0477917	0.205382	0.815997	0.865142	1.03368	NGR_b00750	putative DnaJ/CbpA-type protein	ID=cds-ACP21546.1;Parent=gene-NGR_b00750;Dbxref=NCBI_GP:ACP21546.1;Name=ACP21546.1;gbkey=CDS;locus_tag=NGR_b00750;product=putative DnaJ/CbpA-type protein;protein_id=ACP21546.1;transl_table=11
CP000874.1	Genbank	CDS	66635	66985	+	NGR_b00760	7.25567	-0.635516	0.133271	1.86e-06	6.79e-06	0.643711	NGR_b00760	conserved hypothetical protein	ID=cds-ACP21547.1;Parent=gene-NGR_b00760;Dbxref=NCBI_GP:ACP21547.1;Name=ACP21547.1;gbkey=CDS;locus_tag=NGR_b00760;product=conserved hypothetical protein;protein_id=ACP21547.1;transl_table=11
CP000874.1	Genbank	CDS	67054	67650	-	NGR_b00770	6.19451	-0.522168	0.196204	0.00778273	0.0162436	0.696325	NGR_b00770	heat shock protein GrpE-like protein	ID=cds-ACP21548.1;Parent=gene-NGR_b00770;Dbxref=NCBI_GP:ACP21548.1;Name=ACP21548.1;gbkey=CDS;locus_tag=NGR_b00770;product=heat shock protein GrpE-like protein;protein_id=ACP21548.1;transl_table=11
CP000874.1	Genbank	CDS	67643	69559	-	NGR_b00780	7.87907	-0.903384	0.110535	3.01e-16	2.37e-15	0.534631	dnaK1	chaperone protein DnaK	ID=cds-ACP21549.1;Parent=gene-NGR_b00780;Dbxref=NCBI_GP:ACP21549.1;Name=ACP21549.1;Note=Heat shock protein 70;gbkey=CDS;gene=dnaK1;locus_tag=NGR_b00780;product=chaperone protein DnaK;protein_id=ACP21549.1;transl_table=11
CP000874.1	Genbank	CDS	69701	70330	-	NGR_b00790	7.36492	-0.473179	0.133256	0.000383933	0.00103328	0.720376	NGR_b00790	conserved hypothetical protein	ID=cds-ACP21550.1;Parent=gene-NGR_b00790;Dbxref=NCBI_GP:ACP21550.1;Name=ACP21550.1;gbkey=CDS;locus_tag=NGR_b00790;product=conserved hypothetical protein;protein_id=ACP21550.1;transl_table=11
CP000874.1	Genbank	CDS	70421	71077	-	NGR_b00800	6.43623	-0.336902	0.161545	0.0370236	0.0658319	0.79174	NGR_b00800	predicted transcriptional regulatory protein FixK	ID=cds-ACP21551.1;Parent=gene-NGR_b00800;Dbxref=NCBI_GP:ACP21551.1;Name=ACP21551.1;gbkey=CDS;locus_tag=NGR_b00800;product=predicted transcriptional regulatory protein FixK;protein_id=ACP21551.1;transl_table=11
CP000874.1	Genbank	CDS	72524	72856	-	NGR_b00810	5.67622	-0.0553761	0.219056	0.800427	0.853692	0.962344	NGR_b00810	cytochrome c-554	ID=cds-ACP21552.1;Parent=gene-NGR_b00810;Dbxref=NCBI_GP:ACP21552.1;Name=ACP21552.1;Note=cytochrome c554;gbkey=CDS;locus_tag=NGR_b00810;product=cytochrome c-554;protein_id=ACP21552.1;transl_table=11
CP000874.1	Genbank	CDS	72868	74133	-	NGR_b00820	8.11103	0.104483	0.0984856	0.288738	0.386363	1.07511	NGR_b00820	glucose/sorbosone dehydrogenase	ID=cds-ACP21553.1;Parent=gene-NGR_b00820;Dbxref=NCBI_GP:ACP21553.1;Name=ACP21553.1;gbkey=CDS;locus_tag=NGR_b00820;product=glucose/sorbosone dehydrogenase;protein_id=ACP21553.1;transl_table=11
CP000874.1	Genbank	CDS	74251	74730	-	NGR_b00830	8.7201	0.174192	0.0976631	0.0744889	0.122089	1.12833	NGR_b00830	conserved hypothetical protein	ID=cds-ACP21554.1;Parent=gene-NGR_b00830;Dbxref=NCBI_GP:ACP21554.1;Name=ACP21554.1;gbkey=CDS;locus_tag=NGR_b00830;product=conserved hypothetical protein;protein_id=ACP21554.1;transl_table=11
CP000874.1	Genbank	CDS	74875	75972	-	NGR_b00840	9.82542	0.0163065	0.0723699	0.821729	0.869503	1.01137	NGR_b00840	hypothetical protein	ID=cds-ACP21555.1;Parent=gene-NGR_b00840;Dbxref=NCBI_GP:ACP21555.1;Name=ACP21555.1;gbkey=CDS;locus_tag=NGR_b00840;product=hypothetical protein;protein_id=ACP21555.1;transl_table=11
CP000874.1	Genbank	CDS	76128	76433	+	NGR_b00850	9.58255	0.452048	0.0664595	1.03e-11	6.12e-11	1.36798	NGR_b00850	hypothetical protein	ID=cds-ACP21556.1;Parent=gene-NGR_b00850;Dbxref=NCBI_GP:ACP21556.1;Name=ACP21556.1;gbkey=CDS;locus_tag=NGR_b00850;product=hypothetical protein;protein_id=ACP21556.1;transl_table=11
CP000874.1	Genbank	CDS	77059	77892	+	NGR_b00860	6.38509	-0.379504	0.175599	0.03068	0.0559184	0.768702	NGR_b00860	UspA-like protein	ID=cds-ACP21557.1;Parent=gene-NGR_b00860;Dbxref=NCBI_GP:ACP21557.1;Name=ACP21557.1;gbkey=CDS;locus_tag=NGR_b00860;product=UspA-like protein;protein_id=ACP21557.1;transl_table=11
CP000874.1	Genbank	CDS	78243	78512	+	NGR_b00880	3.68732	-1.67954	0.470514	0.000357548	0.000967934	0.312183	NGR_b00880	putative transposase number 1 for insertion sequence NGRIS-4d	ID=cds-ACP21558.1;Parent=gene-NGR_b00880;Dbxref=NCBI_GP:ACP21558.1;Name=ACP21558.1;gbkey=CDS;locus_tag=NGR_b00880;product=putative transposase number 1 for insertion sequence NGRIS-4d;protein_id=ACP21558.1;transl_table=11
CP000874.1	Genbank	CDS	78703	79152	+	NGR_b00890	-0.421748	1.85778	1.98074	0.348284	0.448283	3.62449	NGR_b00890	putative transposase number 2 for insertion sequence NGRIS-4d	ID=cds-ACP21559.1;Parent=gene-NGR_b00890;Dbxref=NCBI_GP:ACP21559.1;Name=ACP21559.1;gbkey=CDS;locus_tag=NGR_b00890;product=putative transposase number 2 for insertion sequence NGRIS-4d;protein_id=ACP21559.1;transl_table=11
CP000874.1	Genbank	CDS	79428	81512	+	NGR_b00900	6.0447	-0.289767	0.1982	0.143744	0.216186	0.818034	NGR_b00900	putative transposase number 4 for insertion sequence NGRIS-4d	ID=cds-ACP21560.1;Parent=gene-NGR_b00900;Dbxref=NCBI_GP:ACP21560.1;Name=ACP21560.1;gbkey=CDS;locus_tag=NGR_b00900;product=putative transposase number 4 for insertion sequence NGRIS-4d;protein_id=ACP21560.1;transl_table=11
CP000874.1	Genbank	CDS	82920	83684	+	NGR_b00920	7.38833	-0.219539	0.117043	0.0606944	0.102123	0.85884	NGR_b00920	rhomboid family protein	ID=cds-ACP21561.1;Parent=gene-NGR_b00920;Dbxref=NCBI_GP:ACP21561.1;Name=ACP21561.1;gbkey=CDS;locus_tag=NGR_b00920;product=rhomboid family protein;protein_id=ACP21561.1;transl_table=11
CP000874.1	Genbank	CDS	83675	84502	+	NGR_b00930	7.80018	-0.450456	0.108094	3.08e-05	9.71e-05	0.731811	NGR_b00930	periplasmic serine protease	ID=cds-ACP21562.1;Parent=gene-NGR_b00930;Dbxref=NCBI_GP:ACP21562.1;Name=ACP21562.1;gbkey=CDS;locus_tag=NGR_b00930;product=periplasmic serine protease;protein_id=ACP21562.1;transl_table=11
CP000874.1	Genbank	CDS	84653	85711	+	NGR_b00940	7.06946	-0.422593	0.139247	0.0024066	0.00562616	0.746082	NGR_b00940	amino-terminus of ATPase with conserved AAA-2 domain	ID=cds-ACP21563.1;Parent=gene-NGR_b00940;Dbxref=NCBI_GP:ACP21563.1;Name=ACP21563.1;gbkey=CDS;locus_tag=NGR_b00940;product=amino-terminus of ATPase with conserved AAA-2 domain;protein_id=ACP21563.1;transl_table=11
CP000874.1	Genbank	CDS	85758	86549	-	NGR_b00950	5.98292	-0.464304	0.212331	0.0287647	0.0527107	0.724821	NGR_b00950	putative transposase number 2 for insertion sequence NGRIS-3d	ID=cds-ACP21564.1;Parent=gene-NGR_b00950;Dbxref=NCBI_GP:ACP21564.1;Name=ACP21564.1;gbkey=CDS;locus_tag=NGR_b00950;product=putative transposase number 2 for insertion sequence NGRIS-3d;protein_id=ACP21564.1;transl_table=11
CP000874.1	Genbank	CDS	86546	88096	-	NGR_b00960	1.14768	-1.75661	1.16599	0.131929	0.200618	0.295942	NGR_b00960	putative transposase number 1 for insertion sequence NGRIS-3d	ID=cds-ACP21565.1;Parent=gene-NGR_b00960;Dbxref=NCBI_GP:ACP21565.1;Name=ACP21565.1;gbkey=CDS;locus_tag=NGR_b00960;product=putative transposase number 1 for insertion sequence NGRIS-3d;protein_id=ACP21565.1;transl_table=11
CP000874.1	Genbank	CDS	88309	90096	+	NGR_b00970	9.506	-0.479731	0.0725028	3.67e-11	2.08e-10	0.717111	NGR_b00970	carboxy-terminus of ATPase with conserved AAA-2 domain	ID=cds-ACP21566.1;Parent=gene-NGR_b00970;Dbxref=NCBI_GP:ACP21566.1;Name=ACP21566.1;gbkey=CDS;locus_tag=NGR_b00970;product=carboxy-terminus of ATPase with conserved AAA-2 domain;protein_id=ACP21566.1;transl_table=11
CP000874.1	Genbank	CDS	90349	90996	+	NGR_b00980	8.60094	-0.446853	0.0874992	3.27e-07	1.31e-06	0.733641	NGR_b00980	hypothetical protein	ID=cds-ACP21567.1;Parent=gene-NGR_b00980;Dbxref=NCBI_GP:ACP21567.1;Name=ACP21567.1;gbkey=CDS;locus_tag=NGR_b00980;product=hypothetical protein;protein_id=ACP21567.1;transl_table=11
CP000874.1	Genbank	CDS	90670	91413	-	NGR_b00990	8.55165	-0.146688	0.0839659	0.0806383	0.130672	0.903322	NGR_b00990	hypothetical protein	ID=cds-ACP21568.1;Parent=gene-NGR_b00990;Dbxref=NCBI_GP:ACP21568.1;Name=ACP21568.1;gbkey=CDS;locus_tag=NGR_b00990;product=hypothetical protein;protein_id=ACP21568.1;transl_table=11
CP000874.1	Genbank	CDS	91905	92423	-	NGR_b01010	8.76599	-0.0867397	0.080899	0.283631	0.380557	0.941648	NGR_b01010	probable heat shock protein%2C hsp20 family	ID=cds-ACP21569.1;Parent=gene-NGR_b01010;Dbxref=NCBI_GP:ACP21569.1;Name=ACP21569.1;gbkey=CDS;locus_tag=NGR_b01010;product=probable heat shock protein%2C hsp20 family;protein_id=ACP21569.1;transl_table=11
CP000874.1	Genbank	CDS	92633	93439	-	NGR_b01030	7.48255	-0.251578	0.121723	0.0387521	0.068518	0.839977	NGR_b01030	putative GntR family transcriptional regulator	ID=cds-ACP21570.1;Parent=gene-NGR_b01030;Dbxref=NCBI_GP:ACP21570.1;Name=ACP21570.1;gbkey=CDS;locus_tag=NGR_b01030;product=putative GntR family transcriptional regulator;protein_id=ACP21570.1;transl_table=11
CP000874.1	Genbank	CDS	93523	93750	-	NGR_b01040	6.60075	-0.193775	0.160725	0.22796	0.316404	0.874315	NGR_b01040	hypothetical protein	ID=cds-ACP21571.1;Parent=gene-NGR_b01040;Dbxref=NCBI_GP:ACP21571.1;Name=ACP21571.1;gbkey=CDS;locus_tag=NGR_b01040;product=hypothetical protein;protein_id=ACP21571.1;transl_table=11
CP000874.1	Genbank	CDS	93781	94194	-	NGR_b01050	6.99382	-0.0302337	0.147562	0.837659	0.882157	0.979262	NGR_b01050	hypothetical protein	ID=cds-ACP21572.1;Parent=gene-NGR_b01050;Dbxref=NCBI_GP:ACP21572.1;Name=ACP21572.1;gbkey=CDS;locus_tag=NGR_b01050;product=hypothetical protein;protein_id=ACP21572.1;transl_table=11
CP000874.1	Genbank	CDS	94522	95541	+	NGR_b01060	9.33564	0.0170767	0.07234	0.813385	0.863136	1.01191	rbsB	periplasmic ribose-binding protein	ID=cds-ACP21573.1;Parent=gene-NGR_b01060;Dbxref=NCBI_GP:ACP21573.1;Name=ACP21573.1;gbkey=CDS;gene=rbsB;locus_tag=NGR_b01060;product=periplasmic ribose-binding protein;protein_id=ACP21573.1;transl_table=11
CP000874.1	Genbank	CDS	95716	97209	+	NGR_b01070	9.66786	-0.234842	0.0654742	0.000334768	0.000908938	0.849778	rbsA3	ribose/galactose/methyl galactoside import ATP-bindingprotein	ID=cds-ACP21574.1;Parent=gene-NGR_b01070;Dbxref=NCBI_GP:ACP21574.1;Name=ACP21574.1;gbkey=CDS;gene=rbsA3;locus_tag=NGR_b01070;product=ribose/galactose/methyl galactoside import ATP-bindingprotein;protein_id=ACP21574.1;transl_table=11
CP000874.1	Genbank	CDS	97333	98379	+	NGR_b01080	7.91609	0.0752144	0.106668	0.480734	0.582212	1.05352	NGR_b01080	putative ribose ABC transporter	ID=cds-ACP21575.1;Parent=gene-NGR_b01080;Dbxref=NCBI_GP:ACP21575.1;Name=ACP21575.1;Note=permease;gbkey=CDS;locus_tag=NGR_b01080;product=putative ribose ABC transporter;protein_id=ACP21575.1;transl_table=11
CP000874.1	Genbank	CDS	98417	99475	+	NGR_b01090	7.04073	0.31159	0.153873	0.0428692	0.0750561	1.24108	NGR_b01090	putative ribose ABC transporter	ID=cds-ACP21576.1;Parent=gene-NGR_b01090;Dbxref=NCBI_GP:ACP21576.1;Name=ACP21576.1;Note=permease;gbkey=CDS;locus_tag=NGR_b01090;product=putative ribose ABC transporter;protein_id=ACP21576.1;transl_table=11
CP000874.1	Genbank	CDS	99512	101203	+	NGR_b01100	7.24603	0.324863	0.130157	0.0125624	0.0251209	1.25255	NGR_b01100	putative gluconate dehydrogenase	ID=cds-ACP21577.1;Parent=gene-NGR_b01100;Dbxref=NCBI_GP:ACP21577.1;Name=ACP21577.1;gbkey=CDS;locus_tag=NGR_b01100;product=putative gluconate dehydrogenase;protein_id=ACP21577.1;transl_table=11
CP000874.1	Genbank	CDS	101205	101900	+	NGR_b01110	6.95463	0.322557	0.151738	0.0335245	0.060371	1.25054	NGR_b01110	conserved hypothetical protein	ID=cds-ACP21578.1;Parent=gene-NGR_b01110;Dbxref=NCBI_GP:ACP21578.1;Name=ACP21578.1;gbkey=CDS;locus_tag=NGR_b01110;product=conserved hypothetical protein;protein_id=ACP21578.1;transl_table=11
CP000874.1	Genbank	CDS	101948	102565	+	NGR_b01120	7.49377	0.354647	0.119807	0.00307484	0.0070153	1.27867	NGR_b01120	conserved hypothetical protein	ID=cds-ACP21579.1;Parent=gene-NGR_b01120;Dbxref=NCBI_GP:ACP21579.1;Name=ACP21579.1;gbkey=CDS;locus_tag=NGR_b01120;product=conserved hypothetical protein;protein_id=ACP21579.1;transl_table=11
CP000874.1	Genbank	CDS	102558	104249	+	NGR_b01130	8.95345	0.0442573	0.0756461	0.558509	0.65308	1.03115	NGR_b01130	putative gluconate dehydrogenase	ID=cds-ACP21580.1;Parent=gene-NGR_b01130;Dbxref=NCBI_GP:ACP21580.1;Name=ACP21580.1;gbkey=CDS;locus_tag=NGR_b01130;product=putative gluconate dehydrogenase;protein_id=ACP21580.1;transl_table=11
CP000874.1	Genbank	CDS	104279	105001	+	NGR_b01140	8.42431	-0.156325	0.0910033	0.085833	0.137911	0.897308	NGR_b01140	putative short-chain dehydrogenase/reductase SDR	ID=cds-ACP21581.1;Parent=gene-NGR_b01140;Dbxref=NCBI_GP:ACP21581.1;Name=ACP21581.1;gbkey=CDS;locus_tag=NGR_b01140;product=putative short-chain dehydrogenase/reductase SDR;protein_id=ACP21581.1;transl_table=11
CP000874.1	Genbank	CDS	105042	106007	+	NGR_b01150	7.86787	-0.100897	0.110528	0.361318	0.462358	0.932453	NGR_b01150	putative sugar kinase%2C PfkB family protein	ID=cds-ACP21582.1;Parent=gene-NGR_b01150;Dbxref=NCBI_GP:ACP21582.1;Name=ACP21582.1;gbkey=CDS;locus_tag=NGR_b01150;product=putative sugar kinase%2C PfkB family protein;protein_id=ACP21582.1;transl_table=11
CP000874.1	Genbank	CDS	106004	107287	+	NGR_b01160	7.94796	-0.0261074	0.110996	0.814045	0.863498	0.982066	NGR_b01160	probable tagatose 6-phosphate kinase agaz	ID=cds-ACP21583.1;Parent=gene-NGR_b01160;Dbxref=NCBI_GP:ACP21583.1;Name=ACP21583.1;gbkey=CDS;locus_tag=NGR_b01160;product=probable tagatose 6-phosphate kinase agaz;protein_id=ACP21583.1;transl_table=11
CP000874.1	Genbank	CDS	107549	108634	+	NGR_b01170	9.72344	0.736631	0.0656875	3.47e-29	4.48e-28	1.66628	NGR_b01170	putative hydrolase%2C carbon-nitrogen family	ID=cds-ACP21584.1;Parent=gene-NGR_b01170;Dbxref=NCBI_GP:ACP21584.1;Name=ACP21584.1;gbkey=CDS;locus_tag=NGR_b01170;product=putative hydrolase%2C carbon-nitrogen family;protein_id=ACP21584.1;transl_table=11
CP000874.1	Genbank	CDS	108744	109787	+	NGR_b01180	9.15714	0.526244	0.07924	3.11e-11	1.77e-10	1.44018	adhC1	NADP-dependent alcohol dehydrogenase C	ID=cds-ACP21585.1;Parent=gene-NGR_b01180;Dbxref=NCBI_GP:ACP21585.1;Name=ACP21585.1;gbkey=CDS;gene=adhC1;locus_tag=NGR_b01180;product=NADP-dependent alcohol dehydrogenase C;protein_id=ACP21585.1;transl_table=11
CP000874.1	Genbank	CDS	109989	110852	-	NGR_b01190	11.0963	0.023443	0.0554781	0.672614	0.750416	1.01638	NGR_b01190	putative transcriptional regulator	ID=cds-ACP21586.1;Parent=gene-NGR_b01190;Dbxref=NCBI_GP:ACP21586.1;Name=ACP21586.1;Note=IclR family;gbkey=CDS;locus_tag=NGR_b01190;product=putative transcriptional regulator;protein_id=ACP21586.1;transl_table=11
CP000874.1	Genbank	CDS	111363	111914	+	NGR_b01200	7.997	-0.168263	0.102313	0.100056	0.157465	0.889914	NGR_b01200	hypothetical protein	ID=cds-ACP21587.1;Parent=gene-NGR_b01200;Dbxref=NCBI_GP:ACP21587.1;Name=ACP21587.1;gbkey=CDS;locus_tag=NGR_b01200;product=hypothetical protein;protein_id=ACP21587.1;transl_table=11
CP000874.1	Genbank	CDS	111998	113008	-	NGR_b01210	6.14055	-0.0962172	0.187543	0.607923	0.696204	0.935483	glmS1	glutamine-fructose-6-phosphate transaminase	ID=cds-ACP21588.1;Parent=gene-NGR_b01210;Dbxref=NCBI_GP:ACP21588.1;Name=ACP21588.1;gbkey=CDS;gene=glmS1;locus_tag=NGR_b01210;product=glutamine-fructose-6-phosphate transaminase;protein_id=ACP21588.1;transl_table=11
CP000874.1	Genbank	CDS	113080	113841	-	NGR_b01220	5.91936	-0.0991765	0.207807	0.633182	0.716598	0.933566	NGR_b01220	putative ABC transporter ATP-binding protein	ID=cds-ACP21589.1;Parent=gene-NGR_b01220;Dbxref=NCBI_GP:ACP21589.1;Name=ACP21589.1;gbkey=CDS;locus_tag=NGR_b01220;product=putative ABC transporter ATP-binding protein;protein_id=ACP21589.1;transl_table=11
CP000874.1	Genbank	CDS	113852	115048	-	NGR_b01230	5.49356	-0.248427	0.2397	0.300012	0.399128	0.841814	NGR_b01230	putative amino acid racemase	ID=cds-ACP21590.1;Parent=gene-NGR_b01230;Dbxref=NCBI_GP:ACP21590.1;Name=ACP21590.1;gbkey=CDS;locus_tag=NGR_b01230;product=putative amino acid racemase;protein_id=ACP21590.1;transl_table=11
CP000874.1	Genbank	CDS	115061	115360	-	NGR_b01240	3.96249	-0.172254	0.390784	0.659364	0.739217	0.887455	NGR_b01240	hypothetical protein	ID=cds-ACP21591.1;Parent=gene-NGR_b01240;Dbxref=NCBI_GP:ACP21591.1;Name=ACP21591.1;gbkey=CDS;locus_tag=NGR_b01240;product=hypothetical protein;protein_id=ACP21591.1;transl_table=11
CP000874.1	Genbank	CDS	115523	117187	+	NGR_b01250	9.88295	-0.57881	0.0638388	1.23e-19	1.12e-18	0.669516	NGR_b01250	putative periplasmic protein	ID=cds-ACP21592.1;Parent=gene-NGR_b01250;Dbxref=NCBI_GP:ACP21592.1;Name=ACP21592.1;gbkey=CDS;locus_tag=NGR_b01250;product=putative periplasmic protein;protein_id=ACP21592.1;transl_table=11
CP000874.1	Genbank	CDS	117290	118366	+	NGR_b01260	7.43053	-0.127937	0.124051	0.302387	0.401707	0.915139	NGR_b01260	conserved hypothetical periplasmic protein TorT	ID=cds-ACP21593.1;Parent=gene-NGR_b01260;Dbxref=NCBI_GP:ACP21593.1;Name=ACP21593.1;gbkey=CDS;locus_tag=NGR_b01260;product=conserved hypothetical periplasmic protein TorT;protein_id=ACP21593.1;transl_table=11
CP000874.1	Genbank	CDS	118370	119920	+	NGR_b01270	7.2014	-0.171669	0.134551	0.202003	0.286739	0.887815	rbsA2	ribose import ATP-binding protein rbsA	ID=cds-ACP21594.1;Parent=gene-NGR_b01270;Dbxref=NCBI_GP:ACP21594.1;Name=ACP21594.1;gbkey=CDS;gene=rbsA2;locus_tag=NGR_b01270;product=ribose import ATP-binding protein rbsA;protein_id=ACP21594.1;transl_table=11
CP000874.1	Genbank	CDS	119917	120954	+	NGR_b01280	7.96445	-0.0885869	0.103908	0.393906	0.496758	0.940443	NGR_b01280	putative ABC transporter%2C permease subunit	ID=cds-ACP21595.1;Parent=gene-NGR_b01280;Dbxref=NCBI_GP:ACP21595.1;Name=ACP21595.1;gbkey=CDS;locus_tag=NGR_b01280;product=putative ABC transporter%2C permease subunit;protein_id=ACP21595.1;transl_table=11
CP000874.1	Genbank	CDS	121054	122178	+	NGR_b01290	7.364	0.290838	0.130709	0.0260763	0.0483343	1.22335	NGR_b01290	putative monooxygenase	ID=cds-ACP21596.1;Parent=gene-NGR_b01290;Dbxref=NCBI_GP:ACP21596.1;Name=ACP21596.1;gbkey=CDS;locus_tag=NGR_b01290;product=putative monooxygenase;protein_id=ACP21596.1;transl_table=11
CP000874.1	Genbank	CDS	122240	123277	+	NGR_b01300	8.49736	0.117209	0.0856844	0.171339	0.250896	1.08463	NGR_b01300	putative HTH-type transcriptional regulator	ID=cds-ACP21597.1;Parent=gene-NGR_b01300;Dbxref=NCBI_GP:ACP21597.1;Name=ACP21597.1;gbkey=CDS;locus_tag=NGR_b01300;product=putative HTH-type transcriptional regulator;protein_id=ACP21597.1;transl_table=11
CP000874.1	Genbank	CDS	123959	126235	-	NGR_b01320	7.36622	-0.357562	0.127329	0.00498239	0.0108451	0.780482	NGR_b01320	predicted oxidoreductase with molybdenum-binding domain	ID=cds-ACP21598.1;Parent=gene-NGR_b01320;Dbxref=NCBI_GP:ACP21598.1;Name=ACP21598.1;gbkey=CDS;locus_tag=NGR_b01320;product=predicted oxidoreductase with molybdenum-binding domain;protein_id=ACP21598.1;transl_table=11
CP000874.1	Genbank	CDS	126245	126850	-	NGR_b01330	3.2767	0.262967	0.591976	0.656885	0.737336	1.19994	NGR_b01330	hypothetical protein	ID=cds-ACP21599.1;Parent=gene-NGR_b01330;Dbxref=NCBI_GP:ACP21599.1;Name=ACP21599.1;gbkey=CDS;locus_tag=NGR_b01330;product=hypothetical protein;protein_id=ACP21599.1;transl_table=11
CP000874.1	Genbank	CDS	126858	127142	-	NGR_b01340	3.03193	-0.725244	0.649445	0.264117	0.35879	0.604895	NGR_b01340	hypothetical protein	ID=cds-ACP21600.1;Parent=gene-NGR_b01340;Dbxref=NCBI_GP:ACP21600.1;Name=ACP21600.1;gbkey=CDS;locus_tag=NGR_b01340;product=hypothetical protein;protein_id=ACP21600.1;transl_table=11
CP000874.1	Genbank	CDS	127147	127500	-	NGR_b01350	3.46788	-0.777633	0.600768	0.195528	0.279147	0.583323	yagT	xanthine dehydrogenase	ID=cds-ACP21601.1;Parent=gene-NGR_b01350;Dbxref=NCBI_GP:ACP21601.1;Name=ACP21601.1;gbkey=CDS;gene=yagT;locus_tag=NGR_b01350;product=xanthine dehydrogenase;protein_id=ACP21601.1;transl_table=11
CP000874.1	Genbank	CDS	127532	127801	-	NGR_b01360	3.73807	-0.188786	0.530785	0.722085	0.791628	0.877344	NGR_b01360	hypothetical protein	ID=cds-ACP21602.1;Parent=gene-NGR_b01360;Dbxref=NCBI_GP:ACP21602.1;Name=ACP21602.1;gbkey=CDS;locus_tag=NGR_b01360;product=hypothetical protein;protein_id=ACP21602.1;transl_table=11
CP000874.1	Genbank	CDS	127935	128120	-	NGR_b01370	6.94065	-0.31167	0.151863	0.0401402	0.0706621	0.805709	NGR_b01370	hypothetical protein	ID=cds-ACP21603.1;Parent=gene-NGR_b01370;Dbxref=NCBI_GP:ACP21603.1;Name=ACP21603.1;gbkey=CDS;locus_tag=NGR_b01370;product=hypothetical protein;protein_id=ACP21603.1;transl_table=11
CP000874.1	Genbank	CDS	128228	128818	-	NGR_b01380	9.82318	-0.489397	0.0613798	1.55e-15	1.17e-14	0.712323	NGR_b01380	hypothetical protein	ID=cds-ACP21604.1;Parent=gene-NGR_b01380;Dbxref=NCBI_GP:ACP21604.1;Name=ACP21604.1;gbkey=CDS;locus_tag=NGR_b01380;product=hypothetical protein;protein_id=ACP21604.1;transl_table=11
CP000874.1	Genbank	CDS	129408	130121	-	NGR_b01390	7.46305	0.0480116	0.125601	0.702272	0.775447	1.03384	NGR_b01390	putative oxidoreductase	ID=cds-ACP21605.1;Parent=gene-NGR_b01390;Dbxref=NCBI_GP:ACP21605.1;Name=ACP21605.1;gbkey=CDS;locus_tag=NGR_b01390;product=putative oxidoreductase;protein_id=ACP21605.1;transl_table=11
CP000874.1	Genbank	CDS	130354	131259	+	NGR_b01400	7.96642	-0.219844	0.105639	0.037427	0.0663573	0.858658	NGR_b01400	putative LysR family transcriptional regulator	ID=cds-ACP21606.1;Parent=gene-NGR_b01400;Dbxref=NCBI_GP:ACP21606.1;Name=ACP21606.1;gbkey=CDS;locus_tag=NGR_b01400;product=putative LysR family transcriptional regulator;protein_id=ACP21606.1;transl_table=11
CP000874.1	Genbank	CDS	131548	133332	+	NGR_b01410	8.70045	-0.0517318	0.0805395	0.520669	0.618258	0.964778	NGR_b01410	probable adenylate class-3/4/guanylyl cyclase	ID=cds-ACP21607.1;Parent=gene-NGR_b01410;Dbxref=NCBI_GP:ACP21607.1;Name=ACP21607.1;gbkey=CDS;locus_tag=NGR_b01410;product=probable adenylate class-3/4/guanylyl cyclase;protein_id=ACP21607.1;transl_table=11
CP000874.1	Genbank	CDS	133490	133645	+	NGR_b01420	6.30268	-0.166682	0.173079	0.335527	0.435935	0.890889	NGR_b01420	hypothetical protein	ID=cds-ACP21608.1;Parent=gene-NGR_b01420;Dbxref=NCBI_GP:ACP21608.1;Name=ACP21608.1;gbkey=CDS;locus_tag=NGR_b01420;product=hypothetical protein;protein_id=ACP21608.1;transl_table=11
CP000874.1	Genbank	CDS	133718	133900	+	NGR_b01430	6.13988	-0.251969	0.186688	0.177119	0.257661	0.83975	NGR_b01430	hypothetical protein	ID=cds-ACP21609.1;Parent=gene-NGR_b01430;Dbxref=NCBI_GP:ACP21609.1;Name=ACP21609.1;gbkey=CDS;locus_tag=NGR_b01430;product=hypothetical protein;protein_id=ACP21609.1;transl_table=11
CP000874.1	Genbank	CDS	133980	134198	-	NGR_b01440	7.60463	-0.0615372	0.113687	0.588311	0.678569	0.958243	NGR_b01440	hypothetical protein	ID=cds-ACP21610.1;Parent=gene-NGR_b01440;Dbxref=NCBI_GP:ACP21610.1;Name=ACP21610.1;gbkey=CDS;locus_tag=NGR_b01440;product=hypothetical protein;protein_id=ACP21610.1;transl_table=11
CP000874.1	Genbank	CDS	134349	136811	-	NGR_b01450	9.23783	-0.46666	0.0699628	2.56e-11	1.47e-10	0.723638	NGR_b01450	conserved hypothetical protein	ID=cds-ACP21611.1;Parent=gene-NGR_b01450;Dbxref=NCBI_GP:ACP21611.1;Name=ACP21611.1;gbkey=CDS;locus_tag=NGR_b01450;product=conserved hypothetical protein;protein_id=ACP21611.1;transl_table=11
CP000874.1	Genbank	CDS	137048	137311	+	NGR_b01460	10.3648	-0.221649	0.0579083	0.000129403	0.000375392	0.857584	NGR_b01460	hypothetical protein	ID=cds-ACP21612.1;Parent=gene-NGR_b01460;Dbxref=NCBI_GP:ACP21612.1;Name=ACP21612.1;gbkey=CDS;locus_tag=NGR_b01460;product=hypothetical protein;protein_id=ACP21612.1;transl_table=11
CP000874.1	Genbank	CDS	137229	137831	+	NGR_b01470	10.8708	-0.145176	0.0538435	0.0070122	0.0147791	0.904269	NGR_b01470	conserved hypothetical protein	ID=cds-ACP21613.1;Parent=gene-NGR_b01470;Dbxref=NCBI_GP:ACP21613.1;Name=ACP21613.1;gbkey=CDS;locus_tag=NGR_b01470;product=conserved hypothetical protein;protein_id=ACP21613.1;transl_table=11
CP000874.1	Genbank	CDS	137988	138140	-	NGR_b01480	9.66888	-0.341953	0.0665162	2.73e-07	1.1e-06	0.788973	NGR_b01480	conserved hypothetical protein	ID=cds-ACP21614.1;Parent=gene-NGR_b01480;Dbxref=NCBI_GP:ACP21614.1;Name=ACP21614.1;gbkey=CDS;locus_tag=NGR_b01480;product=conserved hypothetical protein;protein_id=ACP21614.1;transl_table=11
CP000874.1	Genbank	CDS	138298	138528	-	NGR_b01490	9.45362	-0.342245	0.067101	3.39e-07	1.35e-06	0.788813	NGR_b01490	hypothetical protein	ID=cds-ACP21615.1;Parent=gene-NGR_b01490;Dbxref=NCBI_GP:ACP21615.1;Name=ACP21615.1;gbkey=CDS;locus_tag=NGR_b01490;product=hypothetical protein;protein_id=ACP21615.1;transl_table=11
CP000874.1	Genbank	CDS	138809	139285	+	NGR_b01500	12.5773	-0.319168	0.0523394	1.07e-09	5.41e-09	0.801532	NGR_b01500	probable SyrB-like regulator	ID=cds-ACP21616.1;Parent=gene-NGR_b01500;Dbxref=NCBI_GP:ACP21616.1;Name=ACP21616.1;gbkey=CDS;locus_tag=NGR_b01500;product=probable SyrB-like regulator;protein_id=ACP21616.1;transl_table=11
CP000874.1	Genbank	CDS	139541	140152	+	NGR_b01510	10.8644	-0.312258	0.0499798	4.17e-10	2.17e-09	0.80538	NGR_b01510	conserved hypothetical protein	ID=cds-ACP21617.1;Parent=gene-NGR_b01510;Dbxref=NCBI_GP:ACP21617.1;Name=ACP21617.1;gbkey=CDS;locus_tag=NGR_b01510;product=conserved hypothetical protein;protein_id=ACP21617.1;transl_table=11
CP000874.1	Genbank	CDS	140279	140518	-	NGR_b01520	8.79581	0.191705	0.0807468	0.0175893	0.0339915	1.14211	NGR_b01520	hypothetical ExsI-like protein	ID=cds-ACP21618.1;Parent=gene-NGR_b01520;Dbxref=NCBI_GP:ACP21618.1;Name=ACP21618.1;gbkey=CDS;locus_tag=NGR_b01520;product=hypothetical ExsI-like protein;protein_id=ACP21618.1;transl_table=11
CP000874.1	Genbank	CDS	141075	141893	+	NGR_b01530	5.55945	-0.833504	0.251687	0.000927429	0.00233963	0.561165	NGR_b01530	Trm23a-like transposase%2C amino-terminus	ID=cds-ACP21619.1;Parent=gene-NGR_b01530;Dbxref=NCBI_GP:ACP21619.1;Name=ACP21619.1;gbkey=CDS;locus_tag=NGR_b01530;product=Trm23a-like transposase%2C amino-terminus;protein_id=ACP21619.1;transl_table=11
CP000874.1	Genbank	CDS	141855	143939	-	NGR_b01540	1.30272	-0.777822	0.962786	0.419156	0.521859	0.583247	NGR_b01540	putative transposase number 4 for insertion sequence NGRIS-4e	ID=cds-ACP21620.1;Parent=gene-NGR_b01540;Dbxref=NCBI_GP:ACP21620.1;Name=ACP21620.1;gbkey=CDS;locus_tag=NGR_b01540;product=putative transposase number 4 for insertion sequence NGRIS-4e;protein_id=ACP21620.1;transl_table=11
CP000874.1	Genbank	CDS	144215	144664	-	NGR_b01550	0.0656739	0.170908	1.75722	0.92252	0.946615	1.12577	NGR_b01550	putative transposase number 2 for insertion sequence NGRIS-4e	ID=cds-ACP21621.1;Parent=gene-NGR_b01550;Dbxref=NCBI_GP:ACP21621.1;Name=ACP21621.1;gbkey=CDS;locus_tag=NGR_b01550;product=putative transposase number 2 for insertion sequence NGRIS-4e;protein_id=ACP21621.1;transl_table=11
CP000874.1	Genbank	CDS	144855	145124	-	NGR_b01560	-0.897738	2.52971	2.04243	0.215501	0.302434	5.77456	NGR_b01560	putative transposase number 1 for insertion sequence NGRIS-4e	ID=cds-ACP21622.1;Parent=gene-NGR_b01560;Dbxref=NCBI_GP:ACP21622.1;Name=ACP21622.1;gbkey=CDS;locus_tag=NGR_b01560;product=putative transposase number 1 for insertion sequence NGRIS-4e;protein_id=ACP21622.1;transl_table=11
CP000874.1	Genbank	CDS	145271	145945	+	NGR_b01570	-0.48117	-2.37354	3.41827	0.487451	0.587464	0.192972	NGR_b01570	Trm23a-like transposase%2C carboxy-terminus	ID=cds-ACP21623.1;Parent=gene-NGR_b01570;Dbxref=NCBI_GP:ACP21623.1;Name=ACP21623.1;gbkey=CDS;locus_tag=NGR_b01570;product=Trm23a-like transposase%2C carboxy-terminus;protein_id=ACP21623.1;transl_table=11
CP000874.1	Genbank	CDS	145957	146694	+	NGR_b01580	6.51575	-0.968153	0.175166	3.26e-08	1.44e-07	0.51116	NGR_b01580	putative ATP-binding protein of disrupted insertion sequence	ID=cds-ACP21624.1;Parent=gene-NGR_b01580;Dbxref=NCBI_GP:ACP21624.1;Name=ACP21624.1;Note=y4pL-like;gbkey=CDS;locus_tag=NGR_b01580;product=putative ATP-binding protein of disrupted insertion sequence;protein_id=ACP21624.1;transl_table=11
CP000874.1	Genbank	CDS	147159	147347	+	NGR_b01590	7.18555	-0.762439	0.13118	6.17e-09	2.91e-08	0.589499	NGR_b01590	hypothetical protein	ID=cds-ACP21625.1;Parent=gene-NGR_b01590;Dbxref=NCBI_GP:ACP21625.1;Name=ACP21625.1;gbkey=CDS;locus_tag=NGR_b01590;product=hypothetical protein;protein_id=ACP21625.1;transl_table=11
CP000874.1	Genbank	CDS	147624	148187	-	NGR_b01600	9.49759	0.127477	0.0650238	0.0499416	0.0857835	1.09238	NGR_b01600	putative transcriptional regulator	ID=cds-ACP21626.1;Parent=gene-NGR_b01600;Dbxref=NCBI_GP:ACP21626.1;Name=ACP21626.1;gbkey=CDS;locus_tag=NGR_b01600;product=putative transcriptional regulator;protein_id=ACP21626.1;transl_table=11
CP000874.1	Genbank	CDS	148315	151926	+	NGR_b01610	10.2988	0.220496	0.0551193	6.33e-05	0.00019133	1.16513	NGR_b01610	putative 5-oxoprolinase	ID=cds-ACP21627.1;Parent=gene-NGR_b01610;Dbxref=NCBI_GP:ACP21627.1;Name=ACP21627.1;Note=ATP-hydrolyzing;gbkey=CDS;locus_tag=NGR_b01610;product=putative 5-oxoprolinase;protein_id=ACP21627.1;transl_table=11
CP000874.1	Genbank	CDS	152250	155591	+	NGR_b01620	9.60782	-0.349645	0.0722824	1.32e-06	4.89e-06	0.784777	NGR_b01620	putative outer membrane secretion protein	ID=cds-ACP21628.1;Parent=gene-NGR_b01620;Dbxref=NCBI_GP:ACP21628.1;Name=ACP21628.1;gbkey=CDS;locus_tag=NGR_b01620;product=putative outer membrane secretion protein;protein_id=ACP21628.1;transl_table=11
CP000874.1	Genbank	CDS	155718	156119	+	NGR_b01630	8.24421	-0.190771	0.097622	0.05068	0.0869823	0.876137	NGR_b01630	conserved hypothetical protein	ID=cds-ACP21629.1;Parent=gene-NGR_b01630;Dbxref=NCBI_GP:ACP21629.1;Name=ACP21629.1;gbkey=CDS;locus_tag=NGR_b01630;product=conserved hypothetical protein;protein_id=ACP21629.1;transl_table=11
CP000874.1	Genbank	CDS	156184	156756	-	NGR_b01640	7.77802	-0.115913	0.122138	0.342603	0.443073	0.922798	NGR_b01640	putative nuclease inhibitor	ID=cds-ACP21630.1;Parent=gene-NGR_b01640;Dbxref=NCBI_GP:ACP21630.1;Name=ACP21630.1;gbkey=CDS;locus_tag=NGR_b01640;product=putative nuclease inhibitor;protein_id=ACP21630.1;transl_table=11
CP000874.1	Genbank	CDS	156755	158662	+	NGR_b01650	8.83224	-0.214912	0.080427	0.00753682	0.0157815	0.861598	NGR_b01650	probable adenylate class-3/4/guanylyl cyclase	ID=cds-ACP21631.1;Parent=gene-NGR_b01650;Dbxref=NCBI_GP:ACP21631.1;Name=ACP21631.1;gbkey=CDS;locus_tag=NGR_b01650;product=probable adenylate class-3/4/guanylyl cyclase;protein_id=ACP21631.1;transl_table=11
CP000874.1	Genbank	CDS	158787	159461	-	NGR_b01660	7.62737	-0.284154	0.116575	0.0147885	0.0291117	0.821223	NGR_b01660	putative methyltransferase	ID=cds-ACP21632.1;Parent=gene-NGR_b01660;Dbxref=NCBI_GP:ACP21632.1;Name=ACP21632.1;gbkey=CDS;locus_tag=NGR_b01660;product=putative methyltransferase;protein_id=ACP21632.1;transl_table=11
CP000874.1	Genbank	CDS	159611	160447	-	NGR_b01670	8.93348	0.464111	0.0919263	4.45e-07	1.75e-06	1.37947	NGR_b01670	putative amino acid ABC transporter%2C substrate-binding protein	ID=cds-ACP21633.1;Parent=gene-NGR_b01670;Dbxref=NCBI_GP:ACP21633.1;Name=ACP21633.1;gbkey=CDS;locus_tag=NGR_b01670;product=putative amino acid ABC transporter%2C substrate-binding protein;protein_id=ACP21633.1;transl_table=11
CP000874.1	Genbank	CDS	160481	161212	-	NGR_b01680	7.63524	0.60407	0.121433	6.54e-07	2.52e-06	1.52	NGR_b01680	putative ABC transporter component	ID=cds-ACP21634.1;Parent=gene-NGR_b01680;Dbxref=NCBI_GP:ACP21634.1;Name=ACP21634.1;gbkey=CDS;locus_tag=NGR_b01680;product=putative ABC transporter component;protein_id=ACP21634.1;transl_table=11
CP000874.1	Genbank	CDS	161209	161913	-	NGR_b01690	7.33716	0.686287	0.130582	1.48e-07	6.12e-07	1.60914	NGR_b01690	putative permease component of ABC transporter	ID=cds-ACP21635.1;Parent=gene-NGR_b01690;Dbxref=NCBI_GP:ACP21635.1;Name=ACP21635.1;gbkey=CDS;locus_tag=NGR_b01690;product=putative permease component of ABC transporter;protein_id=ACP21635.1;transl_table=11
CP000874.1	Genbank	CDS	161910	162617	-	NGR_b01700	7.77836	0.412323	0.111515	0.000217757	0.000610004	1.33083	NGR_b01700	putative permease component of ABC transporter	ID=cds-ACP21636.1;Parent=gene-NGR_b01700;Dbxref=NCBI_GP:ACP21636.1;Name=ACP21636.1;gbkey=CDS;locus_tag=NGR_b01700;product=putative permease component of ABC transporter;protein_id=ACP21636.1;transl_table=11
CP000874.1	Genbank	CDS	162610	163380	-	NGR_b01710	7.57608	0.294325	0.11973	0.0139622	0.0276286	1.22631	NGR_b01710	putative short-chain dehydrogenase	ID=cds-ACP21637.1;Parent=gene-NGR_b01710;Dbxref=NCBI_GP:ACP21637.1;Name=ACP21637.1;gbkey=CDS;locus_tag=NGR_b01710;product=putative short-chain dehydrogenase;protein_id=ACP21637.1;transl_table=11
CP000874.1	Genbank	CDS	163663	164568	+	NGR_b01720	9.18264	0.0287136	0.071882	0.689558	0.764949	1.0201	NGR_b01720	Nitrogen assimilation regulatory protein nac	ID=cds-ACP21638.1;Parent=gene-NGR_b01720;Dbxref=NCBI_GP:ACP21638.1;Name=ACP21638.1;Note=Nitrogen assimilationcontrol protein;gbkey=CDS;locus_tag=NGR_b01720;product=Nitrogen assimilation regulatory protein nac;protein_id=ACP21638.1;transl_table=11
CP000874.1	Genbank	CDS	164642	165844	-	NGR_b01730	5.65954	0.0468113	0.227498	0.836974	0.881753	1.03298	NGR_b01730	putative aspartate aminotransferase A	ID=cds-ACP21639.1;Parent=gene-NGR_b01730;Dbxref=NCBI_GP:ACP21639.1;Name=ACP21639.1;gbkey=CDS;locus_tag=NGR_b01730;product=putative aspartate aminotransferase A;protein_id=ACP21639.1;transl_table=11
CP000874.1	Genbank	CDS	165902	166669	-	NGR_b01740	4.79743	0.103369	0.315412	0.743117	0.808495	1.07428	NGR_b01740	putative lactam utilization protein	ID=cds-ACP21640.1;Parent=gene-NGR_b01740;Dbxref=NCBI_GP:ACP21640.1;Name=ACP21640.1;gbkey=CDS;locus_tag=NGR_b01740;product=putative lactam utilization protein;protein_id=ACP21640.1;transl_table=11
CP000874.1	Genbank	CDS	166709	167707	-	NGR_b01750	5.76669	0.0289865	0.211696	0.89109	0.922	1.0203	NGR_b01750	putative allophanate hydrolase subunit 2	ID=cds-ACP21641.1;Parent=gene-NGR_b01750;Dbxref=NCBI_GP:ACP21641.1;Name=ACP21641.1;gbkey=CDS;locus_tag=NGR_b01750;product=putative allophanate hydrolase subunit 2;protein_id=ACP21641.1;transl_table=11
CP000874.1	Genbank	CDS	167704	168414	-	NGR_b01760	4.76802	-0.0418066	0.299541	0.889001	0.920873	0.971438	NGR_b01760	putative carboxylase	ID=cds-ACP21642.1;Parent=gene-NGR_b01760;Dbxref=NCBI_GP:ACP21642.1;Name=ACP21642.1;gbkey=CDS;locus_tag=NGR_b01760;product=putative carboxylase;protein_id=ACP21642.1;transl_table=11
CP000874.1	Genbank	CDS	168411	168866	-	NGR_b01770	4.72672	-0.0956533	0.302476	0.751825	0.815481	0.935848	NGR_b01770	conserved hypothetical protein	ID=cds-ACP21643.1;Parent=gene-NGR_b01770;Dbxref=NCBI_GP:ACP21643.1;Name=ACP21643.1;gbkey=CDS;locus_tag=NGR_b01770;product=conserved hypothetical protein;protein_id=ACP21643.1;transl_table=11
CP000874.1	Genbank	CDS	168863	170248	-	NGR_b01780	5.56503	0.0953978	0.231455	0.680218	0.757064	1.06836	NGR_b01780	putative acetyl-CoA carboxylase%2C biotin carboxylase protein	ID=cds-ACP21644.1;Parent=gene-NGR_b01780;Dbxref=NCBI_GP:ACP21644.1;Name=ACP21644.1;gbkey=CDS;locus_tag=NGR_b01780;product=putative acetyl-CoA carboxylase%2C biotin carboxylase protein;protein_id=ACP21644.1;transl_table=11
CP000874.1	Genbank	CDS	170245	170688	-	NGR_b01790	4.89726	-0.0159216	0.280298	0.954703	0.969754	0.989025	NGR_b01790	acetyl-CoA carboxylase%2C biotin carboxyl carrier protein	ID=cds-ACP21645.1;Parent=gene-NGR_b01790;Dbxref=NCBI_GP:ACP21645.1;Name=ACP21645.1;gbkey=CDS;locus_tag=NGR_b01790;product=acetyl-CoA carboxylase%2C biotin carboxyl carrier protein;protein_id=ACP21645.1;transl_table=11
CP000874.1	Genbank	CDS	170922	172031	+	NGR_b01800	6.51045	-0.399946	0.166831	0.0165159	0.0321196	0.757887	NGR_b01800	conserved hypothetical protein	ID=cds-ACP21646.1;Parent=gene-NGR_b01800;Dbxref=NCBI_GP:ACP21646.1;Name=ACP21646.1;gbkey=CDS;locus_tag=NGR_b01800;product=conserved hypothetical protein;protein_id=ACP21646.1;transl_table=11
CP000874.1	Genbank	CDS	172260	173144	-	NGR_b01810	7.79425	0.0681748	0.110081	0.535708	0.631462	1.04839	NGR_b01810	conserved hypothetical protein	ID=cds-ACP21647.1;Parent=gene-NGR_b01810;Dbxref=NCBI_GP:ACP21647.1;Name=ACP21647.1;gbkey=CDS;locus_tag=NGR_b01810;product=conserved hypothetical protein;protein_id=ACP21647.1;transl_table=11
CP000874.1	Genbank	CDS	173282	173917	-	NGR_b01820	5.27901	-0.569055	0.255704	0.0260513	0.0483017	0.674058	NGR_b01820	NADPH-dependent FMN reductase family protein	ID=cds-ACP21648.1;Parent=gene-NGR_b01820;Dbxref=NCBI_GP:ACP21648.1;Name=ACP21648.1;gbkey=CDS;locus_tag=NGR_b01820;product=NADPH-dependent FMN reductase family protein;protein_id=ACP21648.1;transl_table=11
CP000874.1	Genbank	CDS	174027	174938	-	NGR_b01830	4.52393	-0.170112	0.313659	0.58758	0.678087	0.888774	NGR_b01830	putative transcriptional regulator%2C LysR-type	ID=cds-ACP21649.1;Parent=gene-NGR_b01830;Dbxref=NCBI_GP:ACP21649.1;Name=ACP21649.1;gbkey=CDS;locus_tag=NGR_b01830;product=putative transcriptional regulator%2C LysR-type;protein_id=ACP21649.1;transl_table=11
CP000874.1	Genbank	CDS	175025	175897	-	NGR_b01840	4.32121	0.369266	0.386186	0.338978	0.439267	1.2917	NGR_b01840	hypothetical protein	ID=cds-ACP21650.1;Parent=gene-NGR_b01840;Dbxref=NCBI_GP:ACP21650.1;Name=ACP21650.1;Note=similar to lipase/esterase%3B lipQ protein;gbkey=CDS;locus_tag=NGR_b01840;product=hypothetical protein;protein_id=ACP21650.1;transl_table=11
CP000874.1	Genbank	CDS	176170	176979	+	NGR_b01850	4.58517	0.642117	0.326552	0.0492576	0.0847894	1.56062	NGR_b01850	hypothetical protein	ID=cds-ACP21651.1;Parent=gene-NGR_b01850;Dbxref=NCBI_GP:ACP21651.1;Name=ACP21651.1;Note=similar to alpha/beta hydrolase superfamily;gbkey=CDS;locus_tag=NGR_b01850;product=hypothetical protein;protein_id=ACP21651.1;transl_table=11
CP000874.1	Genbank	CDS	176976	178172	+	NGR_b01860	5.22138	0.344372	0.266594	0.196446	0.280214	1.2696	NGR_b01860	probable monooxygenase protein	ID=cds-ACP21652.1;Parent=gene-NGR_b01860;Dbxref=NCBI_GP:ACP21652.1;Name=ACP21652.1;gbkey=CDS;locus_tag=NGR_b01860;product=probable monooxygenase protein;protein_id=ACP21652.1;transl_table=11
CP000874.1	Genbank	CDS	178215	179186	+	NGR_b01870	4.8709	-0.0270262	0.284676	0.924365	0.947905	0.981441	NGR_b01870	hypothetical protein	ID=cds-ACP21653.1;Parent=gene-NGR_b01870;Dbxref=NCBI_GP:ACP21653.1;Name=ACP21653.1;Note=similar to ABC transporter substrate-binding protein;gbkey=CDS;locus_tag=NGR_b01870;product=hypothetical protein;protein_id=ACP21653.1;transl_table=11
CP000874.1	Genbank	CDS	179204	179995	+	NGR_b01880	5.43704	-0.191364	0.241135	0.42743	0.530112	0.875777	NGR_b01880	predicted ABC transporter%2C ATP-binding protein	ID=cds-ACP21654.1;Parent=gene-NGR_b01880;Dbxref=NCBI_GP:ACP21654.1;Name=ACP21654.1;gbkey=CDS;locus_tag=NGR_b01880;product=predicted ABC transporter%2C ATP-binding protein;protein_id=ACP21654.1;transl_table=11
CP000874.1	Genbank	CDS	180005	180841	+	NGR_b01890	6.15541	0.119491	0.18378	0.515574	0.613792	1.08635	NGR_b01890	putative amino acid ABC transporter%2C permease protein	ID=cds-ACP21655.1;Parent=gene-NGR_b01890;Dbxref=NCBI_GP:ACP21655.1;Name=ACP21655.1;gbkey=CDS;locus_tag=NGR_b01890;product=putative amino acid ABC transporter%2C permease protein;protein_id=ACP21655.1;transl_table=11
CP000874.1	Genbank	CDS	180834	181601	+	NGR_b01900	6.26928	-0.0804175	0.177218	0.649989	0.732403	0.945784	NGR_b01900	N-carbamoylsarcosine amidase	ID=cds-ACP21656.1;Parent=gene-NGR_b01900;Dbxref=NCBI_GP:ACP21656.1;Name=ACP21656.1;Note=N-carbamoylsarcosineamidohydrolase%3B CSHASE;gbkey=CDS;locus_tag=NGR_b01900;product=N-carbamoylsarcosine amidase;protein_id=ACP21656.1;transl_table=11
CP000874.1	Genbank	CDS	181769	182857	+	NGR_b01910	7.28013	-0.107819	0.122433	0.378515	0.48121	0.92799	NGR_b01910	possible monooxygenase	ID=cds-ACP21657.1;Parent=gene-NGR_b01910;Dbxref=NCBI_GP:ACP21657.1;Name=ACP21657.1;Note=similar to ammonia monooxygenase;gbkey=CDS;locus_tag=NGR_b01910;product=possible monooxygenase;protein_id=ACP21657.1;transl_table=11
CP000874.1	Genbank	CDS	183209	183463	+	NGR_b01920	10.6818	-0.396347	0.0527326	5.64e-14	3.91e-13	0.759779	NGR_b01920	putative transmembrane protein	ID=cds-ACP21658.1;Parent=gene-NGR_b01920;Dbxref=NCBI_GP:ACP21658.1;Name=ACP21658.1;gbkey=CDS;locus_tag=NGR_b01920;product=putative transmembrane protein;protein_id=ACP21658.1;transl_table=11
CP000874.1	Genbank	CDS	183598	184419	-	NGR_b01930	8.2222	-0.109288	0.105051	0.298187	0.397357	0.927046	NGR_b01930	putative lactone hydrolase	ID=cds-ACP21659.1;Parent=gene-NGR_b01930;Dbxref=NCBI_GP:ACP21659.1;Name=ACP21659.1;gbkey=CDS;locus_tag=NGR_b01930;product=putative lactone hydrolase;protein_id=ACP21659.1;transl_table=11
CP000874.1	Genbank	CDS	184512	185462	-	NGR_b01940	7.60029	-0.0112759	0.117588	0.923606	0.947427	0.992215	NGR_b01940	transcriptional regulator%2C LysR family	ID=cds-ACP21660.1;Parent=gene-NGR_b01940;Dbxref=NCBI_GP:ACP21660.1;Name=ACP21660.1;gbkey=CDS;locus_tag=NGR_b01940;product=transcriptional regulator%2C LysR family;protein_id=ACP21660.1;transl_table=11
CP000874.1	Genbank	CDS	185664	187739	+	NGR_b01950	8.34467	0.2228	0.097642	0.0225007	0.0424763	1.167	NGR_b01950	putative transmembrane protein	ID=cds-ACP21661.1;Parent=gene-NGR_b01950;Dbxref=NCBI_GP:ACP21661.1;Name=ACP21661.1;gbkey=CDS;locus_tag=NGR_b01950;product=putative transmembrane protein;protein_id=ACP21661.1;transl_table=11
CP000874.1	Genbank	CDS	188103	189083	+	NGR_b01960	10.5144	-0.303372	0.0531301	1.13e-08	5.2e-08	0.810356	NGR_b01960	putative araC-like transcription regulator	ID=cds-ACP21662.1;Parent=gene-NGR_b01960;Dbxref=NCBI_GP:ACP21662.1;Name=ACP21662.1;gbkey=CDS;locus_tag=NGR_b01960;product=putative araC-like transcription regulator;protein_id=ACP21662.1;transl_table=11
CP000874.1	Genbank	CDS	189143	190351	+	NGR_b01970	9.4114	-0.545522	0.0667354	2.97e-16	2.34e-15	0.685144	NGR_b01970	probable transporter%2C permease protein	ID=cds-ACP21663.1;Parent=gene-NGR_b01970;Dbxref=NCBI_GP:ACP21663.1;Name=ACP21663.1;gbkey=CDS;locus_tag=NGR_b01970;product=probable transporter%2C permease protein;protein_id=ACP21663.1;transl_table=11
CP000874.1	Genbank	CDS	190779	192548	-	NGR_b01980	8.50104	-0.579097	0.0909518	1.93e-10	1.03e-09	0.669383	NGR_b01980	thiamine pyrophosphate enzyme domain protein	ID=cds-ACP21664.1;Parent=gene-NGR_b01980;Dbxref=NCBI_GP:ACP21664.1;Name=ACP21664.1;gbkey=CDS;locus_tag=NGR_b01980;product=thiamine pyrophosphate enzyme domain protein;protein_id=ACP21664.1;transl_table=11
CP000874.1	Genbank	CDS	192637	193683	-	NGR_b01990	9.08726	-0.148055	0.0854144	0.0830296	0.133974	0.902466	NGR_b01990	conserved hypothetical protein	ID=cds-ACP21665.1;Parent=gene-NGR_b01990;Dbxref=NCBI_GP:ACP21665.1;Name=ACP21665.1;gbkey=CDS;locus_tag=NGR_b01990;product=conserved hypothetical protein;protein_id=ACP21665.1;transl_table=11
CP000874.1	Genbank	CDS	193900	194403	+	NGR_b02000	7.74521	-0.27025	0.119952	0.0242594	0.0452922	0.829176	NGR_b02000	hypothetical protein	ID=cds-ACP21666.1;Parent=gene-NGR_b02000;Dbxref=NCBI_GP:ACP21666.1;Name=ACP21666.1;gbkey=CDS;locus_tag=NGR_b02000;product=hypothetical protein;protein_id=ACP21666.1;transl_table=11
CP000874.1	Genbank	CDS	194407	194991	-	NGR_b02010	9.31647	0.263687	0.0694076	0.000145215	0.000417314	1.20054	ubiX	3-octaprenyl-4-hydroxybenzoate carboxy-lyase	ID=cds-ACP21667.1;Parent=gene-NGR_b02010;Dbxref=NCBI_GP:ACP21667.1;Name=ACP21667.1;Note=polyprenylp-hydroxybenzoate decarboxylase;gbkey=CDS;gene=ubiX;locus_tag=NGR_b02010;product=3-octaprenyl-4-hydroxybenzoate carboxy-lyase;protein_id=ACP21667.1;transl_table=11
CP000874.1	Genbank	CDS	195007	195693	-	NGR_b02020	9.53843	0.252359	0.0691825	0.000264571	0.000733491	1.19115	NGR_b02020	putative GntR family transcriptional regulator	ID=cds-ACP21668.1;Parent=gene-NGR_b02020;Dbxref=NCBI_GP:ACP21668.1;Name=ACP21668.1;gbkey=CDS;locus_tag=NGR_b02020;product=putative GntR family transcriptional regulator;protein_id=ACP21668.1;transl_table=11
CP000874.1	Genbank	CDS	195805	198093	-	NGR_b02030	8.47874	-0.0807461	0.0872183	0.354553	0.454876	0.945569	coxL1	carbon monoxide dehydrogenase large chain	ID=cds-ACP21669.1;Parent=gene-NGR_b02030;Dbxref=NCBI_GP:ACP21669.1;Name=ACP21669.1;Note=COdehydrogenase subunit L%3B CO-DH L;gbkey=CDS;gene=coxL1;locus_tag=NGR_b02030;product=carbon monoxide dehydrogenase large chain;protein_id=ACP21669.1;transl_table=11
CP000874.1	Genbank	CDS	198268	199899	-	NGR_b02040	8.74472	-0.228464	0.0870756	0.00869681	0.0179846	0.853543	NGR_b02040	carboxylase/decarboxylase family protein	ID=cds-ACP21670.1;Parent=gene-NGR_b02040;Dbxref=NCBI_GP:ACP21670.1;Name=ACP21670.1;gbkey=CDS;locus_tag=NGR_b02040;product=carboxylase/decarboxylase family protein;protein_id=ACP21670.1;transl_table=11
CP000874.1	Genbank	CDS	200131	202587	+	NGR_b02050	7.38197	-0.0888592	0.125737	0.479749	0.581129	0.940266	coxL2	carbon-monoxide dehydrogenase large subunit	ID=cds-ACP21671.1;Parent=gene-NGR_b02050;Dbxref=NCBI_GP:ACP21671.1;Name=ACP21671.1;gbkey=CDS;gene=coxL2;locus_tag=NGR_b02050;product=carbon-monoxide dehydrogenase large subunit;protein_id=ACP21671.1;transl_table=11
CP000874.1	Genbank	CDS	202598	203530	+	NGR_b02060	6.21928	-0.229985	0.182765	0.208261	0.293819	0.852644	NGR_b02060	putative substrate-binding component of ABC transporter	ID=cds-ACP21672.1;Parent=gene-NGR_b02060;Dbxref=NCBI_GP:ACP21672.1;Name=ACP21672.1;gbkey=CDS;locus_tag=NGR_b02060;product=putative substrate-binding component of ABC transporter;protein_id=ACP21672.1;transl_table=11
CP000874.1	Genbank	CDS	203552	204214	+	NGR_b02070	4.9708	-0.443901	0.287532	0.122629	0.188523	0.735144	NGR_b02070	putative carbon monoxide dehydrogenase subunit G protein	ID=cds-ACP21673.1;Parent=gene-NGR_b02070;Dbxref=NCBI_GP:ACP21673.1;Name=ACP21673.1;gbkey=CDS;locus_tag=NGR_b02070;product=putative carbon monoxide dehydrogenase subunit G protein;protein_id=ACP21673.1;transl_table=11
CP000874.1	Genbank	CDS	204236	204727	+	NGR_b02080	4.72693	-0.327021	0.307131	0.286984	0.384415	0.797181	coxS	carbon-monoxide dehydrogenase small subunit	ID=cds-ACP21674.1;Parent=gene-NGR_b02080;Dbxref=NCBI_GP:ACP21674.1;Name=ACP21674.1;gbkey=CDS;gene=coxS;locus_tag=NGR_b02080;product=carbon-monoxide dehydrogenase small subunit;protein_id=ACP21674.1;transl_table=11
CP000874.1	Genbank	CDS	204738	205553	+	NGR_b02090	5.89136	0.0114246	0.203372	0.955202	0.969987	1.00795	NGR_b02090	putative carbon monoxide dehydrogenase medium subunit	ID=cds-ACP21675.1;Parent=gene-NGR_b02090;Dbxref=NCBI_GP:ACP21675.1;Name=ACP21675.1;gbkey=CDS;locus_tag=NGR_b02090;product=putative carbon monoxide dehydrogenase medium subunit;protein_id=ACP21675.1;transl_table=11
CP000874.1	Genbank	CDS	205630	207009	+	NGR_b02100	6.7583	-0.410598	0.151946	0.00688688	0.0145483	0.752311	NGR_b02100	putative DAHP synthetase protein	ID=cds-ACP21676.1;Parent=gene-NGR_b02100;Dbxref=NCBI_GP:ACP21676.1;Name=ACP21676.1;gbkey=CDS;locus_tag=NGR_b02100;product=putative DAHP synthetase protein;protein_id=ACP21676.1;transl_table=11
CP000874.1	Genbank	CDS	207053	207994	+	NGR_b02110	6.90428	-0.19782	0.149174	0.184805	0.267272	0.871867	NGR_b02110	lipoprotein%2C putative	ID=cds-ACP21677.1;Parent=gene-NGR_b02110;Dbxref=NCBI_GP:ACP21677.1;Name=ACP21677.1;gbkey=CDS;locus_tag=NGR_b02110;product=lipoprotein%2C putative;protein_id=ACP21677.1;transl_table=11
CP000874.1	Genbank	CDS	208055	208309	-	NGR_b02120	8.92297	-0.195055	0.081566	0.0167853	0.032604	0.87354	NGR_b02120	hypothetical protein	ID=cds-ACP21678.1;Parent=gene-NGR_b02120;Dbxref=NCBI_GP:ACP21678.1;Name=ACP21678.1;gbkey=CDS;locus_tag=NGR_b02120;product=hypothetical protein;protein_id=ACP21678.1;transl_table=11
CP000874.1	Genbank	CDS	208451	208864	+	NGR_b02130	6.29685	0.0395172	0.168176	0.814228	0.863551	1.02777	fumA	fumarate hydratase protein	ID=cds-ACP21679.1;Parent=gene-NGR_b02130;Dbxref=NCBI_GP:ACP21679.1;Name=ACP21679.1;gbkey=CDS;gene=fumA;locus_tag=NGR_b02130;product=fumarate hydratase protein;protein_id=ACP21679.1;transl_table=11
CP000874.1	Genbank	CDS	208939	210261	-	NGR_b02140	9.99948	0.387726	0.0689594	1.88e-08	8.5e-08	1.30833	NGR_b02140	conserved hypothetical protein	ID=cds-ACP21680.1;Parent=gene-NGR_b02140;Dbxref=NCBI_GP:ACP21680.1;Name=ACP21680.1;gbkey=CDS;locus_tag=NGR_b02140;product=conserved hypothetical protein;protein_id=ACP21680.1;transl_table=11
CP000874.1	Genbank	CDS	210554	211537	-	NGR_b02150	6.49662	0.0758505	0.172499	0.660144	0.739963	1.05398	NGR_b02150	conserved hypothetical protein	ID=cds-ACP21681.1;Parent=gene-NGR_b02150;Dbxref=NCBI_GP:ACP21681.1;Name=ACP21681.1;gbkey=CDS;locus_tag=NGR_b02150;product=conserved hypothetical protein;protein_id=ACP21681.1;transl_table=11
CP000874.1	Genbank	CDS	211476	212540	-	NGR_b02160	7.16178	-0.0225256	0.129783	0.862209	0.902352	0.984508	NGR_b02160	probable ABC transporter ATP-binding protein y4oS	ID=cds-ACP21682.1;Parent=gene-NGR_b02160;Dbxref=NCBI_GP:ACP21682.1;Name=ACP21682.1;gbkey=CDS;locus_tag=NGR_b02160;product=probable ABC transporter ATP-binding protein y4oS;protein_id=ACP21682.1;transl_table=11
CP000874.1	Genbank	CDS	212546	213646	-	NGR_b02170	7.33515	-0.0570636	0.126047	0.650752	0.732878	0.961219	NGR_b02170	putative permease component of ABC transporter	ID=cds-ACP21683.1;Parent=gene-NGR_b02170;Dbxref=NCBI_GP:ACP21683.1;Name=ACP21683.1;gbkey=CDS;locus_tag=NGR_b02170;product=putative permease component of ABC transporter;protein_id=ACP21683.1;transl_table=11
CP000874.1	Genbank	CDS	213648	214601	-	NGR_b02180	8.97564	0.0540107	0.0736431	0.463307	0.565571	1.03815	NGR_b02180	putative permease component of ABC transporter	ID=cds-ACP21684.1;Parent=gene-NGR_b02180;Dbxref=NCBI_GP:ACP21684.1;Name=ACP21684.1;gbkey=CDS;locus_tag=NGR_b02180;product=putative permease component of ABC transporter;protein_id=ACP21684.1;transl_table=11
CP000874.1	Genbank	CDS	214678	216480	-	NGR_b02190	10.8641	0.00301555	0.0585488	0.958923	0.972049	1.00209	NGR_b02190	sugar ABC transporter%2C periplasmic sugar-binding protein%2C putative	ID=cds-ACP21685.1;Parent=gene-NGR_b02190;Dbxref=NCBI_GP:ACP21685.1;Name=ACP21685.1;gbkey=CDS;locus_tag=NGR_b02190;product=sugar ABC transporter%2C periplasmic sugar-binding protein%2C putative;protein_id=ACP21685.1;transl_table=11
CP000874.1	Genbank	CDS	216107	217186	+	NGR_b02200	8.67067	-0.250887	0.0870056	0.00393186	0.0087718	0.840379	NGR_b02200	putative transcriptional regulator protein%2C LacI family	ID=cds-ACP21686.1;Parent=gene-NGR_b02200;Dbxref=NCBI_GP:ACP21686.1;Name=ACP21686.1;gbkey=CDS;locus_tag=NGR_b02200;product=putative transcriptional regulator protein%2C LacI family;protein_id=ACP21686.1;transl_table=11
CP000874.1	Genbank	CDS	217219	218028	+	NGR_b02210	8.66178	-0.475213	0.0824092	8.09e-09	3.77e-08	0.71936	NGR_b02210	putative Glycerophosphoryl diester phosphodiesterase	ID=cds-ACP21687.1;Parent=gene-NGR_b02210;Dbxref=NCBI_GP:ACP21687.1;Name=ACP21687.1;gbkey=CDS;locus_tag=NGR_b02210;product=putative Glycerophosphoryl diester phosphodiesterase;protein_id=ACP21687.1;transl_table=11
CP000874.1	Genbank	CDS	218221	219738	+	NGR_b02220	8.82239	-0.376627	0.0832339	6.04e-06	2.08e-05	0.770236	NGR_b02220	putative sulfatase	ID=cds-ACP21688.1;Parent=gene-NGR_b02220;Dbxref=NCBI_GP:ACP21688.1;Name=ACP21688.1;gbkey=CDS;locus_tag=NGR_b02220;product=putative sulfatase;protein_id=ACP21688.1;transl_table=11
CP000874.1	Genbank	CDS	220070	220867	+	NGR_b02230	8.61999	-0.194207	0.0949212	0.0407582	0.0716522	0.874053	NGR_b02230	Inositol-1-monophosphatase	ID=cds-ACP21689.1;Parent=gene-NGR_b02230;Dbxref=NCBI_GP:ACP21689.1;Name=ACP21689.1;Note=IMPase%3B Inositol-1-phosphatase%3B I-1-Pase;gbkey=CDS;locus_tag=NGR_b02230;product=Inositol-1-monophosphatase;protein_id=ACP21689.1;transl_table=11
CP000874.1	Genbank	CDS	220899	221174	+	NGR_b02240	7.84934	-0.462237	0.119971	0.00011672	0.0003409	0.72586	NGR_b02240	conserved hypothetical protein	ID=cds-ACP21690.1;Parent=gene-NGR_b02240;Dbxref=NCBI_GP:ACP21690.1;Name=ACP21690.1;gbkey=CDS;locus_tag=NGR_b02240;product=conserved hypothetical protein;protein_id=ACP21690.1;transl_table=11
CP000874.1	Genbank	CDS	221298	221495	+	NGR_b02250	7.49769	-0.592248	0.128953	4.37e-06	1.53e-05	0.663308	NGR_b02250	hypothetical protein	ID=cds-ACP21691.1;Parent=gene-NGR_b02250;Dbxref=NCBI_GP:ACP21691.1;Name=ACP21691.1;gbkey=CDS;locus_tag=NGR_b02250;product=hypothetical protein;protein_id=ACP21691.1;transl_table=11
CP000874.1	Genbank	CDS	222054	222845	+	NGR_b02260	8.00867	-0.339188	0.100932	0.000777829	0.00198871	0.790486	NGR_b02260	putative transcriptional regulator protein%2C LuxR family	ID=cds-ACP21692.1;Parent=gene-NGR_b02260;Dbxref=NCBI_GP:ACP21692.1;Name=ACP21692.1;gbkey=CDS;locus_tag=NGR_b02260;product=putative transcriptional regulator protein%2C LuxR family;protein_id=ACP21692.1;transl_table=11
CP000874.1	Genbank	CDS	223044	223349	-	NGR_b02270	10.3836	-0.214104	0.0608278	0.000431826	0.00115017	0.862082	NGR_b02270	conserved hypothetical protein	ID=cds-ACP21693.1;Parent=gene-NGR_b02270;Dbxref=NCBI_GP:ACP21693.1;Name=ACP21693.1;gbkey=CDS;locus_tag=NGR_b02270;product=conserved hypothetical protein;protein_id=ACP21693.1;transl_table=11
CP000874.1	Genbank	CDS	223445	224449	-	NGR_b02280	9.90713	-0.318521	0.0620378	2.83e-07	1.14e-06	0.801892	NGR_b02280	putative ABC transporter substrate-binding protein	ID=cds-ACP21694.1;Parent=gene-NGR_b02280;Dbxref=NCBI_GP:ACP21694.1;Name=ACP21694.1;gbkey=CDS;locus_tag=NGR_b02280;product=putative ABC transporter substrate-binding protein;protein_id=ACP21694.1;transl_table=11
CP000874.1	Genbank	CDS	224581	225072	-	NGR_b02290	6.67068	-0.794106	0.159447	6.35e-07	2.45e-06	0.5767	NGR_b02290	hypothetical protein	ID=cds-ACP21695.1;Parent=gene-NGR_b02290;Dbxref=NCBI_GP:ACP21695.1;Name=ACP21695.1;gbkey=CDS;locus_tag=NGR_b02290;product=hypothetical protein;protein_id=ACP21695.1;transl_table=11
CP000874.1	Genbank	CDS	225081	225353	+	NGR_b02300	5.43736	-0.0203923	0.23697	0.931423	0.952867	0.985965	NGR_b02300	conserved hypothetical protein	ID=cds-ACP21696.1;Parent=gene-NGR_b02300;Dbxref=NCBI_GP:ACP21696.1;Name=ACP21696.1;gbkey=CDS;locus_tag=NGR_b02300;product=conserved hypothetical protein;protein_id=ACP21696.1;transl_table=11
CP000874.1	Genbank	CDS	225526	226155	-	NGR_b02310	6.2031	-0.374583	0.183634	0.0413667	0.0726821	0.771329	NGR_b02310	conserved hypothetical protein	ID=cds-ACP21697.1;Parent=gene-NGR_b02310;Dbxref=NCBI_GP:ACP21697.1;Name=ACP21697.1;gbkey=CDS;locus_tag=NGR_b02310;product=conserved hypothetical protein;protein_id=ACP21697.1;transl_table=11
CP000874.1	Genbank	CDS	226299	226979	+	NGR_b02320	7.01887	-0.210893	0.134636	0.117255	0.18156	0.864002	NGR_b02320	conserved hypothetical protein	ID=cds-ACP21698.1;Parent=gene-NGR_b02320;Dbxref=NCBI_GP:ACP21698.1;Name=ACP21698.1;gbkey=CDS;locus_tag=NGR_b02320;product=conserved hypothetical protein;protein_id=ACP21698.1;transl_table=11
CP000874.1	Genbank	CDS	227176	228117	-	NGR_b02330	9.56639	0.502494	0.0638812	3.66e-15	2.7e-14	1.41666	NGR_b02330	ribose ABC transporter%2C permease protein	ID=cds-ACP21699.1;Parent=gene-NGR_b02330;Dbxref=NCBI_GP:ACP21699.1;Name=ACP21699.1;gbkey=CDS;locus_tag=NGR_b02330;product=ribose ABC transporter%2C permease protein;protein_id=ACP21699.1;transl_table=11
CP000874.1	Genbank	CDS	228119	229168	-	NGR_b02340	9.57202	0.355253	0.0662093	8.07e-08	3.44e-07	1.27921	NGR_b02340	ribose ABC transporter%2C permease protein	ID=cds-ACP21700.1;Parent=gene-NGR_b02340;Dbxref=NCBI_GP:ACP21700.1;Name=ACP21700.1;gbkey=CDS;locus_tag=NGR_b02340;product=ribose ABC transporter%2C permease protein;protein_id=ACP21700.1;transl_table=11
CP000874.1	Genbank	CDS	229158	230687	-	NGR_b02350	11.605	0.196548	0.0519182	0.000153256	0.000438468	1.14595	NGR_b02350	putative ATP-binding component of ABC transporter	ID=cds-ACP21701.1;Parent=gene-NGR_b02350;Dbxref=NCBI_GP:ACP21701.1;Name=ACP21701.1;gbkey=CDS;locus_tag=NGR_b02350;product=putative ATP-binding component of ABC transporter;protein_id=ACP21701.1;transl_table=11
CP000874.1	Genbank	CDS	230820	231845	-	NGR_b02360	13.3068	0.113883	0.0495657	0.0215834	0.0408884	1.08214	NGR_b02360	putative lipoprotein periplasmic protein	ID=cds-ACP21702.1;Parent=gene-NGR_b02360;Dbxref=NCBI_GP:ACP21702.1;Name=ACP21702.1;gbkey=CDS;locus_tag=NGR_b02360;product=putative lipoprotein periplasmic protein;protein_id=ACP21702.1;transl_table=11
CP000874.1	Genbank	CDS	231937	232230	+	NGR_b02370	7.60435	-0.218351	0.11996	0.0687291	0.113894	0.859547	NGR_b02370	putative flavohemoglobin like protein	ID=cds-ACP21703.1;Parent=gene-NGR_b02370;Dbxref=NCBI_GP:ACP21703.1;Name=ACP21703.1;gbkey=CDS;locus_tag=NGR_b02370;product=putative flavohemoglobin like protein;protein_id=ACP21703.1;transl_table=11
CP000874.1	Genbank	CDS	232413	233219	-	NGR_b02380	12.0418	-0.874437	0.0449047	1.85e-84	6.16e-83	0.545467	NGR_b02380	conserved hypothetical protein	ID=cds-ACP21704.1;Parent=gene-NGR_b02380;Dbxref=NCBI_GP:ACP21704.1;Name=ACP21704.1;gbkey=CDS;locus_tag=NGR_b02380;product=conserved hypothetical protein;protein_id=ACP21704.1;transl_table=11
CP000874.1	Genbank	CDS	233680	235437	+	NGR_b02390	6.3968	-0.172553	0.169393	0.308366	0.407382	0.887271	NGR_b02390	putative cytochrome biogenesis protein	ID=cds-ACP21705.1;Parent=gene-NGR_b02390;Dbxref=NCBI_GP:ACP21705.1;Name=ACP21705.1;gbkey=CDS;locus_tag=NGR_b02390;product=putative cytochrome biogenesis protein;protein_id=ACP21705.1;transl_table=11
CP000874.1	Genbank	CDS	235778	236581	+	NGR_b02400	7.16079	-0.163402	0.126541	0.196601	0.280367	0.892917	NGR_b02400	probable short-chain dehydrogenase	ID=cds-ACP21706.1;Parent=gene-NGR_b02400;Dbxref=NCBI_GP:ACP21706.1;Name=ACP21706.1;gbkey=CDS;locus_tag=NGR_b02400;product=probable short-chain dehydrogenase;protein_id=ACP21706.1;transl_table=11
CP000874.1	Genbank	CDS	236639	238228	+	NGR_b02410	7.32655	-0.178313	0.1347	0.185575	0.268326	0.883736	NGR_b02410	drug resistance transporter%2C EmrB/QacA subfamily	ID=cds-ACP21707.1;Parent=gene-NGR_b02410;Dbxref=NCBI_GP:ACP21707.1;Name=ACP21707.1;gbkey=CDS;locus_tag=NGR_b02410;product=drug resistance transporter%2C EmrB/QacA subfamily;protein_id=ACP21707.1;transl_table=11
CP000874.1	Genbank	CDS	238251	239336	+	NGR_b02420	8.45793	-0.0928193	0.0886166	0.294903	0.393632	0.937689	NGR_b02420	putative AraC family transcriptional regulator	ID=cds-ACP21708.1;Parent=gene-NGR_b02420;Dbxref=NCBI_GP:ACP21708.1;Name=ACP21708.1;gbkey=CDS;locus_tag=NGR_b02420;product=putative AraC family transcriptional regulator;protein_id=ACP21708.1;transl_table=11
CP000874.1	Genbank	CDS	239481	240527	+	NGR_b02430	6.56434	-0.310036	0.157889	0.0495725	0.0852632	0.806622	NGR_b02430	putative epoxide hydrolase protein	ID=cds-ACP21709.1;Parent=gene-NGR_b02430;Dbxref=NCBI_GP:ACP21709.1;Name=ACP21709.1;gbkey=CDS;locus_tag=NGR_b02430;product=putative epoxide hydrolase protein;protein_id=ACP21709.1;transl_table=11
CP000874.1	Genbank	CDS	240937	241353	+	NGR_b02440	8.77515	-0.261682	0.0819148	0.00140043	0.00341519	0.834115	NGR_b02440	putative OsmC-like protein	ID=cds-ACP21710.1;Parent=gene-NGR_b02440;Dbxref=NCBI_GP:ACP21710.1;Name=ACP21710.1;gbkey=CDS;locus_tag=NGR_b02440;product=putative OsmC-like protein;protein_id=ACP21710.1;transl_table=11
CP000874.1	Genbank	CDS	241492	242157	+	NGR_b02450	8.7837	-0.147033	0.0815515	0.0713974	0.117711	0.903106	NGR_b02450	putative glyoxalase protein	ID=cds-ACP21711.1;Parent=gene-NGR_b02450;Dbxref=NCBI_GP:ACP21711.1;Name=ACP21711.1;gbkey=CDS;locus_tag=NGR_b02450;product=putative glyoxalase protein;protein_id=ACP21711.1;transl_table=11
CP000874.1	Genbank	CDS	242188	243396	+	NGR_b02460	8.81175	-0.242163	0.0799747	0.00246178	0.00574892	0.845477	NGR_b02460	putative oxidoreductase%2C FAD/FMN-binding protein	ID=cds-ACP21712.1;Parent=gene-NGR_b02460;Dbxref=NCBI_GP:ACP21712.1;Name=ACP21712.1;gbkey=CDS;locus_tag=NGR_b02460;product=putative oxidoreductase%2C FAD/FMN-binding protein;protein_id=ACP21712.1;transl_table=11
CP000874.1	Genbank	CDS	243584	244906	-	NGR_b02470	8.40432	0.162522	0.0920223	0.0773763	0.125988	1.11924	envZ	osmolarity sensor protein EnvZ	ID=cds-ACP21713.1;Parent=gene-NGR_b02470;Dbxref=NCBI_GP:ACP21713.1;Name=ACP21713.1;gbkey=CDS;gene=envZ;locus_tag=NGR_b02470;product=osmolarity sensor protein EnvZ;protein_id=ACP21713.1;transl_table=11
CP000874.1	Genbank	CDS	244906	245643	-	NGR_b02480	8.70338	0.0366743	0.0823846	0.656205	0.736958	1.02575	NGR_b02480	probable two-component response regulator protein	ID=cds-ACP21714.1;Parent=gene-NGR_b02480;Dbxref=NCBI_GP:ACP21714.1;Name=ACP21714.1;gbkey=CDS;locus_tag=NGR_b02480;product=probable two-component response regulator protein;protein_id=ACP21714.1;transl_table=11
CP000874.1	Genbank	CDS	245837	246238	-	NGR_b02490	6.67982	-0.643677	0.153033	2.6e-05	8.27e-05	0.640079	NGR_b02490	conserved hypothetical protein	ID=cds-ACP21715.1;Parent=gene-NGR_b02490;Dbxref=NCBI_GP:ACP21715.1;Name=ACP21715.1;gbkey=CDS;locus_tag=NGR_b02490;product=conserved hypothetical protein;protein_id=ACP21715.1;transl_table=11
CP000874.1	Genbank	CDS	247050	248084	+	NGR_b02510	10.6777	0.534516	0.0592509	1.86e-19	1.68e-18	1.44846	NGR_b02510	Fe III ABC transporter%2C periplasmic-binding protein	ID=cds-ACP21716.1;Parent=gene-NGR_b02510;Dbxref=NCBI_GP:ACP21716.1;Name=ACP21716.1;gbkey=CDS;locus_tag=NGR_b02510;product=Fe III ABC transporter%2C periplasmic-binding protein;protein_id=ACP21716.1;transl_table=11
CP000874.1	Genbank	CDS	247817	249109	+	NGR_b02520	10.07	0.627363	0.0751724	7.08e-17	5.76e-16	1.54474	NGR_b02520	putative permease component of ABC transporter	ID=cds-ACP21717.1;Parent=gene-NGR_b02520;Dbxref=NCBI_GP:ACP21717.1;Name=ACP21717.1;gbkey=CDS;locus_tag=NGR_b02520;product=putative permease component of ABC transporter;protein_id=ACP21717.1;transl_table=11
CP000874.1	Genbank	CDS	249106	249909	+	NGR_b02530	7.14508	0.635662	0.163178	9.8e-05	0.000289338	1.55365	NGR_b02530	putative ABC transporter component	ID=cds-ACP21718.1;Parent=gene-NGR_b02530;Dbxref=NCBI_GP:ACP21718.1;Name=ACP21718.1;gbkey=CDS;locus_tag=NGR_b02530;product=putative ABC transporter component;protein_id=ACP21718.1;transl_table=11
CP000874.1	Genbank	CDS	249906	250361	+	NGR_b02540	6.78477	0.240567	0.185003	0.193485	0.277335	1.18146	NGR_b02540	pseudoazurin precursor	ID=cds-ACP21719.1;Parent=gene-NGR_b02540;Dbxref=NCBI_GP:ACP21719.1;Name=ACP21719.1;gbkey=CDS;locus_tag=NGR_b02540;product=pseudoazurin precursor;protein_id=ACP21719.1;transl_table=11
CP000874.1	Genbank	CDS	250682	250873	+	NGR_b02550	8.31133	-0.0541088	0.0936156	0.563271	0.657814	0.963189	NGR_b02550	conserved hypothetical protein	ID=cds-ACP21720.1;Parent=gene-NGR_b02550;Dbxref=NCBI_GP:ACP21720.1;Name=ACP21720.1;gbkey=CDS;locus_tag=NGR_b02550;product=conserved hypothetical protein;protein_id=ACP21720.1;transl_table=11
CP000874.1	Genbank	CDS	251217	252242	+	NGR_b02560	10.6796	1.61752	0.057433	1.63e-174	9.91e-173	3.06848	NGR_b02560	ribose ABC transporter%2C ribose-binding protein	ID=cds-ACP21721.1;Parent=gene-NGR_b02560;Dbxref=NCBI_GP:ACP21721.1;Name=ACP21721.1;gbkey=CDS;locus_tag=NGR_b02560;product=ribose ABC transporter%2C ribose-binding protein;protein_id=ACP21721.1;transl_table=11
CP000874.1	Genbank	CDS	252315	253820	+	NGR_b02570	9.79069	1.6975	0.0808419	6.87e-98	2.62e-96	3.24339	rbsA1	ribose/galactose/methyl galactoside import ATP-bindingprotein 3	ID=cds-ACP21722.1;Parent=gene-NGR_b02570;Dbxref=NCBI_GP:ACP21722.1;Name=ACP21722.1;gbkey=CDS;gene=rbsA1;locus_tag=NGR_b02570;product=ribose/galactose/methyl galactoside import ATP-bindingprotein 3;protein_id=ACP21722.1;transl_table=11
CP000874.1	Genbank	CDS	253820	254812	+	NGR_b02580	6.6721	1.34001	0.170996	4.63e-15	3.39e-14	2.53153	NGR_b02580	ribose ABC transporter permease protein	ID=cds-ACP21723.1;Parent=gene-NGR_b02580;Dbxref=NCBI_GP:ACP21723.1;Name=ACP21723.1;gbkey=CDS;locus_tag=NGR_b02580;product=ribose ABC transporter permease protein;protein_id=ACP21723.1;transl_table=11
CP000874.1	Genbank	CDS	254809	255765	+	NGR_b02590	7.12336	1.43653	0.144392	2.55e-23	2.74e-22	2.70669	NGR_b02590	ribose ABC transporter permease protein	ID=cds-ACP21724.1;Parent=gene-NGR_b02590;Dbxref=NCBI_GP:ACP21724.1;Name=ACP21724.1;gbkey=CDS;locus_tag=NGR_b02590;product=ribose ABC transporter permease protein;protein_id=ACP21724.1;transl_table=11
CP000874.1	Genbank	CDS	255321	256781	+	NGR_b02600	7.41444	1.6143	0.133646	1.37e-33	2e-32	3.06163	NGR_b02600	transcriptional repressor%2C LacI family	ID=cds-ACP21725.1;Parent=gene-NGR_b02600;Dbxref=NCBI_GP:ACP21725.1;Name=ACP21725.1;gbkey=CDS;locus_tag=NGR_b02600;product=transcriptional repressor%2C LacI family;protein_id=ACP21725.1;transl_table=11
CP000874.1	Genbank	CDS	256800	258044	+	NGR_b02610	8.93385	0.438794	0.085696	3.05e-07	1.22e-06	1.35547	NGR_b02610	putative dehydrogenase	ID=cds-ACP21726.1;Parent=gene-NGR_b02610;Dbxref=NCBI_GP:ACP21726.1;Name=ACP21726.1;gbkey=CDS;locus_tag=NGR_b02610;product=putative dehydrogenase;protein_id=ACP21726.1;transl_table=11
CP000874.1	Genbank	CDS	258165	259091	+	NGR_b02620	11.5605	0.224526	0.0481283	3.08e-06	1.1e-05	1.16839	NGR_b02620	putative N-acetyltransferase	ID=cds-ACP21727.1;Parent=gene-NGR_b02620;Dbxref=NCBI_GP:ACP21727.1;Name=ACP21727.1;gbkey=CDS;locus_tag=NGR_b02620;product=putative N-acetyltransferase;protein_id=ACP21727.1;transl_table=11
CP000874.1	Genbank	CDS	259218	260000	+	NGR_b02630	11.0949	0.392615	0.0542582	4.62e-13	2.98e-12	1.31277	NGR_b02630	3-hydroxyacyl-CoA dehydrogenase type-2	ID=cds-ACP21728.1;Parent=gene-NGR_b02630;Dbxref=NCBI_GP:ACP21728.1;Name=ACP21728.1;Note=3-hydroxyacyl-CoA dehydrogenase type II%3B Type II HADH%3B 3-hydroxy-2-methylbutyryl-CoA dehydrogenase%3B Scully protein;gbkey=CDS;locus_tag=NGR_b02630;product=3-hydroxyacyl-CoA dehydrogenase type-2;protein_id=ACP21728.1;transl_table=11
CP000874.1	Genbank	CDS	260011	260436	-	NGR_b02640	9.8132	0.299496	0.0586942	3.35e-07	1.34e-06	1.23071	NGR_b02640	putative plasmid stability protein y4JK	ID=cds-ACP21729.1;Parent=gene-NGR_b02640;Dbxref=NCBI_GP:ACP21729.1;Name=ACP21729.1;gbkey=CDS;locus_tag=NGR_b02640;product=putative plasmid stability protein y4JK;protein_id=ACP21729.1;transl_table=11
CP000874.1	Genbank	CDS	260433	260681	-	NGR_b02650	9.67359	0.217151	0.0611087	0.000380111	0.00102471	1.16244	NGR_b02650	conserved hypothetical protein	ID=cds-ACP21730.1;Parent=gene-NGR_b02650;Dbxref=NCBI_GP:ACP21730.1;Name=ACP21730.1;gbkey=CDS;locus_tag=NGR_b02650;product=conserved hypothetical protein;protein_id=ACP21730.1;transl_table=11
CP000874.1	Genbank	CDS	260711	261838	-	NGR_b02660	9.81134	0.118608	0.0590587	0.0446097	0.0776602	1.08569	NGR_b02660	Lactose transport ATP-binding protein lacK	ID=cds-ACP21731.1;Parent=gene-NGR_b02660;Dbxref=NCBI_GP:ACP21731.1;Name=ACP21731.1;gbkey=CDS;locus_tag=NGR_b02660;product=Lactose transport ATP-binding protein lacK;protein_id=ACP21731.1;transl_table=11
CP000874.1	Genbank	CDS	261835	264099	-	NGR_b02670	9.01619	0.0125159	0.087853	0.886714	0.919198	1.00871	lacZ	beta-galactosidase	ID=cds-ACP21732.1;Parent=gene-NGR_b02670;Dbxref=NCBI_GP:ACP21732.1;Name=ACP21732.1;Note=Lactase;gbkey=CDS;gene=lacZ;locus_tag=NGR_b02670;product=beta-galactosidase;protein_id=ACP21732.1;transl_table=11
CP000874.1	Genbank	CDS	264108	264929	-	NGR_b02680	6.89059	0.108451	0.151729	0.474754	0.576378	1.07807	lacG	Lactose transport system permease protein LacG	ID=cds-ACP21733.1;Parent=gene-NGR_b02680;Dbxref=NCBI_GP:ACP21733.1;Name=ACP21733.1;gbkey=CDS;gene=lacG;locus_tag=NGR_b02680;product=Lactose transport system permease protein LacG;protein_id=ACP21733.1;transl_table=11
CP000874.1	Genbank	CDS	264926	265825	-	NGR_b02690	6.89961	0.0423569	0.146227	0.772071	0.830737	1.02979	lacF	Lactose transport system permease protein LacF	ID=cds-ACP21734.1;Parent=gene-NGR_b02690;Dbxref=NCBI_GP:ACP21734.1;Name=ACP21734.1;gbkey=CDS;gene=lacF;locus_tag=NGR_b02690;product=Lactose transport system permease protein LacF;protein_id=ACP21734.1;transl_table=11
CP000874.1	Genbank	CDS	265944	267218	-	NGR_b02700	7.49835	0.342341	0.126336	0.00673304	0.0142373	1.26781	lacE	Lactose-binding protein precursor	ID=cds-ACP21735.1;Parent=gene-NGR_b02700;Dbxref=NCBI_GP:ACP21735.1;Name=ACP21735.1;Note=LBP;gbkey=CDS;gene=lacE;locus_tag=NGR_b02700;product=Lactose-binding protein precursor;protein_id=ACP21735.1;transl_table=11
CP000874.1	Genbank	CDS	267344	267781	-	NGR_b02710	7.52388	0.187574	0.116825	0.108364	0.169258	1.13885	NGR_b02710	conserved hypothetical protein	ID=cds-ACP21736.1;Parent=gene-NGR_b02710;Dbxref=NCBI_GP:ACP21736.1;Name=ACP21736.1;gbkey=CDS;locus_tag=NGR_b02710;product=conserved hypothetical protein;protein_id=ACP21736.1;transl_table=11
CP000874.1	Genbank	CDS	267781	268026	-	NGR_b02720	7.90009	0.0345057	0.103701	0.73933	0.805269	1.02421	NGR_b02720	conserved hypothetical protein	ID=cds-ACP21737.1;Parent=gene-NGR_b02720;Dbxref=NCBI_GP:ACP21737.1;Name=ACP21737.1;gbkey=CDS;locus_tag=NGR_b02720;product=conserved hypothetical protein;protein_id=ACP21737.1;transl_table=11
CP000874.1	Genbank	CDS	268152	269222	-	NGR_b02730	9.72211	-0.104962	0.0614615	0.0876803	0.140319	0.92983	NGR_b02730	transcriptional regulator%2C LacI family	ID=cds-ACP21738.1;Parent=gene-NGR_b02730;Dbxref=NCBI_GP:ACP21738.1;Name=ACP21738.1;gbkey=CDS;locus_tag=NGR_b02730;product=transcriptional regulator%2C LacI family;protein_id=ACP21738.1;transl_table=11
CP000874.1	Genbank	CDS	269292	270227	-	NGR_b02740	9.35124	-0.239669	0.0659367	0.000278152	0.000766196	0.846939	NGR_b02740	putative AraC family transcriptional regulator	ID=cds-ACP21739.1;Parent=gene-NGR_b02740;Dbxref=NCBI_GP:ACP21739.1;Name=ACP21739.1;gbkey=CDS;locus_tag=NGR_b02740;product=putative AraC family transcriptional regulator;protein_id=ACP21739.1;transl_table=11
CP000874.1	Genbank	CDS	270426	271898	+	NGR_b02750	9.36578	-0.960084	0.0712564	2.24e-41	4.06e-40	0.514027	agaL1	alpha-galactosidase	ID=cds-ACP21740.1;Parent=gene-NGR_b02750;Dbxref=NCBI_GP:ACP21740.1;Name=ACP21740.1;Note=Melibiase;gbkey=CDS;gene=agaL1;locus_tag=NGR_b02750;product=alpha-galactosidase;protein_id=ACP21740.1;transl_table=11
CP000874.1	Genbank	CDS	272230	274311	+	NGR_b02760	8.52729	-0.61761	0.0878841	2.1e-12	1.31e-11	0.65175	NGR_b02760	periplasmic alpha-galactoside-binding protein precursor	ID=cds-ACP21741.1;Parent=gene-NGR_b02760;Dbxref=NCBI_GP:ACP21741.1;Name=ACP21741.1;gbkey=CDS;locus_tag=NGR_b02760;product=periplasmic alpha-galactoside-binding protein precursor;protein_id=ACP21741.1;transl_table=11
CP000874.1	Genbank	CDS	274421	275434	+	NGR_b02770	7.50879	-0.392408	0.1159	0.000709876	0.00182803	0.761857	NGR_b02770	probable peptide ABC transporter permease protein y4tP	ID=cds-ACP21742.1;Parent=gene-NGR_b02770;Dbxref=NCBI_GP:ACP21742.1;Name=ACP21742.1;gbkey=CDS;locus_tag=NGR_b02770;product=probable peptide ABC transporter permease protein y4tP;protein_id=ACP21742.1;transl_table=11
CP000874.1	Genbank	CDS	275431	276558	+	NGR_b02780	7.10277	-0.472773	0.13384	0.00041183	0.00110192	0.720578	NGR_b02780	putative permease component of ABC transporter	ID=cds-ACP21743.1;Parent=gene-NGR_b02780;Dbxref=NCBI_GP:ACP21743.1;Name=ACP21743.1;gbkey=CDS;locus_tag=NGR_b02780;product=putative permease component of ABC transporter;protein_id=ACP21743.1;transl_table=11
CP000874.1	Genbank	CDS	276570	278240	+	NGR_b02790	7.41411	-0.465693	0.124557	0.000184896	0.000522722	0.724123	NGR_b02790	putative ATP-binding component of ABC transporter	ID=cds-ACP21744.1;Parent=gene-NGR_b02790;Dbxref=NCBI_GP:ACP21744.1;Name=ACP21744.1;gbkey=CDS;locus_tag=NGR_b02790;product=putative ATP-binding component of ABC transporter;protein_id=ACP21744.1;transl_table=11
CP000874.1	Genbank	CDS	278264	279637	+	NGR_b02800	7.51639	-0.632552	0.120018	1.36e-07	5.67e-07	0.645034	agaL2	alpha-galactosidase	ID=cds-ACP21745.1;Parent=gene-NGR_b02800;Dbxref=NCBI_GP:ACP21745.1;Name=ACP21745.1;gbkey=CDS;gene=agaL2;locus_tag=NGR_b02800;product=alpha-galactosidase;protein_id=ACP21745.1;transl_table=11
CP000874.1	Genbank	CDS	279808	279996	-	NGR_b02810	5.19963	0.105156	0.32295	0.744718	0.810099	1.07561	NGR_b02810	hypothetical protein	ID=cds-ACP21746.1;Parent=gene-NGR_b02810;Dbxref=NCBI_GP:ACP21746.1;Name=ACP21746.1;gbkey=CDS;locus_tag=NGR_b02810;product=hypothetical protein;protein_id=ACP21746.1;transl_table=11
CP000874.1	Genbank	CDS	280450	280635	+	NGR_b02820	7.69932	-0.165022	0.114427	0.149255	0.222965	0.891915	NGR_b02820	conserved hypothetical protein	ID=cds-ACP21747.1;Parent=gene-NGR_b02820;Dbxref=NCBI_GP:ACP21747.1;Name=ACP21747.1;gbkey=CDS;locus_tag=NGR_b02820;product=conserved hypothetical protein;protein_id=ACP21747.1;transl_table=11
CP000874.1	Genbank	CDS	280895	281620	-	NGR_b02830	5.4054	-0.137462	0.252257	0.585802	0.676549	0.909117	NGR_b02830	hypothetical protein	ID=cds-ACP21748.1;Parent=gene-NGR_b02830;Dbxref=NCBI_GP:ACP21748.1;Name=ACP21748.1;gbkey=CDS;locus_tag=NGR_b02830;product=hypothetical protein;protein_id=ACP21748.1;transl_table=11
CP000874.1	Genbank	CDS	281759	283105	-	NGR_b02840	7.69966	-0.047144	0.126089	0.708484	0.780968	0.96785	NGR_b02840	putative dicarboxylate carrier protein	ID=cds-ACP21749.1;Parent=gene-NGR_b02840;Dbxref=NCBI_GP:ACP21749.1;Name=ACP21749.1;gbkey=CDS;locus_tag=NGR_b02840;product=putative dicarboxylate carrier protein;protein_id=ACP21749.1;transl_table=11
CP000874.1	Genbank	CDS	283203	284717	-	NGR_b02850	9.34943	0.219207	0.0673513	0.0011352	0.00281853	1.16409	NGR_b02850	putative Malonyl CoA synthetase	ID=cds-ACP21750.1;Parent=gene-NGR_b02850;Dbxref=NCBI_GP:ACP21750.1;Name=ACP21750.1;gbkey=CDS;locus_tag=NGR_b02850;product=putative Malonyl CoA synthetase;protein_id=ACP21750.1;transl_table=11
CP000874.1	Genbank	CDS	284714	286135	-	NGR_b02860	9.57613	0.357394	0.0668642	9.04e-08	3.84e-07	1.28111	NGR_b02860	predicted MCD%2C Malonyl-CoA decarboxylase MCD	ID=cds-ACP21751.1;Parent=gene-NGR_b02860;Dbxref=NCBI_GP:ACP21751.1;Name=ACP21751.1;gbkey=CDS;locus_tag=NGR_b02860;product=predicted MCD%2C Malonyl-CoA decarboxylase MCD;protein_id=ACP21751.1;transl_table=11
CP000874.1	Genbank	CDS	286305	286955	+	NGR_b02870	9.08285	0.0137853	0.0756987	0.855498	0.896678	1.0096	NGR_b02870	putative GntR%2C transcriptional regulator GntR	ID=cds-ACP21752.1;Parent=gene-NGR_b02870;Dbxref=NCBI_GP:ACP21752.1;Name=ACP21752.1;gbkey=CDS;locus_tag=NGR_b02870;product=putative GntR%2C transcriptional regulator GntR;protein_id=ACP21752.1;transl_table=11
CP000874.1	Genbank	CDS	287068	287370	+	NGR_b02880	9.49926	0.0845579	0.068245	0.215333	0.302263	1.06036	NGR_b02880	conserved hypothetical protein	ID=cds-ACP21753.1;Parent=gene-NGR_b02880;Dbxref=NCBI_GP:ACP21753.1;Name=ACP21753.1;gbkey=CDS;locus_tag=NGR_b02880;product=conserved hypothetical protein;protein_id=ACP21753.1;transl_table=11
CP000874.1	Genbank	CDS	287367	287831	+	NGR_b02890	9.82439	-0.0537206	0.0647122	0.406456	0.509098	0.963448	NGR_b02890	putative plasmid stability protein	ID=cds-ACP21754.1;Parent=gene-NGR_b02890;Dbxref=NCBI_GP:ACP21754.1;Name=ACP21754.1;gbkey=CDS;locus_tag=NGR_b02890;product=putative plasmid stability protein;protein_id=ACP21754.1;transl_table=11
CP000874.1	Genbank	CDS	288022	288627	-	NGR_b02900	11.6168	-0.934658	0.0452081	5.87e-95	2.11e-93	0.523166	NGR_b02900	predicted ThiE%2C Thiamine monophosphate synthase	ID=cds-ACP21755.1;Parent=gene-NGR_b02900;Dbxref=NCBI_GP:ACP21755.1;Name=ACP21755.1;gbkey=CDS;locus_tag=NGR_b02900;product=predicted ThiE%2C Thiamine monophosphate synthase;protein_id=ACP21755.1;transl_table=11
CP000874.1	Genbank	CDS	288624	289397	-	NGR_b02910	11.8856	-0.891397	0.0452311	1.85e-86	6.29e-85	0.539092	thiG	Thiazole biosynthesis protein ThiG	ID=cds-ACP21756.1;Parent=gene-NGR_b02910;Dbxref=NCBI_GP:ACP21756.1;Name=ACP21756.1;gbkey=CDS;gene=thiG;locus_tag=NGR_b02910;product=Thiazole biosynthesis protein ThiG;protein_id=ACP21756.1;transl_table=11
CP000874.1	Genbank	CDS	289400	290776	-	NGR_b02920	12.3511	-0.97068	0.0408532	8.62e-125	4.14e-123	0.510265	NGR_b02920	putative thiamine biosynthesis oxidoreductase ThiO	ID=cds-ACP21757.1;Parent=gene-NGR_b02920;Dbxref=NCBI_GP:ACP21757.1;Name=ACP21757.1;gbkey=CDS;locus_tag=NGR_b02920;product=putative thiamine biosynthesis oxidoreductase ThiO;protein_id=ACP21757.1;transl_table=11
CP000874.1	Genbank	CDS	290778	292610	-	NGR_b02930	13.4791	-0.981064	0.0540851	1.56e-73	4.47e-72	0.506606	thiC	Thiamine biosynthesis protein ThiC	ID=cds-ACP21758.1;Parent=gene-NGR_b02930;Dbxref=NCBI_GP:ACP21758.1;Name=ACP21758.1;gbkey=CDS;gene=thiC;locus_tag=NGR_b02930;product=Thiamine biosynthesis protein ThiC;protein_id=ACP21758.1;transl_table=11
CP000874.1	Genbank	CDS	293042	293230	+	NGR_b02950	9.58501	-0.075114	0.0654239	0.250922	0.343173	0.949267	NGR_b02950	hypothetical protein	ID=cds-ACP21759.1;Parent=gene-NGR_b02950;Dbxref=NCBI_GP:ACP21759.1;Name=ACP21759.1;gbkey=CDS;locus_tag=NGR_b02950;product=hypothetical protein;protein_id=ACP21759.1;transl_table=11
CP000874.1	Genbank	CDS	293269	293877	+	NGR_b02960	10.0952	-0.0893735	0.05891	0.129237	0.197251	0.939931	NGR_b02960	probable methyltransferase	ID=cds-ACP21760.1;Parent=gene-NGR_b02960;Dbxref=NCBI_GP:ACP21760.1;Name=ACP21760.1;gbkey=CDS;locus_tag=NGR_b02960;product=probable methyltransferase;protein_id=ACP21760.1;transl_table=11
CP000874.1	Genbank	CDS	293951	295180	-	NGR_b02970	7.51724	-0.0387719	0.120069	0.746762	0.8115	0.973483	NGR_b02970	MFS permease	ID=cds-ACP21761.1;Parent=gene-NGR_b02970;Dbxref=NCBI_GP:ACP21761.1;Name=ACP21761.1;gbkey=CDS;locus_tag=NGR_b02970;product=MFS permease;protein_id=ACP21761.1;transl_table=11
CP000874.1	Genbank	CDS	295225	295893	+	NGR_b02980	9.04982	0.537062	0.0806553	2.76e-11	1.57e-10	1.45101	NGR_b02980	putative ArsR family transcriptional regulator	ID=cds-ACP21762.1;Parent=gene-NGR_b02980;Dbxref=NCBI_GP:ACP21762.1;Name=ACP21762.1;gbkey=CDS;locus_tag=NGR_b02980;product=putative ArsR family transcriptional regulator;protein_id=ACP21762.1;transl_table=11
CP000874.1	Genbank	CDS	295896	297155	+	NGR_b02990	8.47278	0.358767	0.0911658	8.31e-05	0.000248172	1.28233	NGR_b02990	putative major facilitator family transporter	ID=cds-ACP21763.1;Parent=gene-NGR_b02990;Dbxref=NCBI_GP:ACP21763.1;Name=ACP21763.1;gbkey=CDS;locus_tag=NGR_b02990;product=putative major facilitator family transporter;protein_id=ACP21763.1;transl_table=11
CP000874.1	Genbank	CDS	297452	298192	-	NGR_b03000	12.6042	0.25098	0.0563122	8.31e-06	2.81e-05	1.19002	NGR_b03000	putative short-chain type dehydrogenase/reductase y4eK	ID=cds-ACP21764.1;Parent=gene-NGR_b03000;Dbxref=NCBI_GP:ACP21764.1;Name=ACP21764.1;gbkey=CDS;locus_tag=NGR_b03000;product=putative short-chain type dehydrogenase/reductase y4eK;protein_id=ACP21764.1;transl_table=11
CP000874.1	Genbank	CDS	298185	298934	-	NGR_b03010	12.7723	0.393955	0.0526375	7.19e-14	4.92e-13	1.31399	NGR_b03010	putative short-chain type dehydrogenase/reductase y4eL	ID=cds-ACP21765.1;Parent=gene-NGR_b03010;Dbxref=NCBI_GP:ACP21765.1;Name=ACP21765.1;gbkey=CDS;locus_tag=NGR_b03010;product=putative short-chain type dehydrogenase/reductase y4eL;protein_id=ACP21765.1;transl_table=11
CP000874.1	Genbank	CDS	299025	302093	+	NGR_b03020	12.9753	0.327027	0.0363758	2.47e-19	2.22e-18	1.25443	NGR_b03020	putative FAD linked oxidase-like protein	ID=cds-ACP21766.1;Parent=gene-NGR_b03020;Dbxref=NCBI_GP:ACP21766.1;Name=ACP21766.1;gbkey=CDS;locus_tag=NGR_b03020;product=putative FAD linked oxidase-like protein;protein_id=ACP21766.1;transl_table=11
CP000874.1	Genbank	CDS	302090	302869	+	NGR_b03030	11.538	0.138382	0.0454728	0.00234084	0.00548437	1.10067	NGR_b03030	putative GntR family transcriptional regulator	ID=cds-ACP21767.1;Parent=gene-NGR_b03030;Dbxref=NCBI_GP:ACP21767.1;Name=ACP21767.1;gbkey=CDS;locus_tag=NGR_b03030;product=putative GntR family transcriptional regulator;protein_id=ACP21767.1;transl_table=11
CP000874.1	Genbank	CDS	303220	304131	+	NGR_b03040	9.85176	-0.283407	0.066963	2.31e-05	7.42e-05	0.821648	NGR_b03040	putative nucleotidyltransferase protein	ID=cds-ACP21768.1;Parent=gene-NGR_b03040;Dbxref=NCBI_GP:ACP21768.1;Name=ACP21768.1;gbkey=CDS;locus_tag=NGR_b03040;product=putative nucleotidyltransferase protein;protein_id=ACP21768.1;transl_table=11
CP000874.1	Genbank	CDS	304254	305939	-	NGR_b03050	11.108	0.96474	0.0557123	3.53e-67	9.3e-66	1.95171	NGR_b03050	putative acetolactate synthase II large subunit	ID=cds-ACP21769.1;Parent=gene-NGR_b03050;Dbxref=NCBI_GP:ACP21769.1;Name=ACP21769.1;gbkey=CDS;locus_tag=NGR_b03050;product=putative acetolactate synthase II large subunit;protein_id=ACP21769.1;transl_table=11
CP000874.1	Genbank	CDS	305969	307162	-	NGR_b03060	11.4636	1.00046	0.0478758	5.71e-97	2.11e-95	2.00063	NGR_b03060	putative FAD dependent oxidoreductase	ID=cds-ACP21770.1;Parent=gene-NGR_b03060;Dbxref=NCBI_GP:ACP21770.1;Name=ACP21770.1;gbkey=CDS;locus_tag=NGR_b03060;product=putative FAD dependent oxidoreductase;protein_id=ACP21770.1;transl_table=11
CP000874.1	Genbank	CDS	307172	307984	-	NGR_b03070	11.122	0.981366	0.0537488	1.77e-74	5.17e-73	1.97433	NGR_b03070	dTDP-glucose 4%2C6-dehydratase	ID=cds-ACP21771.1;Parent=gene-NGR_b03070;Dbxref=NCBI_GP:ACP21771.1;Name=ACP21771.1;gbkey=CDS;locus_tag=NGR_b03070;product=dTDP-glucose 4%2C6-dehydratase;protein_id=ACP21771.1;transl_table=11
CP000874.1	Genbank	CDS	307998	309200	-	NGR_b03080	11.6532	0.999166	0.0460341	1.84e-104	7.34e-103	1.99884	aatA1	Aspartate aminotransferase B	ID=cds-ACP21772.1;Parent=gene-NGR_b03080;Dbxref=NCBI_GP:ACP21772.1;Name=ACP21772.1;Note=Transaminase A%3B AspAT;gbkey=CDS;gene=aatA1;locus_tag=NGR_b03080;product=Aspartate aminotransferase B;protein_id=ACP21772.1;transl_table=11
CP000874.1	Genbank	CDS	309221	310873	-	NGR_b03090	12.6398	0.921087	0.0419221	5.41e-107	2.19e-105	1.89354	NGR_b03090	N-methylhydantoinase B	ID=cds-ACP21773.1;Parent=gene-NGR_b03090;Dbxref=NCBI_GP:ACP21773.1;Name=ACP21773.1;gbkey=CDS;locus_tag=NGR_b03090;product=N-methylhydantoinase B;protein_id=ACP21773.1;transl_table=11
CP000874.1	Genbank	CDS	310887	312968	-	NGR_b03100	13.4646	0.694402	0.0380259	1.68e-74	4.93e-73	1.61821	NGR_b03100	N-methylhydantoinase A	ID=cds-ACP21774.1;Parent=gene-NGR_b03100;Dbxref=NCBI_GP:ACP21774.1;Name=ACP21774.1;gbkey=CDS;locus_tag=NGR_b03100;product=N-methylhydantoinase A;protein_id=ACP21774.1;transl_table=11
CP000874.1	Genbank	CDS	313279	314262	-	NGR_b03110	7.37419	-0.513552	0.122161	2.62e-05	8.34e-05	0.700495	NGR_b03110	putative exported ErfK/YbiS/YhnG family protein	ID=cds-ACP21775.1;Parent=gene-NGR_b03110;Dbxref=NCBI_GP:ACP21775.1;Name=ACP21775.1;gbkey=CDS;locus_tag=NGR_b03110;product=putative exported ErfK/YbiS/YhnG family protein;protein_id=ACP21775.1;transl_table=11
CP000874.1	Genbank	CDS	314374	315276	-	NGR_b03120	7.602	-0.936287	0.127646	2.22e-13	1.47e-12	0.522576	NGR_b03120	putative amino acid ABC transporter%2C periplasmic substrate-binding protein	ID=cds-ACP21776.1;Parent=gene-NGR_b03120;Dbxref=NCBI_GP:ACP21776.1;Name=ACP21776.1;gbkey=CDS;locus_tag=NGR_b03120;product=putative amino acid ABC transporter%2C periplasmic substrate-binding protein;protein_id=ACP21776.1;transl_table=11
CP000874.1	Genbank	CDS	315280	315966	-	NGR_b03130	8.13996	-1.34332	0.110241	3.72e-34	5.54e-33	0.394112	NGR_b03130	cytochrome c550	ID=cds-ACP21777.1;Parent=gene-NGR_b03130;Dbxref=NCBI_GP:ACP21777.1;Name=ACP21777.1;gbkey=CDS;locus_tag=NGR_b03130;product=cytochrome c550;protein_id=ACP21777.1;transl_table=11
CP000874.1	Genbank	CDS	316125	317312	+	NGR_b03140	6.09259	-1.22738	0.215576	1.24e-08	5.7e-08	0.427093	NGR_b03140	conserved hypothetical protein	ID=cds-ACP21778.1;Parent=gene-NGR_b03140;Dbxref=NCBI_GP:ACP21778.1;Name=ACP21778.1;gbkey=CDS;locus_tag=NGR_b03140;product=conserved hypothetical protein;protein_id=ACP21778.1;transl_table=11
CP000874.1	Genbank	CDS	317314	318276	+	NGR_b03150	5.90499	-0.802375	0.220444	0.000272827	0.000754108	0.573404	NGR_b03150	conserved hypothetical protein	ID=cds-ACP21779.1;Parent=gene-NGR_b03150;Dbxref=NCBI_GP:ACP21779.1;Name=ACP21779.1;gbkey=CDS;locus_tag=NGR_b03150;product=conserved hypothetical protein;protein_id=ACP21779.1;transl_table=11
CP000874.1	Genbank	CDS	318304	318759	+	NGR_b03160	5.88622	-0.657502	0.236209	0.00537652	0.0116128	0.633975	NGR_b03160	conserved hypothetical protein	ID=cds-ACP21780.1;Parent=gene-NGR_b03160;Dbxref=NCBI_GP:ACP21780.1;Name=ACP21780.1;gbkey=CDS;locus_tag=NGR_b03160;product=conserved hypothetical protein;protein_id=ACP21780.1;transl_table=11
CP000874.1	Genbank	CDS	318770	319483	+	NGR_b03170	6.18145	-0.523726	0.210816	0.0129813	0.0258782	0.695573	NGR_b03170	putative ABC transporter nucleotide binding domain protein	ID=cds-ACP21781.1;Parent=gene-NGR_b03170;Dbxref=NCBI_GP:ACP21781.1;Name=ACP21781.1;Note=ATP-binding cassette%3B transporter nucleotide-binding domai;gbkey=CDS;locus_tag=NGR_b03170;product=putative ABC transporter nucleotide binding domain protein;protein_id=ACP21781.1;transl_table=11
CP000874.1	Genbank	CDS	319483	320376	+	NGR_b03180	6.17072	-0.242548	0.198961	0.222817	0.31067	0.845251	NGR_b03180	ABC transporter%2C permease protein%2C putative	ID=cds-ACP21782.1;Parent=gene-NGR_b03180;Dbxref=NCBI_GP:ACP21782.1;Name=ACP21782.1;gbkey=CDS;locus_tag=NGR_b03180;product=ABC transporter%2C permease protein%2C putative;protein_id=ACP21782.1;transl_table=11
CP000874.1	Genbank	CDS	320466	320690	-	NGR_b03190	10.8079	-0.156555	0.0501346	0.0017921	0.00427805	0.897165	NGR_b03190	hypothetical protein	ID=cds-ACP21783.1;Parent=gene-NGR_b03190;Dbxref=NCBI_GP:ACP21783.1;Name=ACP21783.1;gbkey=CDS;locus_tag=NGR_b03190;product=hypothetical protein;protein_id=ACP21783.1;transl_table=11
CP000874.1	Genbank	CDS	320859	321110	-	NGR_b03200	11.3849	-0.561112	0.0450675	1.39e-35	2.15e-34	0.67778	NGR_b03200	conserved hypothetical protein	ID=cds-ACP21784.1;Parent=gene-NGR_b03200;Dbxref=NCBI_GP:ACP21784.1;Name=ACP21784.1;gbkey=CDS;locus_tag=NGR_b03200;product=conserved hypothetical protein;protein_id=ACP21784.1;transl_table=11
CP000874.1	Genbank	CDS	321261	321695	-	NGR_b03210	10.4018	-1.78226	0.0615014	1.21e-184	7.62e-183	0.290728	NGR_b03210	Pseudoazurin precursor	ID=cds-ACP21785.1;Parent=gene-NGR_b03210;Dbxref=NCBI_GP:ACP21785.1;Name=ACP21785.1;gbkey=CDS;locus_tag=NGR_b03210;product=Pseudoazurin precursor;protein_id=ACP21785.1;transl_table=11
CP000874.1	Genbank	CDS	321858	324062	-	NGR_b03220	9.41701	-0.480971	0.0673948	9.57e-13	6.06e-12	0.716495	NGR_b03220	putative signal transduction histidine kinase	ID=cds-ACP21786.1;Parent=gene-NGR_b03220;Dbxref=NCBI_GP:ACP21786.1;Name=ACP21786.1;gbkey=CDS;locus_tag=NGR_b03220;product=putative signal transduction histidine kinase;protein_id=ACP21786.1;transl_table=11
CP000874.1	Genbank	CDS	324059	325240	-	NGR_b03230	10.0523	-1.13853	0.0631798	1.34e-72	3.77e-71	0.454221	NGR_b03230	putative exported protein	ID=cds-ACP21787.1;Parent=gene-NGR_b03230;Dbxref=NCBI_GP:ACP21787.1;Name=ACP21787.1;gbkey=CDS;locus_tag=NGR_b03230;product=putative exported protein;protein_id=ACP21787.1;transl_table=11
CP000874.1	Genbank	CDS	325314	326036	-	NGR_b03240	11.7311	-1.64757	0.0437089	0	0	0.319177	NGR_b03240	transcriptional regulator%2C LuxR family	ID=cds-ACP21788.1;Parent=gene-NGR_b03240;Dbxref=NCBI_GP:ACP21788.1;Name=ACP21788.1;gbkey=CDS;locus_tag=NGR_b03240;product=transcriptional regulator%2C LuxR family;protein_id=ACP21788.1;transl_table=11
CP000874.1	Genbank	CDS	326127	327893	-	NGR_b03250	13.1765	-2.33385	0.0380475	0	0	0.198355	NGR_b03250	alcohol dehydrogenase	ID=cds-ACP21789.1;Parent=gene-NGR_b03250;Dbxref=NCBI_GP:ACP21789.1;Name=ACP21789.1;Note=acceptor;gbkey=CDS;locus_tag=NGR_b03250;product=alcohol dehydrogenase;protein_id=ACP21789.1;transl_table=11
CP000874.1	Genbank	CDS	328113	328475	+	NGR_b03260	13.7827	-1.19141	0.100876	3.44e-32	4.83e-31	0.437875	NGR_b03260	coenzyme PQQ synthesis protein A	ID=cds-ACP21790.1;Parent=gene-NGR_b03260;Dbxref=NCBI_GP:ACP21790.1;Name=ACP21790.1;Note=putative pyrroloquinoline quinonesynthesis protein A;gbkey=CDS;locus_tag=NGR_b03260;product=coenzyme PQQ synthesis protein A;protein_id=ACP21790.1;transl_table=11
CP000874.1	Genbank	CDS	328521	329432	+	NGR_b03270	14.049	-1.39399	0.0707631	2.18e-86	7.35e-85	0.38051	NGR_b03270	coenzyme PQQ synthesis protein B	ID=cds-ACP21791.1;Parent=gene-NGR_b03270;Dbxref=NCBI_GP:ACP21791.1;Name=ACP21791.1;Note=Pyrroloquinoline quinonebiosynthesis protein B;gbkey=CDS;locus_tag=NGR_b03270;product=coenzyme PQQ synthesis protein B;protein_id=ACP21791.1;transl_table=11
CP000874.1	Genbank	CDS	329429	330196	+	NGR_b03280	11.6331	-2.54198	0.0553495	0	0	0.171707	NGR_b03280	pyrroloquinoline-quinone synthase	ID=cds-ACP21792.1;Parent=gene-NGR_b03280;Dbxref=NCBI_GP:ACP21792.1;Name=ACP21792.1;Note=Coenzyme PQQsynthesis protein C%3B Pyrroloquinoline quinone biosynthesis proteinC;gbkey=CDS;locus_tag=NGR_b03280;product=pyrroloquinoline-quinone synthase;protein_id=ACP21792.1;transl_table=11
CP000874.1	Genbank	CDS	330193	330486	+	NGR_b03290	10.7303	-2.69139	0.0643941	0	0	0.154815	NGR_b03290	coenzyme PQQ synthesis protein D	ID=cds-ACP21793.1;Parent=gene-NGR_b03290;Dbxref=NCBI_GP:ACP21793.1;Name=ACP21793.1;Note=Pyrroloquinoline quinonebiosynthesis protein D;gbkey=CDS;locus_tag=NGR_b03290;product=coenzyme PQQ synthesis protein D;protein_id=ACP21793.1;transl_table=11
CP000874.1	Genbank	CDS	330483	331607	+	NGR_b03300	11.0945	-2.77263	0.0545242	0	0	0.146338	NGR_b03300	coenzyme PQQ synthesis protein E	ID=cds-ACP21794.1;Parent=gene-NGR_b03300;Dbxref=NCBI_GP:ACP21794.1;Name=ACP21794.1;Note=Pyrroloquinoline quinonebiosynthesis protein E;gbkey=CDS;locus_tag=NGR_b03300;product=coenzyme PQQ synthesis protein E;protein_id=ACP21794.1;transl_table=11
CP000874.1	Genbank	CDS	331872	332903	+	NGR_b03310	10.4166	-0.415021	0.0612756	1.26e-11	7.43e-11	0.750009	NGR_b03310	probable AraC family transcriptional regulatory protein	ID=cds-ACP21795.1;Parent=gene-NGR_b03310;Dbxref=NCBI_GP:ACP21795.1;Name=ACP21795.1;gbkey=CDS;locus_tag=NGR_b03310;product=probable AraC family transcriptional regulatory protein;protein_id=ACP21795.1;transl_table=11
CP000874.1	Genbank	CDS	333174	334151	+	NGR_b03320	10.691	-0.390983	0.0525978	1.06e-13	7.2e-13	0.76261	NGR_b03320	putative AraC family transcriptional regulatory protein	ID=cds-ACP21796.1;Parent=gene-NGR_b03320;Dbxref=NCBI_GP:ACP21796.1;Name=ACP21796.1;gbkey=CDS;locus_tag=NGR_b03320;product=putative AraC family transcriptional regulatory protein;protein_id=ACP21796.1;transl_table=11
CP000874.1	Genbank	CDS	334236	334742	+	NGR_b03330	8.93158	-0.0552985	0.0771873	0.473733	0.575358	0.962395	NGR_b03330	conserved hypothetical protein	ID=cds-ACP21797.1;Parent=gene-NGR_b03330;Dbxref=NCBI_GP:ACP21797.1;Name=ACP21797.1;gbkey=CDS;locus_tag=NGR_b03330;product=conserved hypothetical protein;protein_id=ACP21797.1;transl_table=11
CP000874.1	Genbank	CDS	334952	335125	+	NGR_b03340	9.19923	-0.0493521	0.0750052	0.51055	0.608936	0.96637	NGR_b03340	hypothetical protein	ID=cds-ACP21798.1;Parent=gene-NGR_b03340;Dbxref=NCBI_GP:ACP21798.1;Name=ACP21798.1;gbkey=CDS;locus_tag=NGR_b03340;product=hypothetical protein;protein_id=ACP21798.1;transl_table=11
CP000874.1	Genbank	CDS	335100	336164	-	NGR_b03350	9.18662	0.170484	0.0773208	0.0274621	0.0506507	1.12544	NGR_b03350	probable adenylate class-3/4/guanylyl cyclase	ID=cds-ACP21799.1;Parent=gene-NGR_b03350;Dbxref=NCBI_GP:ACP21799.1;Name=ACP21799.1;gbkey=CDS;locus_tag=NGR_b03350;product=probable adenylate class-3/4/guanylyl cyclase;protein_id=ACP21799.1;transl_table=11
CP000874.1	Genbank	CDS	336402	336857	+	NGR_b03360	10.1778	-0.257499	0.0576134	7.84e-06	2.66e-05	0.836537	NGR_b03360	hypothetical protein	ID=cds-ACP21800.1;Parent=gene-NGR_b03360;Dbxref=NCBI_GP:ACP21800.1;Name=ACP21800.1;gbkey=CDS;locus_tag=NGR_b03360;product=hypothetical protein;protein_id=ACP21800.1;transl_table=11
CP000874.1	Genbank	CDS	337138	338229	-	NGR_b03370	9.6866	-0.501973	0.0626277	1.1e-15	8.35e-15	0.70614	NGR_b03370	putative LpqC%2C Poly	ID=cds-ACP21801.1;Parent=gene-NGR_b03370;Dbxref=NCBI_GP:ACP21801.1;Name=ACP21801.1;Note=3-hydroxybutyrate%3B depolymerase Lpq;gbkey=CDS;locus_tag=NGR_b03370;product=putative LpqC%2C Poly;protein_id=ACP21801.1;transl_table=11
CP000874.1	Genbank	CDS	338610	338804	+	NGR_b03380	6.634	-0.23929	0.159286	0.133029	0.201958	0.847162	NGR_b03380	hypothetical protein	ID=cds-ACP21802.1;Parent=gene-NGR_b03380;Dbxref=NCBI_GP:ACP21802.1;Name=ACP21802.1;gbkey=CDS;locus_tag=NGR_b03380;product=hypothetical protein;protein_id=ACP21802.1;transl_table=11
CP000874.1	Genbank	CDS	339277	339747	+	NGR_b03390	9.93446	-0.539124	0.0661748	3.73e-16	2.91e-15	0.688189	NGR_b03390	hypothetical protein	ID=cds-ACP21803.1;Parent=gene-NGR_b03390;Dbxref=NCBI_GP:ACP21803.1;Name=ACP21803.1;gbkey=CDS;locus_tag=NGR_b03390;product=hypothetical protein;protein_id=ACP21803.1;transl_table=11
CP000874.1	Genbank	CDS	339737	340390	-	NGR_b03400	10.8618	-0.277874	0.0572009	1.19e-06	4.43e-06	0.824805	NGR_b03400	putative CitB%2C response regulator containing a CheY-like receiver domain and an HTH DNA-binding domain CitB	ID=cds-ACP21804.1;Parent=gene-NGR_b03400;Dbxref=NCBI_GP:ACP21804.1;Name=ACP21804.1;gbkey=CDS;locus_tag=NGR_b03400;product=putative CitB%2C response regulator containing a CheY-like receiver domain and an HTH DNA-binding domain CitB;protein_id=ACP21804.1;transl_table=11
CP000874.1	Genbank	CDS	340387	341877	-	NGR_b03410	11.1388	-0.114725	0.0522785	0.0282003	0.0518239	0.923559	NGR_b03410	sensor protein kinase	ID=cds-ACP21805.1;Parent=gene-NGR_b03410;Dbxref=NCBI_GP:ACP21805.1;Name=ACP21805.1;gbkey=CDS;locus_tag=NGR_b03410;product=sensor protein kinase;protein_id=ACP21805.1;transl_table=11
CP000874.1	Genbank	CDS	342058	343200	+	NGR_b03420	10.1279	-0.0397781	0.0686664	0.56239	0.657023	0.972805	NGR_b03420	hypothetical protein	ID=cds-ACP21806.1;Parent=gene-NGR_b03420;Dbxref=NCBI_GP:ACP21806.1;Name=ACP21806.1;gbkey=CDS;locus_tag=NGR_b03420;product=hypothetical protein;protein_id=ACP21806.1;transl_table=11
CP000874.1	Genbank	CDS	343269	344078	+	NGR_b03430	8.86988	0.0198097	0.0905482	0.826825	0.873317	1.01383	NGR_b03430	putative signal transduction protein	ID=cds-ACP21807.1;Parent=gene-NGR_b03430;Dbxref=NCBI_GP:ACP21807.1;Name=ACP21807.1;gbkey=CDS;locus_tag=NGR_b03430;product=putative signal transduction protein;protein_id=ACP21807.1;transl_table=11
CP000874.1	Genbank	CDS	344064	345191	-	NGR_b03440	10.2911	0.114172	0.0539938	0.0344699	0.0618978	1.08235	NGR_b03440	putative LysR family transcriptional regulator	ID=cds-ACP21808.1;Parent=gene-NGR_b03440;Dbxref=NCBI_GP:ACP21808.1;Name=ACP21808.1;gbkey=CDS;locus_tag=NGR_b03440;product=putative LysR family transcriptional regulator;protein_id=ACP21808.1;transl_table=11
CP000874.1	Genbank	CDS	345103	346560	+	NGR_b03450	6.8674	0.552982	0.157304	0.000439137	0.00116867	1.46712	NGR_b03450	probable transmembrane efflux protein	ID=cds-ACP21809.1;Parent=gene-NGR_b03450;Dbxref=NCBI_GP:ACP21809.1;Name=ACP21809.1;gbkey=CDS;locus_tag=NGR_b03450;product=probable transmembrane efflux protein;protein_id=ACP21809.1;transl_table=11
CP000874.1	Genbank	CDS	346821	347729	-	NGR_b03460	5.01769	-0.130549	0.320183	0.683471	0.760028	0.913484	NGR_b03460	predicted MHT1%2C Homocysteine/selenocysteine methylase	ID=cds-ACP21810.1;Parent=gene-NGR_b03460;Dbxref=NCBI_GP:ACP21810.1;Name=ACP21810.1;Note=S-methylmethionine-dependent%3B MHT;gbkey=CDS;locus_tag=NGR_b03460;product=predicted MHT1%2C Homocysteine/selenocysteine methylase;protein_id=ACP21810.1;transl_table=11
CP000874.1	Genbank	CDS	347844	349121	-	NGR_b03470	5.94959	-0.026218	0.200463	0.895944	0.925535	0.981991	metB	cystathionine gamma-synthase	ID=cds-ACP21811.1;Parent=gene-NGR_b03470;Dbxref=NCBI_GP:ACP21811.1;Name=ACP21811.1;Note=CGS%3B O-succinylhomoserine (Thiol)-lyase;gbkey=CDS;gene=metB;locus_tag=NGR_b03470;product=cystathionine gamma-synthase;protein_id=ACP21811.1;transl_table=11
CP000874.1	Genbank	CDS	349263	349952	-	NGR_b03480	4.58519	0.507194	0.335093	0.130129	0.198302	1.42128	NGR_b03480	putative ArtM%2C ABC-type arginine/histidine transport system%2C permease component ArtM	ID=cds-ACP21812.1;Parent=gene-NGR_b03480;Dbxref=NCBI_GP:ACP21812.1;Name=ACP21812.1;gbkey=CDS;locus_tag=NGR_b03480;product=putative ArtM%2C ABC-type arginine/histidine transport system%2C permease component ArtM;protein_id=ACP21812.1;transl_table=11
CP000874.1	Genbank	CDS	349962	350684	-	NGR_b03490	5.70598	-0.150144	0.215574	0.486126	0.586758	0.901161	NGR_b03490	putative ArtQ%2C ABC-type arginine transport system%2C permease component ArtQ	ID=cds-ACP21813.1;Parent=gene-NGR_b03490;Dbxref=NCBI_GP:ACP21813.1;Name=ACP21813.1;gbkey=CDS;locus_tag=NGR_b03490;product=putative ArtQ%2C ABC-type arginine transport system%2C permease component ArtQ;protein_id=ACP21813.1;transl_table=11
CP000874.1	Genbank	CDS	350761	351528	-	NGR_b03500	6.43649	-0.147666	0.170265	0.385792	0.488437	0.90271	NGR_b03500	putative bacterial extracellular solute-binding protein	ID=cds-ACP21814.1;Parent=gene-NGR_b03500;Dbxref=NCBI_GP:ACP21814.1;Name=ACP21814.1;gbkey=CDS;locus_tag=NGR_b03500;product=putative bacterial extracellular solute-binding protein;protein_id=ACP21814.1;transl_table=11
CP000874.1	Genbank	CDS	351568	352344	-	NGR_b03510	5.57655	0.183969	0.252	0.465367	0.567543	1.13601	NGR_b03510	predicted HisP%2C ABC-type histidine transport system%2C ATPase component HisP	ID=cds-ACP21815.1;Parent=gene-NGR_b03510;Dbxref=NCBI_GP:ACP21815.1;Name=ACP21815.1;gbkey=CDS;locus_tag=NGR_b03510;product=predicted HisP%2C ABC-type histidine transport system%2C ATPase component HisP;protein_id=ACP21815.1;transl_table=11
CP000874.1	Genbank	CDS	352955	353386	+	NGR_b03520	6.81548	-0.472187	0.165814	0.00440377	0.00969372	0.720871	NGR_b03520	hypothetical protein	ID=cds-ACP21816.1;Parent=gene-NGR_b03520;Dbxref=NCBI_GP:ACP21816.1;Name=ACP21816.1;gbkey=CDS;locus_tag=NGR_b03520;product=hypothetical protein;protein_id=ACP21816.1;transl_table=11
CP000874.1	Genbank	CDS	353383	354756	+	NGR_b03530	7.7665	-0.361263	0.120576	0.00273422	0.00631645	0.778483	NGR_b03530	putative LysA%2C diaminopimelate decarboxylase LysA	ID=cds-ACP21817.1;Parent=gene-NGR_b03530;Dbxref=NCBI_GP:ACP21817.1;Name=ACP21817.1;gbkey=CDS;locus_tag=NGR_b03530;product=putative LysA%2C diaminopimelate decarboxylase LysA;protein_id=ACP21817.1;transl_table=11
CP000874.1	Genbank	CDS	354757	355767	+	NGR_b03540	7.6097	-0.147194	0.124263	0.236202	0.325739	0.903005	NGR_b03540	predicted CysK%2C Cysteine synthase CysK	ID=cds-ACP21818.1;Parent=gene-NGR_b03540;Dbxref=NCBI_GP:ACP21818.1;Name=ACP21818.1;gbkey=CDS;locus_tag=NGR_b03540;product=predicted CysK%2C Cysteine synthase CysK;protein_id=ACP21818.1;transl_table=11
CP000874.1	Genbank	CDS	355764	356903	+	NGR_b03550	7.30235	-0.189402	0.127114	0.136222	0.205979	0.876969	NGR_b03550	hypothetical protein	ID=cds-ACP21819.1;Parent=gene-NGR_b03550;Dbxref=NCBI_GP:ACP21819.1;Name=ACP21819.1;gbkey=CDS;locus_tag=NGR_b03550;product=hypothetical protein;protein_id=ACP21819.1;transl_table=11
CP000874.1	Genbank	CDS	356900	358789	+	NGR_b03560	7.35819	-0.105406	0.128593	0.412395	0.514835	0.929544	NGR_b03560	putative siderophore biosynthesis protein	ID=cds-ACP21820.1;Parent=gene-NGR_b03560;Dbxref=NCBI_GP:ACP21820.1;Name=ACP21820.1;gbkey=CDS;locus_tag=NGR_b03560;product=putative siderophore biosynthesis protein;protein_id=ACP21820.1;transl_table=11
CP000874.1	Genbank	CDS	358786	360015	+	NGR_b03570	6.89878	-0.00789674	0.149492	0.957872	0.97165	0.994541	NGR_b03570	hypothetical transport protein	ID=cds-ACP21821.1;Parent=gene-NGR_b03570;Dbxref=NCBI_GP:ACP21821.1;Name=ACP21821.1;gbkey=CDS;locus_tag=NGR_b03570;product=hypothetical transport protein;protein_id=ACP21821.1;transl_table=11
CP000874.1	Genbank	CDS	360012	361178	+	NGR_b03580	7.75276	-0.15051	0.110273	0.17229	0.251943	0.900932	NGR_b03580	putative iron ABC transport system%2C solute-binding protein	ID=cds-ACP21822.1;Parent=gene-NGR_b03580;Dbxref=NCBI_GP:ACP21822.1;Name=ACP21822.1;gbkey=CDS;locus_tag=NGR_b03580;product=putative iron ABC transport system%2C solute-binding protein;protein_id=ACP21822.1;transl_table=11
CP000874.1	Genbank	CDS	361479	363620	-	NGR_b03590	8.57462	-0.00514878	0.0866718	0.952629	0.968564	0.996437	NGR_b03590	putative TonB dependent/Ligand-Gated channel TonB	ID=cds-ACP21823.1;Parent=gene-NGR_b03590;Dbxref=NCBI_GP:ACP21823.1;Name=ACP21823.1;gbkey=CDS;locus_tag=NGR_b03590;product=putative TonB dependent/Ligand-Gated channel TonB;protein_id=ACP21823.1;transl_table=11
CP000874.1	Genbank	CDS	364023	364784	-	NGR_b03600	7.02836	-0.0711785	0.135324	0.598898	0.688316	0.95186	NGR_b03600	oxidoreductase%2C short chain dehydrogenase/reductase family	ID=cds-ACP21824.1;Parent=gene-NGR_b03600;Dbxref=NCBI_GP:ACP21824.1;Name=ACP21824.1;gbkey=CDS;locus_tag=NGR_b03600;product=oxidoreductase%2C short chain dehydrogenase/reductase family;protein_id=ACP21824.1;transl_table=11
CP000874.1	Genbank	CDS	364789	365607	-	NGR_b03610	5.90622	0.121796	0.188096	0.517297	0.615274	1.08809	NGR_b03610	predicted PotC%2C ABC-type spermidine/putrescine transport system%2C permease component II PotC	ID=cds-ACP21825.1;Parent=gene-NGR_b03610;Dbxref=NCBI_GP:ACP21825.1;Name=ACP21825.1;gbkey=CDS;locus_tag=NGR_b03610;product=predicted PotC%2C ABC-type spermidine/putrescine transport system%2C permease component II PotC;protein_id=ACP21825.1;transl_table=11
CP000874.1	Genbank	CDS	365607	366572	-	NGR_b03620	8.47968	0.0166172	0.0867499	0.848092	0.890524	1.01158	NGR_b03620	putative PotB%2C ABC-type spermidine/putrescine transport system%2C permease component I PotB	ID=cds-ACP21826.1;Parent=gene-NGR_b03620;Dbxref=NCBI_GP:ACP21826.1;Name=ACP21826.1;gbkey=CDS;locus_tag=NGR_b03620;product=putative PotB%2C ABC-type spermidine/putrescine transport system%2C permease component I PotB;protein_id=ACP21826.1;transl_table=11
CP000874.1	Genbank	CDS	366621	367781	-	NGR_b03630	9.86537	0.0575586	0.0666737	0.38798	0.490436	1.0407	NGR_b03630	predicted PotD%2C Spermidine/putrescine-binding periplasmic protein PotD	ID=cds-ACP21827.1;Parent=gene-NGR_b03630;Dbxref=NCBI_GP:ACP21827.1;Name=ACP21827.1;gbkey=CDS;locus_tag=NGR_b03630;product=predicted PotD%2C Spermidine/putrescine-binding periplasmic protein PotD;protein_id=ACP21827.1;transl_table=11
CP000874.1	Genbank	CDS	367833	368912	-	NGR_b03640	8.39775	0.0912906	0.0903815	0.312467	0.411366	1.06532	NGR_b03640	predicted PotA%2C ABC-type spermidine/putrescine transport system%2C ATPase component PotA	ID=cds-ACP21828.1;Parent=gene-NGR_b03640;Dbxref=NCBI_GP:ACP21828.1;Name=ACP21828.1;gbkey=CDS;locus_tag=NGR_b03640;product=predicted PotA%2C ABC-type spermidine/putrescine transport system%2C ATPase component PotA;protein_id=ACP21828.1;transl_table=11
CP000874.1	Genbank	CDS	369086	369889	+	NGR_b03650	6.83132	0.0841055	0.148652	0.571538	0.664098	1.06003	NGR_b03650	putative transcriptional regulator%2C LuxR family	ID=cds-ACP21829.1;Parent=gene-NGR_b03650;Dbxref=NCBI_GP:ACP21829.1;Name=ACP21829.1;gbkey=CDS;locus_tag=NGR_b03650;product=putative transcriptional regulator%2C LuxR family;protein_id=ACP21829.1;transl_table=11
CP000874.1	Genbank	CDS	370317	371612	-	NGR_b03660	7.31887	-0.220737	0.12961	0.0885508	0.141466	0.858127	NGR_b03660	conserved hypothetical protein	ID=cds-ACP21830.1;Parent=gene-NGR_b03660;Dbxref=NCBI_GP:ACP21830.1;Name=ACP21830.1;gbkey=CDS;locus_tag=NGR_b03660;product=conserved hypothetical protein;protein_id=ACP21830.1;transl_table=11
CP000874.1	Genbank	CDS	371818	372330	+	NGR_b03670	5.06605	-0.176684	0.280705	0.529068	0.625925	0.884734	cpaA2	CpaA2 pilus assembly protein	ID=cds-ACP21831.1;Parent=gene-NGR_b03670;Dbxref=NCBI_GP:ACP21831.1;Name=ACP21831.1;gbkey=CDS;gene=cpaA2;locus_tag=NGR_b03670;product=CpaA2 pilus assembly protein;protein_id=ACP21831.1;transl_table=11
CP000874.1	Genbank	CDS	372365	373156	+	NGR_b03680	6.32574	-0.247059	0.193877	0.202554	0.287286	0.842612	cpaB2	CpaB2%2C Flp pilus assembly protein CpaB	ID=cds-ACP21832.1;Parent=gene-NGR_b03680;Dbxref=NCBI_GP:ACP21832.1;Name=ACP21832.1;gbkey=CDS;gene=cpaB2;locus_tag=NGR_b03680;product=CpaB2%2C Flp pilus assembly protein CpaB;protein_id=ACP21832.1;transl_table=11
CP000874.1	Genbank	CDS	373182	374924	+	NGR_b03690	7.33629	-0.387347	0.127261	0.00233666	0.00547657	0.764534	cpaE2	CpaE2 pilus assembly protein	ID=cds-ACP21833.1;Parent=gene-NGR_b03690;Dbxref=NCBI_GP:ACP21833.1;Name=ACP21833.1;gbkey=CDS;gene=cpaE2;locus_tag=NGR_b03690;product=CpaE2 pilus assembly protein;protein_id=ACP21833.1;transl_table=11
CP000874.1	Genbank	CDS	374921	375343	+	NGR_b03700	6.79072	-0.410796	0.151415	0.0066667	0.0141341	0.752208	tadE2	type IV pilus associated TadE family protein	ID=cds-ACP21834.1;Parent=gene-NGR_b03700;Dbxref=NCBI_GP:ACP21834.1;Name=ACP21834.1;gbkey=CDS;gene=tadE2;locus_tag=NGR_b03700;product=type IV pilus associated TadE family protein;protein_id=ACP21834.1;transl_table=11
CP000874.1	Genbank	CDS	375362	375880	-	NGR_b03710	10.5448	-0.538194	0.0536845	1.18e-23	1.28e-22	0.688633	pilQ2	PilQ-like protein%3B component of type IV pilus	ID=cds-ACP21835.1;Parent=gene-NGR_b03710;Dbxref=NCBI_GP:ACP21835.1;Name=ACP21835.1;gbkey=CDS;gene=pilQ2;locus_tag=NGR_b03710;product=PilQ-like protein%3B component of type IV pilus;protein_id=ACP21835.1;transl_table=11
CP000874.1	Genbank	CDS	376149	376310	+	NGR_b03720	6.96568	-0.126896	0.146154	0.385266	0.487963	0.9158	pilA2	PilA2 pilus assembly protein	ID=cds-ACP21836.1;Parent=gene-NGR_b03720;Dbxref=NCBI_GP:ACP21836.1;Name=ACP21836.1;gbkey=CDS;gene=pilA2;locus_tag=NGR_b03720;product=PilA2 pilus assembly protein;protein_id=ACP21836.1;transl_table=11
CP000874.1	Genbank	CDS	376494	377837	+	NGR_b03730	6.84725	-0.408634	0.147667	0.00565275	0.0121402	0.753336	cpaF1	CpaF protein secretory protein kinase	ID=cds-ACP21837.1;Parent=gene-NGR_b03730;Dbxref=NCBI_GP:ACP21837.1;Name=ACP21837.1;gbkey=CDS;gene=cpaF1;locus_tag=NGR_b03730;product=CpaF protein secretory protein kinase;protein_id=ACP21837.1;transl_table=11
CP000874.1	Genbank	CDS	377882	378880	+	NGR_b03740	6.64939	-0.0770507	0.158322	0.626491	0.711776	0.947994	tadB1	pilus assembly protein TadB	ID=cds-ACP21838.1;Parent=gene-NGR_b03740;Dbxref=NCBI_GP:ACP21838.1;Name=ACP21838.1;gbkey=CDS;gene=tadB1;locus_tag=NGR_b03740;product=pilus assembly protein TadB;protein_id=ACP21838.1;transl_table=11
CP000874.1	Genbank	CDS	378889	379860	+	NGR_b03750	7.01274	0.198367	0.144178	0.168867	0.247946	1.1474	tadC2	TadC%2C component of type IV pilus	ID=cds-ACP21839.1;Parent=gene-NGR_b03750;Dbxref=NCBI_GP:ACP21839.1;Name=ACP21839.1;gbkey=CDS;gene=tadC2;locus_tag=NGR_b03750;product=TadC%2C component of type IV pilus;protein_id=ACP21839.1;transl_table=11
CP000874.1	Genbank	CDS	380015	381061	-	NGR_b03760	7.57421	-0.187983	0.124872	0.132221	0.20092	0.877832	cheB1	CheB%2C chemotaxis response regulator containing a CheY-like receiver domain and a methylesterase domain CheB	ID=cds-ACP21840.1;Parent=gene-NGR_b03760;Dbxref=NCBI_GP:ACP21840.1;Name=ACP21840.1;gbkey=CDS;gene=cheB1;locus_tag=NGR_b03760;product=CheB%2C chemotaxis response regulator containing a CheY-like receiver domain and a methylesterase domain CheB;protein_id=ACP21840.1;transl_table=11
CP000874.1	Genbank	CDS	381070	383196	-	NGR_b03770	8.44501	-0.24425	0.0928594	0.00853037	0.0176724	0.844254	cheA1	chemotaxis protein CheA	ID=cds-ACP21841.1;Parent=gene-NGR_b03770;Dbxref=NCBI_GP:ACP21841.1;Name=ACP21841.1;gbkey=CDS;gene=cheA1;locus_tag=NGR_b03770;product=chemotaxis protein CheA;protein_id=ACP21841.1;transl_table=11
CP000874.1	Genbank	CDS	383193	384827	-	NGR_b03780	8.68064	-0.136709	0.0823812	0.0970226	0.153332	0.909592	NGR_b03780	putative methyl-accepting chemotaxis protein	ID=cds-ACP21842.1;Parent=gene-NGR_b03780;Dbxref=NCBI_GP:ACP21842.1;Name=ACP21842.1;gbkey=CDS;locus_tag=NGR_b03780;product=putative methyl-accepting chemotaxis protein;protein_id=ACP21842.1;transl_table=11
CP000874.1	Genbank	CDS	384824	385462	-	NGR_b03790	7.44491	-0.0663969	0.121852	0.585824	0.676549	0.95502	NGR_b03790	hypothetical protein	ID=cds-ACP21843.1;Parent=gene-NGR_b03790;Dbxref=NCBI_GP:ACP21843.1;Name=ACP21843.1;gbkey=CDS;locus_tag=NGR_b03790;product=hypothetical protein;protein_id=ACP21843.1;transl_table=11
CP000874.1	Genbank	CDS	385449	386387	-	NGR_b03800	7.98647	0.0939027	0.099499	0.345295	0.445125	1.06725	NGR_b03800	predicted CheR%2C methylase of chemotaxis methyl-accepting proteins CheR	ID=cds-ACP21844.1;Parent=gene-NGR_b03800;Dbxref=NCBI_GP:ACP21844.1;Name=ACP21844.1;gbkey=CDS;locus_tag=NGR_b03800;product=predicted CheR%2C methylase of chemotaxis methyl-accepting proteins CheR;protein_id=ACP21844.1;transl_table=11
CP000874.1	Genbank	CDS	386495	387178	-	NGR_b03810	7.87311	0.0376522	0.106985	0.724884	0.793751	1.02644	NGR_b03810	putative CitB%2C response regulator containing a CheY-like receiver domain and an HTH DNA-binding domain CitB	ID=cds-ACP21845.1;Parent=gene-NGR_b03810;Dbxref=NCBI_GP:ACP21845.1;Name=ACP21845.1;gbkey=CDS;locus_tag=NGR_b03810;product=putative CitB%2C response regulator containing a CheY-like receiver domain and an HTH DNA-binding domain CitB;protein_id=ACP21845.1;transl_table=11
CP000874.1	Genbank	CDS	387181	387348	+	NGR_b03820	8.27789	-0.814449	0.09533	1.3e-17	1.09e-16	0.568626	NGR_b03820	hypothetical protein	ID=cds-ACP21846.1;Parent=gene-NGR_b03820;Dbxref=NCBI_GP:ACP21846.1;Name=ACP21846.1;gbkey=CDS;locus_tag=NGR_b03820;product=hypothetical protein;protein_id=ACP21846.1;transl_table=11
CP000874.1	Genbank	CDS	387737	388198	-	NGR_b03830	11.3784	0.551646	0.0720203	1.87e-14	1.33e-13	1.46576	NGR_b03830	fic family protein	ID=cds-ACP21847.1;Parent=gene-NGR_b03830;Dbxref=NCBI_GP:ACP21847.1;Name=ACP21847.1;gbkey=CDS;locus_tag=NGR_b03830;product=fic family protein;protein_id=ACP21847.1;transl_table=11
CP000874.1	Genbank	CDS	388255	388647	-	NGR_b03840	14.0395	0.365901	0.0680249	7.49e-08	3.2e-07	1.28869	NGR_b03840	hypothetical protein	ID=cds-ACP21848.1;Parent=gene-NGR_b03840;Dbxref=NCBI_GP:ACP21848.1;Name=ACP21848.1;gbkey=CDS;locus_tag=NGR_b03840;product=hypothetical protein;protein_id=ACP21848.1;transl_table=11
CP000874.1	Genbank	CDS	388675	389262	-	NGR_b03850	15.0726	0.322532	0.0668499	1.4e-06	5.19e-06	1.25052	NGR_b03850	conserved hypothetical protein%3B putative [NiFe]-hydrogenase/urease accessory HupE/UreJ family protein	ID=cds-ACP21849.1;Parent=gene-NGR_b03850;Dbxref=NCBI_GP:ACP21849.1;Name=ACP21849.1;gbkey=CDS;locus_tag=NGR_b03850;product=conserved hypothetical protein%3B putative [NiFe]-hydrogenase/urease accessory HupE/UreJ family protein;protein_id=ACP21849.1;transl_table=11
CP000874.1	Genbank	CDS	389288	389821	-	NGR_b03860	15.119	0.229672	0.0609147	0.000162989	0.000464868	1.17257	NGR_b03860	hypothetical protein	ID=cds-ACP21850.1;Parent=gene-NGR_b03860;Dbxref=NCBI_GP:ACP21850.1;Name=ACP21850.1;gbkey=CDS;locus_tag=NGR_b03860;product=hypothetical protein;protein_id=ACP21850.1;transl_table=11
CP000874.1	Genbank	CDS	389832	391037	-	NGR_b03870	15.6528	0.186725	0.0598849	0.00182037	0.00434074	1.13818	NGR_b03870	putative SpeB%2C Arginase/agmatinase/formimionoglutamate hydrolase%2C arginase family	ID=cds-ACP21851.1;Parent=gene-NGR_b03870;Dbxref=NCBI_GP:ACP21851.1;Name=ACP21851.1;gbkey=CDS;locus_tag=NGR_b03870;product=putative SpeB%2C Arginase/agmatinase/formimionoglutamate hydrolase%2C arginase family;protein_id=ACP21851.1;transl_table=11
CP000874.1	Genbank	CDS	391030	391836	-	NGR_b03880	14.7225	0.259796	0.0533812	1.13e-06	4.24e-06	1.19731	NGR_b03880	predicted TauB%2C ABC-type nitrate/sulfonate/bicarbonate transport system%2C ATPase component TauB	ID=cds-ACP21852.1;Parent=gene-NGR_b03880;Dbxref=NCBI_GP:ACP21852.1;Name=ACP21852.1;gbkey=CDS;locus_tag=NGR_b03880;product=predicted TauB%2C ABC-type nitrate/sulfonate/bicarbonate transport system%2C ATPase component TauB;protein_id=ACP21852.1;transl_table=11
CP000874.1	Genbank	CDS	391833	392657	-	NGR_b03890	15.6728	0.120864	0.0650505	0.0631687	0.105851	1.08739	NGR_b03890	putative permease component of ABC transporter protein	ID=cds-ACP21853.1;Parent=gene-NGR_b03890;Dbxref=NCBI_GP:ACP21853.1;Name=ACP21853.1;gbkey=CDS;locus_tag=NGR_b03890;product=putative permease component of ABC transporter protein;protein_id=ACP21853.1;transl_table=11
CP000874.1	Genbank	CDS	392738	393820	-	NGR_b03900	16.7864	0.0217755	0.0970559	0.822477	0.870008	1.01521	NGR_b03900	ABC transporter%2C substrate binding protein	ID=cds-ACP21854.1;Parent=gene-NGR_b03900;Dbxref=NCBI_GP:ACP21854.1;Name=ACP21854.1;gbkey=CDS;locus_tag=NGR_b03900;product=ABC transporter%2C substrate binding protein;protein_id=ACP21854.1;transl_table=11
CP000874.1	Genbank	CDS	394280	396085	-	NGR_b03920	13.4808	0.0563003	0.0341006	0.098737	0.155655	1.0398	NGR_b03920	predicted amidase	ID=cds-ACP21855.1;Parent=gene-NGR_b03920;Dbxref=NCBI_GP:ACP21855.1;Name=ACP21855.1;gbkey=CDS;locus_tag=NGR_b03920;product=predicted amidase;protein_id=ACP21855.1;transl_table=11
CP000874.1	Genbank	CDS	396090	396437	-	NGR_b03930	12.3875	-0.0522202	0.0445928	0.24158	0.332302	0.964451	NGR_b03930	allophanate hydrolase	ID=cds-ACP21856.1;Parent=gene-NGR_b03930;Dbxref=NCBI_GP:ACP21856.1;Name=ACP21856.1;gbkey=CDS;locus_tag=NGR_b03930;product=allophanate hydrolase;protein_id=ACP21856.1;transl_table=11
CP000874.1	Genbank	CDS	396430	397098	-	NGR_b03940	13.0818	-0.0454825	0.0401808	0.257657	0.351341	0.968966	NGR_b03940	putative cysteine hydrolase	ID=cds-ACP21857.1;Parent=gene-NGR_b03940;Dbxref=NCBI_GP:ACP21857.1;Name=ACP21857.1;gbkey=CDS;locus_tag=NGR_b03940;product=putative cysteine hydrolase;protein_id=ACP21857.1;transl_table=11
CP000874.1	Genbank	CDS	397098	398642	-	NGR_b03950	14.0707	0.0229283	0.0345334	0.506725	0.605608	1.01602	NGR_b03950	predicted ABC-type uncharacterized transport system%2C ATPase component	ID=cds-ACP21858.1;Parent=gene-NGR_b03950;Dbxref=NCBI_GP:ACP21858.1;Name=ACP21858.1;gbkey=CDS;locus_tag=NGR_b03950;product=predicted ABC-type uncharacterized transport system%2C ATPase component;protein_id=ACP21858.1;transl_table=11
CP000874.1	Genbank	CDS	398639	399355	-	NGR_b03960	13.5006	0.108233	0.0503754	0.0316724	0.0574669	1.07791	NGR_b03960	putative cysteine hydrolase	ID=cds-ACP21859.1;Parent=gene-NGR_b03960;Dbxref=NCBI_GP:ACP21859.1;Name=ACP21859.1;gbkey=CDS;locus_tag=NGR_b03960;product=putative cysteine hydrolase;protein_id=ACP21859.1;transl_table=11
CP000874.1	Genbank	CDS	399368	400294	-	NGR_b03970	14.0338	0.243602	0.0527988	3.95e-06	1.39e-05	1.18395	NGR_b03970	putative uncharacterized ABC-type transport system%2C permease component	ID=cds-ACP21860.1;Parent=gene-NGR_b03970;Dbxref=NCBI_GP:ACP21860.1;Name=ACP21860.1;gbkey=CDS;locus_tag=NGR_b03970;product=putative uncharacterized ABC-type transport system%2C permease component;protein_id=ACP21860.1;transl_table=11
CP000874.1	Genbank	CDS	400294	401424	-	NGR_b03980	14.4624	0.27018	0.0495951	5.1e-08	2.22e-07	1.20596	NGR_b03980	probable sugar ABC transporter%2C permease protein	ID=cds-ACP21861.1;Parent=gene-NGR_b03980;Dbxref=NCBI_GP:ACP21861.1;Name=ACP21861.1;gbkey=CDS;locus_tag=NGR_b03980;product=probable sugar ABC transporter%2C permease protein;protein_id=ACP21861.1;transl_table=11
CP000874.1	Genbank	CDS	401439	402581	-	NGR_b03990	14.1407	0.108681	0.0419371	0.00955549	0.0195696	1.07824	NGR_b03990	putative Med%2C uncharacterized ABC-type transport system%2C periplasmic component/surface lipoprotein Med	ID=cds-ACP21862.1;Parent=gene-NGR_b03990;Dbxref=NCBI_GP:ACP21862.1;Name=ACP21862.1;gbkey=CDS;locus_tag=NGR_b03990;product=putative Med%2C uncharacterized ABC-type transport system%2C periplasmic component/surface lipoprotein Med;protein_id=ACP21862.1;transl_table=11
CP000874.1	Genbank	CDS	402894	403598	+	NGR_b04000	9.89761	-0.357388	0.0615829	6.5e-09	3.05e-08	0.780577	NGR_b04000	putative GntR%2C transcriptional regulator GntR	ID=cds-ACP21863.1;Parent=gene-NGR_b04000;Dbxref=NCBI_GP:ACP21863.1;Name=ACP21863.1;gbkey=CDS;locus_tag=NGR_b04000;product=putative GntR%2C transcriptional regulator GntR;protein_id=ACP21863.1;transl_table=11
CP000874.1	Genbank	CDS	403742	405226	+	NGR_b04010	11.3421	0.243543	0.0603115	5.39e-05	0.000164479	1.1839	NGR_b04010	putative UgpB%2C ABC-type sugar transport system%2C periplasmic component UgpB	ID=cds-ACP21864.1;Parent=gene-NGR_b04010;Dbxref=NCBI_GP:ACP21864.1;Name=ACP21864.1;gbkey=CDS;locus_tag=NGR_b04010;product=putative UgpB%2C ABC-type sugar transport system%2C periplasmic component UgpB;protein_id=ACP21864.1;transl_table=11
CP000874.1	Genbank	CDS	405351	406277	+	NGR_b04020	8.07581	0.86264	0.11485	5.87e-14	4.04e-13	1.81836	NGR_b04020	predicted UgpA%2C ABC-type sugar transport systems%2C permease component UgpA	ID=cds-ACP21865.1;Parent=gene-NGR_b04020;Dbxref=NCBI_GP:ACP21865.1;Name=ACP21865.1;gbkey=CDS;locus_tag=NGR_b04020;product=predicted UgpA%2C ABC-type sugar transport systems%2C permease component UgpA;protein_id=ACP21865.1;transl_table=11
CP000874.1	Genbank	CDS	406274	407230	+	NGR_b04030	7.27366	0.521121	0.136096	0.000128632	0.00037366	1.43507	NGR_b04030	predicted UgpE%2C ABC-type sugar transport system%2C permease component UgpE	ID=cds-ACP21866.1;Parent=gene-NGR_b04030;Dbxref=NCBI_GP:ACP21866.1;Name=ACP21866.1;gbkey=CDS;locus_tag=NGR_b04030;product=predicted UgpE%2C ABC-type sugar transport system%2C permease component UgpE;protein_id=ACP21866.1;transl_table=11
CP000874.1	Genbank	CDS	407227	407439	+	NGR_b04040	6.44002	0.588257	0.182044	0.00123186	0.00303746	1.50343	NGR_b04040	conserved hypothetical protein	ID=cds-ACP21867.1;Parent=gene-NGR_b04040;Dbxref=NCBI_GP:ACP21867.1;Name=ACP21867.1;gbkey=CDS;locus_tag=NGR_b04040;product=conserved hypothetical protein;protein_id=ACP21867.1;transl_table=11
CP000874.1	Genbank	CDS	407443	408540	+	NGR_b04050	7.46221	0.621872	0.127654	1.11e-06	4.15e-06	1.53887	NGR_b04050	predicted MalK%2C ABC-type sugar transport systems%2C ATPase component MalK	ID=cds-ACP21868.1;Parent=gene-NGR_b04050;Dbxref=NCBI_GP:ACP21868.1;Name=ACP21868.1;gbkey=CDS;locus_tag=NGR_b04050;product=predicted MalK%2C ABC-type sugar transport systems%2C ATPase component MalK;protein_id=ACP21868.1;transl_table=11
CP000874.1	Genbank	CDS	408533	409540	+	NGR_b04060	7.31129	0.587527	0.134397	1.23e-05	4.09e-05	1.50267	NGR_b04060	predicted MalK%2C ABC-type sugar transport systems%2C ATPase component MalK	ID=cds-ACP21869.1;Parent=gene-NGR_b04060;Dbxref=NCBI_GP:ACP21869.1;Name=ACP21869.1;gbkey=CDS;locus_tag=NGR_b04060;product=predicted MalK%2C ABC-type sugar transport systems%2C ATPase component MalK;protein_id=ACP21869.1;transl_table=11
CP000874.1	Genbank	CDS	409573	411216	+	NGR_b04070	8.17706	-0.0298434	0.0947883	0.752881	0.816085	0.979527	NGR_b04070	dihydroxyacetone kinase	ID=cds-ACP21870.1;Parent=gene-NGR_b04070;Dbxref=NCBI_GP:ACP21870.1;Name=ACP21870.1;gbkey=CDS;locus_tag=NGR_b04070;product=dihydroxyacetone kinase;protein_id=ACP21870.1;transl_table=11
CP000874.1	Genbank	CDS	411352	411975	+	NGR_b04080	8.63866	-0.113185	0.0868541	0.19252	0.276199	0.924545	NGR_b04080	putative phosphatase domain of the dihydroxyacetone kinase family	ID=cds-ACP21871.1;Parent=gene-NGR_b04080;Dbxref=NCBI_GP:ACP21871.1;Name=ACP21871.1;gbkey=CDS;locus_tag=NGR_b04080;product=putative phosphatase domain of the dihydroxyacetone kinase family;protein_id=ACP21871.1;transl_table=11
CP000874.1	Genbank	CDS	411963	412370	+	NGR_b04090	7.88183	-0.112936	0.104977	0.28201	0.378856	0.924705	NGR_b04090	putative PTS-dependent dihydroxyacetone kinase%2Cphosphotransferase subunit	ID=cds-ACP21872.1;Parent=gene-NGR_b04090;Dbxref=NCBI_GP:ACP21872.1;Name=ACP21872.1;gbkey=CDS;locus_tag=NGR_b04090;product=putative PTS-dependent dihydroxyacetone kinase%2Cphosphotransferase subunit;protein_id=ACP21872.1;transl_table=11
CP000874.1	Genbank	CDS	412370	412714	+	NGR_b04100	7.88158	0.0140061	0.104941	0.893824	0.923945	1.00976	NGR_b04100	putative Histidine-containing phosphocarrier protein	ID=cds-ACP21873.1;Parent=gene-NGR_b04100;Dbxref=NCBI_GP:ACP21873.1;Name=ACP21873.1;Note=HPr-like protei;gbkey=CDS;locus_tag=NGR_b04100;product=putative Histidine-containing phosphocarrier protein;protein_id=ACP21873.1;transl_table=11
CP000874.1	Genbank	CDS	412698	414311	+	NGR_b04110	8.47216	0.0827639	0.0877753	0.345728	0.445417	1.05905	NGR_b04110	predicted PtsA%2C Phosphoenolpyruvate-protein kinase PtsA	ID=cds-ACP21874.1;Parent=gene-NGR_b04110;Dbxref=NCBI_GP:ACP21874.1;Name=ACP21874.1;gbkey=CDS;locus_tag=NGR_b04110;product=predicted PtsA%2C Phosphoenolpyruvate-protein kinase PtsA;protein_id=ACP21874.1;transl_table=11
CP000874.1	Genbank	CDS	414312	414722	+	NGR_b04120	8.45418	-0.455551	0.0987586	3.97e-06	1.4e-05	0.729232	NGR_b04120	conserved hypothetical protein	ID=cds-ACP21875.1;Parent=gene-NGR_b04120;Dbxref=NCBI_GP:ACP21875.1;Name=ACP21875.1;gbkey=CDS;locus_tag=NGR_b04120;product=conserved hypothetical protein;protein_id=ACP21875.1;transl_table=11
CP000874.1	Genbank	CDS	414838	415833	+	NGR_b04130	9.51528	-0.324704	0.069246	2.74e-06	9.81e-06	0.798462	NGR_b04130	predicted DAK1%2C Dihydroxyacetone kinase DAK1	ID=cds-ACP21876.1;Parent=gene-NGR_b04130;Dbxref=NCBI_GP:ACP21876.1;Name=ACP21876.1;gbkey=CDS;locus_tag=NGR_b04130;product=predicted DAK1%2C Dihydroxyacetone kinase DAK1;protein_id=ACP21876.1;transl_table=11
CP000874.1	Genbank	CDS	416595	418229	-	NGR_b04140	10.9317	-0.258436	0.0541401	1.81e-06	6.64e-06	0.835994	NGR_b04140	ATP-dependent DNA helicase	ID=cds-ACP21877.1;Parent=gene-NGR_b04140;Dbxref=NCBI_GP:ACP21877.1;Name=ACP21877.1;gbkey=CDS;locus_tag=NGR_b04140;product=ATP-dependent DNA helicase;protein_id=ACP21877.1;transl_table=11
CP000874.1	Genbank	CDS	418465	419052	+	NGR_b04150	7.5812	-0.103018	0.117129	0.379116	0.481788	0.931083	NGR_b04150	hypothetical protein	ID=cds-ACP21878.1;Parent=gene-NGR_b04150;Dbxref=NCBI_GP:ACP21878.1;Name=ACP21878.1;gbkey=CDS;locus_tag=NGR_b04150;product=hypothetical protein;protein_id=ACP21878.1;transl_table=11
CP000874.1	Genbank	CDS	419024	419752	-	NGR_b04160	9.41081	0.158553	0.076916	0.0392672	0.0693526	1.11617	NGR_b04160	probable transcriptional regulator protein%2C GntR family	ID=cds-ACP21879.1;Parent=gene-NGR_b04160;Dbxref=NCBI_GP:ACP21879.1;Name=ACP21879.1;gbkey=CDS;locus_tag=NGR_b04160;product=probable transcriptional regulator protein%2C GntR family;protein_id=ACP21879.1;transl_table=11
CP000874.1	Genbank	CDS	419856	420731	+	NGR_b04170	5.79737	0.571486	0.227702	0.0120798	0.0242613	1.48605	NGR_b04170	putative 5-oxopent-3-ene-1%2C2%2C5-tricarboxylate decarboxylase	ID=cds-ACP21880.1;Parent=gene-NGR_b04170;Dbxref=NCBI_GP:ACP21880.1;Name=ACP21880.1;gbkey=CDS;locus_tag=NGR_b04170;product=putative 5-oxopent-3-ene-1%2C2%2C5-tricarboxylate decarboxylase;protein_id=ACP21880.1;transl_table=11
CP000874.1	Genbank	CDS	420756	421709	+	NGR_b04180	5.42699	0.0157925	0.269566	0.953283	0.969053	1.01101	NGR_b04180	putative glyoxalase	ID=cds-ACP21881.1;Parent=gene-NGR_b04180;Dbxref=NCBI_GP:ACP21881.1;Name=ACP21881.1;Note=dioxygenase domain;gbkey=CDS;locus_tag=NGR_b04180;product=putative glyoxalase;protein_id=ACP21881.1;transl_table=11
CP000874.1	Genbank	CDS	421741	422496	+	NGR_b04190	5.26928	-0.118979	0.283771	0.675013	0.752701	0.920839	NGR_b04190	L-xylulose reductase	ID=cds-ACP21882.1;Parent=gene-NGR_b04190;Dbxref=NCBI_GP:ACP21882.1;Name=ACP21882.1;Note=XR%3B Dicarbonyl/L-xylulosereductase;gbkey=CDS;locus_tag=NGR_b04190;product=L-xylulose reductase;protein_id=ACP21882.1;transl_table=11
CP000874.1	Genbank	CDS	422519	422995	+	NGR_b04200	4.56341	-0.199593	0.346717	0.564841	0.659408	0.870796	NGR_b04200	hypothetical protein	ID=cds-ACP21883.1;Parent=gene-NGR_b04200;Dbxref=NCBI_GP:ACP21883.1;Name=ACP21883.1;gbkey=CDS;locus_tag=NGR_b04200;product=hypothetical protein;protein_id=ACP21883.1;transl_table=11
CP000874.1	Genbank	CDS	422992	423810	+	NGR_b04210	4.85899	0.172292	0.293897	0.55772	0.652479	1.12685	NGR_b04210	putative oxidoreductase	ID=cds-ACP21884.1;Parent=gene-NGR_b04210;Dbxref=NCBI_GP:ACP21884.1;Name=ACP21884.1;gbkey=CDS;locus_tag=NGR_b04210;product=putative oxidoreductase;protein_id=ACP21884.1;transl_table=11
CP000874.1	Genbank	CDS	423797	424537	+	NGR_b04220	5.12524	-0.108308	0.267101	0.685115	0.761331	0.927676	NGR_b04220	2%2C5-dichloro-2%2C5-cyclohexadiene-1%2C4-diol dehydrogenase	ID=cds-ACP21885.1;Parent=gene-NGR_b04220;Dbxref=NCBI_GP:ACP21885.1;Name=ACP21885.1;Note=2%2C5-DDOL dehydrogenase;gbkey=CDS;locus_tag=NGR_b04220;product=2%2C5-dichloro-2%2C5-cyclohexadiene-1%2C4-diol dehydrogenase;protein_id=ACP21885.1;transl_table=11
CP000874.1	Genbank	CDS	424566	425618	+	NGR_b04230	5.40565	-0.234794	0.245349	0.338577	0.438924	0.849806	NGR_b04230	hypothetical protein	ID=cds-ACP21886.1;Parent=gene-NGR_b04230;Dbxref=NCBI_GP:ACP21886.1;Name=ACP21886.1;gbkey=CDS;locus_tag=NGR_b04230;product=hypothetical protein;protein_id=ACP21886.1;transl_table=11
CP000874.1	Genbank	CDS	425615	426412	+	NGR_b04240	5.15241	-0.0770996	0.266973	0.77274	0.831319	0.947962	NGR_b04240	putative adh_short%2C short chain dehydrogenase	ID=cds-ACP21887.1;Parent=gene-NGR_b04240;Dbxref=NCBI_GP:ACP21887.1;Name=ACP21887.1;gbkey=CDS;locus_tag=NGR_b04240;product=putative adh_short%2C short chain dehydrogenase;protein_id=ACP21887.1;transl_table=11
CP000874.1	Genbank	CDS	426434	427495	+	NGR_b04250	5.71117	-0.160157	0.222621	0.471885	0.573652	0.894928	NGR_b04250	hypothetical protein	ID=cds-ACP21888.1;Parent=gene-NGR_b04250;Dbxref=NCBI_GP:ACP21888.1;Name=ACP21888.1;gbkey=CDS;locus_tag=NGR_b04250;product=hypothetical protein;protein_id=ACP21888.1;transl_table=11
CP000874.1	Genbank	CDS	427503	427850	+	NGR_b04260	5.23417	-0.0597351	0.253796	0.813924	0.863498	0.95944	NGR_b04260	hypothetical protein	ID=cds-ACP21889.1;Parent=gene-NGR_b04260;Dbxref=NCBI_GP:ACP21889.1;Name=ACP21889.1;gbkey=CDS;locus_tag=NGR_b04260;product=hypothetical protein;protein_id=ACP21889.1;transl_table=11
CP000874.1	Genbank	CDS	427852	428889	+	NGR_b04270	6.62397	-0.00640671	0.158522	0.967762	0.978238	0.995569	NGR_b04270	conserved hypothetical protein	ID=cds-ACP21890.1;Parent=gene-NGR_b04270;Dbxref=NCBI_GP:ACP21890.1;Name=ACP21890.1;gbkey=CDS;locus_tag=NGR_b04270;product=conserved hypothetical protein;protein_id=ACP21890.1;transl_table=11
CP000874.1	Genbank	CDS	428920	430458	+	NGR_b04280	6.74967	-0.012352	0.161804	0.939149	0.95824	0.991475	NGR_b04280	predicted MglA%2C ABC-type sugar transport system%2C ATPase component MglA	ID=cds-ACP21891.1;Parent=gene-NGR_b04280;Dbxref=NCBI_GP:ACP21891.1;Name=ACP21891.1;gbkey=CDS;locus_tag=NGR_b04280;product=predicted MglA%2C ABC-type sugar transport system%2C ATPase component MglA;protein_id=ACP21891.1;transl_table=11
CP000874.1	Genbank	CDS	430451	431431	+	NGR_b04290	6.78493	0.0114164	0.149722	0.93922	0.95824	1.00794	NGR_b04290	predicted AraH%2C Ribose/xylose/arabinose/galactoside ABC-type transport system%2C permease components AraH	ID=cds-ACP21892.1;Parent=gene-NGR_b04290;Dbxref=NCBI_GP:ACP21892.1;Name=ACP21892.1;gbkey=CDS;locus_tag=NGR_b04290;product=predicted AraH%2C Ribose/xylose/arabinose/galactoside ABC-type transport system%2C permease components AraH;protein_id=ACP21892.1;transl_table=11
CP000874.1	Genbank	CDS	431446	431811	+	NGR_b04300	6.22906	0.101211	0.177205	0.567895	0.661415	1.07267	NGR_b04300	hypothetical protein	ID=cds-ACP21893.1;Parent=gene-NGR_b04300;Dbxref=NCBI_GP:ACP21893.1;Name=ACP21893.1;gbkey=CDS;locus_tag=NGR_b04300;product=hypothetical protein;protein_id=ACP21893.1;transl_table=11
CP000874.1	Genbank	CDS	431860	432240	+	NGR_b04310	6.26439	-0.129111	0.181538	0.476956	0.578616	0.914395	NGR_b04310	hypothetical protein	ID=cds-ACP21894.1;Parent=gene-NGR_b04310;Dbxref=NCBI_GP:ACP21894.1;Name=ACP21894.1;gbkey=CDS;locus_tag=NGR_b04310;product=hypothetical protein;protein_id=ACP21894.1;transl_table=11
CP000874.1	Genbank	CDS	432284	432844	-	NGR_b04320	9.10403	-0.566076	0.0842367	1.82e-11	1.05e-10	0.675452	NGR_b04320	hypothetical protein	ID=cds-ACP21895.1;Parent=gene-NGR_b04320;Dbxref=NCBI_GP:ACP21895.1;Name=ACP21895.1;gbkey=CDS;locus_tag=NGR_b04320;product=hypothetical protein;protein_id=ACP21895.1;transl_table=11
CP000874.1	Genbank	CDS	433087	433410	-	NGR_b04330	9.50142	-0.116356	0.0671111	0.0829572	0.133925	0.922515	NGR_b04330	hypothetical protein	ID=cds-ACP21896.1;Parent=gene-NGR_b04330;Dbxref=NCBI_GP:ACP21896.1;Name=ACP21896.1;gbkey=CDS;locus_tag=NGR_b04330;product=hypothetical protein;protein_id=ACP21896.1;transl_table=11
CP000874.1	Genbank	CDS	433444	434181	-	NGR_b04340	9.66632	0.0106598	0.063112	0.865873	0.904625	1.00742	fabG1	3-oxoacyl-[acyl-carrier-protein] reductase	ID=cds-ACP21897.1;Parent=gene-NGR_b04340;Dbxref=NCBI_GP:ACP21897.1;Name=ACP21897.1;Note=3-ketoacyl-acyl carrier protein reductase;gbkey=CDS;gene=fabG1;locus_tag=NGR_b04340;product=3-oxoacyl-[acyl-carrier-protein] reductase;protein_id=ACP21897.1;transl_table=11
CP000874.1	Genbank	CDS	434208	435215	-	NGR_b04350	9.04679	0.207286	0.0737381	0.00493719	0.0107649	1.15451	idhA1	myo-inositol 2-dehydrogenase	ID=cds-ACP21898.1;Parent=gene-NGR_b04350;Dbxref=NCBI_GP:ACP21898.1;Name=ACP21898.1;gbkey=CDS;gene=idhA1;locus_tag=NGR_b04350;product=myo-inositol 2-dehydrogenase;protein_id=ACP21898.1;transl_table=11
CP000874.1	Genbank	CDS	435227	436228	-	NGR_b04360	9.4713	0.197347	0.0870566	0.0233978	0.0439125	1.14659	NGR_b04360	ribose ABC transporter%2C permease protein	ID=cds-ACP21899.1;Parent=gene-NGR_b04360;Dbxref=NCBI_GP:ACP21899.1;Name=ACP21899.1;gbkey=CDS;locus_tag=NGR_b04360;product=ribose ABC transporter%2C permease protein;protein_id=ACP21899.1;transl_table=11
CP000874.1	Genbank	CDS	436225	437742	-	NGR_b04370	8.90513	0.106565	0.101283	0.292728	0.391134	1.07666	NGR_b04370	ribose ABC transporter%2C ATP-binding protein	ID=cds-ACP21900.1;Parent=gene-NGR_b04370;Dbxref=NCBI_GP:ACP21900.1;Name=ACP21900.1;gbkey=CDS;locus_tag=NGR_b04370;product=ribose ABC transporter%2C ATP-binding protein;protein_id=ACP21900.1;transl_table=11
CP000874.1	Genbank	CDS	437739	438776	-	NGR_b04380	8.08449	-0.214417	0.113773	0.0594835	0.100407	0.861895	NGR_b04380	putative Ribose/xylose/arabinose/galactoside ABC-type transport system%2C permease components AraH	ID=cds-ACP21901.1;Parent=gene-NGR_b04380;Dbxref=NCBI_GP:ACP21901.1;Name=ACP21901.1;gbkey=CDS;locus_tag=NGR_b04380;product=putative Ribose/xylose/arabinose/galactoside ABC-type transport system%2C permease components AraH;protein_id=ACP21901.1;transl_table=11
CP000874.1	Genbank	CDS	438790	439854	-	NGR_b04390	7.456	-0.484456	0.136695	0.000394015	0.00105865	0.714766	NGR_b04390	ribose ABC transporter%2C ribose-binding protein	ID=cds-ACP21902.1;Parent=gene-NGR_b04390;Dbxref=NCBI_GP:ACP21902.1;Name=ACP21902.1;gbkey=CDS;locus_tag=NGR_b04390;product=ribose ABC transporter%2C ribose-binding protein;protein_id=ACP21902.1;transl_table=11
CP000874.1	Genbank	CDS	440278	441351	-	NGR_b04400	9.97812	0.176383	0.0600813	0.00332753	0.00752785	1.13005	NGR_b04400	putative transcriptional regulator PurR	ID=cds-ACP21903.1;Parent=gene-NGR_b04400;Dbxref=NCBI_GP:ACP21903.1;Name=ACP21903.1;gbkey=CDS;locus_tag=NGR_b04400;product=putative transcriptional regulator PurR;protein_id=ACP21903.1;transl_table=11
CP000874.1	Genbank	CDS	441350	442660	+	NGR_b04410	8.45944	-0.0472308	0.0873606	0.588755	0.67896	0.967792	NGR_b04410	predicted Histidinol dehydrogenase Histidinol_dh	ID=cds-ACP21904.1;Parent=gene-NGR_b04410;Dbxref=NCBI_GP:ACP21904.1;Name=ACP21904.1;gbkey=CDS;locus_tag=NGR_b04410;product=predicted Histidinol dehydrogenase Histidinol_dh;protein_id=ACP21904.1;transl_table=11
CP000874.1	Genbank	CDS	442669	443847	-	NGR_b04420	4.56866	0.0357447	0.313767	0.9093	0.935583	1.02509	NGR_b04420	putative transposase for insertion sequence NGRIS-14a	ID=cds-ACP21905.1;Parent=gene-NGR_b04420;Dbxref=NCBI_GP:ACP21905.1;Name=ACP21905.1;gbkey=CDS;locus_tag=NGR_b04420;product=putative transposase for insertion sequence NGRIS-14a;protein_id=ACP21905.1;transl_table=11
CP000874.1	Genbank	CDS	444068	444841	+	NGR_b04430	5.656	0.191695	0.219851	0.383245	0.485881	1.14211	NGR_b04430	putative short chain dehydrogenase adh_short	ID=cds-ACP21906.1;Parent=gene-NGR_b04430;Dbxref=NCBI_GP:ACP21906.1;Name=ACP21906.1;gbkey=CDS;locus_tag=NGR_b04430;product=putative short chain dehydrogenase adh_short;protein_id=ACP21906.1;transl_table=11
CP000874.1	Genbank	CDS	444864	446438	+	NGR_b04440	6.31419	-0.096707	0.172083	0.57413	0.666388	0.935165	NGR_b04440	putative NAD/NADP transhydrogenase alpha subunit PntA	ID=cds-ACP21907.1;Parent=gene-NGR_b04440;Dbxref=NCBI_GP:ACP21907.1;Name=ACP21907.1;gbkey=CDS;locus_tag=NGR_b04440;product=putative NAD/NADP transhydrogenase alpha subunit PntA;protein_id=ACP21907.1;transl_table=11
CP000874.1	Genbank	CDS	446455	447900	+	NGR_b04450	7.60577	-0.0986579	0.116448	0.39687	0.499518	0.933901	NGR_b04450	predicted NADP transhydrogenase beta subunit PntB	ID=cds-ACP21908.1;Parent=gene-NGR_b04450;Dbxref=NCBI_GP:ACP21908.1;Name=ACP21908.1;gbkey=CDS;locus_tag=NGR_b04450;product=predicted NADP transhydrogenase beta subunit PntB;protein_id=ACP21908.1;transl_table=11
CP000874.1	Genbank	CDS	448029	449129	-	NGR_b04460	11.4607	-0.145931	0.0525201	0.00545973	0.0117806	0.903796	NGR_b04460	putative transcriptional regulator PurR	ID=cds-ACP21909.1;Parent=gene-NGR_b04460;Dbxref=NCBI_GP:ACP21909.1;Name=ACP21909.1;gbkey=CDS;locus_tag=NGR_b04460;product=putative transcriptional regulator PurR;protein_id=ACP21909.1;transl_table=11
CP000874.1	Genbank	CDS	449203	450138	+	NGR_b04470	7.50908	0.382301	0.124421	0.00212176	0.0050075	1.30342	NGR_b04470	putative sugar phosphate isomerase/epimerase IoIE	ID=cds-ACP21910.1;Parent=gene-NGR_b04470;Dbxref=NCBI_GP:ACP21910.1;Name=ACP21910.1;gbkey=CDS;locus_tag=NGR_b04470;product=putative sugar phosphate isomerase/epimerase IoIE;protein_id=ACP21910.1;transl_table=11
CP000874.1	Genbank	CDS	450221	451114	+	NGR_b04480	7.84675	0.265791	0.113925	0.0196463	0.0375946	1.2023	NGR_b04480	putative RbsB%2C ABC-type sugar transport system%2C periplasmic component	ID=cds-ACP21911.1;Parent=gene-NGR_b04480;Dbxref=NCBI_GP:ACP21911.1;Name=ACP21911.1;gbkey=CDS;locus_tag=NGR_b04480;product=putative RbsB%2C ABC-type sugar transport system%2C periplasmic component;protein_id=ACP21911.1;transl_table=11
CP000874.1	Genbank	CDS	451152	452024	-	NGR_b04490	6.23602	-0.402652	0.188146	0.0323464	0.058558	0.756466	NGR_b04490	hypothetical protein	ID=cds-ACP21912.1;Parent=gene-NGR_b04490;Dbxref=NCBI_GP:ACP21912.1;Name=ACP21912.1;gbkey=CDS;locus_tag=NGR_b04490;product=hypothetical protein;protein_id=ACP21912.1;transl_table=11
CP000874.1	Genbank	CDS	452035	453912	-	NGR_b04500	6.53794	-0.302976	0.159778	0.0579299	0.0979124	0.810578	NGR_b04500	putative myo-inositol catabolism protein IolD	ID=cds-ACP21913.1;Parent=gene-NGR_b04500;Dbxref=NCBI_GP:ACP21913.1;Name=ACP21913.1;gbkey=CDS;locus_tag=NGR_b04500;product=putative myo-inositol catabolism protein IolD;protein_id=ACP21913.1;transl_table=11
CP000874.1	Genbank	CDS	454040	454813	+	NGR_b04510	6.40906	0.00365102	0.168809	0.982745	0.987034	1.00253	NGR_b04510	putative short chain dehydrogenase adh_short	ID=cds-ACP21914.1;Parent=gene-NGR_b04510;Dbxref=NCBI_GP:ACP21914.1;Name=ACP21914.1;gbkey=CDS;locus_tag=NGR_b04510;product=putative short chain dehydrogenase adh_short;protein_id=ACP21914.1;transl_table=11
CP000874.1	Genbank	CDS	454840	455982	+	NGR_b04520	6.65932	0.316689	0.156998	0.0436789	0.0763284	1.24547	NGR_b04520	putative dehydrogenase	ID=cds-ACP21915.1;Parent=gene-NGR_b04520;Dbxref=NCBI_GP:ACP21915.1;Name=ACP21915.1;gbkey=CDS;locus_tag=NGR_b04520;product=putative dehydrogenase;protein_id=ACP21915.1;transl_table=11
CP000874.1	Genbank	CDS	456125	457111	+	NGR_b04530	6.90341	-0.0219389	0.145609	0.880236	0.914432	0.984908	NGR_b04530	putative dehydrogenases MviM	ID=cds-ACP21916.1;Parent=gene-NGR_b04530;Dbxref=NCBI_GP:ACP21916.1;Name=ACP21916.1;gbkey=CDS;locus_tag=NGR_b04530;product=putative dehydrogenases MviM;protein_id=ACP21916.1;transl_table=11
CP000874.1	Genbank	CDS	457212	458339	+	NGR_b04540	6.99096	0.11923	0.14324	0.405193	0.508108	1.08616	NGR_b04540	putative dehydrogenases MviM	ID=cds-ACP21917.1;Parent=gene-NGR_b04540;Dbxref=NCBI_GP:ACP21917.1;Name=ACP21917.1;gbkey=CDS;locus_tag=NGR_b04540;product=putative dehydrogenases MviM;protein_id=ACP21917.1;transl_table=11
CP000874.1	Genbank	CDS	458349	459332	+	NGR_b04550	7.16253	0.00375047	0.136342	0.978055	0.985242	1.0026	NGR_b04550	putative D-isomer specific 2-hydroxyacid dehydrogenase	ID=cds-ACP21918.1;Parent=gene-NGR_b04550;Dbxref=NCBI_GP:ACP21918.1;Name=ACP21918.1;gbkey=CDS;locus_tag=NGR_b04550;product=putative D-isomer specific 2-hydroxyacid dehydrogenase;protein_id=ACP21918.1;transl_table=11
CP000874.1	Genbank	CDS	459335	460108	+	NGR_b04560	7.72135	0.00919382	0.110467	0.933671	0.954561	1.00639	NGR_b04560	putative 4-hydroxy-2-oxovalerate aldolase	ID=cds-ACP21919.1;Parent=gene-NGR_b04560;Dbxref=NCBI_GP:ACP21919.1;Name=ACP21919.1;gbkey=CDS;locus_tag=NGR_b04560;product=putative 4-hydroxy-2-oxovalerate aldolase;protein_id=ACP21919.1;transl_table=11
CP000874.1	Genbank	CDS	460349	460621	-	NGR_b04570	7.05523	-0.105634	0.132076	0.423827	0.526352	0.929396	NGR_b04570	hypothetical protein	ID=cds-ACP21920.1;Parent=gene-NGR_b04570;Dbxref=NCBI_GP:ACP21920.1;Name=ACP21920.1;gbkey=CDS;locus_tag=NGR_b04570;product=hypothetical protein;protein_id=ACP21920.1;transl_table=11
CP000874.1	Genbank	CDS	460879	461811	-	NGR_b04580	8.58328	-0.163891	0.0998894	0.100855	0.158528	0.892614	NGR_b04580	putative transcriptional regulator LysR	ID=cds-ACP21921.1;Parent=gene-NGR_b04580;Dbxref=NCBI_GP:ACP21921.1;Name=ACP21921.1;gbkey=CDS;locus_tag=NGR_b04580;product=putative transcriptional regulator LysR;protein_id=ACP21921.1;transl_table=11
CP000874.1	Genbank	CDS	461903	462880	+	NGR_b04590	7.03907	0.00818288	0.137724	0.952621	0.968564	1.00569	NGR_b04590	predicted SpeB Arginase/agmatinase/formimionoglutamate hydrolase SpeB	ID=cds-ACP21922.1;Parent=gene-NGR_b04590;Dbxref=NCBI_GP:ACP21922.1;Name=ACP21922.1;gbkey=CDS;locus_tag=NGR_b04590;product=predicted SpeB Arginase/agmatinase/formimionoglutamate hydrolase SpeB;protein_id=ACP21922.1;transl_table=11
CP000874.1	Genbank	CDS	462970	464478	+	NGR_b04600	7.34239	0.690656	0.136606	4.29e-07	1.69e-06	1.61402	NGR_b04600	predicted Aldehyde dehydrogenase Aldedh	ID=cds-ACP21923.1;Parent=gene-NGR_b04600;Dbxref=NCBI_GP:ACP21923.1;Name=ACP21923.1;gbkey=CDS;locus_tag=NGR_b04600;product=predicted Aldehyde dehydrogenase Aldedh;protein_id=ACP21923.1;transl_table=11
CP000874.1	Genbank	CDS	464587	464754	+	NGR_b04610	7.22184	0.636273	0.139708	5.26e-06	1.82e-05	1.55431	NGR_b04610	hypothetical protein	ID=cds-ACP21924.1;Parent=gene-NGR_b04610;Dbxref=NCBI_GP:ACP21924.1;Name=ACP21924.1;gbkey=CDS;locus_tag=NGR_b04610;product=hypothetical protein;protein_id=ACP21924.1;transl_table=11
CP000874.1	Genbank	CDS	464756	466219	+	NGR_b04620	8.5508	0.393959	0.0952272	3.52e-05	0.00010977	1.31399	NGR_b04620	conserved hypothetical protein	ID=cds-ACP21925.1;Parent=gene-NGR_b04620;Dbxref=NCBI_GP:ACP21925.1;Name=ACP21925.1;gbkey=CDS;locus_tag=NGR_b04620;product=conserved hypothetical protein;protein_id=ACP21925.1;transl_table=11
CP000874.1	Genbank	CDS	466236	467921	+	NGR_b04630	8.4076	0.14041	0.0929634	0.130948	0.199361	1.10222	NGR_b04630	predicted Choline dehydrogenase BetA	ID=cds-ACP21926.1;Parent=gene-NGR_b04630;Dbxref=NCBI_GP:ACP21926.1;Name=ACP21926.1;gbkey=CDS;locus_tag=NGR_b04630;product=predicted Choline dehydrogenase BetA;protein_id=ACP21926.1;transl_table=11
CP000874.1	Genbank	CDS	468056	468376	-	NGR_b04640	7.80513	-0.20679	0.114209	0.0702	0.115974	0.866463	NGR_b04640	hypothetical protein	ID=cds-ACP21927.1;Parent=gene-NGR_b04640;Dbxref=NCBI_GP:ACP21927.1;Name=ACP21927.1;gbkey=CDS;locus_tag=NGR_b04640;product=hypothetical protein;protein_id=ACP21927.1;transl_table=11
CP000874.1	Genbank	CDS	468770	469153	-	NGR_b04660	10.0694	-0.0596833	0.0617575	0.333837	0.434265	0.959475	NGR_b04660	PilT protein-like protein	ID=cds-ACP21928.1;Parent=gene-NGR_b04660;Dbxref=NCBI_GP:ACP21928.1;Name=ACP21928.1;gbkey=CDS;locus_tag=NGR_b04660;product=PilT protein-like protein;protein_id=ACP21928.1;transl_table=11
CP000874.1	Genbank	CDS	469150	469350	-	NGR_b04670	9.80998	-0.03892	0.0660458	0.555668	0.650821	0.973383	NGR_b04670	hypothetical protein	ID=cds-ACP21929.1;Parent=gene-NGR_b04670;Dbxref=NCBI_GP:ACP21929.1;Name=ACP21929.1;gbkey=CDS;locus_tag=NGR_b04670;product=hypothetical protein;protein_id=ACP21929.1;transl_table=11
CP000874.1	Genbank	CDS	469636	470271	+	NGR_b04680	9.82003	0.00399948	0.0590657	0.946015	0.963747	1.00278	NGR_b04680	conserved hypothetical protein	ID=cds-ACP21930.1;Parent=gene-NGR_b04680;Dbxref=NCBI_GP:ACP21930.1;Name=ACP21930.1;gbkey=CDS;locus_tag=NGR_b04680;product=conserved hypothetical protein;protein_id=ACP21930.1;transl_table=11
CP000874.1	Genbank	CDS	470533	470889	-	NGR_b04690	5.87866	-0.226209	0.216554	0.296216	0.39522	0.854878	NGR_b04690	conserved hypothetical protein	ID=cds-ACP21931.1;Parent=gene-NGR_b04690;Dbxref=NCBI_GP:ACP21931.1;Name=ACP21931.1;gbkey=CDS;locus_tag=NGR_b04690;product=conserved hypothetical protein;protein_id=ACP21931.1;transl_table=11
CP000874.1	Genbank	CDS	471127	471936	+	NGR_b04700	7.77248	-0.533395	0.106963	6.14e-07	2.38e-06	0.690927	NGR_b04700	Ku78%2C Ku70 and Ku80 are 70kDa and 80kDa subunits of the Lupus Ku autoantigen	ID=cds-ACP21932.1;Parent=gene-NGR_b04700;Dbxref=NCBI_GP:ACP21932.1;Name=ACP21932.1;gbkey=CDS;locus_tag=NGR_b04700;product=Ku78%2C Ku70 and Ku80 are 70kDa and 80kDa subunits of the Lupus Ku autoantigen;protein_id=ACP21932.1;transl_table=11
CP000874.1	Genbank	CDS	472205	474757	-	NGR_b04710	8.51903	-0.227311	0.085975	0.00819517	0.0170217	0.854225	NGR_b04710	putative ATP-dependent DNA ligase	ID=cds-ACP21933.1;Parent=gene-NGR_b04710;Dbxref=NCBI_GP:ACP21933.1;Name=ACP21933.1;gbkey=CDS;locus_tag=NGR_b04710;product=putative ATP-dependent DNA ligase;protein_id=ACP21933.1;transl_table=11
CP000874.1	Genbank	CDS	474761	475627	-	NGR_b04720	7.80749	-0.475025	0.10633	7.92e-06	2.69e-05	0.719454	NGR_b04720	Ku78%2C Ku70 and Ku80 are 70kDa and 80kDa subunits of the Lupus Ku autoantigen	ID=cds-ACP21934.1;Parent=gene-NGR_b04720;Dbxref=NCBI_GP:ACP21934.1;Name=ACP21934.1;gbkey=CDS;locus_tag=NGR_b04720;product=Ku78%2C Ku70 and Ku80 are 70kDa and 80kDa subunits of the Lupus Ku autoantigen;protein_id=ACP21934.1;transl_table=11
CP000874.1	Genbank	CDS	475893	476201	+	NGR_b04730	9.83495	-0.00212335	0.0597411	0.971647	0.980823	0.998529	NGR_b04730	conserved hypothetical protein	ID=cds-ACP21935.1;Parent=gene-NGR_b04730;Dbxref=NCBI_GP:ACP21935.1;Name=ACP21935.1;gbkey=CDS;locus_tag=NGR_b04730;product=conserved hypothetical protein;protein_id=ACP21935.1;transl_table=11
CP000874.1	Genbank	CDS	476257	476634	+	NGR_b04740	9.58638	-0.0317804	0.0663547	0.631976	0.715937	0.978212	NGR_b04740	hypothetical protein	ID=cds-ACP21936.1;Parent=gene-NGR_b04740;Dbxref=NCBI_GP:ACP21936.1;Name=ACP21936.1;gbkey=CDS;locus_tag=NGR_b04740;product=hypothetical protein;protein_id=ACP21936.1;transl_table=11
CP000874.1	Genbank	CDS	476586	477074	-	NGR_b04750	9.57097	-0.394298	0.0677784	5.98e-09	2.82e-08	0.76086	NGR_b04750	aminoglycoside 6'-N-acetyltransferase	ID=cds-ACP21937.1;Parent=gene-NGR_b04750;Dbxref=NCBI_GP:ACP21937.1;Name=ACP21937.1;gbkey=CDS;locus_tag=NGR_b04750;product=aminoglycoside 6'-N-acetyltransferase;protein_id=ACP21937.1;transl_table=11
CP000874.1	Genbank	CDS	477455	479662	-	NGR_b04760	7.61038	0.00237439	0.115589	0.983611	0.987751	1.00165	NGR_b04760	putative aerobic-type carbon monoxide dehydrogenase	ID=cds-ACP21938.1;Parent=gene-NGR_b04760;Dbxref=NCBI_GP:ACP21938.1;Name=ACP21938.1;gbkey=CDS;locus_tag=NGR_b04760;product=putative aerobic-type carbon monoxide dehydrogenase;protein_id=ACP21938.1;transl_table=11
CP000874.1	Genbank	CDS	479659	480636	-	NGR_b04770	5.99397	0.231729	0.203058	0.253789	0.346579	1.17424	NGR_b04770	probable hydroxylase molybdopterin-containing subunit	ID=cds-ACP21939.1;Parent=gene-NGR_b04770;Dbxref=NCBI_GP:ACP21939.1;Name=ACP21939.1;gbkey=CDS;locus_tag=NGR_b04770;product=probable hydroxylase molybdopterin-containing subunit;protein_id=ACP21939.1;transl_table=11
CP000874.1	Genbank	CDS	480640	481242	-	NGR_b04780	5.90878	0.308781	0.198607	0.12001	0.184938	1.23866	NGR_b04780	hypothetical oxidoreductase with iron-sulfur subunit	ID=cds-ACP21940.1;Parent=gene-NGR_b04780;Dbxref=NCBI_GP:ACP21940.1;Name=ACP21940.1;gbkey=CDS;locus_tag=NGR_b04780;product=hypothetical oxidoreductase with iron-sulfur subunit;protein_id=ACP21940.1;transl_table=11
CP000874.1	Genbank	CDS	481363	482253	-	NGR_b04790	7.042	0.0108066	0.136934	0.937098	0.95685	1.00752	NGR_b04790	putative transcriptional regulator protein%2C AraC family	ID=cds-ACP21941.1;Parent=gene-NGR_b04790;Dbxref=NCBI_GP:ACP21941.1;Name=ACP21941.1;gbkey=CDS;locus_tag=NGR_b04790;product=putative transcriptional regulator protein%2C AraC family;protein_id=ACP21941.1;transl_table=11
CP000874.1	Genbank	CDS	482433	483281	-	NGR_b04800	9.3049	-0.912113	0.0667381	1.6e-42	3.01e-41	0.531406	NGR_b04800	putative short-chain dehydrogenase protein	ID=cds-ACP21942.1;Parent=gene-NGR_b04800;Dbxref=NCBI_GP:ACP21942.1;Name=ACP21942.1;gbkey=CDS;locus_tag=NGR_b04800;product=putative short-chain dehydrogenase protein;protein_id=ACP21942.1;transl_table=11
CP000874.1	Genbank	CDS	483431	484321	+	NGR_b04810	8.83473	-0.435782	0.0750948	6.51e-09	3.06e-08	0.739293	NGR_b04810	predicted transcriptional regulator LysR	ID=cds-ACP21943.1;Parent=gene-NGR_b04810;Dbxref=NCBI_GP:ACP21943.1;Name=ACP21943.1;gbkey=CDS;locus_tag=NGR_b04810;product=predicted transcriptional regulator LysR;protein_id=ACP21943.1;transl_table=11
CP000874.1	Genbank	CDS	484497	484655	-	NGR_b04820	5.68538	-0.331596	0.213229	0.119918	0.18484	0.794657	NGR_b04820	hypothetical protein	ID=cds-ACP21944.1;Parent=gene-NGR_b04820;Dbxref=NCBI_GP:ACP21944.1;Name=ACP21944.1;gbkey=CDS;locus_tag=NGR_b04820;product=hypothetical protein;protein_id=ACP21944.1;transl_table=11
CP000874.1	Genbank	CDS	484779	485705	-	NGR_b04830	7.4035	-0.63763	0.12239	1.89e-07	7.76e-07	0.642768	NGR_b04830	putative transcriptional regulator LysR	ID=cds-ACP21945.1;Parent=gene-NGR_b04830;Dbxref=NCBI_GP:ACP21945.1;Name=ACP21945.1;gbkey=CDS;locus_tag=NGR_b04830;product=putative transcriptional regulator LysR;protein_id=ACP21945.1;transl_table=11
CP000874.1	Genbank	CDS	485860	487557	+	NGR_b04840	7.60945	-0.937549	0.107254	2.3e-18	2e-17	0.522119	NGR_b04840	putative glucose-methanol-choline oxidoreductase	ID=cds-ACP21946.1;Parent=gene-NGR_b04840;Dbxref=NCBI_GP:ACP21946.1;Name=ACP21946.1;gbkey=CDS;locus_tag=NGR_b04840;product=putative glucose-methanol-choline oxidoreductase;protein_id=ACP21946.1;transl_table=11
CP000874.1	Genbank	CDS	487580	490093	+	NGR_b04850	7.83985	-0.422384	0.102494	3.77e-05	0.000117104	0.74619	NGR_b04850	putative L-carnitine dehydratase/bile acid-inducible protein F	ID=cds-ACP21947.1;Parent=gene-NGR_b04850;Dbxref=NCBI_GP:ACP21947.1;Name=ACP21947.1;gbkey=CDS;locus_tag=NGR_b04850;product=putative L-carnitine dehydratase/bile acid-inducible protein F;protein_id=ACP21947.1;transl_table=11
CP000874.1	Genbank	CDS	490205	491203	+	NGR_b04860	6.32827	-0.25037	0.164888	0.128907	0.197025	0.840681	NGR_b04860	predicted ABC-type proline/glycine betaine transport system%2C periplasmic component	ID=cds-ACP21948.1;Parent=gene-NGR_b04860;Dbxref=NCBI_GP:ACP21948.1;Name=ACP21948.1;gbkey=CDS;locus_tag=NGR_b04860;product=predicted ABC-type proline/glycine betaine transport system%2C periplasmic component;protein_id=ACP21948.1;transl_table=11
CP000874.1	Genbank	CDS	491304	492191	+	NGR_b04870	5.69275	-0.280963	0.218758	0.199018	0.28325	0.823041	NGR_b04870	predicted ABC-type proline/glycine betaine transport system%2C permease component	ID=cds-ACP21949.1;Parent=gene-NGR_b04870;Dbxref=NCBI_GP:ACP21949.1;Name=ACP21949.1;gbkey=CDS;locus_tag=NGR_b04870;product=predicted ABC-type proline/glycine betaine transport system%2C permease component;protein_id=ACP21949.1;transl_table=11
CP000874.1	Genbank	CDS	492184	493257	+	NGR_b04880	6.15924	-0.27873	0.18511	0.132132	0.200831	0.824317	NGR_b04880	predicted ABC-type proline/glycine betaine transport system%2C ATPase component	ID=cds-ACP21950.1;Parent=gene-NGR_b04880;Dbxref=NCBI_GP:ACP21950.1;Name=ACP21950.1;gbkey=CDS;locus_tag=NGR_b04880;product=predicted ABC-type proline/glycine betaine transport system%2C ATPase component;protein_id=ACP21950.1;transl_table=11
CP000874.1	Genbank	CDS	493357	493623	-	NGR_b04890	6.00792	-0.0328035	0.191021	0.863652	0.903036	0.977519	NGR_b04890	phage integrase family protein	ID=cds-ACP21951.1;Parent=gene-NGR_b04890;Dbxref=NCBI_GP:ACP21951.1;Name=ACP21951.1;gbkey=CDS;locus_tag=NGR_b04890;product=phage integrase family protein;protein_id=ACP21951.1;transl_table=11
CP000874.1	Genbank	CDS	493789	495057	-	NGR_b04900	7.45874	-0.0991318	0.131534	0.451053	0.553549	0.933595	NGR_b04900	predicted Beta-ketoacyl-acyl carrier protein ACP	ID=cds-ACP21952.1;Parent=gene-NGR_b04900;Dbxref=NCBI_GP:ACP21952.1;Name=ACP21952.1;Note=synthase KAS%2C type I and II;gbkey=CDS;locus_tag=NGR_b04900;product=predicted Beta-ketoacyl-acyl carrier protein ACP;protein_id=ACP21952.1;transl_table=11
CP000874.1	Genbank	CDS	495134	495724	-	NGR_b04910	7.17155	-0.0625091	0.136407	0.64677	0.729491	0.957597	NGR_b04910	putative TetR family transcriptional regulator	ID=cds-ACP21953.1;Parent=gene-NGR_b04910;Dbxref=NCBI_GP:ACP21953.1;Name=ACP21953.1;gbkey=CDS;locus_tag=NGR_b04910;product=putative TetR family transcriptional regulator;protein_id=ACP21953.1;transl_table=11
CP000874.1	Genbank	CDS	495821	496933	+	NGR_b04920	4.65436	0.0386653	0.308913	0.900392	0.928494	1.02716	NGR_b04920	putative multidrug membrane efflux protein	ID=cds-ACP21954.1;Parent=gene-NGR_b04920;Dbxref=NCBI_GP:ACP21954.1;Name=ACP21954.1;gbkey=CDS;locus_tag=NGR_b04920;product=putative multidrug membrane efflux protein;protein_id=ACP21954.1;transl_table=11
CP000874.1	Genbank	CDS	496933	500046	+	NGR_b04930	6.70493	-0.394784	0.159033	0.0130501	0.0259913	0.760603	NGR_b04930	putative cation efflux protein	ID=cds-ACP21955.1;Parent=gene-NGR_b04930;Dbxref=NCBI_GP:ACP21955.1;Name=ACP21955.1;gbkey=CDS;locus_tag=NGR_b04930;product=putative cation efflux protein;protein_id=ACP21955.1;transl_table=11
CP000874.1	Genbank	CDS	500052	500795	+	NGR_b04940	7.08166	-0.34392	0.142026	0.0154554	0.0302948	0.787898	NGR_b04940	putative transcriptional regulator%2C TetR family	ID=cds-ACP21956.1;Parent=gene-NGR_b04940;Dbxref=NCBI_GP:ACP21956.1;Name=ACP21956.1;gbkey=CDS;locus_tag=NGR_b04940;product=putative transcriptional regulator%2C TetR family;protein_id=ACP21956.1;transl_table=11
CP000874.1	Genbank	CDS	500899	501384	-	NGR_b04950	5.09559	0.338287	0.268552	0.207789	0.293272	1.26425	NGR_b04950	putative Phenylacetic acid degradation-related protein	ID=cds-ACP21957.1;Parent=gene-NGR_b04950;Dbxref=NCBI_GP:ACP21957.1;Name=ACP21957.1;gbkey=CDS;locus_tag=NGR_b04950;product=putative Phenylacetic acid degradation-related protein;protein_id=ACP21957.1;transl_table=11
CP000874.1	Genbank	CDS	501652	502473	+	NGR_b04960	6.32661	-0.0510415	0.17584	0.771607	0.830515	0.965239	NGR_b04960	putative short-chain dehydrogenases of various substrate specificities	ID=cds-ACP21958.1;Parent=gene-NGR_b04960;Dbxref=NCBI_GP:ACP21958.1;Name=ACP21958.1;gbkey=CDS;locus_tag=NGR_b04960;product=putative short-chain dehydrogenases of various substrate specificities;protein_id=ACP21958.1;transl_table=11
CP000874.1	Genbank	CDS	503309	504919	-	NGR_b04970	11.4533	1.31733	0.0490725	9.74e-159	5.7e-157	2.49205	NGR_b04970	conserved hypothetical protein	ID=cds-ACP21959.1;Parent=gene-NGR_b04970;Dbxref=NCBI_GP:ACP21959.1;Name=ACP21959.1;gbkey=CDS;locus_tag=NGR_b04970;product=conserved hypothetical protein;protein_id=ACP21959.1;transl_table=11
CP000874.1	Genbank	CDS	505007	506944	-	NGR_b04980	11.4893	1.35928	0.0748276	9.69e-74	2.79e-72	2.56557	NGR_b04980	conserved hypothetical protein	ID=cds-ACP21960.1;Parent=gene-NGR_b04980;Dbxref=NCBI_GP:ACP21960.1;Name=ACP21960.1;gbkey=CDS;locus_tag=NGR_b04980;product=conserved hypothetical protein;protein_id=ACP21960.1;transl_table=11
CP000874.1	Genbank	CDS	507011	507691	-	NGR_b04990	10.3002	1.02307	0.0629361	2.04e-59	4.82e-58	2.03224	NGR_b04990	hypothetical protein	ID=cds-ACP21961.1;Parent=gene-NGR_b04990;Dbxref=NCBI_GP:ACP21961.1;Name=ACP21961.1;gbkey=CDS;locus_tag=NGR_b04990;product=hypothetical protein;protein_id=ACP21961.1;transl_table=11
CP000874.1	Genbank	CDS	507815	508816	-	NGR_b05000	11.0182	0.96402	0.0515561	5.1e-78	1.57e-76	1.95074	NGR_b05000	conserved hypothetical protein	ID=cds-ACP21962.1;Parent=gene-NGR_b05000;Dbxref=NCBI_GP:ACP21962.1;Name=ACP21962.1;gbkey=CDS;locus_tag=NGR_b05000;product=conserved hypothetical protein;protein_id=ACP21962.1;transl_table=11
CP000874.1	Genbank	CDS	508813	509688	-	NGR_b05010	11.1583	1.01705	0.0488601	3.13e-96	1.13e-94	2.02378	NGR_b05010	conserved hypothetical protein	ID=cds-ACP21963.1;Parent=gene-NGR_b05010;Dbxref=NCBI_GP:ACP21963.1;Name=ACP21963.1;gbkey=CDS;locus_tag=NGR_b05010;product=conserved hypothetical protein;protein_id=ACP21963.1;transl_table=11
CP000874.1	Genbank	CDS	509701	509997	-	NGR_b05020	9.73047	0.840256	0.0697148	1.88e-33	2.74e-32	1.79037	NGR_b05020	hypothetical protein	ID=cds-ACP21964.1;Parent=gene-NGR_b05020;Dbxref=NCBI_GP:ACP21964.1;Name=ACP21964.1;gbkey=CDS;locus_tag=NGR_b05020;product=hypothetical protein;protein_id=ACP21964.1;transl_table=11
CP000874.1	Genbank	CDS	510127	511896	+	NGR_b05030	10.9773	-0.174878	0.0489192	0.000350444	0.000949101	0.885842	NGR_b05030	conserved hypothetical protein	ID=cds-ACP21965.1;Parent=gene-NGR_b05030;Dbxref=NCBI_GP:ACP21965.1;Name=ACP21965.1;gbkey=CDS;locus_tag=NGR_b05030;product=conserved hypothetical protein;protein_id=ACP21965.1;transl_table=11
CP000874.1	Genbank	CDS	512036	512851	+	NGR_b05040	12.66	1.21476	0.0495772	1.4e-132	7.2e-131	2.32102	NGR_b05040	putative periplasmic protein	ID=cds-ACP21966.1;Parent=gene-NGR_b05040;Dbxref=NCBI_GP:ACP21966.1;Name=ACP21966.1;gbkey=CDS;locus_tag=NGR_b05040;product=putative periplasmic protein;protein_id=ACP21966.1;transl_table=11
CP000874.1	Genbank	CDS	513270	514643	+	NGR_b05050	11.5207	0.55448	0.0481515	1.1e-30	1.48e-29	1.46864	NGR_b05050	conserved hypothetical protein	ID=cds-ACP21967.1;Parent=gene-NGR_b05050;Dbxref=NCBI_GP:ACP21967.1;Name=ACP21967.1;gbkey=CDS;locus_tag=NGR_b05050;product=conserved hypothetical protein;protein_id=ACP21967.1;transl_table=11
CP000874.1	Genbank	CDS	514752	515543	+	NGR_b05060	11.6156	-0.181053	0.0395939	4.81e-06	1.68e-05	0.882059	NGR_b05060	conserved hypothetical protein	ID=cds-ACP21968.1;Parent=gene-NGR_b05060;Dbxref=NCBI_GP:ACP21968.1;Name=ACP21968.1;gbkey=CDS;locus_tag=NGR_b05060;product=conserved hypothetical protein;protein_id=ACP21968.1;transl_table=11
CP000874.1	Genbank	CDS	515659	515985	+	NGR_b05070	10.1434	0.0334533	0.0538888	0.534742	0.630594	1.02346	NGR_b05070	hypothetical protein	ID=cds-ACP21969.1;Parent=gene-NGR_b05070;Dbxref=NCBI_GP:ACP21969.1;Name=ACP21969.1;gbkey=CDS;locus_tag=NGR_b05070;product=hypothetical protein;protein_id=ACP21969.1;transl_table=11
CP000874.1	Genbank	CDS	516183	516443	-	NGR_b05080	5.69256	0.0312136	0.211068	0.882434	0.915916	1.02187	NGR_b05080	phage integrase family protein	ID=cds-ACP21970.1;Parent=gene-NGR_b05080;Dbxref=NCBI_GP:ACP21970.1;Name=ACP21970.1;gbkey=CDS;locus_tag=NGR_b05080;product=phage integrase family protein;protein_id=ACP21970.1;transl_table=11
CP000874.1	Genbank	CDS	517278	517697	+	NGR_b05090	6.36864	-0.408221	0.183834	0.026378	0.0488371	0.753552	NGR_b05090	conserved hypothetical protein	ID=cds-ACP21971.1;Parent=gene-NGR_b05090;Dbxref=NCBI_GP:ACP21971.1;Name=ACP21971.1;gbkey=CDS;locus_tag=NGR_b05090;product=conserved hypothetical protein;protein_id=ACP21971.1;transl_table=11
CP000874.1	Genbank	CDS	518288	519916	-	NGR_b05100	9.51498	0.328416	0.0718031	4.79e-06	1.67e-05	1.25563	groEL3	60 kDa chaperonin 2	ID=cds-ACP21972.1;Parent=gene-NGR_b05100;Dbxref=NCBI_GP:ACP21972.1;Name=ACP21972.1;Note=protein Cpn60 2%3B GroEL protein 2;gbkey=CDS;gene=groEL3;locus_tag=NGR_b05100;product=60 kDa chaperonin 2;protein_id=ACP21972.1;transl_table=11
CP000874.1	Genbank	CDS	519946	520260	-	NGR_b05110	8.10015	0.303194	0.114916	0.00832995	0.0172794	1.23387	groES1	10 kDa chaperonin 2	ID=cds-ACP21973.1;Parent=gene-NGR_b05110;Dbxref=NCBI_GP:ACP21973.1;Name=ACP21973.1;Note=Protein Cpn10 2%3B groES protein 2;gbkey=CDS;gene=groES1;locus_tag=NGR_b05110;product=10 kDa chaperonin 2;protein_id=ACP21973.1;transl_table=11
CP000874.1	Genbank	CDS	520610	521071	+	NGR_b05130	7.31411	0.405009	0.1353	0.00275863	0.00636371	1.3241	NGR_b05130	probable heat shock protein%2C hsp20 family	ID=cds-ACP21974.1;Parent=gene-NGR_b05130;Dbxref=NCBI_GP:ACP21974.1;Name=ACP21974.1;gbkey=CDS;locus_tag=NGR_b05130;product=probable heat shock protein%2C hsp20 family;protein_id=ACP21974.1;transl_table=11
CP000874.1	Genbank	CDS	521852	522076	+	NGR_b05160	7.34036	-0.0835202	0.130896	0.523429	0.620417	0.943752	NGR_b05160	putative NADH-ubiquinone oxidoreductase	ID=cds-ACP21975.1;Parent=gene-NGR_b05160;Dbxref=NCBI_GP:ACP21975.1;Name=ACP21975.1;gbkey=CDS;locus_tag=NGR_b05160;product=putative NADH-ubiquinone oxidoreductase;protein_id=ACP21975.1;transl_table=11
CP000874.1	Genbank	CDS	522191	522553	-	NGR_b05170	11.4014	0.0446983	0.0472435	0.344084	0.444609	1.03147	NGR_b05170	conserved hypothetical protein	ID=cds-ACP21976.1;Parent=gene-NGR_b05170;Dbxref=NCBI_GP:ACP21976.1;Name=ACP21976.1;gbkey=CDS;locus_tag=NGR_b05170;product=conserved hypothetical protein;protein_id=ACP21976.1;transl_table=11
CP000874.1	Genbank	CDS	522677	522976	-	NGR_b05180	10.6288	0.0588679	0.0514566	0.252612	0.345265	1.04165	NGR_b05180	conserved hypothetical protein	ID=cds-ACP21977.1;Parent=gene-NGR_b05180;Dbxref=NCBI_GP:ACP21977.1;Name=ACP21977.1;gbkey=CDS;locus_tag=NGR_b05180;product=conserved hypothetical protein;protein_id=ACP21977.1;transl_table=11
CP000874.1	Genbank	CDS	523275	523991	-	NGR_b05190	7.82951	0.0297104	0.120485	0.805226	0.857532	1.02081	NGR_b05190	conserved hypothetical protein	ID=cds-ACP21978.1;Parent=gene-NGR_b05190;Dbxref=NCBI_GP:ACP21978.1;Name=ACP21978.1;gbkey=CDS;locus_tag=NGR_b05190;product=conserved hypothetical protein;protein_id=ACP21978.1;transl_table=11
CP000874.1	Genbank	CDS	524135	524446	-	NGR_b05200	6.56347	-0.591754	0.171592	0.000563472	0.00147579	0.663536	NGR_b05200	hypothetical protein	ID=cds-ACP21979.1;Parent=gene-NGR_b05200;Dbxref=NCBI_GP:ACP21979.1;Name=ACP21979.1;gbkey=CDS;locus_tag=NGR_b05200;product=hypothetical protein;protein_id=ACP21979.1;transl_table=11
CP000874.1	Genbank	CDS	524710	526092	+	NGR_b05210	6.46233	0.227397	0.167335	0.174169	0.254115	1.17072	NGR_b05210	putative transposase for insertion sequence NGRIS-20g	ID=cds-ACP21980.1;Parent=gene-NGR_b05210;Dbxref=NCBI_GP:ACP21980.1;Name=ACP21980.1;gbkey=CDS;locus_tag=NGR_b05210;product=putative transposase for insertion sequence NGRIS-20g;protein_id=ACP21980.1;transl_table=11
CP000874.1	Genbank	CDS	526403	527296	-	NGR_b05220	7.9139	-0.163278	0.109984	0.137661	0.207863	0.892994	NGR_b05220	putative LysR family transcriptional regulator	ID=cds-ACP21981.1;Parent=gene-NGR_b05220;Dbxref=NCBI_GP:ACP21981.1;Name=ACP21981.1;gbkey=CDS;locus_tag=NGR_b05220;product=putative LysR family transcriptional regulator;protein_id=ACP21981.1;transl_table=11
CP000874.1	Genbank	CDS	527396	527857	+	NGR_b05230	5.64792	0.0189249	0.231013	0.934709	0.955319	1.0132	NGR_b05230	conserved hypothetical protein	ID=cds-ACP21982.1;Parent=gene-NGR_b05230;Dbxref=NCBI_GP:ACP21982.1;Name=ACP21982.1;gbkey=CDS;locus_tag=NGR_b05230;product=conserved hypothetical protein;protein_id=ACP21982.1;transl_table=11
CP000874.1	Genbank	CDS	527926	528636	+	NGR_b05240	5.83654	-0.0777959	0.222873	0.727045	0.795305	0.947504	NGR_b05240	arylamine N-acetyltransferase	ID=cds-ACP21983.1;Parent=gene-NGR_b05240;Dbxref=NCBI_GP:ACP21983.1;Name=ACP21983.1;gbkey=CDS;locus_tag=NGR_b05240;product=arylamine N-acetyltransferase;protein_id=ACP21983.1;transl_table=11
CP000874.1	Genbank	CDS	529191	530093	-	NGR_b05250	6.80395	0.0642386	0.150832	0.670184	0.748094	1.04553	NGR_b05250	hypothetical protein	ID=cds-ACP21984.1;Parent=gene-NGR_b05250;Dbxref=NCBI_GP:ACP21984.1;Name=ACP21984.1;gbkey=CDS;locus_tag=NGR_b05250;product=hypothetical protein;protein_id=ACP21984.1;transl_table=11
CP000874.1	Genbank	CDS	530179	530898	-	NGR_b05260	6.59464	-0.068821	0.161782	0.67055	0.748373	0.953417	NGR_b05260	hypothetical protein	ID=cds-ACP21985.1;Parent=gene-NGR_b05260;Dbxref=NCBI_GP:ACP21985.1;Name=ACP21985.1;gbkey=CDS;locus_tag=NGR_b05260;product=hypothetical protein;protein_id=ACP21985.1;transl_table=11
CP000874.1	Genbank	CDS	531233	531991	-	NGR_b05270	7.95193	-0.456193	0.105467	1.52e-05	5e-05	0.728907	NGR_b05270	hypothetical protein	ID=cds-ACP21986.1;Parent=gene-NGR_b05270;Dbxref=NCBI_GP:ACP21986.1;Name=ACP21986.1;gbkey=CDS;locus_tag=NGR_b05270;product=hypothetical protein;protein_id=ACP21986.1;transl_table=11
CP000874.1	Genbank	CDS	531985	532848	-	NGR_b05280	8.1043	-0.415023	0.101696	4.48e-05	0.000138098	0.750007	NGR_b05280	putative methyltransferase type 11	ID=cds-ACP21987.1;Parent=gene-NGR_b05280;Dbxref=NCBI_GP:ACP21987.1;Name=ACP21987.1;gbkey=CDS;locus_tag=NGR_b05280;product=putative methyltransferase type 11;protein_id=ACP21987.1;transl_table=11
CP000874.1	Genbank	CDS	532903	534357	-	NGR_b05290	8.24798	0.236097	0.0957088	0.0136315	0.0270323	1.1778	NGR_b05290	hypothetical protein	ID=cds-ACP21988.1;Parent=gene-NGR_b05290;Dbxref=NCBI_GP:ACP21988.1;Name=ACP21988.1;gbkey=CDS;locus_tag=NGR_b05290;product=hypothetical protein;protein_id=ACP21988.1;transl_table=11
CP000874.1	Genbank	CDS	534699	535019	-	NGR_b05300	4.49125	-0.581304	0.332968	0.0808411	0.130902	0.66836	NGR_b05300	hypothetical protein	ID=cds-ACP21989.1;Parent=gene-NGR_b05300;Dbxref=NCBI_GP:ACP21989.1;Name=ACP21989.1;gbkey=CDS;locus_tag=NGR_b05300;product=hypothetical protein;protein_id=ACP21989.1;transl_table=11
CP000874.1	Genbank	CDS	534988	535710	-	NGR_b05310	4.49978	-0.454252	0.32842	0.166621	0.245156	0.729889	NGR_b05310	hypothetical protein	ID=cds-ACP21990.1;Parent=gene-NGR_b05310;Dbxref=NCBI_GP:ACP21990.1;Name=ACP21990.1;gbkey=CDS;locus_tag=NGR_b05310;product=hypothetical protein;protein_id=ACP21990.1;transl_table=11
CP000874.1	Genbank	CDS	535947	536660	-	NGR_b05320	7.39447	-0.263108	0.124327	0.0343235	0.0617038	0.833291	NGR_b05320	hypothetical protein	ID=cds-ACP21991.1;Parent=gene-NGR_b05320;Dbxref=NCBI_GP:ACP21991.1;Name=ACP21991.1;gbkey=CDS;locus_tag=NGR_b05320;product=hypothetical protein;protein_id=ACP21991.1;transl_table=11
CP000874.1	Genbank	CDS	536623	537057	-	NGR_b05330	7.51891	-0.183446	0.116086	0.114048	0.177233	0.880597	NGR_b05330	hypothetical protein	ID=cds-ACP21992.1;Parent=gene-NGR_b05330;Dbxref=NCBI_GP:ACP21992.1;Name=ACP21992.1;gbkey=CDS;locus_tag=NGR_b05330;product=hypothetical protein;protein_id=ACP21992.1;transl_table=11
CP000874.1	Genbank	CDS	537228	537908	+	NGR_b05340	7.53174	-0.176699	0.115149	0.124902	0.19156	0.884725	NGR_b05340	hypothetical protein	ID=cds-ACP21993.1;Parent=gene-NGR_b05340;Dbxref=NCBI_GP:ACP21993.1;Name=ACP21993.1;gbkey=CDS;locus_tag=NGR_b05340;product=hypothetical protein;protein_id=ACP21993.1;transl_table=11
CP000874.1	Genbank	CDS	537952	538140	+	NGR_b05350	6.11536	0.0829289	0.197881	0.675154	0.752729	1.05917	NGR_b05350	hypothetical protein	ID=cds-ACP21994.1;Parent=gene-NGR_b05350;Dbxref=NCBI_GP:ACP21994.1;Name=ACP21994.1;gbkey=CDS;locus_tag=NGR_b05350;product=hypothetical protein;protein_id=ACP21994.1;transl_table=11
CP000874.1	Genbank	CDS	538313	538906	-	NGR_b05360	8.85803	0.436963	0.0801007	4.89e-08	2.13e-07	1.35375	NGR_b05360	CrcB family protein	ID=cds-ACP21995.1;Parent=gene-NGR_b05360;Dbxref=NCBI_GP:ACP21995.1;Name=ACP21995.1;gbkey=CDS;locus_tag=NGR_b05360;product=CrcB family protein;protein_id=ACP21995.1;transl_table=11
CP000874.1	Genbank	CDS	538931	540205	-	NGR_b05370	7.98241	0.25241	0.12077	0.0366175	0.0652271	1.1912	NGR_b05370	major facilitator family transporter	ID=cds-ACP21996.1;Parent=gene-NGR_b05370;Dbxref=NCBI_GP:ACP21996.1;Name=ACP21996.1;gbkey=CDS;locus_tag=NGR_b05370;product=major facilitator family transporter;protein_id=ACP21996.1;transl_table=11
CP000874.1	Genbank	CDS	540284	540778	-	NGR_b05380	8.46474	0.299812	0.0866666	0.000541435	0.00142328	1.23098	NGR_b05380	conserved hypothetical protein	ID=cds-ACP21997.1;Parent=gene-NGR_b05380;Dbxref=NCBI_GP:ACP21997.1;Name=ACP21997.1;gbkey=CDS;locus_tag=NGR_b05380;product=conserved hypothetical protein;protein_id=ACP21997.1;transl_table=11
CP000874.1	Genbank	CDS	540892	541836	-	NGR_b05390	9.5985	0.0697706	0.0634597	0.271573	0.366977	1.04955	NGR_b05390	putative transcriptional regulator	ID=cds-ACP21998.1;Parent=gene-NGR_b05390;Dbxref=NCBI_GP:ACP21998.1;Name=ACP21998.1;gbkey=CDS;locus_tag=NGR_b05390;product=putative transcriptional regulator;protein_id=ACP21998.1;transl_table=11
CP000874.1	Genbank	CDS	542104	542934	+	NGR_b05400	6.74253	0.360997	0.152417	0.0178617	0.0344421	1.28431	bdhA1	D-beta-hydroxybutyrate dehydrogenase	ID=cds-ACP21999.1;Parent=gene-NGR_b05400;Dbxref=NCBI_GP:ACP21999.1;Name=ACP21999.1;Note=BDH%3B 3-hydroxybutyrate dehydrogenase%3B 3-HBDH;gbkey=CDS;gene=bdhA1;locus_tag=NGR_b05400;product=D-beta-hydroxybutyrate dehydrogenase;protein_id=ACP21999.1;transl_table=11
CP000874.1	Genbank	CDS	542961	544043	+	NGR_b05410	6.12267	0.779904	0.194854	6.27e-05	0.000189939	1.71702	NGR_b05410	putative esterase of the alpha-beta hydrolase superfamily	ID=cds-ACP22000.1;Parent=gene-NGR_b05410;Dbxref=NCBI_GP:ACP22000.1;Name=ACP22000.1;gbkey=CDS;locus_tag=NGR_b05410;product=putative esterase of the alpha-beta hydrolase superfamily;protein_id=ACP22000.1;transl_table=11
CP000874.1	Genbank	CDS	544633	545664	+	NGR_b05420	9.29269	3.10683	0.0952487	2.27e-233	1.61e-231	8.61488	NGR_b05420	conserved hypothetical protein	ID=cds-ACP22001.1;Parent=gene-NGR_b05420;Dbxref=NCBI_GP:ACP22001.1;Name=ACP22001.1;gbkey=CDS;locus_tag=NGR_b05420;product=conserved hypothetical protein;protein_id=ACP22001.1;transl_table=11
CP000874.1	Genbank	CDS	545807	546451	+	NGR_b05430	7.16942	1.19278	0.144097	1.26e-16	1.01e-15	2.28592	NGR_b05430	conserved hypothetical protein	ID=cds-ACP22002.1;Parent=gene-NGR_b05430;Dbxref=NCBI_GP:ACP22002.1;Name=ACP22002.1;gbkey=CDS;locus_tag=NGR_b05430;product=conserved hypothetical protein;protein_id=ACP22002.1;transl_table=11
CP000874.1	Genbank	CDS	546448	546921	+	NGR_b05440	7.19307	1.72204	0.152701	1.7e-29	2.22e-28	3.29904	NGR_b05440	conserved hypothetical DoxX-like protein	ID=cds-ACP22003.1;Parent=gene-NGR_b05440;Dbxref=NCBI_GP:ACP22003.1;Name=ACP22003.1;gbkey=CDS;locus_tag=NGR_b05440;product=conserved hypothetical DoxX-like protein;protein_id=ACP22003.1;transl_table=11
CP000874.1	Genbank	CDS	546925	548241	+	NGR_b05450	7.88516	1.48542	0.12052	6.64e-35	1.01e-33	2.79999	NGR_b05450	putative NADH dehydrogenase	ID=cds-ACP22004.1;Parent=gene-NGR_b05450;Dbxref=NCBI_GP:ACP22004.1;Name=ACP22004.1;gbkey=CDS;locus_tag=NGR_b05450;product=putative NADH dehydrogenase;protein_id=ACP22004.1;transl_table=11
CP000874.1	Genbank	CDS	548244	550166	+	NGR_b05460	7.21609	1.51825	0.145245	1.42e-25	1.65e-24	2.86443	NGR_b05460	putative adenylate cyclase	ID=cds-ACP22005.1;Parent=gene-NGR_b05460;Dbxref=NCBI_GP:ACP22005.1;Name=ACP22005.1;gbkey=CDS;locus_tag=NGR_b05460;product=putative adenylate cyclase;protein_id=ACP22005.1;transl_table=11
CP000874.1	Genbank	CDS	550102	550479	+	NGR_b05470	7.70075	-0.395528	0.1072	0.000224567	0.000627989	0.760211	NGR_b05470	hypothetical protein	ID=cds-ACP22006.1;Parent=gene-NGR_b05470;Dbxref=NCBI_GP:ACP22006.1;Name=ACP22006.1;gbkey=CDS;locus_tag=NGR_b05470;product=hypothetical protein;protein_id=ACP22006.1;transl_table=11
CP000874.1	Genbank	CDS	550930	551805	+	NGR_b05480	9.14171	-0.242325	0.0783834	0.00199121	0.00472015	0.845382	NGR_b05480	conserved hypothetical protein	ID=cds-ACP22007.1;Parent=gene-NGR_b05480;Dbxref=NCBI_GP:ACP22007.1;Name=ACP22007.1;gbkey=CDS;locus_tag=NGR_b05480;product=conserved hypothetical protein;protein_id=ACP22007.1;transl_table=11
CP000874.1	Genbank	CDS	551811	552707	-	NGR_b05490	6.85416	-0.523212	0.153975	0.000678731	0.00175414	0.695821	NGR_b05490	putative transposase number 2 for insertion sequence NGRIS-5d	ID=cds-ACP22008.1;Parent=gene-NGR_b05490;Dbxref=NCBI_GP:ACP22008.1;Name=ACP22008.1;gbkey=CDS;locus_tag=NGR_b05490;product=putative transposase number 2 for insertion sequence NGRIS-5d;protein_id=ACP22008.1;transl_table=11
CP000874.1	Genbank	CDS	552704	554218	-	NGR_b05500	6.30184	-0.719448	0.179924	6.37e-05	0.000192643	0.60733	NGR_b05500	putative transposase number 1 for insertion sequence NGRIS-5d	ID=cds-ACP22009.1;Parent=gene-NGR_b05500;Dbxref=NCBI_GP:ACP22009.1;Name=ACP22009.1;gbkey=CDS;locus_tag=NGR_b05500;product=putative transposase number 1 for insertion sequence NGRIS-5d;protein_id=ACP22009.1;transl_table=11
CP000874.1	Genbank	CDS	554418	554678	-	NGR_b05510	7.88182	-0.185903	0.103192	0.0716198	0.118047	0.879099	NGR_b05510	hypothetical protein	ID=cds-ACP22010.1;Parent=gene-NGR_b05510;Dbxref=NCBI_GP:ACP22010.1;Name=ACP22010.1;gbkey=CDS;locus_tag=NGR_b05510;product=hypothetical protein;protein_id=ACP22010.1;transl_table=11
CP000874.1	Genbank	CDS	554762	555505	-	NGR_b05520	8.24184	-0.167773	0.0925498	0.069865	0.115569	0.890216	NGR_b05520	putative TetR family transcriptional regulatory protein	ID=cds-ACP22011.1;Parent=gene-NGR_b05520;Dbxref=NCBI_GP:ACP22011.1;Name=ACP22011.1;gbkey=CDS;locus_tag=NGR_b05520;product=putative TetR family transcriptional regulatory protein;protein_id=ACP22011.1;transl_table=11
CP000874.1	Genbank	CDS	555467	555919	+	NGR_b05530	7.31935	-0.377788	0.132941	0.00448632	0.00985186	0.769617	NGR_b05530	putative translation initiation inhibitor	ID=cds-ACP22012.1;Parent=gene-NGR_b05530;Dbxref=NCBI_GP:ACP22012.1;Name=ACP22012.1;gbkey=CDS;locus_tag=NGR_b05530;product=putative translation initiation inhibitor;protein_id=ACP22012.1;transl_table=11
CP000874.1	Genbank	CDS	556280	556738	+	NGR_b05540	7.18992	-0.460891	0.136132	0.000710168	0.00182805	0.726538	NGR_b05540	hypothetical protein	ID=cds-ACP22013.1;Parent=gene-NGR_b05540;Dbxref=NCBI_GP:ACP22013.1;Name=ACP22013.1;gbkey=CDS;locus_tag=NGR_b05540;product=hypothetical protein;protein_id=ACP22013.1;transl_table=11
CP000874.1	Genbank	CDS	556814	557062	+	NGR_b05550	6.20642	-0.424244	0.199142	0.0331414	0.0597789	0.745229	NGR_b05550	hypothetical protein	ID=cds-ACP22014.1;Parent=gene-NGR_b05550;Dbxref=NCBI_GP:ACP22014.1;Name=ACP22014.1;gbkey=CDS;locus_tag=NGR_b05550;product=hypothetical protein;protein_id=ACP22014.1;transl_table=11
CP000874.1	Genbank	CDS	557059	558612	-	NGR_b05560	7.81063	-0.1448	0.105735	0.170854	0.250299	0.904505	NGR_b05560	epoxide hydrolase	ID=cds-ACP22015.1;Parent=gene-NGR_b05560;Dbxref=NCBI_GP:ACP22015.1;Name=ACP22015.1;gbkey=CDS;locus_tag=NGR_b05560;product=epoxide hydrolase;protein_id=ACP22015.1;transl_table=11
CP000874.1	Genbank	CDS	559033	559797	+	NGR_b05570	9.76428	-0.0173764	0.0675037	0.796859	0.85186	0.988028	NGR_b05570	putative transcriptional regulator	ID=cds-ACP22016.1;Parent=gene-NGR_b05570;Dbxref=NCBI_GP:ACP22016.1;Name=ACP22016.1;gbkey=CDS;locus_tag=NGR_b05570;product=putative transcriptional regulator;protein_id=ACP22016.1;transl_table=11
CP000874.1	Genbank	CDS	559839	560054	+	NGR_b05580	9.95682	0.143249	0.0688086	0.0373568	0.0662692	1.10439	NGR_b05580	conserved hypothetical protein	ID=cds-ACP22017.1;Parent=gene-NGR_b05580;Dbxref=NCBI_GP:ACP22017.1;Name=ACP22017.1;gbkey=CDS;locus_tag=NGR_b05580;product=conserved hypothetical protein;protein_id=ACP22017.1;transl_table=11
CP000874.1	Genbank	CDS	560088	561029	+	NGR_b05590	10.8957	0.208566	0.06926	0.00260093	0.00603751	1.15554	NGR_b05590	putative hydrolase or acyltransferase	ID=cds-ACP22018.1;Parent=gene-NGR_b05590;Dbxref=NCBI_GP:ACP22018.1;Name=ACP22018.1;Note=alpha/beta hydrolase superfamily;gbkey=CDS;locus_tag=NGR_b05590;product=putative hydrolase or acyltransferase;protein_id=ACP22018.1;transl_table=11
CP000874.1	Genbank	CDS	561270	561434	-	NGR_b05600	8.9732	-0.0954021	0.0737706	0.195932	0.2796	0.936011	NGR_b05600	hypothetical protein	ID=cds-ACP22019.1;Parent=gene-NGR_b05600;Dbxref=NCBI_GP:ACP22019.1;Name=ACP22019.1;gbkey=CDS;locus_tag=NGR_b05600;product=hypothetical protein;protein_id=ACP22019.1;transl_table=11
CP000874.1	Genbank	CDS	561436	561999	-	NGR_b05610	9.89457	-0.110264	0.0580552	0.0575245	0.0973295	0.926418	NGR_b05610	hypothetical protein	ID=cds-ACP22020.1;Parent=gene-NGR_b05610;Dbxref=NCBI_GP:ACP22020.1;Name=ACP22020.1;gbkey=CDS;locus_tag=NGR_b05610;product=hypothetical protein;protein_id=ACP22020.1;transl_table=11
CP000874.1	Genbank	CDS	562078	562323	-	NGR_b05620	8.59386	-0.10766	0.0828274	0.193667	0.277535	0.928092	NGR_b05620	hypothetical protein	ID=cds-ACP22021.1;Parent=gene-NGR_b05620;Dbxref=NCBI_GP:ACP22021.1;Name=ACP22021.1;gbkey=CDS;locus_tag=NGR_b05620;product=hypothetical protein;protein_id=ACP22021.1;transl_table=11
CP000874.1	Genbank	CDS	562286	563245	-	NGR_b05630	7.44753	-0.200829	0.117678	0.0878973	0.140561	0.87005	NGR_b05630	hypothetical protein	ID=cds-ACP22022.1;Parent=gene-NGR_b05630;Dbxref=NCBI_GP:ACP22022.1;Name=ACP22022.1;gbkey=CDS;locus_tag=NGR_b05630;product=hypothetical protein;protein_id=ACP22022.1;transl_table=11
CP000874.1	Genbank	CDS	563378	563833	-	NGR_b05640	7.24017	-0.266778	0.136039	0.0498736	0.0857124	0.831174	NGR_b05640	putative cytoplasmic protein	ID=cds-ACP22023.1;Parent=gene-NGR_b05640;Dbxref=NCBI_GP:ACP22023.1;Name=ACP22023.1;gbkey=CDS;locus_tag=NGR_b05640;product=putative cytoplasmic protein;protein_id=ACP22023.1;transl_table=11
CP000874.1	Genbank	CDS	563858	564268	-	NGR_b05650	6.46721	-0.217008	0.178384	0.223787	0.311731	0.860348	NGR_b05650	Cupin domain protein	ID=cds-ACP22024.1;Parent=gene-NGR_b05650;Dbxref=NCBI_GP:ACP22024.1;Name=ACP22024.1;gbkey=CDS;locus_tag=NGR_b05650;product=Cupin domain protein;protein_id=ACP22024.1;transl_table=11
CP000874.1	Genbank	CDS	564432	565640	-	NGR_b05660	7.42255	-0.136765	0.12689	0.281115	0.377968	0.909557	NGR_b05660	predicted NADH dehydrogenase%2C FAD-containing subunit	ID=cds-ACP22025.1;Parent=gene-NGR_b05660;Dbxref=NCBI_GP:ACP22025.1;Name=ACP22025.1;gbkey=CDS;locus_tag=NGR_b05660;product=predicted NADH dehydrogenase%2C FAD-containing subunit;protein_id=ACP22025.1;transl_table=11
CP000874.1	Genbank	CDS	565922	566461	+	NGR_b05670	7.52054	-0.346823	0.116407	0.00288818	0.00663879	0.786314	NGR_b05670	predicted transcriptional regulator	ID=cds-ACP22026.1;Parent=gene-NGR_b05670;Dbxref=NCBI_GP:ACP22026.1;Name=ACP22026.1;gbkey=CDS;locus_tag=NGR_b05670;product=predicted transcriptional regulator;protein_id=ACP22026.1;transl_table=11
CP000874.1	Genbank	CDS	566583	567089	-	NGR_b05680	9.55408	0.0972572	0.072049	0.177056	0.257627	1.06974	msrA1	peptide methionine sulfoxide reductase MsrA 3	ID=cds-ACP22027.1;Parent=gene-NGR_b05680;Dbxref=NCBI_GP:ACP22027.1;Name=ACP22027.1;Note=protein-methionine-S-oxide reductase 3%3B peptide-methionine (S)-S-oxidereductase 3%3B peptide Met(O) reductase 3;gbkey=CDS;gene=msrA1;locus_tag=NGR_b05680;product=peptide methionine sulfoxide reductase MsrA 3;protein_id=ACP22027.1;transl_table=11
CP000874.1	Genbank	CDS	567090	567533	-	NGR_b05690	9.21452	0.142646	0.0826142	0.0842295	0.135673	1.10393	msrB1	peptide methionine sulfoxide reductase MsrB 1	ID=cds-ACP22028.1;Parent=gene-NGR_b05690;Dbxref=NCBI_GP:ACP22028.1;Name=ACP22028.1;gbkey=CDS;gene=msrB1;locus_tag=NGR_b05690;product=peptide methionine sulfoxide reductase MsrB 1;protein_id=ACP22028.1;transl_table=11
CP000874.1	Genbank	CDS	567580	569040	-	NGR_b05700	8.88307	0.077471	0.0826934	0.348838	0.448795	1.05517	NGR_b05700	Indoleacetamide hydrolase	ID=cds-ACP22029.1;Parent=gene-NGR_b05700;Dbxref=NCBI_GP:ACP22029.1;Name=ACP22029.1;Note=IAH%3B Indole-3-acetamidehydrolase;gbkey=CDS;locus_tag=NGR_b05700;product=Indoleacetamide hydrolase;protein_id=ACP22029.1;transl_table=11
CP000874.1	Genbank	CDS	569135	569632	-	NGR_b05710	7.25805	0.130142	0.126548	0.30376	0.403116	1.0944	NGR_b05710	conserved hypothetical protein	ID=cds-ACP22030.1;Parent=gene-NGR_b05710;Dbxref=NCBI_GP:ACP22030.1;Name=ACP22030.1;gbkey=CDS;locus_tag=NGR_b05710;product=conserved hypothetical protein;protein_id=ACP22030.1;transl_table=11
CP000874.1	Genbank	CDS	569919	570917	-	NGR_b05720	8.46009	0.251737	0.0933377	0.00699561	0.0147537	1.19064	trxB1	thioredoxin reductase	ID=cds-ACP22031.1;Parent=gene-NGR_b05720;Dbxref=NCBI_GP:ACP22031.1;Name=ACP22031.1;Note=TRXR;gbkey=CDS;gene=trxB1;locus_tag=NGR_b05720;product=thioredoxin reductase;protein_id=ACP22031.1;transl_table=11
CP000874.1	Genbank	CDS	571233	571763	-	NGR_b05730	8.39988	0.369896	0.0971782	0.000141021	0.000406531	1.29226	NGR_b05730	conserved hypothetical protein	ID=cds-ACP22032.1;Parent=gene-NGR_b05730;Dbxref=NCBI_GP:ACP22032.1;Name=ACP22032.1;gbkey=CDS;locus_tag=NGR_b05730;product=conserved hypothetical protein;protein_id=ACP22032.1;transl_table=11
CP000874.1	Genbank	CDS	572052	572672	+	NGR_b05740	9.66344	-0.145719	0.0656707	0.0264915	0.0490333	0.903929	NGR_b05740	putative transcriptional regulator%2C TetR family	ID=cds-ACP22033.1;Parent=gene-NGR_b05740;Dbxref=NCBI_GP:ACP22033.1;Name=ACP22033.1;gbkey=CDS;locus_tag=NGR_b05740;product=putative transcriptional regulator%2C TetR family;protein_id=ACP22033.1;transl_table=11
CP000874.1	Genbank	CDS	573764	575527	-	NGR_b05760	10.2641	-0.0392617	0.0632086	0.534504	0.630504	0.973153	NGR_b05760	probable adenylate class-3/4/guanylyl cyclase	ID=cds-ACP22034.1;Parent=gene-NGR_b05760;Dbxref=NCBI_GP:ACP22034.1;Name=ACP22034.1;gbkey=CDS;locus_tag=NGR_b05760;product=probable adenylate class-3/4/guanylyl cyclase;protein_id=ACP22034.1;transl_table=11
CP000874.1	Genbank	CDS	576294	578255	-	NGR_b05770	8.39633	-0.510921	0.0886466	8.24e-09	3.83e-08	0.701774	NGR_b05770	L-isoaspartyl protein carboxyl methyltransferase protein	ID=cds-ACP22035.1;Parent=gene-NGR_b05770;Dbxref=NCBI_GP:ACP22035.1;Name=ACP22035.1;gbkey=CDS;locus_tag=NGR_b05770;product=L-isoaspartyl protein carboxyl methyltransferase protein;protein_id=ACP22035.1;transl_table=11
CP000874.1	Genbank	CDS	578524	578766	+	NGR_b05780	6.8165	-0.512691	0.151171	0.000695191	0.0017938	0.700914	NGR_b05780	transposase	ID=cds-ACP22036.1;Parent=gene-NGR_b05780;Dbxref=NCBI_GP:ACP22036.1;Name=ACP22036.1;gbkey=CDS;locus_tag=NGR_b05780;product=transposase;protein_id=ACP22036.1;transl_table=11
CP000874.1	Genbank	CDS	578763	579029	+	NGR_b05790	7.0144	-0.538018	0.143198	0.00017186	0.000488225	0.688716	NGR_b05790	putative transposase	ID=cds-ACP22037.1;Parent=gene-NGR_b05790;Dbxref=NCBI_GP:ACP22037.1;Name=ACP22037.1;gbkey=CDS;locus_tag=NGR_b05790;product=putative transposase;protein_id=ACP22037.1;transl_table=11
CP000874.1	Genbank	CDS	579160	579477	-	NGR_b05800	5.53821	0.219617	0.245054	0.370147	0.471689	1.16442	NGR_b05800	small heat shock protein	ID=cds-ACP22038.1;Parent=gene-NGR_b05800;Dbxref=NCBI_GP:ACP22038.1;Name=ACP22038.1;gbkey=CDS;locus_tag=NGR_b05800;product=small heat shock protein;protein_id=ACP22038.1;transl_table=11
CP000874.1	Genbank	CDS	579660	579974	+	NGR_b05810	7.07106	0.0901377	0.152537	0.554573	0.649893	1.06447	groES2	10 kDa chaperonin 2	ID=cds-ACP22039.1;Parent=gene-NGR_b05810;Dbxref=NCBI_GP:ACP22039.1;Name=ACP22039.1;Note=Protein Cpn10 2%3B groES protein 2;gbkey=CDS;gene=groES2;locus_tag=NGR_b05810;product=10 kDa chaperonin 2;protein_id=ACP22039.1;transl_table=11
CP000874.1	Genbank	CDS	580029	581657	+	NGR_b05820	8.07534	0.0874544	0.108367	0.419653	0.522276	1.06249	groEL4	60 kDa chaperonin 2	ID=cds-ACP22040.1;Parent=gene-NGR_b05820;Dbxref=NCBI_GP:ACP22040.1;Name=ACP22040.1;Note=protein Cpn60 2%3B GroEL protein 2;gbkey=CDS;gene=groEL4;locus_tag=NGR_b05820;product=60 kDa chaperonin 2;protein_id=ACP22040.1;transl_table=11
CP000874.1	Genbank	CDS	581789	583183	+	NGR_b05830	6.67632	0.021	0.165763	0.899188	0.927697	1.01466	degQ	protease do precursor	ID=cds-ACP22041.1;Parent=gene-NGR_b05830;Dbxref=NCBI_GP:ACP22041.1;Name=ACP22041.1;gbkey=CDS;gene=degQ;locus_tag=NGR_b05830;product=protease do precursor;protein_id=ACP22041.1;transl_table=11
CP000874.1	Genbank	CDS	583233	583544	+	NGR_b05840	4.88369	0.530358	0.301278	0.0783461	0.127345	1.44429	NGR_b05840	conserved hypothetical protein	ID=cds-ACP22042.1;Parent=gene-NGR_b05840;Dbxref=NCBI_GP:ACP22042.1;Name=ACP22042.1;gbkey=CDS;locus_tag=NGR_b05840;product=conserved hypothetical protein;protein_id=ACP22042.1;transl_table=11
CP000874.1	Genbank	CDS	583898	584104	+	NGR_b05850	4.23845	-0.0265707	0.365272	0.942011	0.960497	0.981751	NGR_b05850	hypothetical protein	ID=cds-ACP22043.1;Parent=gene-NGR_b05850;Dbxref=NCBI_GP:ACP22043.1;Name=ACP22043.1;gbkey=CDS;locus_tag=NGR_b05850;product=hypothetical protein;protein_id=ACP22043.1;transl_table=11
CP000874.1	Genbank	CDS	584117	584770	-	NGR_b05860	5.65404	-0.157195	0.22398	0.482788	0.584261	0.896767	NGR_b05860	putative carboxy-terminus of transposase for insertion sequence NGRIS-7d	ID=cds-ACP22044.1;Parent=gene-NGR_b05860;Dbxref=NCBI_GP:ACP22044.1;Name=ACP22044.1;gbkey=CDS;locus_tag=NGR_b05860;product=putative carboxy-terminus of transposase for insertion sequence NGRIS-7d;protein_id=ACP22044.1;transl_table=11
CP000874.1	Genbank	CDS	584709	585068	-	NGR_b05870	-2.7655	1.01736	3.74501	0.785885	0.842225	2.02421	NGR_b05870	putative amino-terminus of transposase for insertion sequence NGRIS-7d	ID=cds-ACP22045.1;Parent=gene-NGR_b05870;Dbxref=NCBI_GP:ACP22045.1;Name=ACP22045.1;gbkey=CDS;locus_tag=NGR_b05870;product=putative amino-terminus of transposase for insertion sequence NGRIS-7d;protein_id=ACP22045.1;transl_table=11
CP000874.1	Genbank	CDS	585471	586649	-	NGR_b05880	0.400372	1.30647	1.49172	0.381129	0.483715	2.47336	NGR_b05880	putative transposase number 2 for insertion sequence NGRIS-16a	ID=cds-ACP22046.1;Parent=gene-NGR_b05880;Dbxref=NCBI_GP:ACP22046.1;Name=ACP22046.1;gbkey=CDS;locus_tag=NGR_b05880;product=putative transposase number 2 for insertion sequence NGRIS-16a;protein_id=ACP22046.1;transl_table=11
CP000874.1	Genbank	CDS	586662	587522	-	NGR_b05890	3.72971	-0.614211	0.466203	0.18768	0.270701	0.653287	NGR_b05890	putative transposase number 1 for insertion sequence NGRIS-16a	ID=cds-ACP22047.1;Parent=gene-NGR_b05890;Dbxref=NCBI_GP:ACP22047.1;Name=ACP22047.1;gbkey=CDS;locus_tag=NGR_b05890;product=putative transposase number 1 for insertion sequence NGRIS-16a;protein_id=ACP22047.1;transl_table=11
CP000874.1	Genbank	CDS	587804	588487	-	NGR_b05900	6.83732	-0.319664	0.151869	0.0353031	0.0632179	0.801257	NGR_b05900	putative amino acid ABC transporter%2C substrate-binding protein	ID=cds-ACP22048.1;Parent=gene-NGR_b05900;Dbxref=NCBI_GP:ACP22048.1;Name=ACP22048.1;gbkey=CDS;locus_tag=NGR_b05900;product=putative amino acid ABC transporter%2C substrate-binding protein;protein_id=ACP22048.1;transl_table=11
CP000874.1	Genbank	CDS	588493	589266	-	NGR_b05910	7.39403	-0.0709351	0.128608	0.58125	0.673317	0.952021	hpaI1	2%2C4-dihydroxyhept-2-ene-1%2C7-dioic acid aldolase	ID=cds-ACP22049.1;Parent=gene-NGR_b05910;Dbxref=NCBI_GP:ACP22049.1;Name=ACP22049.1;Note=HHEDaldolase;gbkey=CDS;gene=hpaI1;locus_tag=NGR_b05910;product=2%2C4-dihydroxyhept-2-ene-1%2C7-dioic acid aldolase;protein_id=ACP22049.1;transl_table=11
CP000874.1	Genbank	CDS	589275	590057	-	NGR_b05920	7.71527	-0.0680397	0.119325	0.56854	0.661845	0.953933	hpaH1	2-oxo-hepta-3-ene-1%2C7-dioic acid hydratase	ID=cds-ACP22050.1;Parent=gene-NGR_b05920;Dbxref=NCBI_GP:ACP22050.1;Name=ACP22050.1;Note=OHEDhydratase;gbkey=CDS;gene=hpaH1;locus_tag=NGR_b05920;product=2-oxo-hepta-3-ene-1%2C7-dioic acid hydratase;protein_id=ACP22050.1;transl_table=11
CP000874.1	Genbank	CDS	590082	590975	-	NGR_b05930	8.50367	-0.288263	0.0964464	0.00280033	0.00645299	0.818887	NGR_b05930	catechol 1%2C2-dioxygenase protein	ID=cds-ACP22051.1;Parent=gene-NGR_b05930;Dbxref=NCBI_GP:ACP22051.1;Name=ACP22051.1;gbkey=CDS;locus_tag=NGR_b05930;product=catechol 1%2C2-dioxygenase protein;protein_id=ACP22051.1;transl_table=11
CP000874.1	Genbank	CDS	591230	591967	+	NGR_b05940	7.68114	0.121103	0.116878	0.300132	0.399206	1.08757	NGR_b05940	putative transcriptional regulator	ID=cds-ACP22052.1;Parent=gene-NGR_b05940;Dbxref=NCBI_GP:ACP22052.1;Name=ACP22052.1;gbkey=CDS;locus_tag=NGR_b05940;product=putative transcriptional regulator;protein_id=ACP22052.1;transl_table=11
CP000874.1	Genbank	CDS	591967	592788	+	NGR_b05950	7.15467	0.443484	0.135847	0.00109628	0.00272821	1.35988	NGR_b05950	putative sugar phosphate isomerases/epimerase	ID=cds-ACP22053.1;Parent=gene-NGR_b05950;Dbxref=NCBI_GP:ACP22053.1;Name=ACP22053.1;gbkey=CDS;locus_tag=NGR_b05950;product=putative sugar phosphate isomerases/epimerase;protein_id=ACP22053.1;transl_table=11
CP000874.1	Genbank	CDS	592835	593503	+	NGR_b05960	5.79134	0.576632	0.2159	0.00756645	0.0158384	1.49136	NGR_b05960	probable amino acid ABC transporter%2C permease protein	ID=cds-ACP22054.1;Parent=gene-NGR_b05960;Dbxref=NCBI_GP:ACP22054.1;Name=ACP22054.1;gbkey=CDS;locus_tag=NGR_b05960;product=probable amino acid ABC transporter%2C permease protein;protein_id=ACP22054.1;transl_table=11
CP000874.1	Genbank	CDS	593513	594163	+	NGR_b05970	6.38895	-0.281996	0.175172	0.107437	0.167892	0.822453	NGR_b05970	putative ABC-type amino acid transport system%2C permease component	ID=cds-ACP22055.1;Parent=gene-NGR_b05970;Dbxref=NCBI_GP:ACP22055.1;Name=ACP22055.1;gbkey=CDS;locus_tag=NGR_b05970;product=putative ABC-type amino acid transport system%2C permease component;protein_id=ACP22055.1;transl_table=11
CP000874.1	Genbank	CDS	594205	595029	+	NGR_b05980	6.33982	0.15915	0.177679	0.370402	0.471921	1.11663	NGR_b05980	probable amino acid ABC transporter%2C substrate-binding protein	ID=cds-ACP22056.1;Parent=gene-NGR_b05980;Dbxref=NCBI_GP:ACP22056.1;Name=ACP22056.1;gbkey=CDS;locus_tag=NGR_b05980;product=probable amino acid ABC transporter%2C substrate-binding protein;protein_id=ACP22056.1;transl_table=11
CP000874.1	Genbank	CDS	595151	595912	+	NGR_b05990	6.34828	0.380469	0.18117	0.0357226	0.0639053	1.30177	NGR_b05990	predicted ABC-type polar amino acid transport system%2C ATPase component	ID=cds-ACP22057.1;Parent=gene-NGR_b05990;Dbxref=NCBI_GP:ACP22057.1;Name=ACP22057.1;gbkey=CDS;locus_tag=NGR_b05990;product=predicted ABC-type polar amino acid transport system%2C ATPase component;protein_id=ACP22057.1;transl_table=11
CP000874.1	Genbank	CDS	595925	596791	+	NGR_b06000	6.41724	0.0749667	0.174245	0.667024	0.745729	1.05334	NGR_b06000	putative Shikimate 5-dehydrogenase	ID=cds-ACP22058.1;Parent=gene-NGR_b06000;Dbxref=NCBI_GP:ACP22058.1;Name=ACP22058.1;gbkey=CDS;locus_tag=NGR_b06000;product=putative Shikimate 5-dehydrogenase;protein_id=ACP22058.1;transl_table=11
CP000874.1	Genbank	CDS	596806	597174	+	NGR_b06010	5.50244	0.0822854	0.227006	0.716992	0.786848	1.05869	NGR_b06010	5-carboxymethyl-2-hydroxymuconate delta isomerase protein	ID=cds-ACP22059.1;Parent=gene-NGR_b06010;Dbxref=NCBI_GP:ACP22059.1;Name=ACP22059.1;gbkey=CDS;locus_tag=NGR_b06010;product=5-carboxymethyl-2-hydroxymuconate delta isomerase protein;protein_id=ACP22059.1;transl_table=11
CP000874.1	Genbank	CDS	597208	597657	+	NGR_b06020	4.9856	0.218879	0.281	0.436023	0.538179	1.16383	aroQ1	3-dehydroquinate dehydratase	ID=cds-ACP22060.1;Parent=gene-NGR_b06020;Dbxref=NCBI_GP:ACP22060.1;Name=ACP22060.1;Note=3-dehydroquinase%3B Type IIDHQase;gbkey=CDS;gene=aroQ1;locus_tag=NGR_b06020;product=3-dehydroquinate dehydratase;protein_id=ACP22060.1;transl_table=11
CP000874.1	Genbank	CDS	597665	598702	+	NGR_b06030	7.15563	-0.0830027	0.136636	0.543536	0.639635	0.944091	NGR_b06030	probable oxidoreductase	ID=cds-ACP22061.1;Parent=gene-NGR_b06030;Dbxref=NCBI_GP:ACP22061.1;Name=ACP22061.1;gbkey=CDS;locus_tag=NGR_b06030;product=probable oxidoreductase;protein_id=ACP22061.1;transl_table=11
CP000874.1	Genbank	CDS	599033	599584	-	NGR_b06040	8.69399	-0.538623	0.0788533	8.45e-12	5.03e-11	0.688428	NGR_b06040	phage integrase family protein	ID=cds-ACP22062.1;Parent=gene-NGR_b06040;Dbxref=NCBI_GP:ACP22062.1;Name=ACP22062.1;gbkey=CDS;locus_tag=NGR_b06040;product=phage integrase family protein;protein_id=ACP22062.1;transl_table=11
CP000874.1	Genbank	CDS	599782	602091	-	NGR_b06050	9.78183	-0.162721	0.0600399	0.00672409	0.014223	0.893339	NGR_b06050	probable adenylate class-3/4/guanylyl cyclase	ID=cds-ACP22063.1;Parent=gene-NGR_b06050;Dbxref=NCBI_GP:ACP22063.1;Name=ACP22063.1;gbkey=CDS;locus_tag=NGR_b06050;product=probable adenylate class-3/4/guanylyl cyclase;protein_id=ACP22063.1;transl_table=11
CP000874.1	Genbank	CDS	602417	603859	-	NGR_b06060	6.54103	0.0316463	0.162703	0.845781	0.888677	1.02218	NGR_b06060	putative ATPase component of various ABC-type transport system	ID=cds-ACP22064.1;Parent=gene-NGR_b06060;Dbxref=NCBI_GP:ACP22064.1;Name=ACP22064.1;gbkey=CDS;locus_tag=NGR_b06060;product=putative ATPase component of various ABC-type transport system;protein_id=ACP22064.1;transl_table=11
CP000874.1	Genbank	CDS	603856	604674	-	NGR_b06070	5.40631	-0.0887407	0.260515	0.733378	0.800873	0.940343	NGR_b06070	putative ABC transport system permease protein	ID=cds-ACP22065.1;Parent=gene-NGR_b06070;Dbxref=NCBI_GP:ACP22065.1;Name=ACP22065.1;gbkey=CDS;locus_tag=NGR_b06070;product=putative ABC transport system permease protein;protein_id=ACP22065.1;transl_table=11
CP000874.1	Genbank	CDS	604671	605609	-	NGR_b06080	6.10213	0.00335151	0.194856	0.986277	0.98964	1.00233	NGR_b06080	putative ABC-type dipeptide/oligopeptide/nickel transport system%2C permease component	ID=cds-ACP22066.1;Parent=gene-NGR_b06080;Dbxref=NCBI_GP:ACP22066.1;Name=ACP22066.1;gbkey=CDS;locus_tag=NGR_b06080;product=putative ABC-type dipeptide/oligopeptide/nickel transport system%2C permease component;protein_id=ACP22066.1;transl_table=11
CP000874.1	Genbank	CDS	605622	607142	-	NGR_b06090	7.30134	0.20425	0.141686	0.149423	0.223165	1.15209	NGR_b06090	putative ABC-type dipeptide transport system%2C periplasmic component	ID=cds-ACP22067.1;Parent=gene-NGR_b06090;Dbxref=NCBI_GP:ACP22067.1;Name=ACP22067.1;gbkey=CDS;locus_tag=NGR_b06090;product=putative ABC-type dipeptide transport system%2C periplasmic component;protein_id=ACP22067.1;transl_table=11
CP000874.1	Genbank	CDS	607334	607735	+	NGR_b06100	7.58562	0.246056	0.121282	0.04248	0.0744186	1.18596	NGR_b06100	hypothetical protein	ID=cds-ACP22068.1;Parent=gene-NGR_b06100;Dbxref=NCBI_GP:ACP22068.1;Name=ACP22068.1;gbkey=CDS;locus_tag=NGR_b06100;product=hypothetical protein;protein_id=ACP22068.1;transl_table=11
CP000874.1	Genbank	CDS	607802	609172	+	NGR_b06110	8.48483	0.247841	0.0892465	0.00548567	0.0118208	1.18743	NGR_b06110	putative uncharacterized iron-regulated membrane protein	ID=cds-ACP22069.1;Parent=gene-NGR_b06110;Dbxref=NCBI_GP:ACP22069.1;Name=ACP22069.1;gbkey=CDS;locus_tag=NGR_b06110;product=putative uncharacterized iron-regulated membrane protein;protein_id=ACP22069.1;transl_table=11
CP000874.1	Genbank	CDS	609295	609825	+	NGR_b06120	8.56932	-0.161839	0.090783	0.0746346	0.122297	0.893885	NGR_b06120	hypothetical protein	ID=cds-ACP22070.1;Parent=gene-NGR_b06120;Dbxref=NCBI_GP:ACP22070.1;Name=ACP22070.1;gbkey=CDS;locus_tag=NGR_b06120;product=hypothetical protein;protein_id=ACP22070.1;transl_table=11
CP000874.1	Genbank	CDS	609870	611477	+	NGR_b06130	8.51769	-0.18426	0.0879712	0.0362106	0.0646095	0.8801	NGR_b06130	possible Copper export protein	ID=cds-ACP22071.1;Parent=gene-NGR_b06130;Dbxref=NCBI_GP:ACP22071.1;Name=ACP22071.1;gbkey=CDS;locus_tag=NGR_b06130;product=possible Copper export protein;protein_id=ACP22071.1;transl_table=11
CP000874.1	Genbank	CDS	611891	612532	-	NGR_b06140	9.97512	-0.224008	0.0618434	0.000292133	0.00080094	0.856184	NGR_b06140	conserved hypothetical protein	ID=cds-ACP22072.1;Parent=gene-NGR_b06140;Dbxref=NCBI_GP:ACP22072.1;Name=ACP22072.1;gbkey=CDS;locus_tag=NGR_b06140;product=conserved hypothetical protein;protein_id=ACP22072.1;transl_table=11
CP000874.1	Genbank	CDS	612678	612929	-	NGR_b06150	7.92468	-0.239605	0.106579	0.0245673	0.0457874	0.846977	NGR_b06150	hypothetical protein	ID=cds-ACP22073.1;Parent=gene-NGR_b06150;Dbxref=NCBI_GP:ACP22073.1;Name=ACP22073.1;gbkey=CDS;locus_tag=NGR_b06150;product=hypothetical protein;protein_id=ACP22073.1;transl_table=11
CP000874.1	Genbank	CDS	613168	614067	-	NGR_b06160	8.24701	-0.0503411	0.098782	0.610319	0.698204	0.965708	NGR_b06160	putative LysR%2C transcriptional regulator	ID=cds-ACP22074.1;Parent=gene-NGR_b06160;Dbxref=NCBI_GP:ACP22074.1;Name=ACP22074.1;gbkey=CDS;locus_tag=NGR_b06160;product=putative LysR%2C transcriptional regulator;protein_id=ACP22074.1;transl_table=11
CP000874.1	Genbank	CDS	614181	615263	+	NGR_b06170	6.0391	1.05597	0.206358	3.1e-07	1.24e-06	2.07912	NGR_b06170	putative membrane protein	ID=cds-ACP22075.1;Parent=gene-NGR_b06170;Dbxref=NCBI_GP:ACP22075.1;Name=ACP22075.1;gbkey=CDS;locus_tag=NGR_b06170;product=putative membrane protein;protein_id=ACP22075.1;transl_table=11
CP000874.1	Genbank	CDS	615309	616310	+	NGR_b06180	6.33455	0.770641	0.176388	1.25e-05	4.14e-05	1.70603	NGR_b06180	putative ABC-type nitrate/sulfonate/bicarbonate transport system%2C ATPase component	ID=cds-ACP22076.1;Parent=gene-NGR_b06180;Dbxref=NCBI_GP:ACP22076.1;Name=ACP22076.1;gbkey=CDS;locus_tag=NGR_b06180;product=putative ABC-type nitrate/sulfonate/bicarbonate transport system%2C ATPase component;protein_id=ACP22076.1;transl_table=11
CP000874.1	Genbank	CDS	616323	617153	+	NGR_b06190	6.44333	0.493704	0.177362	0.00537598	0.0116128	1.40806	NGR_b06190	putative ABC-type nitrate/sulfonate/bicarbonate transport system%2C ATPase component	ID=cds-ACP22077.1;Parent=gene-NGR_b06190;Dbxref=NCBI_GP:ACP22077.1;Name=ACP22077.1;gbkey=CDS;locus_tag=NGR_b06190;product=putative ABC-type nitrate/sulfonate/bicarbonate transport system%2C ATPase component;protein_id=ACP22077.1;transl_table=11
CP000874.1	Genbank	CDS	617137	617910	+	NGR_b06200	7.53444	0.232366	0.116104	0.0453539	0.0787429	1.17476	NGR_b06200	putative ABC-type nitrate/sulfonate/bicarbonate transport system%2C permease component	ID=cds-ACP22078.1;Parent=gene-NGR_b06200;Dbxref=NCBI_GP:ACP22078.1;Name=ACP22078.1;gbkey=CDS;locus_tag=NGR_b06200;product=putative ABC-type nitrate/sulfonate/bicarbonate transport system%2C permease component;protein_id=ACP22078.1;transl_table=11
CP000874.1	Genbank	CDS	618365	619246	-	NGR_b06210	7.76659	0.140464	0.112972	0.213738	0.300352	1.10226	NGR_b06210	putative oxidoreductase	ID=cds-ACP22079.1;Parent=gene-NGR_b06210;Dbxref=NCBI_GP:ACP22079.1;Name=ACP22079.1;gbkey=CDS;locus_tag=NGR_b06210;product=putative oxidoreductase;protein_id=ACP22079.1;transl_table=11
CP000874.1	Genbank	CDS	619351	619671	-	NGR_b06220	7.32309	0.158686	0.141709	0.262801	0.357652	1.11627	NGR_b06220	hypothetical protein	ID=cds-ACP22080.1;Parent=gene-NGR_b06220;Dbxref=NCBI_GP:ACP22080.1;Name=ACP22080.1;gbkey=CDS;locus_tag=NGR_b06220;product=hypothetical protein;protein_id=ACP22080.1;transl_table=11
CP000874.1	Genbank	CDS	620035	621696	-	NGR_b06230	7.47479	0.486353	0.121304	6.09e-05	0.000184845	1.4009	NGR_b06230	putative ATPase component of various ABC-type transport system	ID=cds-ACP22081.1;Parent=gene-NGR_b06230;Dbxref=NCBI_GP:ACP22081.1;Name=ACP22081.1;gbkey=CDS;locus_tag=NGR_b06230;product=putative ATPase component of various ABC-type transport system;protein_id=ACP22081.1;transl_table=11
CP000874.1	Genbank	CDS	621696	622562	-	NGR_b06240	7.57943	0.722665	0.126413	1.09e-08	5.01e-08	1.65023	NGR_b06240	predicted ABC-type dipeptide/oligopeptide/nickel transport system%2C permease component	ID=cds-ACP22082.1;Parent=gene-NGR_b06240;Dbxref=NCBI_GP:ACP22082.1;Name=ACP22082.1;gbkey=CDS;locus_tag=NGR_b06240;product=predicted ABC-type dipeptide/oligopeptide/nickel transport system%2C permease component;protein_id=ACP22082.1;transl_table=11
CP000874.1	Genbank	CDS	622559	623509	-	NGR_b06250	7.98392	0.45313	0.116063	9.45e-05	0.000280067	1.36901	NGR_b06250	predicted ABC-type dipeptide/oligopeptide/nickel transport system%2C permease component	ID=cds-ACP22083.1;Parent=gene-NGR_b06250;Dbxref=NCBI_GP:ACP22083.1;Name=ACP22083.1;gbkey=CDS;locus_tag=NGR_b06250;product=predicted ABC-type dipeptide/oligopeptide/nickel transport system%2C permease component;protein_id=ACP22083.1;transl_table=11
CP000874.1	Genbank	CDS	623604	625214	-	NGR_b06260	9.09049	0.280844	0.0873441	0.00130275	0.0032049	1.21491	NGR_b06260	predicted ABC-type dipeptide transport system%2C periplasmic component	ID=cds-ACP22084.1;Parent=gene-NGR_b06260;Dbxref=NCBI_GP:ACP22084.1;Name=ACP22084.1;gbkey=CDS;locus_tag=NGR_b06260;product=predicted ABC-type dipeptide transport system%2C periplasmic component;protein_id=ACP22084.1;transl_table=11
CP000874.1	Genbank	CDS	625400	626776	-	NGR_b06270	7.4035	0.406597	0.126882	0.00135279	0.00331534	1.32556	NGR_b06270	putative adenosylmethionine-8-amino-7-oxononanoate aminotransferase	ID=cds-ACP22085.1;Parent=gene-NGR_b06270;Dbxref=NCBI_GP:ACP22085.1;Name=ACP22085.1;gbkey=CDS;locus_tag=NGR_b06270;product=putative adenosylmethionine-8-amino-7-oxononanoate aminotransferase;protein_id=ACP22085.1;transl_table=11
CP000874.1	Genbank	CDS	626792	627628	-	NGR_b06280	6.8475	0.283203	0.152453	0.0632195	0.105882	1.21689	NGR_b06280	acetyltransferase%2C GNAT family	ID=cds-ACP22086.1;Parent=gene-NGR_b06280;Dbxref=NCBI_GP:ACP22086.1;Name=ACP22086.1;gbkey=CDS;locus_tag=NGR_b06280;product=acetyltransferase%2C GNAT family;protein_id=ACP22086.1;transl_table=11
CP000874.1	Genbank	CDS	627950	628618	+	NGR_b06290	8.63719	0.166256	0.0867499	0.0553022	0.093989	1.12214	NGR_b06290	putative hydrolase	ID=cds-ACP22087.1;Parent=gene-NGR_b06290;Dbxref=NCBI_GP:ACP22087.1;Name=ACP22087.1;Note=HAD superfamily;gbkey=CDS;locus_tag=NGR_b06290;product=putative hydrolase;protein_id=ACP22087.1;transl_table=11
CP000874.1	Genbank	CDS	628631	629908	+	NGR_b06300	8.76041	0.162637	0.084357	0.0538597	0.0917794	1.11933	NGR_b06300	putative oxidoreductase	ID=cds-ACP22088.1;Parent=gene-NGR_b06300;Dbxref=NCBI_GP:ACP22088.1;Name=ACP22088.1;gbkey=CDS;locus_tag=NGR_b06300;product=putative oxidoreductase;protein_id=ACP22088.1;transl_table=11
CP000874.1	Genbank	CDS	629936	630853	-	NGR_b06310	7.55751	-0.0516934	0.117935	0.661154	0.740967	0.964803	NGR_b06310	putative LysR%2C transcriptional regulator	ID=cds-ACP22089.1;Parent=gene-NGR_b06310;Dbxref=NCBI_GP:ACP22089.1;Name=ACP22089.1;gbkey=CDS;locus_tag=NGR_b06310;product=putative LysR%2C transcriptional regulator;protein_id=ACP22089.1;transl_table=11
CP000874.1	Genbank	CDS	630966	631577	+	NGR_b06320	6.0558	-0.503712	0.202193	0.0127299	0.0254242	0.70529	NGR_b06320	predicted Glutathione S-transferase	ID=cds-ACP22090.1;Parent=gene-NGR_b06320;Dbxref=NCBI_GP:ACP22090.1;Name=ACP22090.1;gbkey=CDS;locus_tag=NGR_b06320;product=predicted Glutathione S-transferase;protein_id=ACP22090.1;transl_table=11
CP000874.1	Genbank	CDS	631590	632540	+	NGR_b06330	6.38237	-0.60363	0.181586	0.000886693	0.00224478	0.658096	NGR_b06330	putative pyridoxine 5`-phosphate oxidase protein	ID=cds-ACP22091.1;Parent=gene-NGR_b06330;Dbxref=NCBI_GP:ACP22091.1;Name=ACP22091.1;gbkey=CDS;locus_tag=NGR_b06330;product=putative pyridoxine 5`-phosphate oxidase protein;protein_id=ACP22091.1;transl_table=11
CP000874.1	Genbank	CDS	632545	633999	-	NGR_b06340	7.56932	0.507589	0.126874	6.31e-05	0.000191107	1.42167	NGR_b06340	putative succinate semialdehyde dehydrogenase	ID=cds-ACP22092.1;Parent=gene-NGR_b06340;Dbxref=NCBI_GP:ACP22092.1;Name=ACP22092.1;gbkey=CDS;locus_tag=NGR_b06340;product=putative succinate semialdehyde dehydrogenase;protein_id=ACP22092.1;transl_table=11
CP000874.1	Genbank	CDS	634013	635218	-	NGR_b06350	7.07922	0.315852	0.143611	0.0278524	0.0512723	1.24475	NGR_b06350	putative tartrate dehydrogenase	ID=cds-ACP22093.1;Parent=gene-NGR_b06350;Dbxref=NCBI_GP:ACP22093.1;Name=ACP22093.1;gbkey=CDS;locus_tag=NGR_b06350;product=putative tartrate dehydrogenase;protein_id=ACP22093.1;transl_table=11
CP000874.1	Genbank	CDS	635166	636629	-	NGR_b06360	6.91914	0.210816	0.153905	0.170755	0.250259	1.15734	NGR_b06360	predicted NAD-dependent aldehyde dehydrogenase	ID=cds-ACP22094.1;Parent=gene-NGR_b06360;Dbxref=NCBI_GP:ACP22094.1;Name=ACP22094.1;gbkey=CDS;locus_tag=NGR_b06360;product=predicted NAD-dependent aldehyde dehydrogenase;protein_id=ACP22094.1;transl_table=11
CP000874.1	Genbank	CDS	637047	637970	-	NGR_b06370	7.00626	0.301766	0.144258	0.0364513	0.065003	1.23265	NGR_b06370	putative dehydrogenase	ID=cds-ACP22095.1;Parent=gene-NGR_b06370;Dbxref=NCBI_GP:ACP22095.1;Name=ACP22095.1;gbkey=CDS;locus_tag=NGR_b06370;product=putative dehydrogenase;protein_id=ACP22095.1;transl_table=11
CP000874.1	Genbank	CDS	637991	639115	-	NGR_b06380	7.56003	0.299934	0.125228	0.0166153	0.0322933	1.23109	NGR_b06380	putative acetylornithine deacetylase	ID=cds-ACP22096.1;Parent=gene-NGR_b06380;Dbxref=NCBI_GP:ACP22096.1;Name=ACP22096.1;gbkey=CDS;locus_tag=NGR_b06380;product=putative acetylornithine deacetylase;protein_id=ACP22096.1;transl_table=11
CP000874.1	Genbank	CDS	639538	640434	+	NGR_b06390	7.77604	-0.0529415	0.109318	0.628181	0.712942	0.963969	NGR_b06390	acetyltransferase%2C GNAT family	ID=cds-ACP22097.1;Parent=gene-NGR_b06390;Dbxref=NCBI_GP:ACP22097.1;Name=ACP22097.1;gbkey=CDS;locus_tag=NGR_b06390;product=acetyltransferase%2C GNAT family;protein_id=ACP22097.1;transl_table=11
CP000874.1	Genbank	CDS	641513	641869	+	NGR_b06400	8.47165	-0.259794	0.0929578	0.00519391	0.0112637	0.835207	NGR_b06400	hypothetical protein	ID=cds-ACP22098.1;Parent=gene-NGR_b06400;Dbxref=NCBI_GP:ACP22098.1;Name=ACP22098.1;gbkey=CDS;locus_tag=NGR_b06400;product=hypothetical protein;protein_id=ACP22098.1;transl_table=11
CP000874.1	Genbank	CDS	642223	644205	+	NGR_b06410	11.4483	0.137756	0.0577229	0.0170091	0.0329792	1.10019	NGR_b06410	peroxidase/catalase	ID=cds-ACP22099.1;Parent=gene-NGR_b06410;Dbxref=NCBI_GP:ACP22099.1;Name=ACP22099.1;Note=catalase-peroxidase;gbkey=CDS;locus_tag=NGR_b06410;product=peroxidase/catalase;protein_id=ACP22099.1;transl_table=11
CP000874.1	Genbank	CDS	644165	644380	+	NGR_b06420	9.81797	0.28248	0.059724	2.25e-06	8.15e-06	1.21628	NGR_b06420	hypothetical protein	ID=cds-ACP22100.1;Parent=gene-NGR_b06420;Dbxref=NCBI_GP:ACP22100.1;Name=ACP22100.1;Note=peroxidase/catalase;gbkey=CDS;locus_tag=NGR_b06420;product=hypothetical protein;protein_id=ACP22100.1;transl_table=11
CP000874.1	Genbank	CDS	644739	646166	-	NGR_b06430	7.35983	-0.0785867	0.125972	0.53273	0.629141	0.946985	NGR_b06430	predicted Aldedh%2C Aldehyde dehydrogenase family	ID=cds-ACP22101.1;Parent=gene-NGR_b06430;Dbxref=NCBI_GP:ACP22101.1;Name=ACP22101.1;gbkey=CDS;locus_tag=NGR_b06430;product=predicted Aldedh%2C Aldehyde dehydrogenase family;protein_id=ACP22101.1;transl_table=11
CP000874.1	Genbank	CDS	646163	647683	-	NGR_b06440	6.42007	0.0304989	0.168081	0.856012	0.896794	1.02137	ooxA	opine oxidase subunit A	ID=cds-ACP22102.1;Parent=gene-NGR_b06440;Dbxref=NCBI_GP:ACP22102.1;Name=ACP22102.1;Note=octopine oxidase subunit A;gbkey=CDS;gene=ooxA;locus_tag=NGR_b06440;product=opine oxidase subunit A;protein_id=ACP22102.1;transl_table=11
CP000874.1	Genbank	CDS	647680	647982	-	NGR_b06450	5.46763	0.170752	0.226855	0.451636	0.553949	1.12564	NGR_b06450	hypothetical sarcosine oxidase-like protein%2C alpha subunit	ID=cds-ACP22103.1;Parent=gene-NGR_b06450;Dbxref=NCBI_GP:ACP22103.1;Name=ACP22103.1;gbkey=CDS;locus_tag=NGR_b06450;product=hypothetical sarcosine oxidase-like protein%2C alpha subunit;protein_id=ACP22103.1;transl_table=11
CP000874.1	Genbank	CDS	647963	649090	-	NGR_b06460	5.87401	-0.364434	0.205291	0.0758635	0.123932	0.776774	ooxB	opine oxidase subunit B	ID=cds-ACP22104.1;Parent=gene-NGR_b06460;Dbxref=NCBI_GP:ACP22104.1;Name=ACP22104.1;Note=octopine oxidase subunit B;gbkey=CDS;gene=ooxB;locus_tag=NGR_b06460;product=opine oxidase subunit B;protein_id=ACP22104.1;transl_table=11
CP000874.1	Genbank	CDS	649149	650471	-	NGR_b06470	6.43154	-0.206811	0.170308	0.224621	0.312712	0.86645	NGR_b06470	putative Glycine/D-amino acid oxidase	ID=cds-ACP22105.1;Parent=gene-NGR_b06470;Dbxref=NCBI_GP:ACP22105.1;Name=ACP22105.1;Note=deaminating;gbkey=CDS;locus_tag=NGR_b06470;product=putative Glycine/D-amino acid oxidase;protein_id=ACP22105.1;transl_table=11
CP000874.1	Genbank	CDS	650870	651574	+	NGR_b06480	5.96826	-0.422818	0.205603	0.0397369	0.0700833	0.745966	NGR_b06480	conserved hypothetical protein	ID=cds-ACP22106.1;Parent=gene-NGR_b06480;Dbxref=NCBI_GP:ACP22106.1;Name=ACP22106.1;gbkey=CDS;locus_tag=NGR_b06480;product=conserved hypothetical protein;protein_id=ACP22106.1;transl_table=11
CP000874.1	Genbank	CDS	651864	652835	-	NGR_b06490	9.71864	-0.0657641	0.078226	0.40052	0.503325	0.955439	NGR_b06490	putative threonine dehydratase	ID=cds-ACP22107.1;Parent=gene-NGR_b06490;Dbxref=NCBI_GP:ACP22107.1;Name=ACP22107.1;gbkey=CDS;locus_tag=NGR_b06490;product=putative threonine dehydratase;protein_id=ACP22107.1;transl_table=11
CP000874.1	Genbank	CDS	652838	653833	-	NGR_b06500	9.30728	-0.0441697	0.0772949	0.567699	0.661334	0.969848	NGR_b06500	ornithine cyclodeaminase 2	ID=cds-ACP22108.1;Parent=gene-NGR_b06500;Dbxref=NCBI_GP:ACP22108.1;Name=ACP22108.1;Note=OCD 2;gbkey=CDS;locus_tag=NGR_b06500;product=ornithine cyclodeaminase 2;protein_id=ACP22108.1;transl_table=11
CP000874.1	Genbank	CDS	654110	654997	+	NGR_b06510	6.57296	-0.500426	0.166467	0.00264572	0.00612933	0.706898	NGR_b06510	acetyltransferase%2C GNAT family	ID=cds-ACP22109.1;Parent=gene-NGR_b06510;Dbxref=NCBI_GP:ACP22109.1;Name=ACP22109.1;gbkey=CDS;locus_tag=NGR_b06510;product=acetyltransferase%2C GNAT family;protein_id=ACP22109.1;transl_table=11
CP000874.1	Genbank	CDS	655016	655246	+	NGR_b06520	5.58481	-0.124339	0.227237	0.584257	0.675537	0.917425	NGR_b06520	hypothetical protein	ID=cds-ACP22110.1;Parent=gene-NGR_b06520;Dbxref=NCBI_GP:ACP22110.1;Name=ACP22110.1;gbkey=CDS;locus_tag=NGR_b06520;product=hypothetical protein;protein_id=ACP22110.1;transl_table=11
CP000874.1	Genbank	CDS	655227	655754	-	NGR_b06530	7.1849	-0.385446	0.132965	0.00374531	0.0083934	0.765542	NGR_b06530	putative acetyltransferase	ID=cds-ACP22111.1;Parent=gene-NGR_b06530;Dbxref=NCBI_GP:ACP22111.1;Name=ACP22111.1;gbkey=CDS;locus_tag=NGR_b06530;product=putative acetyltransferase;protein_id=ACP22111.1;transl_table=11
CP000874.1	Genbank	CDS	656056	656532	-	NGR_b06540	7.65702	-0.371065	0.116081	0.00139056	0.0033943	0.773212	NGR_b06540	putative transcriptional regulator Lrp	ID=cds-ACP22112.1;Parent=gene-NGR_b06540;Dbxref=NCBI_GP:ACP22112.1;Name=ACP22112.1;gbkey=CDS;locus_tag=NGR_b06540;product=putative transcriptional regulator Lrp;protein_id=ACP22112.1;transl_table=11
CP000874.1	Genbank	CDS	656953	658026	-	NGR_b06550	8.608	-0.178008	0.0983327	0.0702546	0.116034	0.883922	ttuC	tartrate dehydrogenase/decarboxylase TtuC	ID=cds-ACP22113.1;Parent=gene-NGR_b06550;Dbxref=NCBI_GP:ACP22113.1;Name=ACP22113.1;Note=TDH%3B D-malate dehydrogenase [decarboxylating];gbkey=CDS;gene=ttuC;locus_tag=NGR_b06550;product=tartrate dehydrogenase/decarboxylase TtuC;protein_id=ACP22113.1;transl_table=11
CP000874.1	Genbank	CDS	658254	659024	-	NGR_b06560	9.59347	-0.0535806	0.0689244	0.436933	0.538889	0.963542	NGR_b06560	putative GntR-family transcriptional regulator	ID=cds-ACP22114.1;Parent=gene-NGR_b06560;Dbxref=NCBI_GP:ACP22114.1;Name=ACP22114.1;gbkey=CDS;locus_tag=NGR_b06560;product=putative GntR-family transcriptional regulator;protein_id=ACP22114.1;transl_table=11
CP000874.1	Genbank	CDS	659036	660406	-	NGR_b06570	9.62086	0.0280517	0.0702068	0.689482	0.764949	1.01963	NGR_b06570	putative 4-aminobutyrate aminotransferase and related aminotransferase	ID=cds-ACP22115.1;Parent=gene-NGR_b06570;Dbxref=NCBI_GP:ACP22115.1;Name=ACP22115.1;gbkey=CDS;locus_tag=NGR_b06570;product=putative 4-aminobutyrate aminotransferase and related aminotransferase;protein_id=ACP22115.1;transl_table=11
CP000874.1	Genbank	CDS	660415	661416	-	NGR_b06580	7.65262	0.322382	0.122968	0.00874991	0.0180691	1.25039	NGR_b06580	putative homoserine kinase type II	ID=cds-ACP22116.1;Parent=gene-NGR_b06580;Dbxref=NCBI_GP:ACP22116.1;Name=ACP22116.1;gbkey=CDS;locus_tag=NGR_b06580;product=putative homoserine kinase type II;protein_id=ACP22116.1;transl_table=11
CP000874.1	Genbank	CDS	661893	662582	+	NGR_b06590	10.2299	0.543019	0.0774263	2.33e-12	1.45e-11	1.45702	NGR_b06590	putative dehalogenase	ID=cds-ACP22117.1;Parent=gene-NGR_b06590;Dbxref=NCBI_GP:ACP22117.1;Name=ACP22117.1;gbkey=CDS;locus_tag=NGR_b06590;product=putative dehalogenase;protein_id=ACP22117.1;transl_table=11
CP000874.1	Genbank	CDS	662864	663067	+	NGR_b06600	5.89762	0.0681978	0.222865	0.759601	0.820746	1.04841	NGR_b06600	hypothetical protein	ID=cds-ACP22118.1;Parent=gene-NGR_b06600;Dbxref=NCBI_GP:ACP22118.1;Name=ACP22118.1;gbkey=CDS;locus_tag=NGR_b06600;product=hypothetical protein;protein_id=ACP22118.1;transl_table=11
CP000874.1	Genbank	CDS	663280	663597	-	NGR_b06610	5.20876	-0.607507	0.25473	0.0170836	0.0331037	0.65633	NGR_b06610	integrase/recombinase	ID=cds-ACP22119.1;Parent=gene-NGR_b06610;Dbxref=NCBI_GP:ACP22119.1;Name=ACP22119.1;gbkey=CDS;locus_tag=NGR_b06610;product=integrase/recombinase;protein_id=ACP22119.1;transl_table=11
CP000874.1	Genbank	CDS	663917	664585	+	NGR_b06620	7.52595	0.109686	0.122301	0.3698	0.471358	1.07899	NGR_b06620	putative hydrolase	ID=cds-ACP22120.1;Parent=gene-NGR_b06620;Dbxref=NCBI_GP:ACP22120.1;Name=ACP22120.1;Note=HAD superfamily;gbkey=CDS;locus_tag=NGR_b06620;product=putative hydrolase;protein_id=ACP22120.1;transl_table=11
CP000874.1	Genbank	CDS	664702	665976	+	NGR_b06630	6.73865	-0.252898	0.153473	0.0993866	0.156603	0.839209	NGR_b06630	hypothetical protein	ID=cds-ACP22121.1;Parent=gene-NGR_b06630;Dbxref=NCBI_GP:ACP22121.1;Name=ACP22121.1;gbkey=CDS;locus_tag=NGR_b06630;product=hypothetical protein;protein_id=ACP22121.1;transl_table=11
CP000874.1	Genbank	CDS	666083	667417	+	NGR_b06640	7.38705	-0.136156	0.12432	0.273427	0.368709	0.90994	NGR_b06640	putative 4-aminobutyrate aminotransferase and related aminotransferase	ID=cds-ACP22122.1;Parent=gene-NGR_b06640;Dbxref=NCBI_GP:ACP22122.1;Name=ACP22122.1;gbkey=CDS;locus_tag=NGR_b06640;product=putative 4-aminobutyrate aminotransferase and related aminotransferase;protein_id=ACP22122.1;transl_table=11
CP000874.1	Genbank	CDS	667488	667964	+	NGR_b06650	7.13814	0.218369	0.135521	0.107107	0.167498	1.16342	NGR_b06650	putative transcriptional regulator	ID=cds-ACP22123.1;Parent=gene-NGR_b06650;Dbxref=NCBI_GP:ACP22123.1;Name=ACP22123.1;gbkey=CDS;locus_tag=NGR_b06650;product=putative transcriptional regulator;protein_id=ACP22123.1;transl_table=11
CP000874.1	Genbank	CDS	667995	669314	+	NGR_b06660	8.40012	-0.141715	0.0872929	0.104495	0.163691	0.906441	NGR_b06660	putative oxidoreductase	ID=cds-ACP22124.1;Parent=gene-NGR_b06660;Dbxref=NCBI_GP:ACP22124.1;Name=ACP22124.1;gbkey=CDS;locus_tag=NGR_b06660;product=putative oxidoreductase;protein_id=ACP22124.1;transl_table=11
CP000874.1	Genbank	CDS	669666	670364	-	NGR_b06670	11.0751	-0.0449988	0.056408	0.425022	0.52743	0.969291	NGR_b06670	hypothetical protein	ID=cds-ACP22125.1;Parent=gene-NGR_b06670;Dbxref=NCBI_GP:ACP22125.1;Name=ACP22125.1;gbkey=CDS;locus_tag=NGR_b06670;product=hypothetical protein;protein_id=ACP22125.1;transl_table=11
[truncated: 5,383 more rows]

## Sheet: DEGs
replicon	source	Type	start	End	Strand	GENEID	log2BaseMean	log2Ratio	STDERR_log2Ratio	pvalue	padjust	FoldChange	Gene_name	Description	Features
[truncated: 150 more rows]
