# Supplementary material for: Calcium Induces the Cleavage of NopA and Regulates the Expression of Nodulation Genes and Secretion of T3SS Effectors in Sinorhizobium fredii NGR234
Source: Int J Mol Sci. 2024 Mar 19;25(6):3443. doi: 10.3390/ijms25063443 (PMC10970691; doi:10.3390/ijms25063443)
Supplement: Supplementary file 1 [file ijms-25-03443-s001.zip › Supplementary Dataset 2.xlsx]

## Sheet: NGRCavsNGRWT
replicon	source	Type	start	End	Strand	GENEID	log2BaseMean	log2Ratio	STDERR_log2Ratio	pvalue	padjust	FoldChange	Gene_name	Description	Features
U00090.2	Genbank	CDS	101	1324	+	NGR_a00010	10.6663	-0.569615	0.0528745	4.62e-27	8.09e-26	0.673797	repA	replication protein RepA	ID=cds-AAB92426.1;Parent=gene-NGR_a00010;Dbxref=NCBI_GP:AAB92426.1;Name=AAB92426.1;Note=y4cK%3B NGR234_46;gbkey=CDS;gene=repA;locus_tag=NGR_a00010;product=replication protein RepA;protein_id=AAB92426.1;transl_table=11
U00090.2	Genbank	CDS	1381	2361	+	NGR_a00020	10.4623	-0.553291	0.0574533	5.96e-22	8.15e-21	0.681464	repB	replication protein RepB	ID=cds-AAB92425.1;Parent=gene-NGR_a00020;Dbxref=NCBI_GP:AAB92425.1;Name=AAB92425.1;Note=y4cJ%3B NGR234_45;gbkey=CDS;gene=repB;locus_tag=NGR_a00020;product=replication protein RepB;protein_id=AAB92425.1;transl_table=11
U00090.2	Genbank	antisense_RNA	2363	2409	-	NGR_a00030	7.30137	0.338207	0.127011	0.00774899	0.0184164	1.26418	NGR_a00030	antisense RNA regulator of RepB translation	ID=rna-NGR_a00030;Parent=gene-NGR_a00030;Note=ctRNA p42d%3B RF00489;gbkey=ncRNA;locus_tag=NGR_a00030;product=antisense RNA regulator of RepB translation
U00090.2	Genbank	antisense_RNA	2450	2518	-	NGR_a00040	7.02216	0.319375	0.139128	0.0217017	0.0461313	1.24779	NGR_a00040	negative antisense RNA regulator of RepC	ID=rna-NGR_a00040;Parent=gene-NGR_a00040;Note=S-element%3B RF00490;gbkey=ncRNA;locus_tag=NGR_a00040;product=negative antisense RNA regulator of RepC
U00090.2	Genbank	CDS	2516	3730	+	NGR_a00050	8.31963	-0.483124	0.0966579	5.78e-07	2.81e-06	0.715427	repC	replication protein RepC	ID=cds-AAB92424.1;Parent=gene-NGR_a00050;Dbxref=NCBI_GP:AAB92424.1;Name=AAB92424.1;Note=y4cI%3B NGR234_44;gbkey=CDS;gene=repC;locus_tag=NGR_a00050;product=replication protein RepC;protein_id=AAB92424.1;transl_table=11
U00090.2	Genbank	CDS	6296	6505	+	NGR_a00060	8.38746	-0.358248	0.116411	0.00208797	0.00570517	0.780112	NGR_a00060	putative cold-shock DNA-binding domain-containing protein	ID=cds-AAB92423.1;Parent=gene-NGR_a00060;Dbxref=NCBI_GP:AAB92423.1;Name=AAB92423.1;Note=y4cH%3B NGR234_43;gbkey=CDS;locus_tag=NGR_a00060;product=putative cold-shock DNA-binding domain-containing protein;protein_id=AAB92423.1;transl_table=11
U00090.2	Genbank	CDS	6654	7571	-	NGR_a00070	9.58971	-0.331947	0.0662068	5.34e-07	2.6e-06	0.794464	NGR_a00070	DNA integration/recombination/inversion protein	ID=cds-AAB92422.1;Parent=gene-NGR_a00070;Dbxref=NCBI_GP:AAB92422.1;Name=AAB92422.1;Note=y4cG%3B NGR234_42;gbkey=CDS;locus_tag=NGR_a00070;product=DNA integration/recombination/inversion protein;protein_id=AAB92422.1;transl_table=11
U00090.2	Genbank	CDS	8103	9245	+	NGR_a00080	8.60599	-0.400977	0.0819057	9.8e-07	4.6e-06	0.757345	NGR_a00080	hypothetical 41.8 kDa protein	ID=cds-AAB91636.1;Parent=gene-NGR_a00080;Dbxref=NCBI_GP:AAB91636.1;Name=AAB91636.1;Note=y4cF%3B NGR234_41;gbkey=CDS;locus_tag=NGR_a00080;product=hypothetical 41.8 kDa protein;protein_id=AAB91636.1;transl_table=11
U00090.2	Genbank	CDS	9271	10446	+	NGR_a00090	7.54586	-0.598225	0.122959	1.14e-06	5.33e-06	0.660566	NGR_a00090	hypothetical 43.4 kDa protein	ID=cds-AAB91635.1;Parent=gene-NGR_a00090;Dbxref=NCBI_GP:AAB91635.1;Name=AAB91635.1;Note=y4cE%3B NGR234_40;gbkey=CDS;locus_tag=NGR_a00090;product=hypothetical 43.4 kDa protein;protein_id=AAB91635.1;transl_table=11
U00090.2	Genbank	CDS	10904	12826	+	NGR_a00100	9.2244	-0.143412	0.0718619	0.0459709	0.0884679	0.905375	NGR_a00100	hypothetical 71.6 kDa protein	ID=cds-AAB91634.1;Parent=gene-NGR_a00100;Dbxref=NCBI_GP:AAB91634.1;Name=AAB91634.1;Note=y4cD%3B NGR234_39;gbkey=CDS;locus_tag=NGR_a00100;product=hypothetical 71.6 kDa protein;protein_id=AAB91634.1;transl_table=11
U00090.2	Genbank	CDS	12823	14376	+	NGR_a00110	9.63352	-0.104855	0.0652814	0.108229	0.182735	0.929898	NGR_a00110	hypothetical 57.8 kDa protein	ID=cds-AAB91633.1;Parent=gene-NGR_a00110;Dbxref=NCBI_GP:AAB91633.1;Name=AAB91633.1;Note=y4cC%3B NGR234_38;gbkey=CDS;locus_tag=NGR_a00110;product=hypothetical 57.8 kDa protein;protein_id=AAB91633.1;transl_table=11
U00090.2	Genbank	CDS	14410	14706	+	NGR_a00120	7.78955	-0.027172	0.115263	0.813636	0.872691	0.981342	NGR_a00120	hypothetical 10.2 kDa integral membrane protein	ID=cds-AAB91632.1;Parent=gene-NGR_a00120;Dbxref=NCBI_GP:AAB91632.1;Name=AAB91632.1;Note=y4cB%3B NGR234_37;gbkey=CDS;locus_tag=NGR_a00120;product=hypothetical 10.2 kDa integral membrane protein;protein_id=AAB91632.1;transl_table=11
U00090.2	Genbank	CDS	14763	18356	+	NGR_a00130	9.92592	-0.0231375	0.0606218	0.702706	0.789952	0.98409	NGR_a00130	conserved hypothetical 137.7 kDa protein	ID=cds-AAB91631.1;Parent=gene-NGR_a00130;Dbxref=NCBI_GP:AAB91631.1;Name=AAB91631.1;Note=y4cA%3B NGR234_36;gbkey=CDS;locus_tag=NGR_a00130;product=conserved hypothetical 137.7 kDa protein;protein_id=AAB91631.1;transl_table=11
U00090.2	Genbank	antisense_RNA	18382	18424	-	NGR_a00140	6.71414	-0.23264	0.173552	0.180095	0.277331	0.851076	NGR_a00140	antisense RNA regulator of RepB translation	ID=rna-NGR_a00140;Parent=gene-NGR_a00140;Note=ctRNA p42d%3B RF00489;gbkey=ncRNA;locus_tag=NGR_a00140;product=antisense RNA regulator of RepB translation
U00090.2	Genbank	CDS	18466	20286	-	NGR_a00150	7.69402	-0.046199	0.121766	0.704385	0.790929	0.968485	NGR_a00150	hypothetical 66.8 kDa protein	ID=cds-AAB91630.1;Parent=gene-NGR_a00150;Dbxref=NCBI_GP:AAB91630.1;Name=AAB91630.1;Note=y4bO%3B NGR234_35;gbkey=CDS;locus_tag=NGR_a00150;product=hypothetical 66.8 kDa protein;protein_id=AAB91630.1;transl_table=11
U00090.2	Genbank	CDS	20359	21654	-	NGR_a00160	8.23772	-0.205807	0.103311	0.0463579	0.0890924	0.867053	NGR_a00160	hypothetical 47.6 kDa protein	ID=cds-AAB91629.1;Parent=gene-NGR_a00160;Dbxref=NCBI_GP:AAB91629.1;Name=AAB91629.1;Note=y4bN%3B NGR234_34;gbkey=CDS;locus_tag=NGR_a00160;product=hypothetical 47.6 kDa protein;protein_id=AAB91629.1;transl_table=11
U00090.2	Genbank	CDS	21953	22744	-	NGR_a00170	7.57042	-0.119091	0.124686	0.33951	0.458395	0.920767	NGR_a00170	putative transposase number 2 of insertion sequence NGRIS-3a	ID=cds-AAB91855.1;Parent=gene-NGR_a00170;Dbxref=NCBI_GP:AAB91855.1;Name=AAB91855.1;Note=y4bM%3B NGR234_33;gbkey=CDS;locus_tag=NGR_a00170;product=putative transposase number 2 of insertion sequence NGRIS-3a;protein_id=AAB91855.1;transl_table=11
U00090.2	Genbank	CDS	22741	24291	-	NGR_a00180	7.11179	-0.83087	0.136508	1.15e-09	7.56e-09	0.56219	NGR_a00180	putative transposase number 1 of insertion sequence NGRIS-3a	ID=cds-AAB91627.1;Parent=gene-NGR_a00180;Dbxref=NCBI_GP:AAB91627.1;Name=AAB91627.1;Note=y4bL%3B NGR234_32;gbkey=CDS;locus_tag=NGR_a00180;product=putative transposase number 1 of insertion sequence NGRIS-3a;protein_id=AAB91627.1;transl_table=11
U00090.2	Genbank	CDS	24639	25307	-	NGR_a00190	11.9958	-0.436713	0.0511291	1.33e-17	1.45e-16	0.738816	NGR_a00190	hypothetical 24.3 kDa protein	ID=cds-AAB91626.1;Parent=gene-NGR_a00190;Dbxref=NCBI_GP:AAB91626.1;Name=AAB91626.1;Note=y4bK%3B NGR234_31;gbkey=CDS;locus_tag=NGR_a00190;product=hypothetical 24.3 kDa protein;protein_id=AAB91626.1;transl_table=11
U00090.2	Genbank	CDS	25648	27540	-	NGR_a00200	7.28102	-0.310846	0.135249	0.0215431	0.0458396	0.806169	NGR_a00200	putative periplasmic serine protease%2C DO/DeqQ family	ID=cds-AAB91625.1;Parent=gene-NGR_a00200;Dbxref=NCBI_GP:AAB91625.1;Name=AAB91625.1;Note=y4bJ%3B NGR234_30;gbkey=CDS;locus_tag=NGR_a00200;product=putative periplasmic serine protease%2C DO/DeqQ family;protein_id=AAB91625.1;transl_table=11
U00090.2	Genbank	CDS	27656	28072	-	NGR_a00210	3.55725	0.0800354	0.470853	0.865026	0.907418	1.05704	NGR_a00210	hypothetical 15.3 kDa precursor protein%3B potential periplasmic protein	ID=cds-AAB91624.1;Parent=gene-NGR_a00210;Dbxref=NCBI_GP:AAB91624.1;Name=AAB91624.1;Note=y4bI%3B NGR234_29;gbkey=CDS;locus_tag=NGR_a00210;product=hypothetical 15.3 kDa precursor protein%3B potential periplasmic protein;protein_id=AAB91624.1;transl_table=11
U00090.2	Genbank	CDS	28144	28419	-	NGR_a00220	4.74628	-0.00641233	0.306535	0.98331	0.990591	0.995565	NGR_a00220	hypothetical 9.6 kDa integral membrane protein	ID=cds-AAB91623.1;Parent=gene-NGR_a00220;Dbxref=NCBI_GP:AAB91623.1;Name=AAB91623.1;Note=y4bH%3B NGR234_28;gbkey=CDS;locus_tag=NGR_a00220;product=hypothetical 9.6 kDa integral membrane protein;protein_id=AAB91623.1;transl_table=11
U00090.2	Genbank	CDS	30247	31062	-	NGR_a00230	8.77671	-0.478707	0.0798068	1.99e-09	1.28e-08	0.717621	NGR_a00230	hypothetical 30.0 kDa precursor protein%3B potential periplasmic protein	ID=cds-AAB91622.1;Parent=gene-NGR_a00230;Dbxref=NCBI_GP:AAB91622.1;Name=AAB91622.1;Note=y4bG%3B NGR234_27;gbkey=CDS;locus_tag=NGR_a00230;product=hypothetical 30.0 kDa precursor protein%3B potential periplasmic protein;protein_id=AAB91622.1;transl_table=11
U00090.2	Genbank	CDS	31606	32979	-	NGR_a00240	5.06278	-0.20269	0.264264	0.443081	0.56297	0.868929	NGR_a00240	putative transposase number 2 for older and disrupted insertion sequence NGRIS-28c	ID=cds-AAB91621.1;Parent=gene-NGR_a00240;Dbxref=NCBI_GP:AAB91621.1;Name=AAB91621.1;Note=y4bF%3B NGR234_26;gbkey=CDS;locus_tag=NGR_a00240;product=putative transposase number 2 for older and disrupted insertion sequence NGRIS-28c;protein_id=AAB91621.1;transl_table=11
U00090.2	Genbank	CDS	33989	34258	+	NGR_a00250	2.12837	0.669243	0.691091	0.332852	0.451487	1.59024	NGR_a00250	putative transposase number 1 of insertion sequence NGRIS-4a	ID=cds-AAB91620.1;Parent=gene-NGR_a00250;Dbxref=NCBI_GP:AAB91620.1;Name=AAB91620.1;Note=y4bD%3B NGR234_24;gbkey=CDS;locus_tag=NGR_a00250;product=putative transposase number 1 of insertion sequence NGRIS-4a;protein_id=AAB91620.1;transl_table=11
U00090.2	Genbank	CDS	34449	34898	+	NGR_a00260	-1.29833	1.98062	2.24268	0.377155	0.498361	3.94663	NGR_a00260	putative transposase number 2 of insertion sequence NGRIS-4a	ID=cds-AAB91619.1;Parent=gene-NGR_a00260;Dbxref=NCBI_GP:AAB91619.1;Name=AAB91619.1;Note=y4bC%3B NGR234_23;gbkey=CDS;locus_tag=NGR_a00260;product=putative transposase number 2 of insertion sequence NGRIS-4a;protein_id=AAB91619.1;transl_table=11
U00090.2	Genbank	CDS	34918	35184	+	NGR_a00270	-1.1287	0	2.40888	1	1	1	NGR_a00270	putative transposase number 3 of insertion sequence NGRIS-4a	ID=cds-AAB91618.1;Parent=gene-NGR_a00270;Dbxref=NCBI_GP:AAB91618.1;Name=AAB91618.1;Note=y4bB%3B NGR234_22;gbkey=CDS;locus_tag=NGR_a00270;product=putative transposase number 3 of insertion sequence NGRIS-4a;protein_id=AAB91618.1;transl_table=11
U00090.2	Genbank	CDS	35174	37258	+	NGR_a00280	4.16508	-0.107241	0.355292	0.762775	0.836094	0.928362	NGR_a00280	putative transposase number 4 of insertion sequence NGRIS-4a	ID=cds-AAB91818.1;Parent=gene-NGR_a00280;Dbxref=NCBI_GP:AAB91818.1;Name=AAB91818.1;Note=y4bA%3B NGR234_21;gbkey=CDS;locus_tag=NGR_a00280;product=putative transposase number 4 of insertion sequence NGRIS-4a;protein_id=AAB91818.1;transl_table=11
U00090.2	Genbank	CDS	38266	38811	-	NGR_a00290	12.1182	-0.222414	0.0549237	5.13e-05	0.000190157	0.85713	NGR_a00290	hypothetical protein	ID=cds-AAB91616.1;Parent=gene-NGR_a00290;Dbxref=NCBI_GP:AAB91616.1;Name=AAB91616.1;Note=y4aS%3B NGR234_19;gbkey=CDS;locus_tag=NGR_a00290;product=hypothetical protein;protein_id=AAB91616.1;transl_table=11
U00090.2	Genbank	CDS	38811	39134	-	NGR_a00300	12.0063	-0.190606	0.0561395	0.000685746	0.00205788	0.876238	NGR_a00300	hypothetical 12.1 kDa protein	ID=cds-AAB91615.1;Parent=gene-NGR_a00300;Dbxref=NCBI_GP:AAB91615.1;Name=AAB91615.1;Note=y4aR%3B NGR234_18;gbkey=CDS;locus_tag=NGR_a00300;product=hypothetical 12.1 kDa protein;protein_id=AAB91615.1;transl_table=11
U00090.2	Genbank	CDS	39350	39916	+	NGR_a00310	7.72525	-0.0680272	0.115515	0.555927	0.668378	0.953942	NGR_a00310	putative transposase of IS66 family of undefined transposable element	ID=cds-AAB91614.1;Parent=gene-NGR_a00310;Dbxref=NCBI_GP:AAB91614.1;Name=AAB91614.1;Note=y4aQ%3B NGR234_17;gbkey=CDS;locus_tag=NGR_a00310;product=putative transposase of IS66 family of undefined transposable element;protein_id=AAB91614.1;transl_table=11
U00090.2	Genbank	CDS	40340	40771	-	NGR_a00320	11.2763	-0.24137	0.0485699	6.71e-07	3.23e-06	0.845942	NGR_a00320	transcriptional regulator%2C Roc/MucR family	ID=cds-AAB91613.1;Parent=gene-NGR_a00320;Dbxref=NCBI_GP:AAB91613.1;Name=AAB91613.1;Note=mucR%3B NGR234_16;gbkey=CDS;locus_tag=NGR_a00320;product=transcriptional regulator%2C Roc/MucR family;protein_id=AAB91613.1;transl_table=11
U00090.2	Genbank	CDS	41289	41867	-	NGR_a00330	11.3557	-0.161942	0.055596	0.00358164	0.0092714	0.893821	NGR_a00330	hypothetical 21.8 kDa protein	ID=cds-AAB91612.1;Parent=gene-NGR_a00330;Dbxref=NCBI_GP:AAB91612.1;Name=AAB91612.1;Note=y4aO%3B NGR234_15;gbkey=CDS;locus_tag=NGR_a00330;product=hypothetical 21.8 kDa protein;protein_id=AAB91612.1;transl_table=11
U00090.2	Genbank	CDS	41998	42444	-	NGR_a00340	11.3359	-0.434911	0.0640318	1.11e-11	8.6e-11	0.739739	NGR_a00340	SyrB-like protein	ID=cds-AAB91611.1;Parent=gene-NGR_a00340;Dbxref=NCBI_GP:AAB91611.1;Name=AAB91611.1;Note=y4aN%3B NGR234_14;gbkey=CDS;locus_tag=NGR_a00340;product=SyrB-like protein;protein_id=AAB91611.1;transl_table=11
U00090.2	Genbank	CDS	42590	43021	-	NGR_a00350	10.8598	-0.504446	0.0618683	3.53e-16	3.6e-15	0.704931	NGR_a00350	uncharacterized transcription regulator (Cro/CI family)	ID=cds-AAB91610.1;Parent=gene-NGR_a00350;Dbxref=NCBI_GP:AAB91610.1;Name=AAB91610.1;Note=y4aM%3B NGR234_13;gbkey=CDS;locus_tag=NGR_a00350;product=uncharacterized transcription regulator (Cro/CI family);protein_id=AAB91610.1;transl_table=11
U00090.2	Genbank	CDS	43584	44552	-	NGR_a00360	9.65725	-0.150701	0.0570778	0.00828394	0.019515	0.900813	nodD1	LysR-type transcription regulator of nodulation genes%3B nodulation protein NodD1	ID=cds-AAB91609.1;Parent=gene-NGR_a00360;Dbxref=NCBI_GP:AAB91609.1;Name=AAB91609.1;Note=nodD1%3B NGR234_12;gbkey=CDS;gene=nodD1;locus_tag=NGR_a00360;product=LysR-type transcription regulator of nodulation genes%3B nodulation protein NodD1;protein_id=AAB91609.1;transl_table=11
U00090.2	Genbank	CDS	44655	44807	-	NGR_a00370	7.11617	-0.314637	0.12994	0.0154609	0.0341262	0.804053	NGR_a00370	hypothetical 5.5 kDa protein	ID=cds-AAB91608.1;Parent=gene-NGR_a00370;Dbxref=NCBI_GP:AAB91608.1;Name=AAB91608.1;Note=y4aK%3B NGR234_11;gbkey=CDS;locus_tag=NGR_a00370;product=hypothetical 5.5 kDa protein;protein_id=AAB91608.1;transl_table=11
U00090.2	Genbank	CDS	45284	46822	-	NGR_a00380	11.5056	-0.354207	0.0490207	4.99e-13	4.17e-12	0.782299	noeJ	mannose-1-phosphate guanylyltransferase%3B nodulation protein NoeJ	ID=cds-AAB91607.1;Parent=gene-NGR_a00380;Dbxref=NCBI_GP:AAB91607.1;Name=AAB91607.1;Note=noeJ%3B NGR234_10;gbkey=CDS;gene=noeJ;locus_tag=NGR_a00380;product=mannose-1-phosphate guanylyltransferase%3B nodulation protein NoeJ;protein_id=AAB91607.1;transl_table=11
U00090.2	Genbank	CDS	46885	48309	+	NGR_a00390	10.6237	-0.543966	0.054181	1.02e-23	1.51e-22	0.685883	noeK	phosphomanomutase%3B nodulation protein NoeK	ID=cds-AAB91606.1;Parent=gene-NGR_a00390;Dbxref=NCBI_GP:AAB91606.1;Name=AAB91606.1;Note=noeK%3B NGR234_9;gbkey=CDS;gene=noeK;locus_tag=NGR_a00390;product=phosphomanomutase%3B nodulation protein NoeK;protein_id=AAB91606.1;transl_table=11
U00090.2	Genbank	CDS	48538	49506	+	NGR_a00400	11.1093	-1.5268	0.0612183	2.73e-137	3.26e-135	0.347047	nodZ	chitin oligosaccharide fucosyltransferase%3B nodulation protein NodZ	ID=cds-AAB91605.1;Parent=gene-NGR_a00400;Dbxref=NCBI_GP:AAB91605.1;Name=AAB91605.1;Note=nodZ%3B NGR234_8;gbkey=CDS;gene=nodZ;locus_tag=NGR_a00400;product=chitin oligosaccharide fucosyltransferase%3B nodulation protein NodZ;protein_id=AAB91605.1;transl_table=11
U00090.2	Genbank	CDS	49751	50806	+	NGR_a00410	10.3014	-0.950246	0.0867621	6.48e-28	1.19e-26	0.517544	noeL	GDP-mannose 4%2C6%2C dehydratase%3B nodulation protein NoeL	ID=cds-AAB91604.1;Parent=gene-NGR_a00410;Dbxref=NCBI_GP:AAB91604.1;Name=AAB91604.1;Note=noeL%3B NGR234_7;gbkey=CDS;gene=noeL;locus_tag=NGR_a00410;product=GDP-mannose 4%2C6%2C dehydratase%3B nodulation protein NoeL;protein_id=AAB91604.1;transl_table=11
U00090.2	Genbank	CDS	50815	51759	+	NGR_a00420	10.4691	-0.603003	0.0705698	1.29e-17	1.42e-16	0.658382	nolK	nucleotide sugar epimerase/dehydrogenase%3B nodulation protein NolK	ID=cds-AAB91603.1;Parent=gene-NGR_a00420;Dbxref=NCBI_GP:AAB91603.1;Name=AAB91603.1;Note=y4aF%3B NGR234_6;gbkey=CDS;gene=nolK;locus_tag=NGR_a00420;product=nucleotide sugar epimerase/dehydrogenase%3B nodulation protein NolK;protein_id=AAB91603.1;transl_table=11
U00090.2	Genbank	CDS	53442	54320	+	NGR_a00430	11.6943	-0.260798	0.0904628	0.00393995	0.0100975	0.834626	NGR_a00430	putative phytoene synthase-like protein	ID=cds-AAB91602.1;Parent=gene-NGR_a00430;Dbxref=NCBI_GP:AAB91602.1;Name=AAB91602.1;Note=y4aD%3B NGR234_4;gbkey=CDS;locus_tag=NGR_a00430;product=putative phytoene synthase-like protein;protein_id=AAB91602.1;transl_table=11
U00090.2	Genbank	CDS	54317	55156	+	NGR_a00440	10.1247	-0.264189	0.107782	0.0142405	0.0316603	0.832667	hpnD	squalene synthase%3B HpnD	ID=cds-AAB91601.1;Parent=gene-NGR_a00440;Dbxref=NCBI_GP:AAB91601.1;Name=AAB91601.1;Note=y4aC%3B NGR234_3;gbkey=CDS;gene=hpnD;locus_tag=NGR_a00440;product=squalene synthase%3B HpnD;protein_id=AAB91601.1;transl_table=11
U00090.2	Genbank	CDS	55156	56409	+	NGR_a00450	9.36498	0.103904	0.150408	0.489685	0.606505	1.07468	NGR_a00450	putative flavoprotein oxidoreductase	ID=cds-AAB91600.1;Parent=gene-NGR_a00450;Dbxref=NCBI_GP:AAB91600.1;Name=AAB91600.1;Note=y4aB%3B NGR234_2;gbkey=CDS;locus_tag=NGR_a00450;product=putative flavoprotein oxidoreductase;protein_id=AAB91600.1;transl_table=11
U00090.2	Genbank	CDS	56458	58401	+	NGR_a00460	9.7044	-0.285193	0.0760797	0.000177816	0.000597948	0.820632	shc	probable squalene-hopene cyclase	ID=cds-AAB91964.1;Parent=gene-NGR_a00460;Dbxref=NCBI_GP:AAB91964.1;Name=AAB91964.1;Note=y4aA%3B NGR234_1;gbkey=CDS;gene=shc;locus_tag=NGR_a00460;product=probable squalene-hopene cyclase;protein_id=AAB91964.1;transl_table=11
U00090.2	Genbank	CDS	59402	60421	-	NGR_a00470	10.1418	0.0538748	0.125038	0.666565	0.76039	1.03805	syrM2	LysR-type transcription regulator SyrM2%3B involved in flavonoid dependent regulation	ID=cds-AAB91963.1;Parent=gene-NGR_a00470;Dbxref=NCBI_GP:AAB91963.1;Name=AAB91963.1;Note=syrM2%3B NGR234_483;gbkey=CDS;gene=syrM2;locus_tag=NGR_a00470;product=LysR-type transcription regulator SyrM2%3B involved in flavonoid dependent regulation;protein_id=AAB91963.1;transl_table=11
U00090.2	Genbank	CDS	62803	62952	-	NGR_a00480	8.44806	-0.020861	0.130058	0.872568	0.912655	0.985644	NGR_a00480	hypothetical 5.5 kDa protein	ID=cds-AAB91962.1;Parent=gene-NGR_a00480;Dbxref=NCBI_GP:AAB91962.1;Name=AAB91962.1;Note=y4zD%3B NGR234_480;gbkey=CDS;locus_tag=NGR_a00480;product=hypothetical 5.5 kDa protein;protein_id=AAB91962.1;transl_table=11
U00090.2	Genbank	CDS	63187	63972	-	NGR_a00490	10.3156	-0.054762	0.132336	0.679013	0.771257	0.962753	nopT	nodulation outer protein NopT%3B probable type III effector	ID=cds-AAB91961.1;Parent=gene-NGR_a00490;Dbxref=NCBI_GP:AAB91961.1;Name=AAB91961.1;Note=y4zC%3B NGR234_479;gbkey=CDS;gene=nopT;locus_tag=NGR_a00490;product=nodulation outer protein NopT%3B probable type III effector;protein_id=AAB91961.1;transl_table=11
U00090.2	Genbank	CDS	65976	67046	-	NGR_a00500	6.03504	-0.853317	0.209501	4.64e-05	0.000172876	0.553511	NGR_a00500	putative transposase of degenerate insertion sequence NGRIS-25c	ID=cds-AAB91960.1;Parent=gene-NGR_a00500;Dbxref=NCBI_GP:AAB91960.1;Name=AAB91960.1;Note=y4zB%3B NGR234_477;gbkey=CDS;locus_tag=NGR_a00500;product=putative transposase of degenerate insertion sequence NGRIS-25c;protein_id=AAB91960.1;transl_table=11
U00090.2	Genbank	CDS	69079	69627	-	NGR_a00520	10.2097	-0.0933245	0.134486	0.487722	0.60514	0.93736	NGR_a00520	conserved hypothetical 20.1 kDa TPR repeat-containing protein%3B possibly linked to type III secretion	ID=cds-AAB91958.1;Parent=gene-NGR_a00520;Dbxref=NCBI_GP:AAB91958.1;Name=AAB91958.1;Note=y4yS%3B NGR234_475;gbkey=CDS;locus_tag=NGR_a00520;product=conserved hypothetical 20.1 kDa TPR repeat-containing protein%3B possibly linked to type III secretion;protein_id=AAB91958.1;transl_table=11
U00090.2	Genbank	CDS	69644	71737	-	NGR_a00530	12.0669	-0.0861892	0.0849127	0.310091	0.426085	0.942008	rhcV	innermembrane protein RhcV%3B component of type III secretion apparatus	ID=cds-AAB91957.1;Parent=gene-NGR_a00530;Dbxref=NCBI_GP:AAB91957.1;Name=AAB91957.1;Note=y4yR%3B NGR234_474;gbkey=CDS;gene=rhcV;locus_tag=NGR_a00530;product=innermembrane protein RhcV%3B component of type III secretion apparatus;protein_id=AAB91957.1;transl_table=11
U00090.2	Genbank	CDS	71927	72817	-	NGR_a00540	14.3746	-0.00271672	0.0671711	0.967739	0.980781	0.998119	NGR_a00540	conserved hypothetical 31.2 kDa membrane protein%3B possibly linked to type III secretion	ID=cds-AAB91956.1;Parent=gene-NGR_a00540;Dbxref=NCBI_GP:AAB91956.1;Name=AAB91956.1;Note=y4yQ%3B NGR234_473;gbkey=CDS;locus_tag=NGR_a00540;product=conserved hypothetical 31.2 kDa membrane protein%3B possibly linked to type III secretion;protein_id=AAB91956.1;transl_table=11
U00090.2	Genbank	CDS	72924	73139	-	NGR_a00550	14.2566	0.0399951	0.073704	0.587374	0.69414	1.02811	nopA	nodulation outer protein NopA%3B precursor of type III secretion pilus subunit	ID=cds-ACP27438.1;Parent=gene-NGR_a00550;Dbxref=NCBI_GP:ACP27438.1;Name=ACP27438.1;Note=nopA%3B YP_052973.1%3B NGR234_472;gbkey=CDS;gene=nopA;locus_tag=NGR_a00550;product=nodulation outer protein NopA%3B precursor of type III secretion pilus subunit;protein_id=ACP27438.1;transl_table=11
U00090.2	Genbank	CDS	73210	73506	-	NGR_a00560	13.7793	0.0708318	0.101203	0.483991	0.601419	1.05032	nopC	nodulation outer protein NopC%3B linked to type III secretion pilus	ID=cds-ACP27439.1;Parent=gene-NGR_a00560;Dbxref=NCBI_GP:ACP27439.1;Name=ACP27439.1;Note=nopC%3B YP_052972.1%3B NGR234_471;gbkey=CDS;gene=nopC;locus_tag=NGR_a00560;product=nodulation outer protein NopC%3B linked to type III secretion pilus;protein_id=ACP27439.1;transl_table=11
U00090.2	Genbank	CDS	74205	75020	-	NGR_a00570	12.6393	0.37282	0.149383	0.0125699	0.0283968	1.29488	nopP	nodulation outer protein NopP%3B probable type III effector	ID=cds-AAB91955.1;Parent=gene-NGR_a00570;Dbxref=NCBI_GP:AAB91955.1;Name=AAB91955.1;Note=y4yP%3B NGR234_470;gbkey=CDS;gene=nopP;locus_tag=NGR_a00570;product=nodulation outer protein NopP%3B probable type III effector;protein_id=AAB91955.1;transl_table=11
U00090.2	Genbank	CDS	75818	76855	-	NGR_a00580	8.6385	-0.391434	0.122083	0.00134455	0.00385362	0.762371	rhcU	innermembrane protein RhcU%3B component of type III secretion apparatus	ID=cds-AAB91954.1;Parent=gene-NGR_a00580;Dbxref=NCBI_GP:AAB91954.1;Name=AAB91954.1;Note=y4yO%3B NGR234_469;gbkey=CDS;gene=rhcU;locus_tag=NGR_a00580;product=innermembrane protein RhcU%3B component of type III secretion apparatus;protein_id=AAB91954.1;transl_table=11
U00090.2	Genbank	CDS	76852	77670	-	NGR_a00590	9.58235	0.194139	0.181938	0.285944	0.40029	1.14404	rhcT	innermembrane protein RhcT%3B component of type III secretion apparatus	ID=cds-AAB91953.1;Parent=gene-NGR_a00590;Dbxref=NCBI_GP:AAB91953.1;Name=AAB91953.1;Note=y4yN%3B NGR234_468;gbkey=CDS;gene=rhcT;locus_tag=NGR_a00590;product=innermembrane protein RhcT%3B component of type III secretion apparatus;protein_id=AAB91953.1;transl_table=11
U00090.2	Genbank	CDS	77679	77954	-	NGR_a00600	10.0423	0.40221	0.183086	0.0280317	0.0578131	1.32153	rhcS	innermembrane protein RhcS%3B component of type III secretion apparatus	ID=cds-AAB91952.1;Parent=gene-NGR_a00600;Dbxref=NCBI_GP:AAB91952.1;Name=AAB91952.1;Note=y4yM%3B NGR234_467;gbkey=CDS;gene=rhcS;locus_tag=NGR_a00600;product=innermembrane protein RhcS%3B component of type III secretion apparatus;protein_id=AAB91952.1;transl_table=11
U00090.2	Genbank	CDS	77954	78622	-	NGR_a00610	11.207	0.162631	0.13481	0.227675	0.334605	1.11933	rhcR	innermembrane protein RhcR%3B component of type III secretion apparatus	ID=cds-AAB91951.1;Parent=gene-NGR_a00610;Dbxref=NCBI_GP:AAB91951.1;Name=AAB91951.1;Note=y4yL%3B NGR234_466;gbkey=CDS;gene=rhcR;locus_tag=NGR_a00610;product=innermembrane protein RhcR%3B component of type III secretion apparatus;protein_id=AAB91951.1;transl_table=11
U00090.2	Genbank	CDS	78615	79691	-	NGR_a00620	11.8951	0.0616029	0.114869	0.591759	0.697353	1.04362	rhcQ	component RhcQ of type III secretion apparatus	ID=cds-AAB91950.1;Parent=gene-NGR_a00620;Dbxref=NCBI_GP:AAB91950.1;Name=AAB91950.1;Note=y4yK%3B NGR234_465;gbkey=CDS;gene=rhcQ;locus_tag=NGR_a00620;product=component RhcQ of type III secretion apparatus;protein_id=AAB91950.1;transl_table=11
U00090.2	Genbank	CDS	79716	80252	-	NGR_a00630	11.951	-0.000344418	0.118134	0.997674	0.998622	0.999761	NGR_a00630	conserved hypothetical 20.4 kDa protein%3B possibly linked to type III secretion	ID=cds-AAB91949.1;Parent=gene-NGR_a00630;Dbxref=NCBI_GP:AAB91949.1;Name=AAB91949.1;Note=y4yJ%3B NGR234_464;gbkey=CDS;locus_tag=NGR_a00630;product=conserved hypothetical 20.4 kDa protein%3B possibly linked to type III secretion;protein_id=AAB91949.1;transl_table=11
U00090.2	Genbank	CDS	80228	81583	-	NGR_a00640	13.016	-0.0139225	0.105092	0.894606	0.929519	0.990396	rhcN	ATPase RhcN for type III secretion	ID=cds-AAB91948.1;Parent=gene-NGR_a00640;Dbxref=NCBI_GP:AAB91948.1;Name=AAB91948.1;Note=y4yI%3B NGR234_463;gbkey=CDS;gene=rhcN;locus_tag=NGR_a00640;product=ATPase RhcN for type III secretion;protein_id=AAB91948.1;transl_table=11
U00090.2	Genbank	CDS	81580	82206	-	NGR_a00650	12.6061	0.00231331	0.129311	0.985727	0.991885	1.0016	rhcL	nodulation protein RhcL%3B putative regulator of RhcN activity in type III secretion	ID=cds-AAB91947.1;Parent=gene-NGR_a00650;Dbxref=NCBI_GP:AAB91947.1;Name=AAB91947.1;Note=nolV%3B NGR234_462;gbkey=CDS;gene=rhcL;locus_tag=NGR_a00650;product=nodulation protein RhcL%3B putative regulator of RhcN activity in type III secretion;protein_id=AAB91947.1;transl_table=11
U00090.2	Genbank	CDS	82208	82846	-	NGR_a00660	12.277	0.289831	0.150117	0.0535204	0.100417	1.2225	nolU	nodulation protein NolU%3B possibly linked to type III secretion	ID=cds-AAB91946.1;Parent=gene-NGR_a00660;Dbxref=NCBI_GP:AAB91946.1;Name=AAB91946.1;Note=nolU%3B NGR234_461;gbkey=CDS;gene=nolU;locus_tag=NGR_a00660;product=nodulation protein NolU%3B possibly linked to type III secretion;protein_id=AAB91946.1;transl_table=11
U00090.2	Genbank	CDS	82843	83712	-	NGR_a00670	13.3307	0.525321	0.108715	1.35e-06	6.23e-06	1.43925	rhcJ	outermembrane protein RhcJ%3B component of type III secretion apparatus	ID=cds-AAB91945.1;Parent=gene-NGR_a00670;Dbxref=NCBI_GP:AAB91945.1;Name=AAB91945.1;Note=nolT%3B NGR234_460;gbkey=CDS;gene=rhcJ;locus_tag=NGR_a00670;product=outermembrane protein RhcJ%3B component of type III secretion apparatus;protein_id=AAB91945.1;transl_table=11
U00090.2	Genbank	CDS	83722	84216	-	NGR_a00680	12.8217	0.476709	0.119991	7.1e-05	0.000257773	1.39157	nopB	nodulation outer protein NopB%3B precursor of type III secretion pilus subunit	ID=cds-AAB91944.1;Parent=gene-NGR_a00680;Dbxref=NCBI_GP:AAB91944.1;Name=AAB91944.1;Note=nolB%3B NGR234_459;gbkey=CDS;gene=nopB;locus_tag=NGR_a00680;product=nodulation outer protein NopB%3B precursor of type III secretion pilus subunit;protein_id=AAB91944.1;transl_table=11
U00090.2	Genbank	CDS	84372	85076	+	NGR_a00690	11.1732	0.0628693	0.0756503	0.405944	0.526364	1.04454	rhcC1	outermembrane protein RhcC1%3B component of type III secretion apparatus	ID=cds-AAB91943.1;Parent=gene-NGR_a00690;Dbxref=NCBI_GP:AAB91943.1;Name=AAB91943.1;Note=nolW%3B NGR234_458;gbkey=CDS;gene=rhcC1;locus_tag=NGR_a00690;product=outermembrane protein RhcC1%3B component of type III secretion apparatus;protein_id=AAB91943.1;transl_table=11
U00090.2	Genbank	CDS	85357	87147	+	NGR_a00700	14.8428	0.0849431	0.0699097	0.224351	0.330474	1.06065	nopX	nodulation outer protein NopX%3B probable subunit of type III translocon	ID=cds-AAB91942.1;Parent=gene-NGR_a00700;Dbxref=NCBI_GP:AAB91942.1;Name=AAB91942.1;Note=nolX%3B NGR234_457;gbkey=CDS;gene=nopX;locus_tag=NGR_a00700;product=nodulation outer protein NopX%3B probable subunit of type III translocon;protein_id=AAB91942.1;transl_table=11
U00090.2	Genbank	CDS	87297	87761	+	NGR_a00710	12.3756	0.131923	0.115322	0.252643	0.363424	1.09575	NGR_a00710	conserved hypothetical 17.1 kDa protein%3B second copy encoded by pNGR234b	ID=cds-AAB91941.1;Parent=gene-NGR_a00710;Dbxref=NCBI_GP:AAB91941.1;Name=AAB91941.1;Note=y4yB%3B NGR234_456;gbkey=CDS;locus_tag=NGR_a00710;product=conserved hypothetical 17.1 kDa protein%3B second copy encoded by pNGR234b;protein_id=AAB91941.1;transl_table=11
U00090.2	Genbank	CDS	87761	89134	+	NGR_a00720	11.6473	0.182312	0.117835	0.121819	0.201821	1.1347	NGR_a00720	conserved uncharacterized 49.9 kDa enzyme%3B second copy encoded by pNGR234b	ID=cds-AAB91940.1;Parent=gene-NGR_a00720;Dbxref=NCBI_GP:AAB91940.1;Name=AAB91940.1;Note=y4yA%3B NGR234_455;gbkey=CDS;locus_tag=NGR_a00720;product=conserved uncharacterized 49.9 kDa enzyme%3B second copy encoded by pNGR234b;protein_id=AAB91940.1;transl_table=11
U00090.2	Genbank	CDS	89135	90145	+	NGR_a00730	12.1079	0.0237741	0.105406	0.821553	0.878696	1.01662	NGR_a00730	conserved putative cysteine synthase%3B second copy encoded by pNGR234b	ID=cds-AAB91939.1;Parent=gene-NGR_a00730;Dbxref=NCBI_GP:AAB91939.1;Name=AAB91939.1;Note=y4xP%3B NGR234_454;gbkey=CDS;locus_tag=NGR_a00730;product=conserved putative cysteine synthase%3B second copy encoded by pNGR234b;protein_id=AAB91939.1;transl_table=11
U00090.2	Genbank	CDS	90142	91281	+	NGR_a00740	12.0579	0.0185961	0.110738	0.86664	0.908678	1.01297	NGR_a00740	conserved putative oxidoreductase%3B second copy encoded by pNGR234b	ID=cds-AAB91938.1;Parent=gene-NGR_a00740;Dbxref=NCBI_GP:AAB91938.1;Name=AAB91938.1;Note=y4xO%3B NGR234_453;gbkey=CDS;locus_tag=NGR_a00740;product=conserved putative oxidoreductase%3B second copy encoded by pNGR234b;protein_id=AAB91938.1;transl_table=11
U00090.2	Genbank	CDS	91281	93167	+	NGR_a00750	12.2599	0.222257	0.101624	0.028739	0.0591583	1.16656	NGR_a00750	conserved putative siderophore biosynthesis protein%3B second copy encoded by pNGR234b	ID=cds-AAB91937.1;Parent=gene-NGR_a00750;Dbxref=NCBI_GP:AAB91937.1;Name=AAB91937.1;Note=y4xN%3B NGR234_452;gbkey=CDS;locus_tag=NGR_a00750;product=conserved putative siderophore biosynthesis protein%3B second copy encoded by pNGR234b;protein_id=AAB91937.1;transl_table=11
U00090.2	Genbank	CDS	93164	94378	+	NGR_a00760	10.6744	0.345487	0.155462	0.0262617	0.0546877	1.27058	NGR_a00760	conserved uncharacterized MFS-type transporter%3B second copy encoded by pNGR234b	ID=cds-AAB91936.1;Parent=gene-NGR_a00760;Dbxref=NCBI_GP:AAB91936.1;Name=AAB91936.1;Note=y4xM%3B NGR234_451;gbkey=CDS;locus_tag=NGR_a00760;product=conserved uncharacterized MFS-type transporter%3B second copy encoded by pNGR234b;protein_id=AAB91936.1;transl_table=11
U00090.2	Genbank	CDS	94637	95653	+	NGR_a00770	11.916	0.492002	0.116184	2.29e-05	8.98e-05	1.40639	nopL	nodulation outer protein NopL%3B probable type III effector	ID=cds-AAB91935.1;Parent=gene-NGR_a00770;Dbxref=NCBI_GP:AAB91935.1;Name=AAB91935.1;Note=y4xL%3B NGR234_450;gbkey=CDS;gene=nopL;locus_tag=NGR_a00770;product=nodulation outer protein NopL%3B probable type III effector;protein_id=AAB91935.1;transl_table=11
U00090.2	Genbank	CDS	96093	96659	-	NGR_a00780	9.52917	-0.295641	0.178817	0.0982677	0.168837	0.81471	NGR_a00780	conserved putative lipoprotein of 20.5 kDa	ID=cds-AAB91934.1;Parent=gene-NGR_a00780;Dbxref=NCBI_GP:AAB91934.1;Name=AAB91934.1;Note=y4xK%3B NGR234_449;gbkey=CDS;locus_tag=NGR_a00780;product=conserved putative lipoprotein of 20.5 kDa;protein_id=AAB91934.1;transl_table=11
U00090.2	Genbank	CDS	96669	97940	-	NGR_a00790	11.3101	-0.172203	0.113379	0.128806	0.211273	0.887487	rhcC2	outermembrane protein RhcC2%3B component of type III secretion apparatus	ID=cds-AAB91933.1;Parent=gene-NGR_a00790;Dbxref=NCBI_GP:AAB91933.1;Name=AAB91933.1;Note=y4xJ%3B NGR234_448;gbkey=CDS;gene=rhcC2;locus_tag=NGR_a00790;product=outermembrane protein RhcC2%3B component of type III secretion apparatus;protein_id=AAB91933.1;transl_table=11
U00090.2	Genbank	CDS	98120	98800	-	NGR_a00800	11.0633	0.0928429	0.142587	0.514962	0.63018	1.06647	ttsI	transcription regulator of late flavonoid-inducible functions TtsI	ID=cds-AAB91932.1;Parent=gene-NGR_a00800;Dbxref=NCBI_GP:AAB91932.1;Name=AAB91932.1;Note=y4xI%3B NGR234_447;gbkey=CDS;gene=ttsI;locus_tag=NGR_a00800;product=transcription regulator of late flavonoid-inducible functions TtsI;protein_id=AAB91932.1;transl_table=11
U00090.2	Genbank	CDS	100504	101442	+	NGR_a00810	11.9127	-0.232582	0.127409	0.0679295	0.123601	0.85111	nodD2	LysR-type transcription regulator of nodulation genes%3B nodulation protein NodD2	ID=cds-AAB91931.1;Parent=gene-NGR_a00810;Dbxref=NCBI_GP:AAB91931.1;Name=AAB91931.1;Note=nodD2%3B NGR234_446;gbkey=CDS;gene=nodD2;locus_tag=NGR_a00810;product=LysR-type transcription regulator of nodulation genes%3B nodulation protein NodD2;protein_id=AAB91931.1;transl_table=11
U00090.2	Genbank	CDS	101570	103087	-	NGR_a00820	8.62982	-0.348305	0.0969501	0.000327372	0.00104419	0.785507	NGR_a00820	conserved hypothetical 55.5 kDa protein	ID=cds-AAB91930.1;Parent=gene-NGR_a00820;Dbxref=NCBI_GP:AAB91930.1;Name=AAB91930.1;Note=y4xG%3B NGR234_445;gbkey=CDS;locus_tag=NGR_a00820;product=conserved hypothetical 55.5 kDa protein;protein_id=AAB91930.1;transl_table=11
U00090.2	Genbank	CDS	103514	103816	-	NGR_a00830	6.63773	-0.192107	0.244687	0.432388	0.552643	0.875326	NGR_a00830	putative exopolysaccharide repressor protein	ID=cds-AAB91929.1;Parent=gene-NGR_a00830;Dbxref=NCBI_GP:AAB91929.1;Name=AAB91929.1;Note=y4xQ%3B NGR234_444;gbkey=CDS;locus_tag=NGR_a00830;product=putative exopolysaccharide repressor protein;protein_id=AAB91929.1;transl_table=11
U00090.2	Genbank	CDS	103948	104124	-	NGR_a00840	7.12577	-0.337465	0.229665	0.141731	0.228123	0.791431	NGR_a00840	hypothetical 6.5 kDa protein	ID=cds-AAB91928.1;Parent=gene-NGR_a00840;Dbxref=NCBI_GP:AAB91928.1;Name=AAB91928.1;Note=y4xF%3B NGR234_443;gbkey=CDS;locus_tag=NGR_a00840;product=hypothetical 6.5 kDa protein;protein_id=AAB91928.1;transl_table=11
U00090.2	Genbank	CDS	104121	104324	-	NGR_a00850	7.77664	-0.541547	0.204075	0.00796227	0.0188399	0.687034	NGR_a00850	conserved hypothetical 7.6 kDa protein	ID=cds-AAB91927.1;Parent=gene-NGR_a00850;Dbxref=NCBI_GP:AAB91927.1;Name=AAB91927.1;Note=y4xE%3B NGR234_442;gbkey=CDS;locus_tag=NGR_a00850;product=conserved hypothetical 7.6 kDa protein;protein_id=AAB91927.1;transl_table=11
U00090.2	Genbank	CDS	104347	104835	-	NGR_a00860	8.18465	-0.32214	0.186535	0.0841746	0.148585	0.799883	NGR_a00860	conserved hypothetical 18.0 kDa protein	ID=cds-AAB91926.1;Parent=gene-NGR_a00860;Dbxref=NCBI_GP:AAB91926.1;Name=AAB91926.1;Note=y4xD%3B NGR234_441;gbkey=CDS;locus_tag=NGR_a00860;product=conserved hypothetical 18.0 kDa protein;protein_id=AAB91926.1;transl_table=11
U00090.2	Genbank	CDS	105088	106629	-	NGR_a00870	3.28222	-0.0468534	0.481649	0.922506	0.949929	0.968045	nifK2	nitrogenase molybdenum-iron protein beta chain NifK2	ID=cds-AAB91901.1;Parent=gene-NGR_a00870;Dbxref=NCBI_GP:AAB91901.1;Name=AAB91901.1;Note=nifK2%3B NGR234_440;gbkey=CDS;gene=nifK2;locus_tag=NGR_a00870;product=nitrogenase molybdenum-iron protein beta chain NifK2;protein_id=AAB91901.1;transl_table=11
U00090.2	Genbank	CDS	106725	108239	-	NGR_a00880	0.336699	0.119089	1.32511	0.92839	0.954767	1.08605	nifD2	nitrogenase molybdenum-iron protein alpha chain NifD2	ID=cds-AAB91924.1;Parent=gene-NGR_a00880;Dbxref=NCBI_GP:AAB91924.1;Name=AAB91924.1;Note=nifD2%3B NGR234_439;gbkey=CDS;gene=nifD2;locus_tag=NGR_a00880;product=nitrogenase molybdenum-iron protein alpha chain NifD2;protein_id=AAB91924.1;transl_table=11
U00090.2	Genbank	CDS	108336	109226	-	NGR_a00890	2.33776	0.115764	0.713782	0.871161	0.912023	1.08355	nifH2	nitrogenase iron protein NifH2	ID=cds-AAB91923.1;Parent=gene-NGR_a00890;Dbxref=NCBI_GP:AAB91923.1;Name=AAB91923.1;Note=nifH%3B NGR234_438;gbkey=CDS;gene=nifH2;locus_tag=NGR_a00890;product=nitrogenase iron protein NifH2;protein_id=AAB91923.1;transl_table=11
U00090.2	Genbank	CDS	110150	110557	-	NGR_a00900	10.5413	0.0967206	0.0579984	0.0953867	0.164678	1.06934	NGR_a00900	hypothetical 14.9 kDa protein	ID=cds-AAB91922.1;Parent=gene-NGR_a00900;Dbxref=NCBI_GP:AAB91922.1;Name=AAB91922.1;Note=y4wP%3B NGR234_437;gbkey=CDS;locus_tag=NGR_a00900;product=hypothetical 14.9 kDa protein;protein_id=AAB91922.1;transl_table=11
U00090.2	Genbank	CDS	110943	111263	+	NGR_a00910	7.01234	-0.158871	0.136581	0.244746	0.354598	0.895725	NGR_a00910	hypothetical 11.0 kDa protein	ID=cds-AAB91921.1;Parent=gene-NGR_a00910;Dbxref=NCBI_GP:AAB91921.1;Name=AAB91921.1;Note=y4wO%3B NGR234_436;gbkey=CDS;locus_tag=NGR_a00910;product=hypothetical 11.0 kDa protein;protein_id=AAB91921.1;transl_table=11
U00090.2	Genbank	CDS	111961	113952	+	NGR_a00920	14.683	0.211828	0.0677926	0.0017802	0.00495887	1.15815	NGR_a00920	conserved periplasmic solute-binding protein of ABC-transporter	ID=cds-AAB91920.1;Parent=gene-NGR_a00920;Dbxref=NCBI_GP:AAB91920.1;Name=AAB91920.1;Note=y4wM%3B NGR234_434;gbkey=CDS;locus_tag=NGR_a00920;product=conserved periplasmic solute-binding protein of ABC-transporter;protein_id=AAB91920.1;transl_table=11
U00090.2	Genbank	CDS	114799	115962	+	NGR_a00930	10.9255	-0.118384	0.0529556	0.0253827	0.0530633	0.921219	nifS	nitrogen fixation protein NifS%3B nitrogenase cofactor synthesis	ID=cds-AAB91919.1;Parent=gene-NGR_a00930;Dbxref=NCBI_GP:AAB91919.1;Name=AAB91919.1;Note=nifS%3B NGR234_433;gbkey=CDS;gene=nifS;locus_tag=NGR_a00930;product=nitrogen fixation protein NifS%3B nitrogenase cofactor synthesis;protein_id=AAB91919.1;transl_table=11
U00090.2	Genbank	CDS	116126	116578	+	NGR_a00940	10.1187	-0.144356	0.0634899	0.0229848	0.0486662	0.904783	nifW	nitrogen fixation protein nifW	ID=cds-AAB91918.1;Parent=gene-NGR_a00940;Dbxref=NCBI_GP:AAB91918.1;Name=AAB91918.1;Note=nifW%3B NGR234_432;gbkey=CDS;gene=nifW;locus_tag=NGR_a00940;product=nitrogen fixation protein nifW;protein_id=AAB91918.1;transl_table=11
U00090.2	Genbank	CDS	117217	117594	+	NGR_a00950	9.52904	-0.065813	0.0789991	0.404796	0.525192	0.955407	NGR_a00950	hypothetical 13.3 kDa protein	ID=cds-AAB91917.1;Parent=gene-NGR_a00950;Dbxref=NCBI_GP:AAB91917.1;Name=AAB91917.1;Note=y4wJ%3B NGR234_431;gbkey=CDS;locus_tag=NGR_a00950;product=hypothetical 13.3 kDa protein;protein_id=AAB91917.1;transl_table=11
U00090.2	Genbank	CDS	117628	119169	+	NGR_a00960	10.4504	-0.137843	0.0566686	0.0149976	0.0331718	0.908877	NGR_a00960	conserved hypothetical 59.0 kDa protein	ID=cds-AAB91916.1;Parent=gene-NGR_a00960;Dbxref=NCBI_GP:AAB91916.1;Name=AAB91916.1;Note=y4wI%3B NGR234_430;gbkey=CDS;locus_tag=NGR_a00960;product=conserved hypothetical 59.0 kDa protein;protein_id=AAB91916.1;transl_table=11
U00090.2	Genbank	CDS	119317	119754	-	NGR_a00970	13.5806	0.178365	0.0871929	0.040792	0.0799582	1.1316	NGR_a00970	conserved hypothetical 15.6 kDa protein	ID=cds-AAB91915.1;Parent=gene-NGR_a00970;Dbxref=NCBI_GP:AAB91915.1;Name=AAB91915.1;Note=y4wH%3B NGR234_429;gbkey=CDS;locus_tag=NGR_a00970;product=conserved hypothetical 15.6 kDa protein;protein_id=AAB91915.1;transl_table=11
U00090.2	Genbank	CDS	120662	121207	-	NGR_a00980	9.96484	-0.401382	0.0829719	1.31e-06	6.07e-06	0.757133	NGR_a00980	hypothetical 19.4 kDa protein	ID=cds-AAB91914.1;Parent=gene-NGR_a00980;Dbxref=NCBI_GP:AAB91914.1;Name=AAB91914.1;Note=y4wG%3B NGR234_428;gbkey=CDS;locus_tag=NGR_a00980;product=hypothetical 19.4 kDa protein;protein_id=AAB91914.1;transl_table=11
U00090.2	Genbank	CDS	121245	122273	-	NGR_a00990	9.58726	-0.140874	0.113732	0.215475	0.320181	0.90697	NGR_a00990	conserved monooxygenase oxidoreductas of 37.7 kDa protein%3B involved in flavonoid-dependent IAA synthesis	ID=cds-AAB91913.1;Parent=gene-NGR_a00990;Dbxref=NCBI_GP:AAB91913.1;Name=AAB91913.1;Note=y4wF%3B NGR234_427;gbkey=CDS;locus_tag=NGR_a00990;product=conserved monooxygenase oxidoreductas of 37.7 kDa protein%3B involved in flavonoid-dependent IAA synthesis;protein_id=AAB91913.1;transl_table=11
U00090.2	Genbank	CDS	122680	123786	-	NGR_a01000	11.2303	-0.137328	0.0962537	0.153658	0.243548	0.909202	NGR_a01000	conserved histidinol-phosphate aminotransferase-like protein%3B involved in flavonoid-dependent IAA synthesis	ID=cds-AAB91912.1;Parent=gene-NGR_a01000;Dbxref=NCBI_GP:AAB91912.1;Name=AAB91912.1;Note=y4wE%3B NGR234_426;gbkey=CDS;locus_tag=NGR_a01000;product=conserved histidinol-phosphate aminotransferase-like protein%3B involved in flavonoid-dependent IAA synthesis;protein_id=AAB91912.1;transl_table=11
U00090.2	Genbank	CDS	124206	125339	-	NGR_a01010	7.00328	-0.476791	0.139597	0.000636708	0.00191966	0.718574	NGR_a01010	conserved hypothetical 39.0 kDa membrane protein%3B uncharacterized transporter	ID=cds-AAB91911.1;Parent=gene-NGR_a01010;Dbxref=NCBI_GP:AAB91911.1;Name=AAB91911.1;Note=y4wD%3B NGR234_425;gbkey=CDS;locus_tag=NGR_a01010;product=conserved hypothetical 39.0 kDa membrane protein%3B uncharacterized transporter;protein_id=AAB91911.1;transl_table=11
U00090.2	Genbank	CDS	126076	126507	-	NGR_a01020	10.383	-0.156533	0.0634789	0.0136665	0.0305952	0.897178	NGR_a01020	transcriptional regulator (Cro/CI family)	ID=cds-AAB91910.1;Parent=gene-NGR_a01020;Dbxref=NCBI_GP:AAB91910.1;Name=AAB91910.1;Note=y4wC%3B NGR234_424;gbkey=CDS;locus_tag=NGR_a01020;product=transcriptional regulator (Cro/CI family);protein_id=AAB91910.1;transl_table=11
U00090.2	Genbank	CDS	127018	128361	-	NGR_a01030	9.30593	0.0101424	0.094076	0.914146	0.944188	1.00705	NGR_a01030	conserved probable Zn-dependent protease%2C M16 family	ID=cds-AAB91909.1;Parent=gene-NGR_a01030;Dbxref=NCBI_GP:AAB91909.1;Name=AAB91909.1;Note=y4wB%3B NGR234_423;gbkey=CDS;locus_tag=NGR_a01030;product=conserved probable Zn-dependent protease%2C M16 family;protein_id=AAB91909.1;transl_table=11
U00090.2	Genbank	CDS	128358	129896	-	NGR_a01040	9.37857	-0.0412447	0.0941217	0.661237	0.756327	0.971816	NGR_a01040	conserved probable Zn-dependent protease%2C M16 family	ID=cds-AAB91908.1;Parent=gene-NGR_a01040;Dbxref=NCBI_GP:AAB91908.1;Name=AAB91908.1;Note=y4wA%3B NGR234_422;gbkey=CDS;locus_tag=NGR_a01040;product=conserved probable Zn-dependent protease%2C M16 family;protein_id=AAB91908.1;transl_table=11
U00090.2	Genbank	CDS	131552	131869	-	NGR_a01050	5.55199	-0.281213	0.232647	0.226757	0.333703	0.822899	fdxB	4Fe-4S ferredoxin protein FdxB	ID=cds-AAB91907.1;Parent=gene-NGR_a01050;Dbxref=NCBI_GP:AAB91907.1;Name=AAB91907.1;Note=fdxB%3B NGR234_421;gbkey=CDS;gene=fdxB;locus_tag=NGR_a01050;product=4Fe-4S ferredoxin protein FdxB;protein_id=AAB91907.1;transl_table=11
U00090.2	Genbank	CDS	132177	132596	-	NGR_a01060	6.57988	-0.156106	0.165588	0.345816	0.465057	0.897444	NGR_a01060	hypothetical 14.8 kDa protein	ID=cds-AAB91906.1;Parent=gene-NGR_a01060;Dbxref=NCBI_GP:AAB91906.1;Name=AAB91906.1;Note=y4vR%3B NGR234_420;gbkey=CDS;locus_tag=NGR_a01060;product=hypothetical 14.8 kDa protein;protein_id=AAB91906.1;transl_table=11
U00090.2	Genbank	CDS	133030	133518	-	NGR_a01070	6.83036	-0.106079	0.147217	0.471178	0.58966	0.929109	NGR_a01070	conserved hypothetical 17.7 kDa protein	ID=cds-AAB91905.1;Parent=gene-NGR_a01070;Dbxref=NCBI_GP:AAB91905.1;Name=AAB91905.1;Note=y4vQ%3B NGR234_419;gbkey=CDS;locus_tag=NGR_a01070;product=conserved hypothetical 17.7 kDa protein;protein_id=AAB91905.1;transl_table=11
U00090.2	Genbank	CDS	133522	134004	-	NGR_a01080	6.46557	-0.138649	0.162738	0.394227	0.5149	0.90837	nifX	nitrogen fixation protein NifX	ID=cds-AAB91904.1;Parent=gene-NGR_a01080;Dbxref=NCBI_GP:AAB91904.1;Name=AAB91904.1;Note=nifX%3B NGR234_418;gbkey=CDS;gene=nifX;locus_tag=NGR_a01080;product=nitrogen fixation protein NifX;protein_id=AAB91904.1;transl_table=11
U00090.2	Genbank	CDS	134001	135410	-	NGR_a01090	6.83618	-0.148819	0.142883	0.297622	0.412649	0.901988	nifN	nitrogenase Mo-Fe cofactor biosynthesis protein NifN	ID=cds-AAB91903.1;Parent=gene-NGR_a01090;Dbxref=NCBI_GP:AAB91903.1;Name=AAB91903.1;Note=nifN%3B NGR234_417;gbkey=CDS;gene=nifN;locus_tag=NGR_a01090;product=nitrogenase Mo-Fe cofactor biosynthesis protein NifN;protein_id=AAB91903.1;transl_table=11
U00090.2	Genbank	CDS	135420	136910	-	NGR_a01100	5.68265	-0.387444	0.211297	0.0667067	0.121754	0.764483	nifE	nitrogenase Mo-Fe cofactor biosynthesis protein NifE	ID=cds-AAB91902.1;Parent=gene-NGR_a01100;Dbxref=NCBI_GP:AAB91902.1;Name=AAB91902.1;Note=nifE%3B NGR234_416;gbkey=CDS;gene=nifE;locus_tag=NGR_a01100;product=nitrogenase Mo-Fe cofactor biosynthesis protein NifE;protein_id=AAB91902.1;transl_table=11
U00090.2	Genbank	CDS	136966	138507	-	NGR_a01110	3.13104	-0.648569	0.526556	0.218054	0.323343	0.637913	nifK1	nitrogenase molybdenum-iron protein beta chain NifK1	ID=cds-AAB91925.1;Parent=gene-NGR_a01110;Dbxref=NCBI_GP:AAB91925.1;Name=AAB91925.1;Note=nifK1%3B NGR234_415;gbkey=CDS;gene=nifK1;locus_tag=NGR_a01110;product=nitrogenase molybdenum-iron protein beta chain NifK1;protein_id=AAB91925.1;transl_table=11
U00090.2	Genbank	CDS	138603	140117	-	NGR_a01120	0.807245	0.868209	1.31059	0.507679	0.62369	1.8254	nifD1	nitrogenase molybdenum-iron protein alpha chain NifD1	ID=cds-AAB91900.1;Parent=gene-NGR_a01120;Dbxref=NCBI_GP:AAB91900.1;Name=AAB91900.1;Note=nifD1%3B NGR234_414;gbkey=CDS;gene=nifD1;locus_tag=NGR_a01120;product=nitrogenase molybdenum-iron protein alpha chain NifD1;protein_id=AAB91900.1;transl_table=11
U00090.2	Genbank	CDS	140214	141104	-	NGR_a01130	1.69711	-0.0731845	0.929911	0.937271	0.960375	0.950538	nifH1	nitrogenase iron protein NifH1	ID=cds-AAB91899.1;Parent=gene-NGR_a01130;Dbxref=NCBI_GP:AAB91899.1;Name=AAB91899.1;Note=nifH%3B NGR234_413;gbkey=CDS;gene=nifH1;locus_tag=NGR_a01130;product=nitrogenase iron protein NifH1;protein_id=AAB91899.1;transl_table=11
U00090.2	Genbank	CDS	141701	142756	-	NGR_a01140	7.03275	-0.147052	0.134175	0.27309	0.386368	0.903094	NGR_a01140	conserved hypothetical 39.1 kDa protein	ID=cds-AAB91898.1;Parent=gene-NGR_a01140;Dbxref=NCBI_GP:AAB91898.1;Name=AAB91898.1;Note=y4vJ%3B NGR234_412;gbkey=CDS;locus_tag=NGR_a01140;product=conserved hypothetical 39.1 kDa protein;protein_id=AAB91898.1;transl_table=11
U00090.2	Genbank	CDS	142894	144540	-	NGR_a01150	8.2301	-0.314044	0.0942916	0.000866719	0.00255456	0.804384	NGR_a01150	probale short-chain type dehydrogenase/reductase protein	ID=cds-AAB91897.1;Parent=gene-NGR_a01150;Dbxref=NCBI_GP:AAB91897.1;Name=AAB91897.1;Note=y4vI%3B NGR234_411;gbkey=CDS;locus_tag=NGR_a01150;product=probale short-chain type dehydrogenase/reductase protein;protein_id=AAB91897.1;transl_table=11
U00090.2	Genbank	CDS	144597	145253	-	NGR_a01160	6.86373	-0.0697562	0.146095	0.633027	0.732502	0.952799	NGR_a01160	conserved hypothetical 24.5 kDa protein	ID=cds-AAB91896.1;Parent=gene-NGR_a01160;Dbxref=NCBI_GP:AAB91896.1;Name=AAB91896.1;Note=y4vH%3B NGR234_410;gbkey=CDS;locus_tag=NGR_a01160;product=conserved hypothetical 24.5 kDa protein;protein_id=AAB91896.1;transl_table=11
U00090.2	Genbank	CDS	145254	146498	-	NGR_a01170	7.94716	0.186431	0.105177	0.0763051	0.137022	1.13795	NGR_a01170	putative cytochrome P450 protein	ID=cds-AAB91895.1;Parent=gene-NGR_a01170;Dbxref=NCBI_GP:AAB91895.1;Name=AAB91895.1;Note=y4vG%3B NGR234_409;gbkey=CDS;locus_tag=NGR_a01170;product=putative cytochrome P450 protein;protein_id=AAB91895.1;transl_table=11
U00090.2	Genbank	CDS	146495	148009	-	NGR_a01180	8.12816	-0.0475973	0.0990721	0.630921	0.730857	0.967546	dctA1	C4-dicarboxylate transport protein DctA1	ID=cds-AAB91894.1;Parent=gene-NGR_a01180;Dbxref=NCBI_GP:AAB91894.1;Name=AAB91894.1;Note=dctA1%3B NGR234_408;gbkey=CDS;gene=dctA1;locus_tag=NGR_a01180;product=C4-dicarboxylate transport protein DctA1;protein_id=AAB91894.1;transl_table=11
U00090.2	Genbank	CDS	148068	148760	-	NGR_a01190	8.14358	-0.0383487	0.101047	0.704305	0.790929	0.973769	nifQ	nitrogen fixation protein NifQ%3B possibly involved in incorporation of molybdenum into nitrogenase	ID=cds-AAB91893.1;Parent=gene-NGR_a01190;Dbxref=NCBI_GP:AAB91893.1;Name=AAB91893.1;Note=nifQ%3B NGR234_407;gbkey=CDS;gene=nifQ;locus_tag=NGR_a01190;product=nitrogen fixation protein NifQ%3B possibly involved in incorporation of molybdenum into nitrogenase;protein_id=AAB91893.1;transl_table=11
U00090.2	Genbank	CDS	149218	149784	+	NGR_a01200	8.56005	-0.108812	0.0880294	0.216428	0.321523	0.927352	NGR_a01200	conserved putative 21.4 kDa peroxiredoxin protein	ID=cds-AAB91892.1;Parent=gene-NGR_a01200;Dbxref=NCBI_GP:AAB91892.1;Name=AAB91892.1;Note=y4vD%3B NGR234_406;gbkey=CDS;locus_tag=NGR_a01200;product=conserved putative 21.4 kDa peroxiredoxin protein;protein_id=AAB91892.1;transl_table=11
U00090.2	Genbank	CDS	150461	150781	+	NGR_a01210	12.0774	0.1317	0.0995684	0.185932	0.284822	1.09558	NGR_a01210	conserved hypothetical 11.0 kDa protein%3B possibly involved in assembly of iron-sulfur cluster	ID=cds-AAB91891.1;Parent=gene-NGR_a01210;Dbxref=NCBI_GP:AAB91891.1;Name=AAB91891.1;Note=y4vC%3B NGR234_405;gbkey=CDS;locus_tag=NGR_a01210;product=conserved hypothetical 11.0 kDa protein%3B possibly involved in assembly of iron-sulfur cluster;protein_id=AAB91891.1;transl_table=11
U00090.2	Genbank	CDS	151198	152055	+	NGR_a01220	10.5505	-0.16093	0.0918994	0.0799185	0.142399	0.894448	fixA	nitrogen fixation protein FixA%3B electron transfer flavoprotein beta chain	ID=cds-AAB91890.1;Parent=gene-NGR_a01220;Dbxref=NCBI_GP:AAB91890.1;Name=AAB91890.1;Note=fixA%3B NGR234_403;gbkey=CDS;gene=fixA;locus_tag=NGR_a01220;product=nitrogen fixation protein FixA%3B electron transfer flavoprotein beta chain;protein_id=AAB91890.1;transl_table=11
U00090.2	Genbank	CDS	152065	153174	+	NGR_a01230	10.57	-0.252114	0.0811648	0.00189509	0.00524713	0.839665	fixB	nitrogen fixation protein FixB%3B electron transfer flavoprotein alpha chain	ID=cds-AAB91889.1;Parent=gene-NGR_a01230;Dbxref=NCBI_GP:AAB91889.1;Name=AAB91889.1;Note=fixB%3B NGR234_402;gbkey=CDS;gene=fixB;locus_tag=NGR_a01230;product=nitrogen fixation protein FixB%3B electron transfer flavoprotein alpha chain;protein_id=AAB91889.1;transl_table=11
U00090.2	Genbank	CDS	153185	154492	+	NGR_a01240	10.9203	-0.30881	0.0901206	0.000611134	0.00184948	0.807308	fixC	nitrogen fixation protein FixC%3B flavoprotein-ubiquinone oxidoreductase	ID=cds-AAB91888.1;Parent=gene-NGR_a01240;Dbxref=NCBI_GP:AAB91888.1;Name=AAB91888.1;Note=fixC%3B NGR234_401;gbkey=CDS;gene=fixC;locus_tag=NGR_a01240;product=nitrogen fixation protein FixC%3B flavoprotein-ubiquinone oxidoreductase;protein_id=AAB91888.1;transl_table=11
U00090.2	Genbank	CDS	154507	154800	+	NGR_a01250	10.1759	-0.367132	0.0813105	6.33e-06	2.67e-05	0.775322	fixX	nitrogen fixation ferredoxin-like protein FixX	ID=cds-AAB91887.1;Parent=gene-NGR_a01250;Dbxref=NCBI_GP:AAB91887.1;Name=AAB91887.1;Note=fixX%3B NGR234_400;gbkey=CDS;gene=fixX;locus_tag=NGR_a01250;product=nitrogen fixation ferredoxin-like protein FixX;protein_id=AAB91887.1;transl_table=11
U00090.2	Genbank	CDS	154853	156637	+	NGR_a01260	11.0275	-0.248471	0.061637	5.55e-05	0.000204784	0.841788	nifA	Sigma54-dependent transcription activator NifA%3B required for symbiotic nitrogen fixation	ID=cds-AAB91886.1;Parent=gene-NGR_a01260;Dbxref=NCBI_GP:AAB91886.1;Name=AAB91886.1;Note=nifA%3B NGR234_399;gbkey=CDS;gene=nifA;locus_tag=NGR_a01260;product=Sigma54-dependent transcription activator NifA%3B required for symbiotic nitrogen fixation;protein_id=AAB91886.1;transl_table=11
U00090.2	Genbank	CDS	156863	158344	+	NGR_a01270	9.23412	-0.261735	0.0899641	0.00362211	0.00934986	0.834084	nifB	nitrogen fixation protein NifB%3B involved in synthesis of Fe-Mo-cofactor	ID=cds-AAB91885.1;Parent=gene-NGR_a01270;Dbxref=NCBI_GP:AAB91885.1;Name=AAB91885.1;Note=nifB%3B NGR234_398;gbkey=CDS;gene=nifB;locus_tag=NGR_a01270;product=nitrogen fixation protein NifB%3B involved in synthesis of Fe-Mo-cofactor;protein_id=AAB91885.1;transl_table=11
U00090.2	Genbank	CDS	158386	158580	+	NGR_a01280	8.28585	-0.353113	0.115609	0.00225527	0.00612593	0.782893	fdxN	nitrogen fixation protein FdxN%3B 4Fe-4S ferredoxin	ID=cds-AAB91884.1;Parent=gene-NGR_a01280;Dbxref=NCBI_GP:AAB91884.1;Name=AAB91884.1;Note=fdxN%3B NGR234_397;gbkey=CDS;gene=fdxN;locus_tag=NGR_a01280;product=nitrogen fixation protein FdxN%3B 4Fe-4S ferredoxin;protein_id=AAB91884.1;transl_table=11
U00090.2	Genbank	CDS	158664	158990	+	NGR_a01290	8.24779	-0.420413	0.127057	0.000936805	0.00274981	0.747211	nifZ	nitrogen fixation protein NifZ	ID=cds-AAB91883.1;Parent=gene-NGR_a01290;Dbxref=NCBI_GP:AAB91883.1;Name=AAB91883.1;Note=nifZ%3B NGR234_396;gbkey=CDS;gene=nifZ;locus_tag=NGR_a01290;product=nitrogen fixation protein NifZ;protein_id=AAB91883.1;transl_table=11
U00090.2	Genbank	CDS	158987	159217	+	NGR_a01300	7.69283	-0.554309	0.135504	4.3e-05	0.000161277	0.680983	fixU	nitrogen fixation protein FixU%3B member of the FixU/NifT family	ID=cds-AAB91882.1;Parent=gene-NGR_a01300;Dbxref=NCBI_GP:AAB91882.1;Name=AAB91882.1;Note=fixU%3B NGR234_395;gbkey=CDS;gene=fixU;locus_tag=NGR_a01300;product=nitrogen fixation protein FixU%3B member of the FixU/NifT family;protein_id=AAB91882.1;transl_table=11
U00090.2	Genbank	CDS	160257	161801	+	NGR_a01310	6.47205	-0.202899	0.161813	0.209875	0.313668	0.868803	NGR_a01310	putative transposase number 1 of insertion sequence NGRIS-36a	ID=cds-AAB91881.1;Parent=gene-NGR_a01310;Dbxref=NCBI_GP:AAB91881.1;Name=AAB91881.1;Note=y4uI%3B NGR234_393;gbkey=CDS;locus_tag=NGR_a01310;product=putative transposase number 1 of insertion sequence NGRIS-36a;protein_id=AAB91881.1;transl_table=11
U00090.2	Genbank	CDS	161813	162559	+	NGR_a01320	5.54829	-0.0152563	0.231264	0.947402	0.966554	0.989481	NGR_a01320	putative transposase number 2 of insertion sequence NGRIS-36a	ID=cds-AAB91880.1;Parent=gene-NGR_a01320;Dbxref=NCBI_GP:AAB91880.1;Name=AAB91880.1;Note=y4uH%3B NGR234_392;gbkey=CDS;locus_tag=NGR_a01320;product=putative transposase number 2 of insertion sequence NGRIS-36a;protein_id=AAB91880.1;transl_table=11
U00090.2	Genbank	CDS	162777	162992	-	NGR_a01330	5.77007	-0.303214	0.206022	0.141086	0.227198	0.810445	NGR_a01330	hypothetical 7.8 kDa protein	ID=cds-AAB91879.1;Parent=gene-NGR_a01330;Dbxref=NCBI_GP:AAB91879.1;Name=AAB91879.1;Note=y4uG%3B NGR234_391;gbkey=CDS;locus_tag=NGR_a01330;product=hypothetical 7.8 kDa protein;protein_id=AAB91879.1;transl_table=11
U00090.2	Genbank	CDS	163474	164805	-	NGR_a01340	7.04499	-0.181325	0.141788	0.200951	0.303138	0.881893	NGR_a01340	probable glutamate dehydrogenase	ID=cds-AAB91878.1;Parent=gene-NGR_a01340;Dbxref=NCBI_GP:AAB91878.1;Name=AAB91878.1;Note=y4uF%3B NGR234_389;gbkey=CDS;locus_tag=NGR_a01340;product=probable glutamate dehydrogenase;protein_id=AAB91878.1;transl_table=11
U00090.2	Genbank	CDS	165069	166148	+	NGR_a01350	7.37916	-0.145428	0.120791	0.228602	0.335815	0.904111	NGR_a01350	putative transposase of degenerate insertion sequence NGRIS-13l	ID=cds-AAB91877.1;Parent=gene-NGR_a01350;Dbxref=NCBI_GP:AAB91877.1;Name=AAB91877.1;Note=y4uE%3B NGR234_388;gbkey=CDS;locus_tag=NGR_a01350;product=putative transposase of degenerate insertion sequence NGRIS-13l;protein_id=AAB91877.1;transl_table=11
U00090.2	Genbank	CDS	166590	167087	-	NGR_a01360	7.64473	-0.144174	0.110713	0.192837	0.292754	0.904897	NGR_a01360	conserved hypothetical 18.7 kDa protein	ID=cds-AAB91876.1;Parent=gene-NGR_a01360;Dbxref=NCBI_GP:AAB91876.1;Name=AAB91876.1;Note=y4uD%3B NGR234_387;gbkey=CDS;locus_tag=NGR_a01360;product=conserved hypothetical 18.7 kDa protein;protein_id=AAB91876.1;transl_table=11
U00090.2	Genbank	CDS	167503	169041	-	NGR_a01370	6.91117	-0.155869	0.146834	0.288448	0.402702	0.897592	NGR_a01370	conserved probable aldehyde dehydrogenase	ID=cds-AAB91875.1;Parent=gene-NGR_a01370;Dbxref=NCBI_GP:AAB91875.1;Name=AAB91875.1;Note=y4uC%3B NGR234_384;gbkey=CDS;locus_tag=NGR_a01370;product=conserved probable aldehyde dehydrogenase;protein_id=AAB91875.1;transl_table=11
U00090.2	Genbank	CDS	169066	170469	-	NGR_a01380	7.73308	0.00159388	0.115126	0.988954	0.993735	1.00111	NGR_a01380	conserved probable class-III aminotransferase	ID=cds-AAB91874.1;Parent=gene-NGR_a01380;Dbxref=NCBI_GP:AAB91874.1;Name=AAB91874.1;Note=y4uB%3B NGR234_383;gbkey=CDS;locus_tag=NGR_a01380;product=conserved probable class-III aminotransferase;protein_id=AAB91874.1;transl_table=11
U00090.2	Genbank	CDS	170938	172323	-	NGR_a01390	6.87258	-0.0623263	0.154517	0.686683	0.777967	0.957719	NGR_a01390	conserved hypothetical 50.7 kDa CapA-family protein%3B almost identical to y4sH	ID=cds-AAB91873.1;Parent=gene-NGR_a01390;Dbxref=NCBI_GP:AAB91873.1;Name=AAB91873.1;Note=y4uA%3B NGR234_382;gbkey=CDS;locus_tag=NGR_a01390;product=conserved hypothetical 50.7 kDa CapA-family protein%3B almost identical to y4sH;protein_id=AAB91873.1;transl_table=11
U00090.2	Genbank	CDS	172359	173420	-	NGR_a01400	8.30778	-0.167218	0.102732	0.103585	0.17614	0.890558	NGR_a01400	probable peptide ABC transporter ATP-binding protein y4tS	ID=cds-AAB91872.1;Parent=gene-NGR_a01400;Dbxref=NCBI_GP:AAB91872.1;Name=AAB91872.1;Note=y4tS%3B NGR234_381;gbkey=CDS;locus_tag=NGR_a01400;product=probable peptide ABC transporter ATP-binding protein y4tS;protein_id=AAB91872.1;transl_table=11
U00090.2	Genbank	CDS	173417	174424	-	NGR_a01410	8.47722	-0.13893	0.0934543	0.137117	0.22225	0.908192	NGR_a01410	probable peptide ABC transporter ATP-binding protein y4tR	ID=cds-AAB91871.1;Parent=gene-NGR_a01410;Dbxref=NCBI_GP:AAB91871.1;Name=AAB91871.1;Note=y4tR%3B NGR234_380;gbkey=CDS;locus_tag=NGR_a01410;product=probable peptide ABC transporter ATP-binding protein y4tR;protein_id=AAB91871.1;transl_table=11
U00090.2	Genbank	CDS	174426	175301	-	NGR_a01420	8.47645	-0.138011	0.093105	0.138257	0.223536	0.908771	NGR_a01420	probable peptide ABC transporter permease y4tQ	ID=cds-AAB91870.1;Parent=gene-NGR_a01420;Dbxref=NCBI_GP:AAB91870.1;Name=AAB91870.1;Note=y4tQ%3B NGR234_379;gbkey=CDS;locus_tag=NGR_a01420;product=probable peptide ABC transporter permease y4tQ;protein_id=AAB91870.1;transl_table=11
U00090.2	Genbank	CDS	175304	176245	-	NGR_a01430	9.26844	-0.303353	0.0749874	5.22e-05	0.000193206	0.810367	NGR_a01430	probable peptide ABC transporter permease y4tP	ID=cds-AAB91869.1;Parent=gene-NGR_a01430;Dbxref=NCBI_GP:AAB91869.1;Name=AAB91869.1;Note=y4tP%3B NGR234_378;gbkey=CDS;locus_tag=NGR_a01430;product=probable peptide ABC transporter permease y4tP;protein_id=AAB91869.1;transl_table=11
U00090.2	Genbank	CDS	176250	177845	-	NGR_a01440	9.87152	-0.277675	0.0801387	0.000530364	0.00162103	0.824919	NGR_a01440	probable periplasmic peptide binding protein y4tO of ABC-transporter	ID=cds-AAB91868.1;Parent=gene-NGR_a01440;Dbxref=NCBI_GP:AAB91868.1;Name=AAB91868.1;Note=y4tO%3B NGR234_377;gbkey=CDS;locus_tag=NGR_a01440;product=probable periplasmic peptide binding protein y4tO of ABC-transporter;protein_id=AAB91868.1;transl_table=11
U00090.2	Genbank	CDS	177918	178442	-	NGR_a01450	6.55606	-0.213867	0.167075	0.200523	0.302781	0.862223	NGR_a01450	hypothetical 19.6 kDa protein	ID=cds-AAB91867.1;Parent=gene-NGR_a01450;Dbxref=NCBI_GP:AAB91867.1;Name=AAB91867.1;Note=y4tN%3B NGR234_376;gbkey=CDS;locus_tag=NGR_a01450;product=hypothetical 19.6 kDa protein;protein_id=AAB91867.1;transl_table=11
U00090.2	Genbank	CDS	178466	179644	-	NGR_a01460	6.81913	-0.02754	0.14928	0.853632	0.89942	0.981092	NGR_a01460	conserved putative hydrolase/peptidase of the M24 family	ID=cds-AAB91866.1;Parent=gene-NGR_a01460;Dbxref=NCBI_GP:AAB91866.1;Name=AAB91866.1;Note=y4tM%3B NGR234_375;gbkey=CDS;locus_tag=NGR_a01460;product=conserved putative hydrolase/peptidase of the M24 family;protein_id=AAB91866.1;transl_table=11
U00090.2	Genbank	CDS	179807	180979	-	NGR_a01470	7.74514	-0.191486	0.10947	0.0802535	0.142917	0.875703	NGR_a01470	conserved putative hydrolase/peptidase of the M24 family	ID=cds-AAB91865.1;Parent=gene-NGR_a01470;Dbxref=NCBI_GP:AAB91865.1;Name=AAB91865.1;Note=y4tL%3B NGR234_374;gbkey=CDS;locus_tag=NGR_a01470;product=conserved putative hydrolase/peptidase of the M24 family;protein_id=AAB91865.1;transl_table=11
U00090.2	Genbank	CDS	181114	182109	-	NGR_a01480	8.23934	-0.337755	0.0978813	0.000559216	0.00170035	0.791272	eutC	conserved ornithine cyclodeaminase%3B ectoine utilization protein EutC	ID=cds-AAB91864.1;Parent=gene-NGR_a01480;Dbxref=NCBI_GP:AAB91864.1;Name=AAB91864.1;Note=y4tK%3B NGR234_373;gbkey=CDS;gene=eutC;locus_tag=NGR_a01480;product=conserved ornithine cyclodeaminase%3B ectoine utilization protein EutC;protein_id=AAB91864.1;transl_table=11
U00090.2	Genbank	CDS	182109	183107	-	NGR_a01490	8.61755	-0.396102	0.0871308	5.47e-06	2.32e-05	0.759909	eutB	conserved threonine dehydratase%3B ectoine utilization protein EutB	ID=cds-AAB91863.1;Parent=gene-NGR_a01490;Dbxref=NCBI_GP:AAB91863.1;Name=AAB91863.1;Note=y4tJ%3B NGR234_372;gbkey=CDS;gene=eutB;locus_tag=NGR_a01490;product=conserved threonine dehydratase%3B ectoine utilization protein EutB;protein_id=AAB91863.1;transl_table=11
U00090.2	Genbank	CDS	183144	184352	-	NGR_a01500	8.54023	-0.421471	0.0854397	8.1e-07	3.84e-06	0.746663	NGR_a01500	putative amidohydrolase	ID=cds-AAB91862.1;Parent=gene-NGR_a01500;Dbxref=NCBI_GP:AAB91862.1;Name=AAB91862.1;Note=y4tI%3B NGR234_371;gbkey=CDS;locus_tag=NGR_a01500;product=putative amidohydrolase;protein_id=AAB91862.1;transl_table=11
U00090.2	Genbank	CDS	184802	185575	-	NGR_a01510	6.65178	-0.00175212	0.159375	0.991228	0.994935	0.998786	NGR_a01510	probable amino-acid ABC transporter ATP-binding protein y4tH	ID=cds-AAB91861.1;Parent=gene-NGR_a01510;Dbxref=NCBI_GP:AAB91861.1;Name=AAB91861.1;Note=y4tH%3B NGR234_370;gbkey=CDS;locus_tag=NGR_a01510;product=probable amino-acid ABC transporter ATP-binding protein y4tH;protein_id=AAB91861.1;transl_table=11
U00090.2	Genbank	CDS	185572	186267	-	NGR_a01520	6.4105	0.00261165	0.16869	0.987648	0.993042	1.00181	NGR_a01520	probable amino-acid ABC transporter permease y4tG	ID=cds-AAB91860.1;Parent=gene-NGR_a01520;Dbxref=NCBI_GP:AAB91860.1;Name=AAB91860.1;Note=y4tG%3B NGR234_369;gbkey=CDS;locus_tag=NGR_a01520;product=probable amino-acid ABC transporter permease y4tG;protein_id=AAB91860.1;transl_table=11
U00090.2	Genbank	CDS	186270	186986	-	NGR_a01530	6.06169	-0.0219644	0.199829	0.912476	0.942916	0.984891	NGR_a01530	probable amino-acid ABC transporter permease y4tF	ID=cds-AAB91859.1;Parent=gene-NGR_a01530;Dbxref=NCBI_GP:AAB91859.1;Name=AAB91859.1;Note=y4tF%3B NGR234_368;gbkey=CDS;locus_tag=NGR_a01530;product=probable amino-acid ABC transporter permease y4tF;protein_id=AAB91859.1;transl_table=11
U00090.2	Genbank	CDS	187038	187940	-	NGR_a01540	6.37922	0.0244573	0.169163	0.885044	0.922559	1.0171	NGR_a01540	probable periplasmic amino-acid binding protein y4tE of ABC-transporter	ID=cds-AAB91858.1;Parent=gene-NGR_a01540;Dbxref=NCBI_GP:AAB91858.1;Name=AAB91858.1;Note=y4tE%3B NGR234_367;gbkey=CDS;locus_tag=NGR_a01540;product=probable periplasmic amino-acid binding protein y4tE of ABC-transporter;protein_id=AAB91858.1;transl_table=11
U00090.2	Genbank	CDS	188406	188915	-	NGR_a01550	9.72245	-0.146518	0.0717957	0.041274	0.0807557	0.903428	NGR_a01550	conserved AsnC-type transcription regulator	ID=cds-AAB91857.1;Parent=gene-NGR_a01550;Dbxref=NCBI_GP:AAB91857.1;Name=AAB91857.1;Note=y4tD%3B NGR234_366;gbkey=CDS;locus_tag=NGR_a01550;product=conserved AsnC-type transcription regulator;protein_id=AAB91857.1;transl_table=11
U00090.2	Genbank	CDS	190027	191577	+	NGR_a01560	2.97689	-0.420209	0.552299	0.446755	0.566065	0.747316	NGR_a01560	putative transposase number 1 of insertion sequence NGRIS-3c	ID=cds-AAB91741.1;Parent=gene-NGR_a01560;Dbxref=NCBI_GP:AAB91741.1;Name=AAB91741.1;Note=y4tB%3B NGR234_364;gbkey=CDS;locus_tag=NGR_a01560;product=putative transposase number 1 of insertion sequence NGRIS-3c;protein_id=AAB91741.1;transl_table=11
U00090.2	Genbank	CDS	191574	192365	+	NGR_a01570	6.13159	-0.364091	0.180268	0.0434125	0.0842744	0.776958	NGR_a01570	putative transposase number 2 of insertion sequence NGRIS-3c	ID=cds-AAB91628.1;Parent=gene-NGR_a01570;Dbxref=NCBI_GP:AAB91628.1;Name=AAB91628.1;Note=y4tA%3B NGR234_363;gbkey=CDS;locus_tag=NGR_a01570;product=putative transposase number 2 of insertion sequence NGRIS-3c;protein_id=AAB91628.1;transl_table=11
U00090.2	Genbank	CDS	193372	195489	+	NGR_a01580	8.3059	-0.173805	0.0911063	0.0564283	0.105138	0.886502	NGR_a01580	probable peptidase of the S9A family	ID=cds-AAB91854.1;Parent=gene-NGR_a01580;Dbxref=NCBI_GP:AAB91854.1;Name=AAB91854.1;Note=y4sO%3B NGR234_361;gbkey=CDS;locus_tag=NGR_a01580;product=probable peptidase of the S9A family;protein_id=AAB91854.1;transl_table=11
U00090.2	Genbank	CDS	196197	196574	-	NGR_a01590	3.09665	-0.302131	0.513993	0.556659	0.668952	0.811054	NGR_a01590	putative transposase number 1 of insertion sequence NGRIS-24b	ID=cds-AAB91853.1;Parent=gene-NGR_a01590;Dbxref=NCBI_GP:AAB91853.1;Name=AAB91853.1;Note=y4sN%3B NGR234_359;gbkey=CDS;locus_tag=NGR_a01590;product=putative transposase number 1 of insertion sequence NGRIS-24b;protein_id=AAB91853.1;transl_table=11
U00090.2	Genbank	CDS	196779	197162	-	NGR_a01600	3.25569	-0.161695	0.481291	0.7369	0.816482	0.893974	NGR_a01600	conserved AsnC-type transcription regulator	ID=cds-AAB91852.1;Parent=gene-NGR_a01600;Dbxref=NCBI_GP:AAB91852.1;Name=AAB91852.1;Note=y4sM%3B NGR234_358;gbkey=CDS;locus_tag=NGR_a01600;product=conserved AsnC-type transcription regulator;protein_id=AAB91852.1;transl_table=11
U00090.2	Genbank	CDS	197282	197893	+	NGR_a01610	4.39638	-0.101102	0.343552	0.76854	0.839984	0.93232	NGR_a01610	conserved putative D-amino acid dehydrogenase protein	ID=cds-AAB91851.1;Parent=gene-NGR_a01610;Dbxref=NCBI_GP:AAB91851.1;Name=AAB91851.1;Note=y4sL%3B NGR234_357;gbkey=CDS;locus_tag=NGR_a01610;product=conserved putative D-amino acid dehydrogenase protein;protein_id=AAB91851.1;transl_table=11
U00090.2	Genbank	CDS	197927	198307	+	NGR_a01620	4.86939	0.0326279	0.284735	0.90877	0.940142	1.02287	NGR_a01620	conserved putative endoribonuclease L-PSP protein	ID=cds-AAB91850.1;Parent=gene-NGR_a01620;Dbxref=NCBI_GP:AAB91850.1;Name=AAB91850.1;Note=y4sK%3B NGR234_356;gbkey=CDS;locus_tag=NGR_a01620;product=conserved putative endoribonuclease L-PSP protein;protein_id=AAB91850.1;transl_table=11
U00090.2	Genbank	CDS	198420	199895	+	NGR_a01630	7.05709	-0.220548	0.129609	0.0888216	0.155215	0.858239	gabD	succinate-semialdehyde dehydrogenase GabD	ID=cds-AAB91849.1;Parent=gene-NGR_a01630;Dbxref=NCBI_GP:AAB91849.1;Name=AAB91849.1;Note=gabD%3B NGR234_355;gbkey=CDS;gene=gabD;locus_tag=NGR_a01630;product=succinate-semialdehyde dehydrogenase GabD;protein_id=AAB91849.1;transl_table=11
U00090.2	Genbank	CDS	199856	202126	-	NGR_a01640	8.16683	-0.224537	0.0933102	0.016113	0.0352878	0.85587	NGR_a01640	putative methyl-accepting chemotaxis protein	ID=cds-AAB91848.1;Parent=gene-NGR_a01640;Dbxref=NCBI_GP:AAB91848.1;Name=AAB91848.1;Note=y4sI%3B NGR234_354;gbkey=CDS;locus_tag=NGR_a01640;product=putative methyl-accepting chemotaxis protein;protein_id=AAB91848.1;transl_table=11
U00090.2	Genbank	CDS	205207	206592	-	NGR_a01650	8.19064	-0.236335	0.0976897	0.0155529	0.0342824	0.848899	NGR_a01650	conserved hypothetical 50.7 kDa CapA-family protein%3B almost identical to y4uA	ID=cds-AAB91847.1;Parent=gene-NGR_a01650;Dbxref=NCBI_GP:AAB91847.1;Name=AAB91847.1;Note=y4sH%3B NGR234_350;gbkey=CDS;locus_tag=NGR_a01650;product=conserved hypothetical 50.7 kDa CapA-family protein%3B almost identical to y4uA;protein_id=AAB91847.1;transl_table=11
U00090.2	Genbank	CDS	207279	208289	-	NGR_a01660	13.1689	-0.0897217	0.051858	0.0836051	0.147702	0.939704	NGR_a01660	conserved putative 40.0 kDa D-alanine--D-alanine ligase	ID=cds-AAB91846.1;Parent=gene-NGR_a01660;Dbxref=NCBI_GP:AAB91846.1;Name=AAB91846.1;Note=y4sG%3B NGR234_349;gbkey=CDS;locus_tag=NGR_a01660;product=conserved putative 40.0 kDa D-alanine--D-alanine ligase;protein_id=AAB91846.1;transl_table=11
U00090.2	Genbank	CDS	209757	211271	+	NGR_a01670	2.65491	-0.201269	0.618976	0.745057	0.823114	0.869785	NGR_a01670	putative transposase number 1 of insertion sequence NGRIS-5c	ID=cds-AAB91845.1;Parent=gene-NGR_a01670;Dbxref=NCBI_GP:AAB91845.1;Name=AAB91845.1;Note=y4sE%3B NGR234_347;gbkey=CDS;locus_tag=NGR_a01670;product=putative transposase number 1 of insertion sequence NGRIS-5c;protein_id=AAB91845.1;transl_table=11
U00090.2	Genbank	CDS	211268	212164	+	NGR_a01680	8.76057	-0.433665	0.0798741	5.66e-08	3.08e-07	0.740379	NGR_a01680	putative transposase number 2 of insertion sequence NGRIS-5c	ID=cds-AAB91844.1;Parent=gene-NGR_a01680;Dbxref=NCBI_GP:AAB91844.1;Name=AAB91844.1;Note=y4sD%3B NGR234_346;gbkey=CDS;locus_tag=NGR_a01680;product=putative transposase number 2 of insertion sequence NGRIS-5c;protein_id=AAB91844.1;transl_table=11
U00090.2	Genbank	CDS	212797	213375	+	NGR_a01690	5.41441	-0.730424	0.227229	0.00130676	0.00375366	0.602727	NGR_a01690	putative transposase number 1 of insertion sequence NGRIS-2b	ID=cds-AAB91817.1;Parent=gene-NGR_a01690;Dbxref=NCBI_GP:AAB91817.1;Name=AAB91817.1;Note=y4sC%3B NGR234_345;gbkey=CDS;locus_tag=NGR_a01690;product=putative transposase number 1 of insertion sequence NGRIS-2b;protein_id=AAB91817.1;transl_table=11
U00090.2	Genbank	CDS	213401	214564	+	NGR_a01700	1.38911	-0.875499	1.08333	0.419001	0.538847	0.545065	NGR_a01700	putative transposase number 2 of insertion sequence NGRIS-2b	ID=cds-AAB91842.1;Parent=gene-NGR_a01700;Dbxref=NCBI_GP:AAB91842.1;Name=AAB91842.1;Note=y4sB%3B NGR234_344;gbkey=CDS;locus_tag=NGR_a01700;product=putative transposase number 2 of insertion sequence NGRIS-2b;protein_id=AAB91842.1;transl_table=11
U00090.2	Genbank	CDS	214848	215255	+	NGR_a01710	2.60065	0.410761	0.599057	0.492915	0.609803	1.32939	NGR_a01710	putative transposase number 3 of insertion sequence NGRIS-2b	ID=cds-AAB91841.1;Parent=gene-NGR_a01710;Dbxref=NCBI_GP:AAB91841.1;Name=AAB91841.1;Note=y4sA%3B NGR234_343;gbkey=CDS;locus_tag=NGR_a01710;product=putative transposase number 3 of insertion sequence NGRIS-2b;protein_id=AAB91841.1;transl_table=11
U00090.2	Genbank	CDS	215928	217784	-	NGR_a01720	9.6939	-0.35199	0.0700269	5e-07	2.45e-06	0.783503	NGR_a01720	conserved hypothetical 69.3 kDa protein	ID=cds-AAB91840.1;Parent=gene-NGR_a01720;Dbxref=NCBI_GP:AAB91840.1;Name=AAB91840.1;Note=y4rO%3B NGR234_341;gbkey=CDS;locus_tag=NGR_a01720;product=conserved hypothetical 69.3 kDa protein;protein_id=AAB91840.1;transl_table=11
U00090.2	Genbank	CDS	218302	219519	+	NGR_a01730	8.57832	0.113922	0.0860997	0.185789	0.284738	1.08217	NGR_a01730	conserved hypothetical 41.6 kDa integral membrane protein	ID=cds-AAB91839.1;Parent=gene-NGR_a01730;Dbxref=NCBI_GP:AAB91839.1;Name=AAB91839.1;Note=y4rN%3B NGR234_340;gbkey=CDS;locus_tag=NGR_a01730;product=conserved hypothetical 41.6 kDa integral membrane protein;protein_id=AAB91839.1;transl_table=11
U00090.2	Genbank	CDS	220107	221159	+	NGR_a01740	7.99667	-0.325834	0.0975342	0.000835619	0.00247649	0.797837	NGR_a01740	putative transposase number 1 of insertion sequence NGRIS-23a	ID=cds-AAB91838.1;Parent=gene-NGR_a01740;Dbxref=NCBI_GP:AAB91838.1;Name=AAB91838.1;Note=y4rM%3B NGR234_339;gbkey=CDS;locus_tag=NGR_a01740;product=putative transposase number 1 of insertion sequence NGRIS-23a;protein_id=AAB91838.1;transl_table=11
U00090.2	Genbank	CDS	221176	221643	+	NGR_a01750	6.61887	-0.14985	0.154481	0.332036	0.450475	0.901344	NGR_a01750	putative transposase number 2 of insertion sequence NGRIS-23a	ID=cds-AAB91837.1;Parent=gene-NGR_a01750;Dbxref=NCBI_GP:AAB91837.1;Name=AAB91837.1;Note=y4rL%3B NGR234_338;gbkey=CDS;locus_tag=NGR_a01750;product=putative transposase number 2 of insertion sequence NGRIS-23a;protein_id=AAB91837.1;transl_table=11
U00090.2	Genbank	CDS	222210	223400	-	NGR_a01770	8.22905	-0.318092	0.100187	0.00149843	0.00424298	0.80213	NGR_a01770	putative transposase of insertion sequence NGRIS-33a	ID=cds-AAB91835.1;Parent=gene-NGR_a01770;Dbxref=NCBI_GP:AAB91835.1;Name=AAB91835.1;Note=y4rJ%3B NGR234_336;gbkey=CDS;locus_tag=NGR_a01770;product=putative transposase of insertion sequence NGRIS-33a;protein_id=AAB91835.1;transl_table=11
U00090.2	Genbank	CDS	227766	229202	+	NGR_a01790	9.02025	-0.295796	0.0773958	0.000132446	0.000456827	0.814623	NGR_a01790	conserved putative dicarboxylase	ID=cds-AAB91833.1;Parent=gene-NGR_a01790;Dbxref=NCBI_GP:AAB91833.1;Name=AAB91833.1;Note=y4rH%3B NGR234_331;gbkey=CDS;locus_tag=NGR_a01790;product=conserved putative dicarboxylase;protein_id=AAB91833.1;transl_table=11
U00090.2	Genbank	CDS	229403	229810	+	NGR_a01800	7.44853	-0.598357	0.119553	5.59e-07	2.72e-06	0.660506	NGR_a01800	DNA integration/recombination/inversion protein	ID=cds-AAB91832.1;Parent=gene-NGR_a01800;Dbxref=NCBI_GP:AAB91832.1;Name=AAB91832.1;Note=y4rG%3B NGR234_330;gbkey=CDS;locus_tag=NGR_a01800;product=DNA integration/recombination/inversion protein;protein_id=AAB91832.1;transl_table=11
U00090.2	Genbank	CDS	230024	231301	+	NGR_a01810	5.79984	-0.615329	0.214341	0.00409438	0.0104641	0.652781	NGR_a01810	DNA integration/recombination/inversion protein	ID=cds-AAB92472.1;Parent=gene-NGR_a01810;Dbxref=NCBI_GP:AAB92472.1;Name=AAB92472.1;Note=y4rF%3B NGR234_329;gbkey=CDS;locus_tag=NGR_a01810;product=DNA integration/recombination/inversion protein;protein_id=AAB92472.1;transl_table=11
U00090.2	Genbank	CDS	231298	232230	+	NGR_a01820	3.62204	0.234781	0.422887	0.578767	0.686993	1.17673	NGR_a01820	DNA integration/recombination/inversion protein	ID=cds-AAB92471.1;Parent=gene-NGR_a01820;Dbxref=NCBI_GP:AAB92471.1;Name=AAB92471.1;Note=y4rE%3B NGR234_328;gbkey=CDS;locus_tag=NGR_a01820;product=DNA integration/recombination/inversion protein;protein_id=AAB92471.1;transl_table=11
U00090.2	Genbank	CDS	232227	233072	+	NGR_a01830	3.58939	-0.424022	0.450918	0.347036	0.466407	0.745344	NGR_a01830	DNA integration/recombination/inversion protein	ID=cds-AAB92470.1;Parent=gene-NGR_a01830;Dbxref=NCBI_GP:AAB92470.1;Name=AAB92470.1;Note=y4rD%3B NGR234_327;gbkey=CDS;locus_tag=NGR_a01830;product=DNA integration/recombination/inversion protein;protein_id=AAB92470.1;transl_table=11
U00090.2	Genbank	CDS	233129	234127	-	NGR_a01840	5.32899	-0.342169	0.24993	0.170981	0.265645	0.788854	NGR_a01840	DNA integration/recombination/inversion protein	ID=cds-AAB92469.1;Parent=gene-NGR_a01840;Dbxref=NCBI_GP:AAB92469.1;Name=AAB92469.1;Note=y4rC%3B NGR234_326;gbkey=CDS;locus_tag=NGR_a01840;product=DNA integration/recombination/inversion protein;protein_id=AAB92469.1;transl_table=11
U00090.2	Genbank	CDS	234124	235068	-	NGR_a01850	5.25145	-0.258755	0.250155	0.30096	0.416381	0.835809	NGR_a01850	DNA integration/recombination/inversion protein	ID=cds-AAB92468.1;Parent=gene-NGR_a01850;Dbxref=NCBI_GP:AAB92468.1;Name=AAB92468.1;Note=y4rB%3B NGR234_325;gbkey=CDS;locus_tag=NGR_a01850;product=DNA integration/recombination/inversion protein;protein_id=AAB92468.1;transl_table=11
U00090.2	Genbank	CDS	235065	236294	-	NGR_a01860	6.31878	-0.101012	0.175465	0.564831	0.674427	0.932379	NGR_a01860	DNA integration/recombination/inversion protein	ID=cds-AAB92467.1;Parent=gene-NGR_a01860;Dbxref=NCBI_GP:AAB92467.1;Name=AAB92467.1;Note=y4rA%3B NGR234_324;gbkey=CDS;locus_tag=NGR_a01860;product=DNA integration/recombination/inversion protein;protein_id=AAB92467.1;transl_table=11
U00090.2	Genbank	CDS	236827	237753	+	NGR_a01870	5.14569	-0.0207925	0.252126	0.934274	0.958982	0.985691	NGR_a01870	DNA integration/recombination/inversion protein	ID=cds-AAB92466.1;Parent=gene-NGR_a01870;Dbxref=NCBI_GP:AAB92466.1;Name=AAB92466.1;Note=y4qK%3B NGR234_322;gbkey=CDS;locus_tag=NGR_a01870;product=DNA integration/recombination/inversion protein;protein_id=AAB92466.1;transl_table=11
U00090.2	Genbank	CDS	237761	238957	+	NGR_a01880	5.37504	-0.534933	0.226083	0.0179768	0.0389719	0.690191	NGR_a01880	putative transposase of undefined mobile element	ID=cds-AAB92465.1;Parent=gene-NGR_a01880;Dbxref=NCBI_GP:AAB92465.1;Name=AAB92465.1;Note=y4qJ%3B NGR234_321;gbkey=CDS;locus_tag=NGR_a01880;product=putative transposase of undefined mobile element;protein_id=AAB92465.1;transl_table=11
U00090.2	Genbank	CDS	239641	241260	+	NGR_a01890	10.4449	-1.98684	0.0553162	1.6e-282	7.38e-280	0.25229	NGR_a01890	putative transposase of undefined mobile element	ID=cds-AAB92464.1;Parent=gene-NGR_a01890;Dbxref=NCBI_GP:AAB92464.1;Name=AAB92464.1;Note=y4qI%3B NGR234_319;gbkey=CDS;locus_tag=NGR_a01890;product=putative transposase of undefined mobile element;protein_id=AAB92464.1;transl_table=11
U00090.2	Genbank	CDS	241823	242803	+	NGR_a01900	8.16314	-0.473834	0.0944798	5.3e-07	2.58e-06	0.720048	bxrH	LuxR-type transcription regulator BxrH	ID=cds-AAB92463.1;Parent=gene-NGR_a01900;Dbxref=NCBI_GP:AAB92463.1;Name=AAB92463.1;Note=y4qH%3B NGR234_318;gbkey=CDS;gene=bxrH;locus_tag=NGR_a01900;product=LuxR-type transcription regulator BxrH;protein_id=AAB92463.1;transl_table=11
U00090.2	Genbank	CDS	243250	244596	+	NGR_a01910	8.36001	-0.600041	0.0874588	6.85e-12	5.37e-11	0.659735	bxrG	diaminobutyrate--2-oxoglutarate transaminase BxrG	ID=cds-AAB91831.1;Parent=gene-NGR_a01910;Dbxref=NCBI_GP:AAB91831.1;Name=AAB91831.1;Note=y4qG%3B NGR234_317;gbkey=CDS;gene=bxrG;locus_tag=NGR_a01910;product=diaminobutyrate--2-oxoglutarate transaminase BxrG;protein_id=AAB91831.1;transl_table=11
U00090.2	Genbank	CDS	244618	246882	+	NGR_a01920	10.2184	-0.454649	0.0590907	1.43e-14	1.31e-13	0.729688	bxrF	S9A-type peptidase BxrF	ID=cds-AAB91830.1;Parent=gene-NGR_a01920;Dbxref=NCBI_GP:AAB91830.1;Name=AAB91830.1;Note=y4qF%3B NGR234_316;gbkey=CDS;gene=bxrF;locus_tag=NGR_a01920;product=S9A-type peptidase BxrF;protein_id=AAB91830.1;transl_table=11
U00090.2	Genbank	CDS	247811	248983	-	NGR_a01930	6.65792	-0.0570723	0.153124	0.709357	0.795126	0.961213	NGR_a01930	putative transposase of degenerate insertion sequence NGRIS-35a	ID=cds-AAB91829.1;Parent=gene-NGR_a01930;Dbxref=NCBI_GP:AAB91829.1;Name=AAB91829.1;Note=y4qE%3B NGR234_314;gbkey=CDS;locus_tag=NGR_a01930;product=putative transposase of degenerate insertion sequence NGRIS-35a;protein_id=AAB91829.1;transl_table=11
U00090.2	Genbank	CDS	249147	249881	+	NGR_a01940	8.896	-0.30362	0.07547	5.74e-05	0.000211141	0.810217	NGR_a01940	hypothetical 26.8 kDa protein	ID=cds-AAB91828.1;Parent=gene-NGR_a01940;Dbxref=NCBI_GP:AAB91828.1;Name=AAB91828.1;Note=y4qD%3B NGR234_313;gbkey=CDS;locus_tag=NGR_a01940;product=hypothetical 26.8 kDa protein;protein_id=AAB91828.1;transl_table=11
U00090.2	Genbank	CDS	251811	253562	+	NGR_a01950	10.0827	-0.384172	0.0582075	4.11e-11	3.08e-10	0.766219	NGR_a01950	hypothetical 63.6 kDa protein	ID=cds-AAB91827.1;Parent=gene-NGR_a01950;Dbxref=NCBI_GP:AAB91827.1;Name=AAB91827.1;Note=y4qC%3B NGR234_312;gbkey=CDS;locus_tag=NGR_a01950;product=hypothetical 63.6 kDa protein;protein_id=AAB91827.1;transl_table=11
U00090.2	Genbank	CDS	253550	254044	+	NGR_a01960	8.04868	-0.379993	0.0967881	8.64e-05	0.000306905	0.768442	NGR_a01960	conserved hypothetical 18.8 kDa protein	ID=cds-AAB91826.1;Parent=gene-NGR_a01960;Dbxref=NCBI_GP:AAB91826.1;Name=AAB91826.1;Note=y4qB%3B NGR234_311;gbkey=CDS;locus_tag=NGR_a01960;product=conserved hypothetical 18.8 kDa protein;protein_id=AAB91826.1;transl_table=11
U00090.2	Genbank	CDS	256833	258035	-	NGR_a01970	7.47462	-0.368614	0.126496	0.00356793	0.00923962	0.774526	NGR_a01970	putative transposase for insertion sequence NGRIS-34a	ID=cds-AAB91825.1;Parent=gene-NGR_a01970;Dbxref=NCBI_GP:AAB91825.1;Name=AAB91825.1;Note=y4pO%3B NGR234_308;gbkey=CDS;locus_tag=NGR_a01970;product=putative transposase for insertion sequence NGRIS-34a;protein_id=AAB91825.1;transl_table=11
U00090.2	Genbank	CDS	259575	260591	+	NGR_a01980	7.28929	-0.617208	0.126748	1.12e-06	5.22e-06	0.651931	NGR_a01980	LysR-type transcription regulator SyrM1%3B involved in flavonoid dependent regulation	ID=cds-AAB91824.1;Parent=gene-NGR_a01980;Dbxref=NCBI_GP:AAB91824.1;Name=AAB91824.1;Note=syrM1%3B NGR234_306;gbkey=CDS;locus_tag=NGR_a01980;product=LysR-type transcription regulator SyrM1%3B involved in flavonoid dependent regulation;protein_id=AAB91824.1;transl_table=11
U00090.2	Genbank	CDS	263120	263938	-	NGR_a01990	8.42168	-0.173722	0.0887491	0.0502941	0.0953915	0.886552	NGR_a01990	hypothetical 30.9 kDa protein	ID=cds-AAB91823.1;Parent=gene-NGR_a01990;Dbxref=NCBI_GP:AAB91823.1;Name=AAB91823.1;Note=y4pM%3B NGR234_304;gbkey=CDS;locus_tag=NGR_a01990;product=hypothetical 30.9 kDa protein;protein_id=AAB91823.1;transl_table=11
U00090.2	Genbank	CDS	264289	265026	-	NGR_a02000	5.20053	-0.525114	0.244153	0.031495	0.0640538	0.694904	NGR_a02000	putative transposase number 2 of disrupted insertion sequence	ID=cds-AAB91822.1;Parent=gene-NGR_a02000;Dbxref=NCBI_GP:AAB91822.1;Name=AAB91822.1;Note=y4pL%3B NGR234_303;gbkey=CDS;locus_tag=NGR_a02000;product=putative transposase number 2 of disrupted insertion sequence;protein_id=AAB91822.1;transl_table=11
U00090.2	Genbank	CDS	265859	266128	+	NGR_a02010	4.71856	-0.350551	0.306093	0.252108	0.362898	0.784284	NGR_a02010	putative transposase number 1 of insertion sequence NGRIS-4b	ID=cds-AAB91821.1;Parent=gene-NGR_a02010;Dbxref=NCBI_GP:AAB91821.1;Name=AAB91821.1;Note=y4pK%3B NGR234_301;gbkey=CDS;locus_tag=NGR_a02010;product=putative transposase number 1 of insertion sequence NGRIS-4b;protein_id=AAB91821.1;transl_table=11
U00090.2	Genbank	CDS	266319	266768	+	NGR_a02020	0.488409	0.128207	1.66333	0.938561	0.961086	1.09293	NGR_a02020	putative transposase number 2 of insertion sequence NGRIS-4b	ID=cds-AAB91820.1;Parent=gene-NGR_a02020;Dbxref=NCBI_GP:AAB91820.1;Name=AAB91820.1;Note=y4pJ%3B NGR234_300;gbkey=CDS;locus_tag=NGR_a02020;product=putative transposase number 2 of insertion sequence NGRIS-4b;protein_id=AAB91820.1;transl_table=11
U00090.2	Genbank	CDS	266788	267054	+	NGR_a02030	0.0198463	1.60798	1.73577	0.354247	0.47353	3.04825	NGR_a02030	putative transposase number 3 of insertion sequence NGRIS-4b	ID=cds-AAB91819.1;Parent=gene-NGR_a02030;Dbxref=NCBI_GP:AAB91819.1;Name=AAB91819.1;Note=y4pI%3B NGR234_299;gbkey=CDS;locus_tag=NGR_a02030;product=putative transposase number 3 of insertion sequence NGRIS-4b;protein_id=AAB91819.1;transl_table=11
U00090.2	Genbank	CDS	267044	269128	+	NGR_a02040	3.63035	0.463294	0.421969	0.272233	0.385579	1.37869	NGR_a02040	putative transposase number 4 of insertion sequence NGRIS-4b	ID=cds-AAB91617.1;Parent=gene-NGR_a02040;Dbxref=NCBI_GP:AAB91617.1;Name=AAB91617.1;Note=y4pH%3B NGR234_298;gbkey=CDS;locus_tag=NGR_a02040;product=putative transposase number 4 of insertion sequence NGRIS-4b;protein_id=AAB91617.1;transl_table=11
U00090.2	Genbank	CDS	270033	270611	+	NGR_a02050	1.18645	0.45926	1.17327	0.695476	0.784755	1.37484	NGR_a02050	putative transposase number 1 of insertion sequence NGRIS-2a	ID=cds-AAB91843.1;Parent=gene-NGR_a02050;Dbxref=NCBI_GP:AAB91843.1;Name=AAB91843.1;Note=y4pG%3B NGR234_296;gbkey=CDS;locus_tag=NGR_a02050;product=putative transposase number 1 of insertion sequence NGRIS-2a;protein_id=AAB91843.1;transl_table=11
U00090.2	Genbank	CDS	270637	271800	+	NGR_a02060	1.01619	1.134	1.21085	0.349002	0.467975	2.19466	NGR_a02060	putative transposase number 2 of insertion sequence NGRIS-2a	ID=cds-AAB91816.1;Parent=gene-NGR_a02060;Dbxref=NCBI_GP:AAB91816.1;Name=AAB91816.1;Note=y4pF%3B NGR234_295;gbkey=CDS;locus_tag=NGR_a02060;product=putative transposase number 2 of insertion sequence NGRIS-2a;protein_id=AAB91816.1;transl_table=11
U00090.2	Genbank	CDS	272084	272491	+	NGR_a02070	2.17632	0.57399	0.736298	0.435649	0.555709	1.48864	NGR_a02070	putative transposase number 3 of insertion sequence NGRIS-2a	ID=cds-AAB91815.1;Parent=gene-NGR_a02070;Dbxref=NCBI_GP:AAB91815.1;Name=AAB91815.1;Note=y4pE%3B NGR234_294;gbkey=CDS;locus_tag=NGR_a02070;product=putative transposase number 3 of insertion sequence NGRIS-2a;protein_id=AAB91815.1;transl_table=11
U00090.2	Genbank	CDS	272981	273496	+	NGR_a02080	9.67778	0.027211	0.0639841	0.670634	0.763719	1.01904	NGR_a02080	conserved transcriptional regulator%2C MucR-family	ID=cds-AAB91814.1;Parent=gene-NGR_a02080;Dbxref=NCBI_GP:AAB91814.1;Name=AAB91814.1;Note=y4pD%3B NGR234_293;gbkey=CDS;locus_tag=NGR_a02080;product=conserved transcriptional regulator%2C MucR-family;protein_id=AAB91814.1;transl_table=11
U00090.2	Genbank	CDS	274518	275912	-	NGR_a02090	9.1138	-0.158879	0.0757672	0.0359986	0.0719637	0.895721	NGR_a02090	putative alpha%2Calpha-trehalose-6-phosphate synthase OtsA	ID=cds-AAB91813.1;Parent=gene-NGR_a02090;Dbxref=NCBI_GP:AAB91813.1;Name=AAB91813.1;Note=otsA%3B NGR234_290;gbkey=CDS;locus_tag=NGR_a02090;product=putative alpha%2Calpha-trehalose-6-phosphate synthase OtsA;protein_id=AAB91813.1;transl_table=11
U00090.2	Genbank	CDS	275950	276747	-	NGR_a02100	10.1507	-0.220178	0.0636414	0.000540857	0.00164997	0.85846	NGR_a02100	putative trehalose 6-phosphate phosphatase OtsB	ID=cds-AAB91812.1;Parent=gene-NGR_a02100;Dbxref=NCBI_GP:AAB91812.1;Name=AAB91812.1;Note=otsB%3B NGR234_289;gbkey=CDS;locus_tag=NGR_a02100;product=putative trehalose 6-phosphate phosphatase OtsB;protein_id=AAB91812.1;transl_table=11
U00090.2	Genbank	CDS	277554	279383	-	NGR_a02110	9.63818	-0.421888	0.0640745	4.57e-11	3.4e-10	0.746447	NGR_a02110	conserved probable sigma-54 dependent transcription regulator y4pA	ID=cds-AAB91811.1;Parent=gene-NGR_a02110;Dbxref=NCBI_GP:AAB91811.1;Name=AAB91811.1;Note=y4pA%3B NGR234_288;gbkey=CDS;locus_tag=NGR_a02110;product=conserved probable sigma-54 dependent transcription regulator y4pA;protein_id=AAB91811.1;transl_table=11
U00090.2	Genbank	CDS	279409	280491	-	NGR_a02120	8.83617	-0.329447	0.0799393	3.77e-05	0.000143008	0.795842	NGR_a02120	conserved putative oxidoreductase	ID=cds-AAB91810.1;Parent=gene-NGR_a02120;Dbxref=NCBI_GP:AAB91810.1;Name=AAB91810.1;Note=y4oX%3B NGR234_287;gbkey=CDS;locus_tag=NGR_a02120;product=conserved putative oxidoreductase;protein_id=AAB91810.1;transl_table=11
U00090.2	Genbank	CDS	280536	281186	-	NGR_a02130	7.74317	-0.0711461	0.1069	0.505705	0.622042	0.951881	NGR_a02130	conserved hypothetical 23.7 kDa protein	ID=cds-AAB91809.1;Parent=gene-NGR_a02130;Dbxref=NCBI_GP:AAB91809.1;Name=AAB91809.1;Note=y4oW%3B NGR234_286;gbkey=CDS;locus_tag=NGR_a02130;product=conserved hypothetical 23.7 kDa protein;protein_id=AAB91809.1;transl_table=11
U00090.2	Genbank	CDS	281189	282046	-	NGR_a02140	7.23618	0.114484	0.136057	0.4001	0.520357	1.08259	NGR_a02140	conserved putative TIM-Barrel dioxygenase	ID=cds-AAB91808.1;Parent=gene-NGR_a02140;Dbxref=NCBI_GP:AAB91808.1;Name=AAB91808.1;Note=y4oV%3B NGR234_285;gbkey=CDS;locus_tag=NGR_a02140;product=conserved putative TIM-Barrel dioxygenase;protein_id=AAB91808.1;transl_table=11
U00090.2	Genbank	CDS	282036	283244	-	NGR_a02150	6.94087	0.0831702	0.152547	0.585609	0.692308	1.05934	NGR_a02150	conserved hypothetical 43.1 kDa protein	ID=cds-AAB91807.1;Parent=gene-NGR_a02150;Dbxref=NCBI_GP:AAB91807.1;Name=AAB91807.1;Note=y4oU%3B NGR234_284;gbkey=CDS;locus_tag=NGR_a02150;product=conserved hypothetical 43.1 kDa protein;protein_id=AAB91807.1;transl_table=11
U00090.2	Genbank	CDS	283375	283965	+	NGR_a02160	9.79982	0.0996457	0.0608623	0.101582	0.173421	1.07151	NGR_a02160	conserved hypothetical 20.6 kDa protein	ID=cds-AAB91806.1;Parent=gene-NGR_a02160;Dbxref=NCBI_GP:AAB91806.1;Name=AAB91806.1;Note=y4oT%3B NGR234_283;gbkey=CDS;locus_tag=NGR_a02160;product=conserved hypothetical 20.6 kDa protein;protein_id=AAB91806.1;transl_table=11
U00090.2	Genbank	CDS	283974	285089	-	NGR_a02170	8.92961	0.101784	0.0748109	0.173656	0.268893	1.0731	NGR_a02170	probable ABC transporter ATP-binding protein y4oS	ID=cds-AAB91805.1;Parent=gene-NGR_a02170;Dbxref=NCBI_GP:AAB91805.1;Name=AAB91805.1;Note=y4oS%3B NGR234_282;gbkey=CDS;locus_tag=NGR_a02170;product=probable ABC transporter ATP-binding protein y4oS;protein_id=AAB91805.1;transl_table=11
U00090.2	Genbank	CDS	285086	285919	-	NGR_a02180	8.23314	0.346662	0.0971178	0.000357654	0.00112904	1.27162	NGR_a02180	probable ABC transporter permease protein y4oR	ID=cds-AAB91804.1;Parent=gene-NGR_a02180;Dbxref=NCBI_GP:AAB91804.1;Name=AAB91804.1;Note=y4oR%3B NGR234_281;gbkey=CDS;locus_tag=NGR_a02180;product=probable ABC transporter permease protein y4oR;protein_id=AAB91804.1;transl_table=11
U00090.2	Genbank	CDS	285932	286861	-	NGR_a02190	8.32841	0.264736	0.0965798	0.00612311	0.0149606	1.20142	NGR_a02190	probable ABC transporter permease protein y4oQ	ID=cds-AAB91803.1;Parent=gene-NGR_a02190;Dbxref=NCBI_GP:AAB91803.1;Name=AAB91803.1;Note=y4oQ%3B NGR234_280;gbkey=CDS;locus_tag=NGR_a02190;product=probable ABC transporter permease protein y4oQ;protein_id=AAB91803.1;transl_table=11
U00090.2	Genbank	CDS	286941	288236	-	NGR_a02200	6.64073	0.0359273	0.158515	0.820696	0.878159	1.02522	NGR_a02200	probable periplasmic solute-binding protein y4oP of ABC-transporter	ID=cds-AAB91802.1;Parent=gene-NGR_a02200;Dbxref=NCBI_GP:AAB91802.1;Name=AAB91802.1;Note=y4oP%3B NGR234_279;gbkey=CDS;locus_tag=NGR_a02200;product=probable periplasmic solute-binding protein y4oP of ABC-transporter;protein_id=AAB91802.1;transl_table=11
U00090.2	Genbank	CDS	289075	289287	+	NGR_a02210	7.89946	-0.464605	0.103657	7.39e-06	3.1e-05	0.724669	NGR_a02210	putative transposase number 1 of degenerate insertion sequence	ID=cds-AAB91801.1;Parent=gene-NGR_a02210;Dbxref=NCBI_GP:AAB91801.1;Name=AAB91801.1;Note=y4oN%3B NGR234_277;gbkey=CDS;locus_tag=NGR_a02210;product=putative transposase number 1 of degenerate insertion sequence;protein_id=AAB91801.1;transl_table=11
U00090.2	Genbank	CDS	289469	289918	+	NGR_a02220	5.55825	-0.0674679	0.21115	0.749327	0.82622	0.954311	NGR_a02220	putative transposase number 2 of degenerate insertion sequence	ID=cds-AAB91800.1;Parent=gene-NGR_a02220;Dbxref=NCBI_GP:AAB91800.1;Name=AAB91800.1;Note=y4oM%3B NGR234_276;gbkey=CDS;locus_tag=NGR_a02220;product=putative transposase number 2 of degenerate insertion sequence;protein_id=AAB91800.1;transl_table=11
U00090.2	Genbank	CDS	289941	290207	+	NGR_a02230	5.12172	-0.196262	0.243062	0.419403	0.539041	0.872809	NGR_a02230	putative transposase number 3 of degenerate insertion sequence	ID=cds-AAB91799.1;Parent=gene-NGR_a02230;Dbxref=NCBI_GP:AAB91799.1;Name=AAB91799.1;Note=y4oL%3B NGR234_275;gbkey=CDS;locus_tag=NGR_a02230;product=putative transposase number 3 of degenerate insertion sequence;protein_id=AAB91799.1;transl_table=11
U00090.2	Genbank	CDS	293949	294158	+	NGR_a02240	10.1183	-0.423059	0.068154	5.39e-10	3.61e-09	0.745841	NGR_a02240	hypothetical 7.4 kDa protein	ID=cds-AAB91798.1;Parent=gene-NGR_a02240;Dbxref=NCBI_GP:AAB91798.1;Name=AAB91798.1;Note=y4oE%3B NGR234_268;gbkey=CDS;locus_tag=NGR_a02240;product=hypothetical 7.4 kDa protein;protein_id=AAB91798.1;transl_table=11
U00090.2	Genbank	CDS	294707	295351	+	NGR_a02250	11.3202	-0.399333	0.0539034	1.28e-13	1.11e-12	0.758209	NGR_a02250	hypothetical 23.5 kDa protein	ID=cds-AAB91797.1;Parent=gene-NGR_a02250;Dbxref=NCBI_GP:AAB91797.1;Name=AAB91797.1;Note=y4oD%3B NGR234_267;gbkey=CDS;locus_tag=NGR_a02250;product=hypothetical 23.5 kDa protein;protein_id=AAB91797.1;transl_table=11
U00090.2	Genbank	CDS	295440	296132	-	NGR_a02260	8.98374	-0.474293	0.0766221	6.02e-10	4e-09	0.71982	NGR_a02260	conserved hypothetical 26.0 kDa protein	ID=cds-AAB91796.1;Parent=gene-NGR_a02260;Dbxref=NCBI_GP:AAB91796.1;Name=AAB91796.1;Note=y4oC%3B NGR234_266;gbkey=CDS;locus_tag=NGR_a02260;product=conserved hypothetical 26.0 kDa protein;protein_id=AAB91796.1;transl_table=11
U00090.2	Genbank	CDS	296136	296525	-	NGR_a02270	9.016	-0.325819	0.0801624	4.81e-05	0.00017928	0.797845	NGR_a02270	conserved hypothetical 14.7 kDa protein	ID=cds-AAB91795.1;Parent=gene-NGR_a02270;Dbxref=NCBI_GP:AAB91795.1;Name=AAB91795.1;Note=y4oB%3B NGR234_265;gbkey=CDS;locus_tag=NGR_a02270;product=conserved hypothetical 14.7 kDa protein;protein_id=AAB91795.1;transl_table=11
U00090.2	Genbank	CDS	296814	298595	+	NGR_a02280	10.5711	-0.321011	0.156027	0.0396465	0.0780215	0.800509	NGR_a02280	hypothetical 65.2 kDa protein	ID=cds-AAB91794.1;Parent=gene-NGR_a02280;Dbxref=NCBI_GP:AAB91794.1;Name=AAB91794.1;Note=y4oA%3B NGR234_264;gbkey=CDS;locus_tag=NGR_a02280;product=hypothetical 65.2 kDa protein;protein_id=AAB91794.1;transl_table=11
U00090.2	Genbank	CDS	299544	301094	+	NGR_a02290	7.25372	-0.428894	0.123177	0.000497808	0.00153217	0.742831	NGR_a02290	conserved hypothetical 57.3 kDa membrane protein	ID=cds-AAB91792.1;Parent=gene-NGR_a02290;Dbxref=NCBI_GP:AAB91792.1;Name=AAB91792.1;Note=y4nM%3B NGR234_263;gbkey=CDS;locus_tag=NGR_a02290;product=conserved hypothetical 57.3 kDa membrane protein;protein_id=AAB91792.1;transl_table=11
U00090.2	Genbank	CDS	301113	302183	+	NGR_a02300	6.06828	-0.25441	0.189331	0.179037	0.275965	0.83833	NGR_a02300	conserved putative nucleotide sugar epimerase/dehydrogenase	ID=cds-AAB91791.1;Parent=gene-NGR_a02300;Dbxref=NCBI_GP:AAB91791.1;Name=AAB91791.1;Note=y4nL%3B NGR234_262;gbkey=CDS;locus_tag=NGR_a02300;product=conserved putative nucleotide sugar epimerase/dehydrogenase;protein_id=AAB91791.1;transl_table=11
U00090.2	Genbank	CDS	302203	304191	+	NGR_a02310	7.42655	-0.140612	0.125002	0.26064	0.373345	0.907135	NGR_a02310	conserved hypothetical 72.8 kDa integral membrane protein	ID=cds-AAB91790.1;Parent=gene-NGR_a02310;Dbxref=NCBI_GP:AAB91790.1;Name=AAB91790.1;Note=y4nK%3B NGR234_261;gbkey=CDS;locus_tag=NGR_a02310;product=conserved hypothetical 72.8 kDa integral membrane protein;protein_id=AAB91790.1;transl_table=11
U00090.2	Genbank	CDS	304245	305762	-	NGR_a02320	7.41035	-0.527844	0.118414	8.29e-06	3.44e-05	0.69359	NGR_a02320	conserved probable GMC-type oxidoreductase	ID=cds-AAB91789.1;Parent=gene-NGR_a02320;Dbxref=NCBI_GP:AAB91789.1;Name=AAB91789.1;Note=y4nJ%3B NGR234_260;gbkey=CDS;locus_tag=NGR_a02320;product=conserved probable GMC-type oxidoreductase;protein_id=AAB91789.1;transl_table=11
U00090.2	Genbank	CDS	305771	306133	-	NGR_a02330	6.31422	-0.739094	0.186577	7.45e-05	0.000268882	0.599115	NGR_a02330	hypothetical 13.0 kDa protein	ID=cds-AAB91788.1;Parent=gene-NGR_a02330;Dbxref=NCBI_GP:AAB91788.1;Name=AAB91788.1;Note=y4nI%3B NGR234_259;gbkey=CDS;locus_tag=NGR_a02330;product=hypothetical 13.0 kDa protein;protein_id=AAB91788.1;transl_table=11
U00090.2	Genbank	CDS	306150	306503	-	NGR_a02340	7.92942	-0.588462	0.105115	2.16e-08	1.24e-07	0.665051	NGR_a02340	conserved hypothetical 12.3 kDa membrane protein	ID=cds-AAB91787.1;Parent=gene-NGR_a02340;Dbxref=NCBI_GP:AAB91787.1;Name=AAB91787.1;Note=y4nH%3B NGR234_258;gbkey=CDS;locus_tag=NGR_a02340;product=conserved hypothetical 12.3 kDa membrane protein;protein_id=AAB91787.1;transl_table=11
U00090.2	Genbank	CDS	306500	307690	-	NGR_a02350	8.49149	-0.468212	0.0954616	9.36e-07	4.41e-06	0.72286	NGR_a02350	conserved putative nucleotide sugar epimerase/dehydrogenase	ID=cds-AAB91786.1;Parent=gene-NGR_a02350;Dbxref=NCBI_GP:AAB91786.1;Name=AAB91786.1;Note=y4nG%3B NGR234_257;gbkey=CDS;locus_tag=NGR_a02350;product=conserved putative nucleotide sugar epimerase/dehydrogenase;protein_id=AAB91786.1;transl_table=11
U00090.2	Genbank	CDS	308596	309288	-	NGR_a02360	7.95698	-0.324757	0.110269	0.00322826	0.008438	0.798433	NGR_a02360	conserved hypothetical 25.4 kDa precursor of periplasmic protein	ID=cds-AAB91793.1;Parent=gene-NGR_a02360;Dbxref=NCBI_GP:AAB91793.1;Name=AAB91793.1;Note=y4nF%3B NGR234_255;gbkey=CDS;locus_tag=NGR_a02360;product=conserved hypothetical 25.4 kDa precursor of periplasmic protein;protein_id=AAB91793.1;transl_table=11
U00090.2	Genbank	CDS	310237	311751	+	NGR_a02370	2.8215	-0.312919	0.542696	0.56421	0.673935	0.805012	NGR_a02370	putative transposase number 1 of insertion sequence NGRIS-5b	ID=cds-AAB91713.1;Parent=gene-NGR_a02370;Dbxref=NCBI_GP:AAB91713.1;Name=AAB91713.1;Note=y4nE%3B NGR234_253;gbkey=CDS;locus_tag=NGR_a02370;product=putative transposase number 1 of insertion sequence NGRIS-5b;protein_id=AAB91713.1;transl_table=11
U00090.2	Genbank	CDS	311748	312644	+	NGR_a02380	7.1512	0.0195768	0.238141	0.934482	0.959043	1.01366	NGR_a02380	putative transposase number 2 of insertion sequence NGRIS-5b	ID=cds-AAB91712.1;Parent=gene-NGR_a02380;Dbxref=NCBI_GP:AAB91712.1;Name=AAB91712.1;Note=y4nD%3B NGR234_252;gbkey=CDS;locus_tag=NGR_a02380;product=putative transposase number 2 of insertion sequence NGRIS-5b;protein_id=AAB91712.1;transl_table=11
U00090.2	Genbank	CDS	314303	314953	+	NGR_a02390	9.96633	-1.04525	0.108816	7.57e-22	1.02e-20	0.484561	nodS	nodulation protein NodS%3B involved in N-methylation of Nodulation factor	ID=cds-AAB91783.1;Parent=gene-NGR_a02390;Dbxref=NCBI_GP:AAB91783.1;Name=AAB91783.1;Note=nodS%3B NGR234_251;gbkey=CDS;gene=nodS;locus_tag=NGR_a02390;product=nodulation protein NodS%3B involved in N-methylation of Nodulation factor;protein_id=AAB91783.1;transl_table=11
U00090.2	Genbank	CDS	314970	316646	+	NGR_a02400	11.1129	-0.811017	0.070388	1.02e-30	2.08e-29	0.56998	nodU	nodulation protein NodU%3B involved in C-6 carbamoylation of Nodulation factor	ID=cds-AAB91782.1;Parent=gene-NGR_a02400;Dbxref=NCBI_GP:AAB91782.1;Name=AAB91782.1;Note=nodU%3B NGR234_250;gbkey=CDS;gene=nodU;locus_tag=NGR_a02400;product=nodulation protein NodU%3B involved in C-6 carbamoylation of Nodulation factor;protein_id=AAB91782.1;transl_table=11
U00090.2	Genbank	CDS	317713	319893	+	NGR_a02410	11.3016	0.0328318	0.0683175	0.630817	0.730857	1.02302	NGR_a02410	probable peptidase of the S9B family	ID=cds-AAB91781.1;Parent=gene-NGR_a02410;Dbxref=NCBI_GP:AAB91781.1;Name=AAB91781.1;Note=y4nA%3B NGR234_249;gbkey=CDS;locus_tag=NGR_a02410;product=probable peptidase of the S9B family;protein_id=AAB91781.1;transl_table=11
U00090.2	Genbank	CDS	320292	321188	-	NGR_a02420	6.71429	-0.0116447	0.146509	0.93665	0.959891	0.991961	NGR_a02420	putative transcription regulator of the LysR family	ID=cds-AAB91780.1;Parent=gene-NGR_a02420;Dbxref=NCBI_GP:AAB91780.1;Name=AAB91780.1;Note=y4mQ%3B NGR234_248;gbkey=CDS;locus_tag=NGR_a02420;product=putative transcription regulator of the LysR family;protein_id=AAB91780.1;transl_table=11
U00090.2	Genbank	CDS	321336	322097	+	NGR_a02430	3.69002	0.0870017	0.456349	0.848802	0.896236	1.06216	NGR_a02430	conserved putative short-chain dehydrogenase/reductase protein	ID=cds-AAB91779.1;Parent=gene-NGR_a02430;Dbxref=NCBI_GP:AAB91779.1;Name=AAB91779.1;Note=y4mP%3B NGR234_247;gbkey=CDS;locus_tag=NGR_a02430;product=conserved putative short-chain dehydrogenase/reductase protein;protein_id=AAB91779.1;transl_table=11
U00090.2	Genbank	CDS	322128	322967	+	NGR_a02440	3.82629	0.701352	0.413077	0.0895315	0.156212	1.62603	NGR_a02440	putative transketolase alpha-subunit protein	ID=cds-AAB91778.1;Parent=gene-NGR_a02440;Dbxref=NCBI_GP:AAB91778.1;Name=AAB91778.1;Note=y4mO%3B NGR234_246;gbkey=CDS;locus_tag=NGR_a02440;product=putative transketolase alpha-subunit protein;protein_id=AAB91778.1;transl_table=11
U00090.2	Genbank	CDS	322964	324001	+	NGR_a02450	4.18488	0.100372	0.334201	0.763923	0.83721	1.07205	NGR_a02450	putative transketolase beta-subunit protein	ID=cds-AAB91777.1;Parent=gene-NGR_a02450;Dbxref=NCBI_GP:AAB91777.1;Name=AAB91777.1;Note=y4mN%3B NGR234_245;gbkey=CDS;locus_tag=NGR_a02450;product=putative transketolase beta-subunit protein;protein_id=AAB91777.1;transl_table=11
U00090.2	Genbank	CDS	323998	325623	+	NGR_a02460	4.76619	0.0556553	0.296777	0.851243	0.897931	1.03933	NGR_a02460	putative TRAP dicarboxylate transporter%2C DctP-like subunit	ID=cds-AAB91776.1;Parent=gene-NGR_a02460;Dbxref=NCBI_GP:AAB91776.1;Name=AAB91776.1;Note=y4mM%3B NGR234_244;gbkey=CDS;locus_tag=NGR_a02460;product=putative TRAP dicarboxylate transporter%2C DctP-like subunit;protein_id=AAB91776.1;transl_table=11
U00090.2	Genbank	CDS	325620	326879	+	NGR_a02470	4.73743	0.142389	0.294931	0.629246	0.729681	1.10373	NGR_a02470	putative TRAP dicarboxylate transporter%2C DctM-like subunit	ID=cds-AAB91775.1;Parent=gene-NGR_a02470;Dbxref=NCBI_GP:AAB91775.1;Name=AAB91775.1;Note=y4mL%3B NGR234_243;gbkey=CDS;locus_tag=NGR_a02470;product=putative TRAP dicarboxylate transporter%2C DctM-like subunit;protein_id=AAB91775.1;transl_table=11
U00090.2	Genbank	CDS	326890	328383	+	NGR_a02480	5.49823	-0.38737	0.220215	0.0785675	0.140458	0.764522	NGR_a02480	probable ABC transporter ATP-binding protein y4mK	ID=cds-AAB91774.1;Parent=gene-NGR_a02480;Dbxref=NCBI_GP:AAB91774.1;Name=AAB91774.1;Note=y4mK%3B NGR234_242;gbkey=CDS;locus_tag=NGR_a02480;product=probable ABC transporter ATP-binding protein y4mK;protein_id=AAB91774.1;transl_table=11
U00090.2	Genbank	CDS	328380	329381	+	NGR_a02490	6.48579	-0.562602	0.166094	0.000705962	0.00211068	0.67708	NGR_a02490	probable ABC transporter permease protein y4mJ	ID=cds-AAB91773.1;Parent=gene-NGR_a02490;Dbxref=NCBI_GP:AAB91773.1;Name=AAB91773.1;Note=y4mJ%3B NGR234_241;gbkey=CDS;locus_tag=NGR_a02490;product=probable ABC transporter permease protein y4mJ;protein_id=AAB91773.1;transl_table=11
U00090.2	Genbank	CDS	329425	330399	+	NGR_a02500	7.20486	-0.211124	0.126741	0.0957546	0.165268	0.863864	NGR_a02500	conserved periplasmic solute-binding protein of ABC-transporter	ID=cds-AAB91772.1;Parent=gene-NGR_a02500;Dbxref=NCBI_GP:AAB91772.1;Name=AAB91772.1;Note=y4mI%3B NGR234_240;gbkey=CDS;locus_tag=NGR_a02500;product=conserved periplasmic solute-binding protein of ABC-transporter;protein_id=AAB91772.1;transl_table=11
U00090.2	Genbank	CDS	330457	331350	+	NGR_a02510	7.98005	-0.162641	0.105534	0.123286	0.203622	0.893388	NGR_a02510	conserved 33.9 kDa metallo-dependent hydrolase-like protein	ID=cds-AAB91771.1;Parent=gene-NGR_a02510;Dbxref=NCBI_GP:AAB91771.1;Name=AAB91771.1;Note=y4mH%3B NGR234_239;gbkey=CDS;locus_tag=NGR_a02510;product=conserved 33.9 kDa metallo-dependent hydrolase-like protein;protein_id=AAB91771.1;transl_table=11
U00090.2	Genbank	CDS	331702	331923	-	NGR_a02520	3.6815	-0.108593	0.435983	0.803301	0.865207	0.927492	NGR_a02520	hypothetical 7.8 kDa protein	ID=cds-AAB91770.1;Parent=gene-NGR_a02520;Dbxref=NCBI_GP:AAB91770.1;Name=AAB91770.1;Note=y4mG%3B NGR234_238;gbkey=CDS;locus_tag=NGR_a02520;product=hypothetical 7.8 kDa protein;protein_id=AAB91770.1;transl_table=11
U00090.2	Genbank	CDS	332578	332808	+	NGR_a02530	10.6078	-0.249985	0.0900767	0.00551602	0.0136115	0.840905	spsC	transcription regulator%3B symbiotic plasmid stability locus	ID=cds-AAB91769.1;Parent=gene-NGR_a02530;Dbxref=NCBI_GP:AAB91769.1;Name=AAB91769.1;Note=y4mF%3B NGR234_237;gbkey=CDS;gene=spsC;locus_tag=NGR_a02530;product=transcription regulator%3B symbiotic plasmid stability locus;protein_id=AAB91769.1;transl_table=11
U00090.2	Genbank	CDS	332805	334067	+	NGR_a02540	10.2141	-0.37894	0.0682216	2.78e-08	1.57e-07	0.769002	spsD	conserved hypothetical HipA-like protein%3B symbiotic plasmid stability locus	ID=cds-AAB91768.1;Parent=gene-NGR_a02540;Dbxref=NCBI_GP:AAB91768.1;Name=AAB91768.1;Note=y4mE%3B NGR234_236;gbkey=CDS;gene=spsD;locus_tag=NGR_a02540;product=conserved hypothetical HipA-like protein%3B symbiotic plasmid stability locus;protein_id=AAB91768.1;transl_table=11
U00090.2	Genbank	CDS	334763	335032	+	NGR_a02550	7.04634	-0.581649	0.135991	1.89e-05	7.51e-05	0.668199	NGR_a02550	hypothetical 10.0 kDa protein	ID=cds-AAB91767.1;Parent=gene-NGR_a02550;Dbxref=NCBI_GP:AAB91767.1;Name=AAB91767.1;Note=y4mD%3B NGR234_235;gbkey=CDS;locus_tag=NGR_a02550;product=hypothetical 10.0 kDa protein;protein_id=AAB91767.1;transl_table=11
U00090.2	Genbank	CDS	335573	336286	-	NGR_a02560	10.5081	-0.370887	0.0715093	2.14e-07	1.1e-06	0.773307	NGR_a02560	precursor of 26.2 kDa for conserved putative periplasmic protein	ID=cds-AAB91766.1;Parent=gene-NGR_a02560;Dbxref=NCBI_GP:AAB91766.1;Name=AAB91766.1;Note=y4mC%3B NGR234_234;gbkey=CDS;locus_tag=NGR_a02560;product=precursor of 26.2 kDa for conserved putative periplasmic protein;protein_id=AAB91766.1;transl_table=11
U00090.2	Genbank	CDS	336958	337647	-	NGR_a02570	8.32069	-1.97173	0.0934549	8.25e-99	7.09e-97	0.254946	NGR_a02570	conserved putative outer membrane protein of 24.6 kDa	ID=cds-AAB91765.1;Parent=gene-NGR_a02570;Dbxref=NCBI_GP:AAB91765.1;Name=AAB91765.1;Note=y4mB%3B NGR234_233;gbkey=CDS;locus_tag=NGR_a02570;product=conserved putative outer membrane protein of 24.6 kDa;protein_id=AAB91765.1;transl_table=11
U00090.2	Genbank	CDS	340717	341142	-	NGR_a02580	9.38319	-0.122779	0.0686703	0.073784	0.132939	0.918417	NGR_a02580	conserved hypothetical 15.8 kDa protein	ID=cds-AAB92462.1;Parent=gene-NGR_a02580;Dbxref=NCBI_GP:AAB92462.1;Name=AAB92462.1;Note=y4mA%3B NGR234_231;gbkey=CDS;locus_tag=NGR_a02580;product=conserved hypothetical 15.8 kDa protein;protein_id=AAB92462.1;transl_table=11
U00090.2	Genbank	CDS	341139	341690	-	NGR_a02590	10.1014	-0.134538	0.060048	0.0250582	0.0524359	0.910962	NGR_a02590	putative integrase/recombinase of undefined transposable element	ID=cds-AAB92461.1;Parent=gene-NGR_a02590;Dbxref=NCBI_GP:AAB92461.1;Name=AAB92461.1;Note=y4lS%3B NGR234_230;gbkey=CDS;locus_tag=NGR_a02590;product=putative integrase/recombinase of undefined transposable element;protein_id=AAB92461.1;transl_table=11
U00090.2	Genbank	CDS	341833	343401	-	NGR_a02600	10.8738	-0.471634	0.0619624	2.71e-14	2.45e-13	0.721147	NGR_a02600	conserved hypothetical 56.8 kDa protein	ID=cds-AAB92460.1;Parent=gene-NGR_a02600;Dbxref=NCBI_GP:AAB92460.1;Name=AAB92460.1;Note=y4lR%3B NGR234_229;gbkey=CDS;locus_tag=NGR_a02600;product=conserved hypothetical 56.8 kDa protein;protein_id=AAB92460.1;transl_table=11
U00090.2	Genbank	CDS	345159	345941	+	NGR_a02610	11.2757	0.22883	0.112197	0.0413959	0.0809695	1.17188	nopJ	nodulation outer protein NopJ%3B probable type III effector	ID=cds-AAB92459.1;Parent=gene-NGR_a02610;Dbxref=NCBI_GP:AAB92459.1;Name=AAB92459.1;Note=y4lO%3B NGR234_226;gbkey=CDS;gene=nopJ;locus_tag=NGR_a02610;product=nodulation outer protein NopJ%3B probable type III effector;protein_id=AAB92459.1;transl_table=11
U00090.2	Genbank	CDS	347767	348249	-	NGR_a02620	5.84516	-0.402125	0.206796	0.0518294	0.0979	0.756743	NGR_a02620	hypothetical 18.1 kDa protein	ID=cds-AAB92458.1;Parent=gene-NGR_a02620;Dbxref=NCBI_GP:AAB92458.1;Name=AAB92458.1;Note=y4lN%3B NGR234_225;gbkey=CDS;locus_tag=NGR_a02620;product=hypothetical 18.1 kDa protein;protein_id=AAB92458.1;transl_table=11
U00090.2	Genbank	CDS	348769	351252	+	NGR_a02630	10.4809	-0.607717	0.0632422	7.3e-22	9.9e-21	0.656234	NGR_a02630	conserved putative diguanylate cyclase/phosphodiesterase with PAS/PAC domains	ID=cds-AAB91764.1;Parent=gene-NGR_a02630;Dbxref=NCBI_GP:AAB91764.1;Name=AAB91764.1;Note=y4lL%3B NGR234_223;gbkey=CDS;locus_tag=NGR_a02630;product=conserved putative diguanylate cyclase/phosphodiesterase with PAS/PAC domains;protein_id=AAB91764.1;transl_table=11
U00090.2	Genbank	CDS	351492	351890	-	NGR_a02640	7.38778	-0.321331	0.120877	0.00785275	0.0186149	0.800331	NGR_a02640	hypothetical 14.3 kDa protein	ID=cds-AAB91763.1;Parent=gene-NGR_a02640;Dbxref=NCBI_GP:AAB91763.1;Name=AAB91763.1;Note=y4lK%3B NGR234_222;gbkey=CDS;locus_tag=NGR_a02640;product=hypothetical 14.3 kDa protein;protein_id=AAB91763.1;transl_table=11
U00090.2	Genbank	CDS	352236	352739	+	NGR_a02650	7.01804	-0.443444	0.130086	0.000652362	0.00196502	0.735377	NGR_a02650	hypothetical 18.1 kDa protein	ID=cds-AAB91762.1;Parent=gene-NGR_a02650;Dbxref=NCBI_GP:AAB91762.1;Name=AAB91762.1;Note=y4lJ%3B NGR234_220;gbkey=CDS;locus_tag=NGR_a02650;product=hypothetical 18.1 kDa protein;protein_id=AAB91762.1;transl_table=11
U00090.2	Genbank	CDS	353347	353556	+	NGR_a02660	9.44332	-0.392756	0.0675578	6.11e-09	3.7e-08	0.761673	NGR_a02660	conserved hypothetical 7.3 kDa protein	ID=cds-AAB91761.1;Parent=gene-NGR_a02660;Dbxref=NCBI_GP:AAB91761.1;Name=AAB91761.1;Note=y4lI%3B NGR234_219;gbkey=CDS;locus_tag=NGR_a02660;product=conserved hypothetical 7.3 kDa protein;protein_id=AAB91761.1;transl_table=11
U00090.2	Genbank	CDS	353560	354138	+	NGR_a02670	9.8102	-0.356332	0.0624056	1.13e-08	6.68e-08	0.781148	NGR_a02670	conserved hypothetical 22.4 kDa protein of the Fic family	ID=cds-AAB91760.1;Parent=gene-NGR_a02670;Dbxref=NCBI_GP:AAB91760.1;Name=AAB91760.1;Note=y4lH%3B NGR234_218;gbkey=CDS;locus_tag=NGR_a02670;product=conserved hypothetical 22.4 kDa protein of the Fic family;protein_id=AAB91760.1;transl_table=11
U00090.2	Genbank	CDS	354122	354607	-	NGR_a02680	9.24542	-0.0867589	0.0775581	0.263297	0.376064	0.941636	NGR_a02680	conserved hypothetical 17.4 kDa protein	ID=cds-AAB91759.1;Parent=gene-NGR_a02680;Dbxref=NCBI_GP:AAB91759.1;Name=AAB91759.1;Note=y4lG%3B NGR234_217;gbkey=CDS;locus_tag=NGR_a02680;product=conserved hypothetical 17.4 kDa protein;protein_id=AAB91759.1;transl_table=11
U00090.2	Genbank	CDS	354618	355589	-	NGR_a02690	9.30677	-0.0210352	0.0724981	0.771703	0.841967	0.985525	NGR_a02690	conserved hypothetical 36.1 kDa protein	ID=cds-AAB91758.1;Parent=gene-NGR_a02690;Dbxref=NCBI_GP:AAB91758.1;Name=AAB91758.1;Note=y4lF%3B NGR234_216;gbkey=CDS;locus_tag=NGR_a02690;product=conserved hypothetical 36.1 kDa protein;protein_id=AAB91758.1;transl_table=11
U00090.2	Genbank	CDS	358229	359431	+	NGR_a02700	7.78701	-0.576211	0.109017	1.25e-07	6.57e-07	0.670723	cpxP	cytochrome P450 protein CpxP	ID=cds-AAB91757.1;Parent=gene-NGR_a02700;Dbxref=NCBI_GP:AAB91757.1;Name=AAB91757.1;Note=y4lD%3B NGR234_213;gbkey=CDS;gene=cpxP;locus_tag=NGR_a02700;product=cytochrome P450 protein CpxP;protein_id=AAB91757.1;transl_table=11
U00090.2	Genbank	CDS	359524	360927	+	NGR_a02710	7.39332	-0.344963	0.1225	0.00486223	0.0121944	0.787328	cpxR	cytochrome P450 protein CpxR	ID=cds-AAB91756.1;Parent=gene-NGR_a02710;Dbxref=NCBI_GP:AAB91756.1;Name=AAB91756.1;Note=y4lC%3B NGR234_212;gbkey=CDS;gene=cpxR;locus_tag=NGR_a02710;product=cytochrome P450 protein CpxR;protein_id=AAB91756.1;transl_table=11
U00090.2	Genbank	CDS	360957	361265	+	NGR_a02720	5.89833	-0.284447	0.197853	0.150528	0.239589	0.821056	NGR_a02720	probable P450-system 3Fe-4S ferredoxin protein	ID=cds-AAB91755.1;Parent=gene-NGR_a02720;Dbxref=NCBI_GP:AAB91755.1;Name=AAB91755.1;Note=y4lB%3B NGR234_211;gbkey=CDS;locus_tag=NGR_a02720;product=probable P450-system 3Fe-4S ferredoxin protein;protein_id=AAB91755.1;transl_table=11
U00090.2	Genbank	CDS	361252	362088	+	NGR_a02730	6.4273	-0.330406	0.171722	0.054345	0.101786	0.795313	NGR_a02730	probale short-chain type dehydrogenase/reductase protein	ID=cds-AAB91754.1;Parent=gene-NGR_a02730;Dbxref=NCBI_GP:AAB91754.1;Name=AAB91754.1;Note=y4lA%3B NGR234_210;gbkey=CDS;locus_tag=NGR_a02730;product=probale short-chain type dehydrogenase/reductase protein;protein_id=AAB91754.1;transl_table=11
U00090.2	Genbank	CDS	362088	363431	+	NGR_a02740	6.63073	-0.457607	0.160218	0.00428822	0.0109033	0.728193	cpxU	cytochrome P450 protein CpxU	ID=cds-AAB91753.1;Parent=gene-NGR_a02740;Dbxref=NCBI_GP:AAB91753.1;Name=AAB91753.1;Note=y4kV%3B NGR234_209;gbkey=CDS;gene=cpxU;locus_tag=NGR_a02740;product=cytochrome P450 protein CpxU;protein_id=AAB91753.1;transl_table=11
U00090.2	Genbank	CDS	363585	364583	+	NGR_a02750	6.16265	-0.524022	0.187983	0.00530996	0.0131737	0.69543	ispA	probsble geranyltransferase protein IspA	ID=cds-AAB91752.1;Parent=gene-NGR_a02750;Dbxref=NCBI_GP:AAB91752.1;Name=AAB91752.1;Note=y4kU%3B NGR234_208;gbkey=CDS;gene=ispA;locus_tag=NGR_a02750;product=probsble geranyltransferase protein IspA;protein_id=AAB91752.1;transl_table=11
U00090.2	Genbank	CDS	364894	366444	+	NGR_a02760	6.92253	-0.500352	0.144319	0.000526334	0.0016103	0.706934	NGR_a02760	conserved hypothetical 55.1 kDa protein	ID=cds-AAB91751.1;Parent=gene-NGR_a02760;Dbxref=NCBI_GP:AAB91751.1;Name=AAB91751.1;Note=y4kT%3B NGR234_207;gbkey=CDS;locus_tag=NGR_a02760;product=conserved hypothetical 55.1 kDa protein;protein_id=AAB91751.1;transl_table=11
U00090.2	Genbank	CDS	366441	367346	+	NGR_a02770	5.82313	-0.292168	0.203997	0.152082	0.241405	0.816674	NGR_a02770	conserved hypothetical 33.2 kDa protein	ID=cds-AAB91750.1;Parent=gene-NGR_a02770;Dbxref=NCBI_GP:AAB91750.1;Name=AAB91750.1;Note=y4kS%3B NGR234_206;gbkey=CDS;locus_tag=NGR_a02770;product=conserved hypothetical 33.2 kDa protein;protein_id=AAB91750.1;transl_table=11
U00090.2	Genbank	CDS	367431	367562	+	NGR_a02780	4.56821	-0.308447	0.307451	0.315745	0.43238	0.80751	NGR_a02780	hypothetical 4.8 kDa protein	ID=cds-AAB91749.1;Parent=gene-NGR_a02780;Dbxref=NCBI_GP:AAB91749.1;Name=AAB91749.1;Note=y4kR%3B NGR234_205;gbkey=CDS;locus_tag=NGR_a02780;product=hypothetical 4.8 kDa protein;protein_id=AAB91749.1;transl_table=11
U00090.2	Genbank	CDS	367771	368199	+	NGR_a02790	7.64033	-0.383492	0.114834	0.000839234	0.00248492	0.76658	NGR_a02790	hypothetical 15.3 kDa protein	ID=cds-AAB91748.1;Parent=gene-NGR_a02790;Dbxref=NCBI_GP:AAB91748.1;Name=AAB91748.1;Note=y4kQ%3B NGR234_203;gbkey=CDS;locus_tag=NGR_a02790;product=hypothetical 15.3 kDa protein;protein_id=AAB91748.1;transl_table=11
U00090.2	Genbank	CDS	368592	368882	-	NGR_a02800	12.2825	-0.117701	0.0423136	0.00540871	0.0133775	0.921655	spsF	conserved hypothetical 11.0 kDa protein	ID=cds-AAB91747.1;Parent=gene-NGR_a02800;Dbxref=NCBI_GP:AAB91747.1;Name=AAB91747.1;Note=y4kP%3B NGR234_202;gbkey=CDS;gene=spsF;locus_tag=NGR_a02800;product=conserved hypothetical 11.0 kDa protein;protein_id=AAB91747.1;transl_table=11
U00090.2	Genbank	CDS	368879	369127	-	NGR_a02810	12.202	-0.11137	0.04263	0.00898898	0.0210221	0.925709	spsE	transcription regulator%3B possibly involved in symbiotic plasmid stability	ID=cds-AAB91746.1;Parent=gene-NGR_a02810;Dbxref=NCBI_GP:AAB91746.1;Name=AAB91746.1;Note=y4kO%3B NGR234_201;gbkey=CDS;gene=spsE;locus_tag=NGR_a02810;product=transcription regulator%3B possibly involved in symbiotic plasmid stability;protein_id=AAB91746.1;transl_table=11
U00090.2	Genbank	CDS	369560	369982	-	NGR_a02820	7.77487	-0.475135	0.105776	7.06e-06	2.96e-05	0.719399	NGR_a02820	hypothetical 15.7 kDa protein	ID=cds-AAB91745.1;Parent=gene-NGR_a02820;Dbxref=NCBI_GP:AAB91745.1;Name=AAB91745.1;Note=y4kN%3B NGR234_200;gbkey=CDS;locus_tag=NGR_a02820;product=hypothetical 15.7 kDa protein;protein_id=AAB91745.1;transl_table=11
U00090.2	Genbank	CDS	370103	370456	-	NGR_a02830	6.96468	-0.393237	0.144254	0.00641055	0.0155861	0.761419	NGR_a02830	hypothetical 13.1 kDa protein	ID=cds-AAB91744.1;Parent=gene-NGR_a02830;Dbxref=NCBI_GP:AAB91744.1;Name=AAB91744.1;Note=y4kM%3B NGR234_199;gbkey=CDS;locus_tag=NGR_a02830;product=hypothetical 13.1 kDa protein;protein_id=AAB91744.1;transl_table=11
U00090.2	Genbank	CDS	371056	372048	+	NGR_a02840	11.4432	-0.226594	0.046602	1.16e-06	5.4e-06	0.85465	NGR_a02840	conserved 37.6 kDa ATPase of the AAA-family	ID=cds-AAB91743.1;Parent=gene-NGR_a02840;Dbxref=NCBI_GP:AAB91743.1;Name=AAB91743.1;Note=y4kL%3B NGR234_198;gbkey=CDS;locus_tag=NGR_a02840;product=conserved 37.6 kDa ATPase of the AAA-family;protein_id=AAB91743.1;transl_table=11
U00090.2	Genbank	CDS	372056	372994	+	NGR_a02850	10.6364	-0.319688	0.0549199	5.85e-09	3.55e-08	0.801243	NGR_a02850	hypothetical 34.9 kDa protein	ID=cds-AAB91742.1;Parent=gene-NGR_a02850;Dbxref=NCBI_GP:AAB91742.1;Name=AAB91742.1;Note=y4kK%3B NGR234_197;gbkey=CDS;locus_tag=NGR_a02850;product=hypothetical 34.9 kDa protein;protein_id=AAB91742.1;transl_table=11
U00090.2	Genbank	CDS	373089	374639	+	NGR_a02860	6.35645	-0.710295	0.180598	8.39e-05	0.000299756	0.611195	NGR_a02860	putative transposase number 1 of insertion sequence NGRIS-3b	ID=cds-AAB91856.1;Parent=gene-NGR_a02860;Dbxref=NCBI_GP:AAB91856.1;Name=AAB91856.1;Note=y4kJ%3B NGR234_196;gbkey=CDS;locus_tag=NGR_a02860;product=putative transposase number 1 of insertion sequence NGRIS-3b;protein_id=AAB91856.1;transl_table=11
U00090.2	Genbank	CDS	374636	375427	+	NGR_a02870	4.85944	-0.475064	0.277163	0.0865238	0.151693	0.719435	NGR_a02870	putative transposase number 2 of insertion sequence NGRIS-3b	ID=cds-AAB91740.1;Parent=gene-NGR_a02870;Dbxref=NCBI_GP:AAB91740.1;Name=AAB91740.1;Note=y4kI%3B NGR234_195;gbkey=CDS;locus_tag=NGR_a02870;product=putative transposase number 2 of insertion sequence NGRIS-3b;protein_id=AAB91740.1;transl_table=11
U00090.2	Genbank	CDS	375609	375992	+	NGR_a02880	6.632	-0.472598	0.151831	0.00185404	0.00514453	0.720666	NGR_a02880	hypothetical 14.1 kDa protein	ID=cds-AAB91739.1;Parent=gene-NGR_a02880;Dbxref=NCBI_GP:AAB91739.1;Name=AAB91739.1;Note=y4kH%3B NGR234_194;gbkey=CDS;locus_tag=NGR_a02880;product=hypothetical 14.1 kDa protein;protein_id=AAB91739.1;transl_table=11
U00090.2	Genbank	CDS	376033	376242	+	NGR_a02890	7.52609	-0.503074	0.11486	1.19e-05	4.83e-05	0.705602	NGR_a02890	hypothetical 7.7 kDa protein	ID=cds-AAB91738.1;Parent=gene-NGR_a02890;Dbxref=NCBI_GP:AAB91738.1;Name=AAB91738.1;Note=y4kG%3B NGR234_193;gbkey=CDS;locus_tag=NGR_a02890;product=hypothetical 7.7 kDa protein;protein_id=AAB91738.1;transl_table=11
U00090.2	Genbank	CDS	376354	377658	+	NGR_a02900	9.98545	-0.171251	0.0588348	0.00360609	0.00931971	0.888072	NGR_a02900	hypothetical 47.4 kDa protein	ID=cds-AAB91737.1;Parent=gene-NGR_a02900;Dbxref=NCBI_GP:AAB91737.1;Name=AAB91737.1;Note=y4kF%3B NGR234_192;gbkey=CDS;locus_tag=NGR_a02900;product=hypothetical 47.4 kDa protein;protein_id=AAB91737.1;transl_table=11
U00090.2	Genbank	CDS	377642	378685	+	NGR_a02910	9.15123	-0.0729105	0.0707804	0.302966	0.418526	0.950718	NGR_a02910	hypothetical 38.0 kDa protein	ID=cds-AAB91736.1;Parent=gene-NGR_a02910;Dbxref=NCBI_GP:AAB91736.1;Name=AAB91736.1;Note=y4kE%3B NGR234_191;gbkey=CDS;locus_tag=NGR_a02910;product=hypothetical 38.0 kDa protein;protein_id=AAB91736.1;transl_table=11
U00090.2	Genbank	CDS	378698	380347	+	NGR_a02920	9.11062	0.00204601	0.0749042	0.978208	0.987559	1.00142	NGR_a02920	hypothetical 60.4 kDa protein	ID=cds-AAB91735.1;Parent=gene-NGR_a02920;Dbxref=NCBI_GP:AAB91735.1;Name=AAB91735.1;Note=y4kD%3B NGR234_190;gbkey=CDS;locus_tag=NGR_a02920;product=hypothetical 60.4 kDa protein;protein_id=AAB91735.1;transl_table=11
U00090.2	Genbank	CDS	381009	381434	-	NGR_a02930	6.09788	-0.0907949	0.205366	0.658407	0.754288	0.939005	NGR_a02930	hypothetical 15.2 kDa protein	ID=cds-AAB91734.1;Parent=gene-NGR_a02930;Dbxref=NCBI_GP:AAB91734.1;Name=AAB91734.1;Note=y4kB%3B NGR234_188;gbkey=CDS;locus_tag=NGR_a02930;product=hypothetical 15.2 kDa protein;protein_id=AAB91734.1;transl_table=11
U00090.2	Genbank	CDS	382212	383180	+	NGR_a02940	9.27387	-0.117418	0.0728758	0.107135	0.181031	0.921836	NGR_a02940	hypothetical 36.7 kDa protein	ID=cds-AAB91733.1;Parent=gene-NGR_a02940;Dbxref=NCBI_GP:AAB91733.1;Name=AAB91733.1;Note=y4kA%3B NGR234_187;gbkey=CDS;locus_tag=NGR_a02940;product=hypothetical 36.7 kDa protein;protein_id=AAB91733.1;transl_table=11
U00090.2	Genbank	CDS	383210	384220	+	NGR_a02950	9.48138	-0.161465	0.0668965	0.0157936	0.0347197	0.894117	NGR_a02950	hypothetical 36.4 kDa protein	ID=cds-AAB91732.1;Parent=gene-NGR_a02950;Dbxref=NCBI_GP:AAB91732.1;Name=AAB91732.1;Note=y4jT%3B NGR234_186;gbkey=CDS;locus_tag=NGR_a02950;product=hypothetical 36.4 kDa protein;protein_id=AAB91732.1;transl_table=11
U00090.2	Genbank	CDS	384540	385781	-	NGR_a02960	10.0835	-0.134513	0.0668395	0.0441702	0.0854363	0.910977	NGR_a02960	conserved response regulator receiver protein of 44.8 kDa	ID=cds-AAB91731.1;Parent=gene-NGR_a02960;Dbxref=NCBI_GP:AAB91731.1;Name=AAB91731.1;Note=y4jS%3B NGR234_185;gbkey=CDS;locus_tag=NGR_a02960;product=conserved response regulator receiver protein of 44.8 kDa;protein_id=AAB91731.1;transl_table=11
U00090.2	Genbank	CDS	385782	386237	-	NGR_a02970	9.35625	0.0611112	0.0740868	0.409452	0.52988	1.04327	NGR_a02970	conserved response regulator receiver protein of 17.3 kDa	ID=cds-AAB91730.1;Parent=gene-NGR_a02970;Dbxref=NCBI_GP:AAB91730.1;Name=AAB91730.1;Note=y4jR%3B NGR234_184;gbkey=CDS;locus_tag=NGR_a02970;product=conserved response regulator receiver protein of 17.3 kDa;protein_id=AAB91730.1;transl_table=11
U00090.2	Genbank	CDS	386249	389368	-	NGR_a02980	10.7062	0.200849	0.0550092	0.000261038	0.000845159	1.14937	NGR_a02980	conserved hypothetical 115.9 kDa protein	ID=cds-AAB91729.1;Parent=gene-NGR_a02980;Dbxref=NCBI_GP:AAB91729.1;Name=AAB91729.1;Note=y4jQ%3B NGR234_183;gbkey=CDS;locus_tag=NGR_a02980;product=conserved hypothetical 115.9 kDa protein;protein_id=AAB91729.1;transl_table=11
U00090.2	Genbank	CDS	390618	391583	+	NGR_a03000	5.46283	0.326945	0.24213	0.176923	0.27323	1.25435	NGR_a03000	conserved hypothetical 36.1 kDa protein	ID=cds-AAB91727.1;Parent=gene-NGR_a03000;Dbxref=NCBI_GP:AAB91727.1;Name=AAB91727.1;Note=y4jO%3B NGR234_181;gbkey=CDS;locus_tag=NGR_a03000;product=conserved hypothetical 36.1 kDa protein;protein_id=AAB91727.1;transl_table=11
U00090.2	Genbank	CDS	392682	393122	+	NGR_a03010	6.12196	-0.105059	0.180784	0.561154	0.672024	0.929767	NGR_a03010	hypothetical 16.3 kDa protein	ID=cds-AAB91726.1;Parent=gene-NGR_a03010;Dbxref=NCBI_GP:AAB91726.1;Name=AAB91726.1;Note=y4jN%3B NGR234_180;gbkey=CDS;locus_tag=NGR_a03010;product=hypothetical 16.3 kDa protein;protein_id=AAB91726.1;transl_table=11
U00090.2	Genbank	CDS	393433	394095	-	NGR_a03030	10.0095	-0.30687	0.0622625	8.28e-07	3.92e-06	0.808394	NGR_a03030	conserved hypothetical 25.1 kDa protein	ID=cds-AAB91724.1;Parent=gene-NGR_a03030;Dbxref=NCBI_GP:AAB91724.1;Name=AAB91724.1;Note=y4jL%3B NGR234_178;gbkey=CDS;locus_tag=NGR_a03030;product=conserved hypothetical 25.1 kDa protein;protein_id=AAB91724.1;transl_table=11
U00090.2	Genbank	CDS	394378	394800	-	NGR_a03040	11.1675	-0.386436	0.0527223	2.31e-13	1.97e-12	0.765017	stbB	plasmid stability protein StbB	ID=cds-AAB91723.1;Parent=gene-NGR_a03040;Dbxref=NCBI_GP:AAB91723.1;Name=AAB91723.1;Note=y4jK%3B NGR234_177;gbkey=CDS;gene=stbB;locus_tag=NGR_a03040;product=plasmid stability protein StbB;protein_id=AAB91723.1;transl_table=11
U00090.2	Genbank	CDS	394797	395054	-	NGR_a03050	10.7235	-0.368423	0.0571961	1.18e-10	8.47e-10	0.774629	stbC	plasmid stability protein StbC	ID=cds-AAB91722.1;Parent=gene-NGR_a03050;Dbxref=NCBI_GP:AAB91722.1;Name=AAB91722.1;Note=y4jJ%3B NGR234_176;gbkey=CDS;gene=stbC;locus_tag=NGR_a03050;product=plasmid stability protein StbC;protein_id=AAB91722.1;transl_table=11
U00090.2	Genbank	CDS	395277	395669	+	NGR_a03060	7.161	0.494366	0.129461	0.000134179	0.000462307	1.4087	NGR_a03060	conserved hypothetical 13.6 kDa protein	ID=cds-AAB91721.1;Parent=gene-NGR_a03060;Dbxref=NCBI_GP:AAB91721.1;Name=AAB91721.1;Note=y4jI%3B NGR234_175;gbkey=CDS;locus_tag=NGR_a03060;product=conserved hypothetical 13.6 kDa protein;protein_id=AAB91721.1;transl_table=11
U00090.2	Genbank	CDS	395662	396279	+	NGR_a03070	7.62691	0.494986	0.113412	1.27e-05	5.16e-05	1.40931	NGR_a03070	conserved hypothetical 23.0 kDa protein	ID=cds-AAB91720.1;Parent=gene-NGR_a03070;Dbxref=NCBI_GP:AAB91720.1;Name=AAB91720.1;Note=y4jH%3B NGR234_174;gbkey=CDS;locus_tag=NGR_a03070;product=conserved hypothetical 23.0 kDa protein;protein_id=AAB91720.1;transl_table=11
U00090.2	Genbank	CDS	396276	396764	+	NGR_a03080	6.62735	0.521744	0.166743	0.00175384	0.00489177	1.43569	NGR_a03080	conserved hypothetical 17.9 kDa protein	ID=cds-AAB91719.1;Parent=gene-NGR_a03080;Dbxref=NCBI_GP:AAB91719.1;Name=AAB91719.1;Note=y4jG%3B NGR234_173;gbkey=CDS;locus_tag=NGR_a03080;product=conserved hypothetical 17.9 kDa protein;protein_id=AAB91719.1;transl_table=11
U00090.2	Genbank	CDS	396767	398326	+	NGR_a03090	7.34895	0.209117	0.129458	0.106241	0.179709	1.15598	NGR_a03090	conserved hypothetical 55.4 kDa integral membrane protein	ID=cds-AAB91718.1;Parent=gene-NGR_a03090;Dbxref=NCBI_GP:AAB91718.1;Name=AAB91718.1;Note=y4jF%3B NGR234_172;gbkey=CDS;locus_tag=NGR_a03090;product=conserved hypothetical 55.4 kDa integral membrane protein;protein_id=AAB91718.1;transl_table=11
U00090.2	Genbank	tRNA	399458	399536	-	NGR_a03100	9.09782	-0.363741	0.0924776	8.38e-05	0.000299592	0.777147	tRNA	tRNA-Met	ID=rna-NGR_a03100;Parent=gene-NGR_a03100;codons=35;gbkey=tRNA;gene=trnM6;locus_tag=NGR_a03100;product=tRNA-Met
U00090.2	Genbank	CDS	399639	400460	-	NGR_a03110	9.39084	-0.253811	0.0666112	0.000138779	0.000476374	0.838678	NGR_a03110	putative transposase number 4 of uncharacterized insertion sequence	ID=cds-AAB91717.1;Parent=gene-NGR_a03110;Dbxref=NCBI_GP:AAB91717.1;Name=AAB91717.1;Note=y4jE%3B NGR234_171;gbkey=CDS;locus_tag=NGR_a03110;product=putative transposase number 4 of uncharacterized insertion sequence;protein_id=AAB91717.1;transl_table=11
U00090.2	Genbank	CDS	400457	401992	-	NGR_a03120	10.1613	-0.211748	0.0574562	0.000228355	0.000751041	0.86349	NGR_a03120	putative transposase number 3 of uncharacterized insertion sequence	ID=cds-AAB91716.1;Parent=gene-NGR_a03120;Dbxref=NCBI_GP:AAB91716.1;Name=AAB91716.1;Note=y4jD%3B NGR234_170;gbkey=CDS;locus_tag=NGR_a03120;product=putative transposase number 3 of uncharacterized insertion sequence;protein_id=AAB91716.1;transl_table=11
U00090.2	Genbank	CDS	402041	402394	-	NGR_a03130	7.66881	-0.407063	0.111362	0.000256862	0.000834361	0.754157	NGR_a03130	putative transposase number 2 of uncharacterized insertion sequence	ID=cds-AAB91715.1;Parent=gene-NGR_a03130;Dbxref=NCBI_GP:AAB91715.1;Name=AAB91715.1;Note=y4jC%3B NGR234_169;gbkey=CDS;locus_tag=NGR_a03130;product=putative transposase number 2 of uncharacterized insertion sequence;protein_id=AAB91715.1;transl_table=11
U00090.2	Genbank	CDS	402391	402849	-	NGR_a03140	5.68051	-0.784385	0.213821	0.000244051	0.000796968	0.580599	NGR_a03140	putative transposase number 1 of uncharacterized insertion sequence	ID=cds-AAB91714.1;Parent=gene-NGR_a03140;Dbxref=NCBI_GP:AAB91714.1;Name=AAB91714.1;Note=y4jB%3B NGR234_168;gbkey=CDS;locus_tag=NGR_a03140;product=putative transposase number 1 of uncharacterized insertion sequence;protein_id=AAB91714.1;transl_table=11
U00090.2	Genbank	CDS	403528	405042	+	NGR_a03150	2.3648	0.014055	0.707651	0.984154	0.990921	1.00979	NGR_a03150	putative transposase number 1 for insertion sequence NGRIS-5a	ID=cds-AAB91785.1;Parent=gene-NGR_a03150;Dbxref=NCBI_GP:AAB91785.1;Name=AAB91785.1;Note=y4jA%3B NGR234_167;gbkey=CDS;locus_tag=NGR_a03150;product=putative transposase number 1 for insertion sequence NGRIS-5a;protein_id=AAB91785.1;transl_table=11
U00090.2	Genbank	CDS	405039	405935	+	NGR_a03160	7.99798	-0.57977	0.0973736	2.62e-09	1.64e-08	0.66907	NGR_a03160	putative transposase number 2 for insertion sequence NGRIS-5a	ID=cds-AAB91784.1;Parent=gene-NGR_a03160;Dbxref=NCBI_GP:AAB91784.1;Name=AAB91784.1;Note=y4iQ%3B NGR234_166;gbkey=CDS;locus_tag=NGR_a03160;product=putative transposase number 2 for insertion sequence NGRIS-5a;protein_id=AAB91784.1;transl_table=11
U00090.2	Genbank	CDS	408162	408788	+	NGR_a03190	8.60008	-0.305807	0.082948	0.000227158	0.000747487	0.80899	NGR_a03190	hypothetical 22.1 kDa periplasmic protein	ID=cds-AAB91709.1;Parent=gene-NGR_a03190;Dbxref=NCBI_GP:AAB91709.1;Name=AAB91709.1;Note=y4iN%3B NGR234_163;gbkey=CDS;locus_tag=NGR_a03190;product=hypothetical 22.1 kDa periplasmic protein;protein_id=AAB91709.1;transl_table=11
U00090.2	Genbank	CDS	408763	410061	+	NGR_a03200	7.09752	-0.224844	0.13504	0.09591	0.165453	0.855687	NGR_a03200	hypothetical 47.1 kDa protein	ID=cds-AAB91708.1;Parent=gene-NGR_a03200;Dbxref=NCBI_GP:AAB91708.1;Name=AAB91708.1;Note=y4iM%3B NGR234_162;gbkey=CDS;locus_tag=NGR_a03200;product=hypothetical 47.1 kDa protein;protein_id=AAB91708.1;transl_table=11
U00090.2	Genbank	CDS	410107	411405	+	NGR_a03210	5.08659	0.0136414	0.292078	0.962749	0.977618	1.0095	NGR_a03210	hypothetical 47.8 kDa protein	ID=cds-AAB91707.1;Parent=gene-NGR_a03210;Dbxref=NCBI_GP:AAB91707.1;Name=AAB91707.1;Note=y4iL%3B NGR234_161;gbkey=CDS;locus_tag=NGR_a03210;product=hypothetical 47.8 kDa protein;protein_id=AAB91707.1;transl_table=11
U00090.2	Genbank	CDS	411459	412157	+	NGR_a03220	5.05375	0.0825691	0.266984	0.757119	0.832203	1.0589	NGR_a03220	hypothetical 26.8 kDa protein	ID=cds-AAB91706.1;Parent=gene-NGR_a03220;Dbxref=NCBI_GP:AAB91706.1;Name=AAB91706.1;Note=y4iK%3B NGR234_160;gbkey=CDS;locus_tag=NGR_a03220;product=hypothetical 26.8 kDa protein;protein_id=AAB91706.1;transl_table=11
U00090.2	Genbank	CDS	412210	414000	+	NGR_a03230	6.86371	-0.19059	0.145231	0.189411	0.288786	0.876248	NGR_a03230	conserved hypothetical 65.5 kDa protein	ID=cds-AAB91705.1;Parent=gene-NGR_a03230;Dbxref=NCBI_GP:AAB91705.1;Name=AAB91705.1;Note=y4iJ%3B NGR234_159;gbkey=CDS;locus_tag=NGR_a03230;product=conserved hypothetical 65.5 kDa protein;protein_id=AAB91705.1;transl_table=11
U00090.2	Genbank	CDS	414049	416160	+	NGR_a03240	7.19138	-0.346748	0.129691	0.00750331	0.0178985	0.786355	NGR_a03240	conserved hypothetical 76.2 kDa membrane protein	ID=cds-AAB91704.1;Parent=gene-NGR_a03240;Dbxref=NCBI_GP:AAB91704.1;Name=AAB91704.1;Note=y4iI%3B NGR234_158;gbkey=CDS;locus_tag=NGR_a03240;product=conserved hypothetical 76.2 kDa membrane protein;protein_id=AAB91704.1;transl_table=11
U00090.2	Genbank	CDS	416333	417052	-	NGR_a03250	11.3349	-0.440116	0.0463912	2.38e-21	3.16e-20	0.737075	NGR_a03250	hypothetical 26.0 kDa periplasmic protein	ID=cds-AAB91703.1;Parent=gene-NGR_a03250;Dbxref=NCBI_GP:AAB91703.1;Name=AAB91703.1;Note=y4iH%3B NGR234_157;gbkey=CDS;locus_tag=NGR_a03250;product=hypothetical 26.0 kDa periplasmic protein;protein_id=AAB91703.1;transl_table=11
U00090.2	Genbank	CDS	417969	418886	+	NGR_a03270	9.98862	-0.568092	0.0567453	1.36e-23	2e-22	0.674508	NGR_a03270	hypothetical 34.1 kDa protein	ID=cds-AAB91701.1;Parent=gene-NGR_a03270;Dbxref=NCBI_GP:AAB91701.1;Name=AAB91701.1;Note=y4iF%3B NGR234_155;gbkey=CDS;locus_tag=NGR_a03270;product=hypothetical 34.1 kDa protein;protein_id=AAB91701.1;transl_table=11
U00090.2	Genbank	CDS	420546	422534	+	NGR_a03290	11.9074	-0.192655	0.051669	0.000192517	0.000644023	0.874994	NGR_a03290	probable FAD-binding monoxygenase of 75.1 kDa	ID=cds-AAB91699.1;Parent=gene-NGR_a03290;Dbxref=NCBI_GP:AAB91699.1;Name=AAB91699.1;Note=y4iD%3B NGR234_153;gbkey=CDS;locus_tag=NGR_a03290;product=probable FAD-binding monoxygenase of 75.1 kDa;protein_id=AAB91699.1;transl_table=11
U00090.2	Genbank	CDS	422476	423168	+	NGR_a03300	10.6193	-0.1109	0.0516253	0.0316994	0.0644287	0.92601	NGR_a03300	conserved hypothetical 25.8 kDa protein	ID=cds-AAB91698.1;Parent=gene-NGR_a03300;Dbxref=NCBI_GP:AAB91698.1;Name=AAB91698.1;Note=y4iC%3B NGR234_152;gbkey=CDS;locus_tag=NGR_a03300;product=conserved hypothetical 25.8 kDa protein;protein_id=AAB91698.1;transl_table=11
U00090.2	Genbank	CDS	423381	423866	+	NGR_a03310	11.1192	-0.299724	0.0798766	0.000175196	0.00059099	0.812408	NGR_a03310	conserved hypothetical 17.6 kDa protein	ID=cds-AAB92457.1;Parent=gene-NGR_a03310;Dbxref=NCBI_GP:AAB92457.1;Name=AAB92457.1;Note=y4iR%3B NGR234_151;gbkey=CDS;locus_tag=NGR_a03310;product=conserved hypothetical 17.6 kDa protein;protein_id=AAB92457.1;transl_table=11
U00090.2	Genbank	CDS	425163	425387	+	NGR_a03320	3.58828	0.409264	0.598351	0.493983	0.610655	1.32801	NGR_a03320	conserved hypothetical 8.8 kDa protein	ID=cds-AAB92456.1;Parent=gene-NGR_a03320;Dbxref=NCBI_GP:AAB92456.1;Name=AAB92456.1;Note=y4hR%3B NGR234_147;gbkey=CDS;locus_tag=NGR_a03320;product=conserved hypothetical 8.8 kDa protein;protein_id=AAB92456.1;transl_table=11
U00090.2	Genbank	CDS	425422	426006	-	NGR_a03330	2.70328	0.132276	0.602638	0.826264	0.880957	1.09602	NGR_a03330	putative transposase number 4 for insertion sequence NGRIS-15b	ID=cds-AAB92455.1;Parent=gene-NGR_a03330;Dbxref=NCBI_GP:AAB92455.1;Name=AAB92455.1;Note=y4hQ%3B NGR234_146;gbkey=CDS;locus_tag=NGR_a03330;product=putative transposase number 4 for insertion sequence NGRIS-15b;protein_id=AAB92455.1;transl_table=11
U00090.2	Genbank	CDS	426009	427667	-	NGR_a03340	4.08861	-0.27512	0.393462	0.484408	0.601821	0.826382	NGR_a03340	putative transposase number 3 for insertion sequence NGRIS-15b	ID=cds-AAB92454.1;Parent=gene-NGR_a03340;Dbxref=NCBI_GP:AAB92454.1;Name=AAB92454.1;Note=y4hP%3B NGR234_145;gbkey=CDS;locus_tag=NGR_a03340;product=putative transposase number 3 for insertion sequence NGRIS-15b;protein_id=AAB92454.1;transl_table=11
U00090.2	Genbank	CDS	427713	428060	-	NGR_a03350	0.771959	0.131078	1.62656	0.935771	0.959575	1.09511	NGR_a03350	putative transposase number 2 for insertion sequence NGRIS-15b	ID=cds-AAB92453.1;Parent=gene-NGR_a03350;Dbxref=NCBI_GP:AAB92453.1;Name=AAB92453.1;Note=y4hO%3B NGR234_144;gbkey=CDS;locus_tag=NGR_a03350;product=putative transposase number 2 for insertion sequence NGRIS-15b;protein_id=AAB92453.1;transl_table=11
U00090.2	Genbank	CDS	428063	428497	-	NGR_a03360	6.60198	0.103605	0.264195	0.694945	0.784522	1.07445	NGR_a03360	putative transposase number 1 for insertion sequence NGRIS-15b	ID=cds-AAB92452.1;Parent=gene-NGR_a03360;Dbxref=NCBI_GP:AAB92452.1;Name=AAB92452.1;Note=y4hN%3B NGR234_143;gbkey=CDS;locus_tag=NGR_a03360;product=putative transposase number 1 for insertion sequence NGRIS-15b;protein_id=AAB92452.1;transl_table=11
U00090.2	Genbank	CDS	428844	430055	-	NGR_a03370	10.2461	-0.429863	0.0802093	8.36e-08	4.47e-07	0.742332	NGR_a03370	conserved hypothetical 43.9 kDa oxidoreductase domain-containing protein	ID=cds-AAB92451.1;Parent=gene-NGR_a03370;Dbxref=NCBI_GP:AAB92451.1;Name=AAB92451.1;Note=y4hM%3B NGR234_142;gbkey=CDS;locus_tag=NGR_a03370;product=conserved hypothetical 43.9 kDa oxidoreductase domain-containing protein;protein_id=AAB92451.1;transl_table=11
U00090.2	Genbank	CDS	431271	431528	-	NGR_a03380	6.80086	-0.162109	0.153031	0.289454	0.403821	0.893717	NGR_a03380	hypothetical 9.6 kDa protein	ID=cds-AAB92450.1;Parent=gene-NGR_a03380;Dbxref=NCBI_GP:AAB92450.1;Name=AAB92450.1;Note=y4hL%3B NGR234_141;gbkey=CDS;locus_tag=NGR_a03380;product=hypothetical 9.6 kDa protein;protein_id=AAB92450.1;transl_table=11
U00090.2	Genbank	CDS	431632	432375	-	NGR_a03390	7.86191	-0.147042	0.111958	0.189059	0.288582	0.9031	NGR_a03390	conserved hypothetical 25.4 kDa integral membrane protein	ID=cds-AAB92449.1;Parent=gene-NGR_a03390;Dbxref=NCBI_GP:AAB92449.1;Name=AAB92449.1;Note=y4hK%3B NGR234_140;gbkey=CDS;locus_tag=NGR_a03390;product=conserved hypothetical 25.4 kDa integral membrane protein;protein_id=AAB92449.1;transl_table=11
U00090.2	Genbank	CDS	433322	434104	+	NGR_a03400	5.03554	-0.592298	0.267848	0.0270138	0.0560908	0.663286	NGR_a03400	conserved hypothetical 27.8 kDa protein	ID=cds-AAB92448.1;Parent=gene-NGR_a03400;Dbxref=NCBI_GP:AAB92448.1;Name=AAB92448.1;Note=y4hJ%3B NGR234_139;gbkey=CDS;locus_tag=NGR_a03400;product=conserved hypothetical 27.8 kDa protein;protein_id=AAB92448.1;transl_table=11
U00090.2	Genbank	CDS	434512	435102	+	NGR_a03410	10.2806	-2.17826	0.115882	7.97e-79	4.67e-77	0.220942	nodA	N-acyltransferase nodulation protein NodA%3B involved in Nodulation factor synthesis	ID=cds-AAB91697.1;Parent=gene-NGR_a03410;Dbxref=NCBI_GP:AAB91697.1;Name=AAB91697.1;Note=nodA%3B NGR234_138;gbkey=CDS;gene=nodA;locus_tag=NGR_a03410;product=N-acyltransferase nodulation protein NodA%3B involved in Nodulation factor synthesis;protein_id=AAB91697.1;transl_table=11
U00090.2	Genbank	CDS	435099	435746	+	NGR_a03420	10.2079	-2.14129	0.107464	2.44e-88	1.71e-86	0.226677	nodB	chitooligosaccharide deacetylase nodulation protein NodB%3B involved in Nodulation factor synthesis	ID=cds-AAB91696.1;Parent=gene-NGR_a03420;Dbxref=NCBI_GP:AAB91696.1;Name=AAB91696.1;Note=nodB%3B NGR234_137;gbkey=CDS;gene=nodB;locus_tag=NGR_a03420;product=chitooligosaccharide deacetylase nodulation protein NodB%3B involved in Nodulation factor synthesis;protein_id=AAB91696.1;transl_table=11
U00090.2	Genbank	CDS	435761	437002	+	NGR_a03430	10.0248	-1.85705	0.102021	4.91e-74	2.64e-72	0.27604	nodC	N-acetylglucosaminyltransferase nodulation protein NodC%3B involved in Nodulation factor synthesis	ID=cds-AAB91695.1;Parent=gene-NGR_a03430;Dbxref=NCBI_GP:AAB91695.1;Name=AAB91695.1;Note=nodC%3B NGR234_136;gbkey=CDS;gene=nodC;locus_tag=NGR_a03430;product=N-acetylglucosaminyltransferase nodulation protein NodC%3B involved in Nodulation factor synthesis;protein_id=AAB91695.1;transl_table=11
U00090.2	Genbank	CDS	437154	438185	+	NGR_a03440	9.22766	-1.00531	0.119188	3.32e-17	3.59e-16	0.498163	nodI	ABC-transporter ATP-binding protein NodI%3B involved in secretion of Nodulation factor	ID=cds-AAB91694.1;Parent=gene-NGR_a03440;Dbxref=NCBI_GP:AAB91694.1;Name=AAB91694.1;Note=nodI%3B NGR234_135;gbkey=CDS;gene=nodI;locus_tag=NGR_a03440;product=ABC-transporter ATP-binding protein NodI%3B involved in secretion of Nodulation factor;protein_id=AAB91694.1;transl_table=11
U00090.2	Genbank	CDS	438189	438977	+	NGR_a03450	9.15049	-0.81642	0.112961	4.92e-13	4.12e-12	0.567849	nodJ	ABC-transporter permease NodJ%3B probably involved in secretion of Nodulation factor	ID=cds-AAB91693.1;Parent=gene-NGR_a03450;Dbxref=NCBI_GP:AAB91693.1;Name=AAB91693.1;Note=nodJ%3B NGR234_134;gbkey=CDS;gene=nodJ;locus_tag=NGR_a03450;product=ABC-transporter permease NodJ%3B probably involved in secretion of Nodulation factor;protein_id=AAB91693.1;transl_table=11
U00090.2	Genbank	CDS	439076	441118	+	NGR_a03460	10.0655	-0.549728	0.090747	1.38e-09	8.96e-09	0.683149	nolO	nodulation protein NolO%3B involved in carbamoylation of Nodulation factor	ID=cds-AAB91692.1;Parent=gene-NGR_a03460;Dbxref=NCBI_GP:AAB91692.1;Name=AAB91692.1;Note=nolO%3B NGR234_133;gbkey=CDS;gene=nolO;locus_tag=NGR_a03460;product=nodulation protein NolO%3B involved in carbamoylation of Nodulation factor;protein_id=AAB91692.1;transl_table=11
U00090.2	Genbank	CDS	441315	442046	+	NGR_a03470	9.05671	-0.308202	0.092178	0.000827124	0.00245357	0.807648	noeI	nodulation protein NoeI%3B involved in 2-O methylation of Nodulation factor	ID=cds-AAB91691.1;Parent=gene-NGR_a03470;Dbxref=NCBI_GP:AAB91691.1;Name=AAB91691.1;Note=noeI%3B NGR234_132;gbkey=CDS;gene=noeI;locus_tag=NGR_a03470;product=nodulation protein NoeI%3B involved in 2-O methylation of Nodulation factor;protein_id=AAB91691.1;transl_table=11
U00090.2	Genbank	CDS	443019	444278	+	NGR_a03480	11.9251	-1.2242	0.0682072	4.95e-72	2.47e-70	0.428034	noeE	nodulation protein NoeE%3B involved in sulfation of Nodulation factor	ID=cds-AAB91690.1;Parent=gene-NGR_a03480;Dbxref=NCBI_GP:AAB91690.1;Name=AAB91690.1;Note=noeE%3B NGR234_131;gbkey=CDS;gene=noeE;locus_tag=NGR_a03480;product=nodulation protein NoeE%3B involved in sulfation of Nodulation factor;protein_id=AAB91690.1;transl_table=11
U00090.2	Genbank	CDS	444539	445642	+	NGR_a03490	11.0562	-0.893376	0.0816278	7.06e-28	1.28e-26	0.538353	NGR_a03490	putative cation transporter	ID=cds-AAB91689.1;Parent=gene-NGR_a03490;Dbxref=NCBI_GP:AAB91689.1;Name=AAB91689.1;Note=y4hA%3B NGR234_130;gbkey=CDS;locus_tag=NGR_a03490;product=putative cation transporter;protein_id=AAB91689.1;transl_table=11
U00090.2	Genbank	CDS	445871	447022	-	NGR_a03500	12.026	-0.294351	0.0600219	9.39e-07	4.42e-06	0.815439	NGR_a03500	hypothetical 45.0 kDa protein	ID=cds-AAB91688.1;Parent=gene-NGR_a03500;Dbxref=NCBI_GP:AAB91688.1;Name=AAB91688.1;Note=y4gN%3B NGR234_129;gbkey=CDS;locus_tag=NGR_a03500;product=hypothetical 45.0 kDa protein;protein_id=AAB91688.1;transl_table=11
U00090.2	Genbank	CDS	447190	448950	+	NGR_a03510	11.8923	-0.180023	0.110001	0.101722	0.173614	0.882689	y4gM	ABC transporter ATP-binding protein y4gM	ID=cds-AAB91687.1;Parent=gene-NGR_a03510;Dbxref=NCBI_GP:AAB91687.1;Name=AAB91687.1;Note=y4gM%3B NGR234_128;gbkey=CDS;gene=y4gM;locus_tag=NGR_a03510;product=ABC transporter ATP-binding protein y4gM;protein_id=AAB91687.1;transl_table=11
U00090.2	Genbank	CDS	449037	449624	+	NGR_a03520	9.9528	-0.197004	0.0662186	0.00292931	0.00773211	0.87236	rmlC	dTDP-rhamnose 3%2C5-epimerase RmlC	ID=cds-AAB91686.1;Parent=gene-NGR_a03520;Dbxref=NCBI_GP:AAB91686.1;Name=AAB91686.1;Note=y4gL%3B NGR234_127;gbkey=CDS;gene=rmlC;locus_tag=NGR_a03520;product=dTDP-rhamnose 3%2C5-epimerase RmlC;protein_id=AAB91686.1;transl_table=11
U00090.2	Genbank	CDS	449863	451071	-	NGR_a03530	12.4865	-0.0513325	0.0690334	0.457125	0.57592	0.965045	fixF	involved in polysaccharide synthesis/modification	ID=cds-AAB91685.1;Parent=gene-NGR_a03530;Dbxref=NCBI_GP:AAB91685.1;Name=AAB91685.1;Note=fixF%3B NGR234_126;gbkey=CDS;gene=fixF;locus_tag=NGR_a03530;product=involved in polysaccharide synthesis/modification;protein_id=AAB91685.1;transl_table=11
U00090.2	Genbank	CDS	453782	454360	+	NGR_a03540	5.34304	0.885428	0.282697	0.00173577	0.00485186	1.84731	NGR_a03540	hypothetical 21.1 kDa protein	ID=cds-AAB91684.1;Parent=gene-NGR_a03540;Dbxref=NCBI_GP:AAB91684.1;Name=AAB91684.1;Note=y4gJ%3B NGR234_125;gbkey=CDS;locus_tag=NGR_a03540;product=hypothetical 21.1 kDa protein;protein_id=AAB91684.1;transl_table=11
U00090.2	Genbank	CDS	454834	457563	-	NGR_a03550	10.2822	-0.268074	0.0648947	3.61e-05	0.000137426	0.830427	wbgA	rhamnosyltransferase WbgA	ID=cds-AAB91683.1;Parent=gene-NGR_a03550;Dbxref=NCBI_GP:AAB91683.1;Name=AAB91683.1;Note=y4gI%3B NGR234_124;gbkey=CDS;gene=wbgA;locus_tag=NGR_a03550;product=rhamnosyltransferase WbgA;protein_id=AAB91683.1;transl_table=11
U00090.2	Genbank	CDS	457560	458420	-	NGR_a03560	8.66556	-0.282424	0.108105	0.0089884	0.0210221	0.822208	rmlA	glucose-1-phopshate thymidinyl transferase RmlA	ID=cds-AAB91682.1;Parent=gene-NGR_a03560;Dbxref=NCBI_GP:AAB91682.1;Name=AAB91682.1;Note=y4gH%3B NGR234_123;gbkey=CDS;gene=rmlA;locus_tag=NGR_a03560;product=glucose-1-phopshate thymidinyl transferase RmlA;protein_id=AAB91682.1;transl_table=11
U00090.2	Genbank	CDS	458417	459307	-	NGR_a03570	8.50803	-0.210918	0.118231	0.0744323	0.133957	0.863988	rmlD	dTDP-4-dehydrorhamnose reductase RmlD	ID=cds-AAB91681.1;Parent=gene-NGR_a03570;Dbxref=NCBI_GP:AAB91681.1;Name=AAB91681.1;Note=y4gG%3B NGR234_122;gbkey=CDS;gene=rmlD;locus_tag=NGR_a03570;product=dTDP-4-dehydrorhamnose reductase RmlD;protein_id=AAB91681.1;transl_table=11
U00090.2	Genbank	CDS	459311	460363	-	NGR_a03580	9.68858	-0.432548	0.101678	2.1e-05	8.27e-05	0.740952	rmlB	dTDP-glucose 4%2C6-dehydratase RmlB	ID=cds-AAB91680.1;Parent=gene-NGR_a03580;Dbxref=NCBI_GP:AAB91680.1;Name=AAB91680.1;Note=y4gF%3B NGR234_121;gbkey=CDS;gene=rmlB;locus_tag=NGR_a03580;product=dTDP-glucose 4%2C6-dehydratase RmlB;protein_id=AAB91680.1;transl_table=11
U00090.2	Genbank	CDS	461330	462076	-	NGR_a03590	6.65773	-0.105249	0.260296	0.68596	0.777354	0.929644	NGR_a03590	putative transposase of insertion sequence NGRIS-31b	ID=cds-AAB91679.1;Parent=gene-NGR_a03590;Dbxref=NCBI_GP:AAB91679.1;Name=AAB91679.1;Note=y4gE%3B NGR234_120;gbkey=CDS;locus_tag=NGR_a03590;product=putative transposase of insertion sequence NGRIS-31b;protein_id=AAB91679.1;transl_table=11
U00090.2	Genbank	CDS	464618	465196	+	NGR_a03610	6.23286	-0.782318	0.178029	1.11e-05	4.54e-05	0.581432	NGR_a03610	putative DNA integration/recombination/inversion protein	ID=cds-AAB91677.1;Parent=gene-NGR_a03610;Dbxref=NCBI_GP:AAB91677.1;Name=AAB91677.1;Note=y4gC%3B NGR234_118;gbkey=CDS;locus_tag=NGR_a03610;product=putative DNA integration/recombination/inversion protein;protein_id=AAB91677.1;transl_table=11
U00090.2	Genbank	CDS	465193	465612	+	NGR_a03620	6.50346	-0.592268	0.156667	0.000156567	0.000530926	0.663299	NGR_a03620	putative DNA integration/recombination/inversion protein	ID=cds-AAB91676.1;Parent=gene-NGR_a03620;Dbxref=NCBI_GP:AAB91676.1;Name=AAB91676.1;Note=y4gB%3B NGR234_117;gbkey=CDS;locus_tag=NGR_a03620;product=putative DNA integration/recombination/inversion protein;protein_id=AAB91676.1;transl_table=11
U00090.2	Genbank	CDS	465728	466291	+	NGR_a03630	6.72	-0.218074	0.159806	0.172375	0.267319	0.859713	NGR_a03630	putative DNA integration/recombination/inversion protein	ID=cds-AAB91675.1;Parent=gene-NGR_a03630;Dbxref=NCBI_GP:AAB91675.1;Name=AAB91675.1;Note=y4gA%3B NGR234_116;gbkey=CDS;locus_tag=NGR_a03630;product=putative DNA integration/recombination/inversion protein;protein_id=AAB91675.1;transl_table=11
U00090.2	Genbank	CDS	466644	468284	-	NGR_a03640	9.88297	-0.343228	0.106864	0.00131888	0.0037868	0.788275	nopM	nodulation outer protein NopM%3B probable type III effector	ID=cds-AAB91674.1;Parent=gene-NGR_a03640;Dbxref=NCBI_GP:AAB91674.1;Name=AAB91674.1;Note=y4fR%3B NGR234_115;gbkey=CDS;gene=nopM;locus_tag=NGR_a03640;product=nodulation outer protein NopM%3B probable type III effector;protein_id=AAB91674.1;transl_table=11
U00090.2	Genbank	CDS	468903	470081	-	NGR_a03650	7.3928	0.0218469	0.125785	0.862114	0.905838	1.01526	NGR_a03650	putative transcription regulator of the ROK-family	ID=cds-AAB91673.1;Parent=gene-NGR_a03650;Dbxref=NCBI_GP:AAB91673.1;Name=AAB91673.1;Note=y4fQ%3B NGR234_114;gbkey=CDS;locus_tag=NGR_a03650;product=putative transcription regulator of the ROK-family;protein_id=AAB91673.1;transl_table=11
U00090.2	Genbank	CDS	470138	471214	+	NGR_a03660	7.36718	-0.403626	0.126859	0.00146414	0.00415389	0.755956	NGR_a03660	probable substrate-binding periplasmic component of ABC transporter	ID=cds-AAB91672.1;Parent=gene-NGR_a03660;Dbxref=NCBI_GP:AAB91672.1;Name=AAB91672.1;Note=y4fP%3B NGR234_113;gbkey=CDS;locus_tag=NGR_a03660;product=probable substrate-binding periplasmic component of ABC transporter;protein_id=AAB91672.1;transl_table=11
U00090.2	Genbank	CDS	471227	472246	+	NGR_a03670	6.80114	-0.278995	0.160953	0.0830259	0.146839	0.824165	NGR_a03670	probable ABC transporter permease protein	ID=cds-AAB91671.1;Parent=gene-NGR_a03670;Dbxref=NCBI_GP:AAB91671.1;Name=AAB91671.1;Note=y4fO%3B NGR234_112;gbkey=CDS;locus_tag=NGR_a03670;product=probable ABC transporter permease protein;protein_id=AAB91671.1;transl_table=11
U00090.2	Genbank	CDS	472243	473952	+	NGR_a03680	6.06731	-0.149204	0.186239	0.423048	0.542428	0.901748	NGR_a03680	probable ABC transporter permease protein	ID=cds-AAB91670.1;Parent=gene-NGR_a03680;Dbxref=NCBI_GP:AAB91670.1;Name=AAB91670.1;Note=y4fN%3B NGR234_111;gbkey=CDS;locus_tag=NGR_a03680;product=probable ABC transporter permease protein;protein_id=AAB91670.1;transl_table=11
U00090.2	Genbank	CDS	473953	474888	+	NGR_a03690	6.25756	-0.0609049	0.18032	0.735544	0.815401	0.958663	NGR_a03690	hypothetical 35.5 kDa protein	ID=cds-AAB91669.1;Parent=gene-NGR_a03690;Dbxref=NCBI_GP:AAB91669.1;Name=AAB91669.1;Note=y4fM%3B NGR234_110;gbkey=CDS;locus_tag=NGR_a03690;product=hypothetical 35.5 kDa protein;protein_id=AAB91669.1;transl_table=11
U00090.2	Genbank	CDS	474885	475712	+	NGR_a03700	6.06062	-0.0768057	0.205404	0.70846	0.794259	0.948155	NGR_a03700	putative inositol-1-monophosphatase%3B 29.1 kDa integral membrane protein	ID=cds-AAB91668.1;Parent=gene-NGR_a03700;Dbxref=NCBI_GP:AAB91668.1;Name=AAB91668.1;Note=y4fL%3B NGR234_109;gbkey=CDS;locus_tag=NGR_a03700;product=putative inositol-1-monophosphatase%3B 29.1 kDa integral membrane protein;protein_id=AAB91668.1;transl_table=11
U00090.2	Genbank	CDS	475702	476985	+	NGR_a03710	5.41373	-0.0959782	0.233095	0.680519	0.772341	0.935638	NGR_a03710	putative transcription regulator of the AraC-family	ID=cds-AAB91667.1;Parent=gene-NGR_a03710;Dbxref=NCBI_GP:AAB91667.1;Name=AAB91667.1;Note=y4fK%3B NGR234_108;gbkey=CDS;locus_tag=NGR_a03710;product=putative transcription regulator of the AraC-family;protein_id=AAB91667.1;transl_table=11
U00090.2	Genbank	CDS	477718	478749	+	NGR_a03720	4.64482	0.297028	0.301816	0.325049	0.442487	1.22861	NGR_a03720	putative outer membrane porin protein	ID=cds-AAB91666.1;Parent=gene-NGR_a03720;Dbxref=NCBI_GP:AAB91666.1;Name=AAB91666.1;Note=y4fJ%3B NGR234_107;gbkey=CDS;locus_tag=NGR_a03720;product=putative outer membrane porin protein;protein_id=AAB91666.1;transl_table=11
U00090.2	Genbank	CDS	479315	479623	+	NGR_a03730	5.73879	-0.301781	0.204011	0.139076	0.224583	0.81125	NGR_a03730	hypothetical 11.6 kDa protein	ID=cds-AAB91665.1;Parent=gene-NGR_a03730;Dbxref=NCBI_GP:AAB91665.1;Name=AAB91665.1;Note=y4fH%3B NGR234_105;gbkey=CDS;locus_tag=NGR_a03730;product=hypothetical 11.6 kDa protein;protein_id=AAB91665.1;transl_table=11
U00090.2	Genbank	CDS	480370	480759	+	NGR_a03740	6.42729	-0.656186	0.169667	0.00010996	0.000383995	0.634554	NGR_a03740	hypothetical 14.5 kDa protein	ID=cds-AAB91664.1;Parent=gene-NGR_a03740;Dbxref=NCBI_GP:AAB91664.1;Name=AAB91664.1;Note=y4fG%3B NGR234_104;gbkey=CDS;locus_tag=NGR_a03740;product=hypothetical 14.5 kDa protein;protein_id=AAB91664.1;transl_table=11
U00090.2	Genbank	CDS	480749	481294	+	NGR_a03750	7.72104	-0.395213	0.113922	0.000522075	0.00160064	0.760377	NGR_a03750	hypothetical 19.5 kDa protein	ID=cds-AAB91663.1;Parent=gene-NGR_a03750;Dbxref=NCBI_GP:AAB91663.1;Name=AAB91663.1;Note=y4fF%3B NGR234_103;gbkey=CDS;locus_tag=NGR_a03750;product=hypothetical 19.5 kDa protein;protein_id=AAB91663.1;transl_table=11
U00090.2	Genbank	CDS	481420	481902	+	NGR_a03760	9.68473	-0.0696041	0.0595374	0.242371	0.351869	0.952899	NGR_a03760	hypothetical 17.2 kDa precursor protein	ID=cds-AAB91662.1;Parent=gene-NGR_a03760;Dbxref=NCBI_GP:AAB91662.1;Name=AAB91662.1;Note=y4fE%3B NGR234_102;gbkey=CDS;locus_tag=NGR_a03760;product=hypothetical 17.2 kDa precursor protein;protein_id=AAB91662.1;transl_table=11
U00090.2	Genbank	CDS	481919	482581	+	NGR_a03770	9.68781	-0.0214896	0.0602053	0.721137	0.80383	0.985215	NGR_a03770	hypothetical 24.6 kDa integral membrane protein	ID=cds-AAB91661.1;Parent=gene-NGR_a03770;Dbxref=NCBI_GP:AAB91661.1;Name=AAB91661.1;Note=y4fD%3B NGR234_101;gbkey=CDS;locus_tag=NGR_a03770;product=hypothetical 24.6 kDa integral membrane protein;protein_id=AAB91661.1;transl_table=11
U00090.2	Genbank	CDS	484483	486477	-	NGR_a03790	7.27317	-0.12881	0.124723	0.301715	0.417111	0.914586	NGR_a03790	hypothetical 73.7 kDa protein	ID=cds-AAB91659.1;Parent=gene-NGR_a03790;Dbxref=NCBI_GP:AAB91659.1;Name=AAB91659.1;Note=y4fB%3B NGR234_99;gbkey=CDS;locus_tag=NGR_a03790;product=hypothetical 73.7 kDa protein;protein_id=AAB91659.1;transl_table=11
U00090.2	Genbank	CDS	486755	489292	+	NGR_a03800	9.75564	-0.191606	0.0678141	0.00472127	0.0118593	0.87563	NGR_a03800	probable methyl-accepting membrane chemoreceptor	ID=cds-AAB91658.1;Parent=gene-NGR_a03800;Dbxref=NCBI_GP:AAB91658.1;Name=AAB91658.1;Note=y4fA%3B NGR234_98;gbkey=CDS;locus_tag=NGR_a03800;product=probable methyl-accepting membrane chemoreceptor;protein_id=AAB91658.1;transl_table=11
U00090.2	Genbank	CDS	489499	490164	+	NGR_a03810	10.307	-0.261583	0.0561976	3.24e-06	1.42e-05	0.834172	NGR_a03810	conserved hypothetical 24.5 kDa protein	ID=cds-AAB91657.1;Parent=gene-NGR_a03810;Dbxref=NCBI_GP:AAB91657.1;Name=AAB91657.1;Note=y4eO%3B NGR234_97;gbkey=CDS;locus_tag=NGR_a03810;product=conserved hypothetical 24.5 kDa protein;protein_id=AAB91657.1;transl_table=11
U00090.2	Genbank	CDS	490161	490472	+	NGR_a03820	9.85012	-0.360259	0.0604525	2.53e-09	1.59e-08	0.779025	NGR_a03820	conserved hypothetical 11.5 kDa protein	ID=cds-AAB91656.1;Parent=gene-NGR_a03820;Dbxref=NCBI_GP:AAB91656.1;Name=AAB91656.1;Note=y4eN%3B NGR234_96;gbkey=CDS;locus_tag=NGR_a03820;product=conserved hypothetical 11.5 kDa protein;protein_id=AAB91656.1;transl_table=11
U00090.2	Genbank	CDS	492904	493650	-	NGR_a03830	6.5388	-0.459577	0.165338	0.00544235	0.0134504	0.727199	NGR_a03830	putative short-chain dehydrogenase	ID=cds-AAB91655.1;Parent=gene-NGR_a03830;Dbxref=NCBI_GP:AAB91655.1;Name=AAB91655.1;Note=y4eL%3B NGR234_93;gbkey=CDS;locus_tag=NGR_a03830;product=putative short-chain dehydrogenase;protein_id=AAB91655.1;transl_table=11
U00090.2	Genbank	CDS	493676	494422	-	NGR_a03840	4.83245	-0.314785	0.282171	0.2646	0.377089	0.803971	NGR_a03840	putative short-chain dehydrogenase	ID=cds-AAB91654.1;Parent=gene-NGR_a03840;Dbxref=NCBI_GP:AAB91654.1;Name=AAB91654.1;Note=y4eK%3B NGR234_92;gbkey=CDS;locus_tag=NGR_a03840;product=putative short-chain dehydrogenase;protein_id=AAB91654.1;transl_table=11
U00090.2	Genbank	CDS	494872	495183	+	NGR_a03850	4.72224	-0.174671	0.303574	0.565031	0.674541	0.885969	NGR_a03850	hypothetical 11.1 kDa protein	ID=cds-AAB91653.1;Parent=gene-NGR_a03850;Dbxref=NCBI_GP:AAB91653.1;Name=AAB91653.1;Note=y4eI%3B NGR234_90;gbkey=CDS;locus_tag=NGR_a03850;product=hypothetical 11.1 kDa protein;protein_id=AAB91653.1;transl_table=11
U00090.2	Genbank	CDS	495904	497004	+	NGR_a03860	11.66	-0.453556	0.0668932	1.2e-11	9.31e-11	0.730241	nolL	nodulation protein NolL%3B involved in acetylation of Nodulation factor	ID=cds-AAB91652.1;Parent=gene-NGR_a03860;Dbxref=NCBI_GP:AAB91652.1;Name=AAB91652.1;Note=nolL%3B NGR234_89;gbkey=CDS;gene=nolL;locus_tag=NGR_a03860;product=nodulation protein NolL%3B involved in acetylation of Nodulation factor;protein_id=AAB91652.1;transl_table=11
U00090.2	Genbank	CDS	498362	499117	+	NGR_a03870	4.64119	0.0451742	0.327505	0.890292	0.926381	1.03181	NGR_a03870	putative integrase/recombinase of undefined transposable element	ID=cds-AAB91651.1;Parent=gene-NGR_a03870;Dbxref=NCBI_GP:AAB91651.1;Name=AAB91651.1;Note=y4eF%3B NGR234_86;gbkey=CDS;locus_tag=NGR_a03870;product=putative integrase/recombinase of undefined transposable element;protein_id=AAB91651.1;transl_table=11
U00090.2	Genbank	CDS	499809	500885	-	NGR_a03880	9.03752	-0.207601	0.0769565	0.00698321	0.0168072	0.865976	NGR_a03880	hypothetical lipoprotein precursor of 38.5 kDa	ID=cds-AAB91650.1;Parent=gene-NGR_a03880;Dbxref=NCBI_GP:AAB91650.1;Name=AAB91650.1;Note=y4eE%3B NGR234_84;gbkey=CDS;locus_tag=NGR_a03880;product=hypothetical lipoprotein precursor of 38.5 kDa;protein_id=AAB91650.1;transl_table=11
U00090.2	Genbank	CDS	500919	502046	-	NGR_a03890	8.89239	-0.325192	0.0752507	1.55e-05	6.21e-05	0.798192	NGR_a03890	hypothetical 42.2 kDa protein	ID=cds-AAB91649.1;Parent=gene-NGR_a03890;Dbxref=NCBI_GP:AAB91649.1;Name=AAB91649.1;Note=y4eD%3B NGR234_83;gbkey=CDS;locus_tag=NGR_a03890;product=hypothetical 42.2 kDa protein;protein_id=AAB91649.1;transl_table=11
U00090.2	Genbank	CDS	503869	504792	+	NGR_a03900	6.35752	0.0845133	0.166024	0.610723	0.71336	1.06033	NGR_a03900	conserved hypothetical 34.2 kDa protein	ID=cds-AAB92447.1;Parent=gene-NGR_a03900;Dbxref=NCBI_GP:AAB92447.1;Name=AAB92447.1;Note=y4eC%3B NGR234_82;gbkey=CDS;locus_tag=NGR_a03900;product=conserved hypothetical 34.2 kDa protein;protein_id=AAB92447.1;transl_table=11
U00090.2	Genbank	CDS	507807	508121	+	NGR_a03910	7.33476	-0.272834	0.124336	0.0282117	0.0581286	0.827692	NGR_a03910	conserved hypothetical 11.6 kDa protein	ID=cds-AAB92446.1;Parent=gene-NGR_a03910;Dbxref=NCBI_GP:AAB92446.1;Name=AAB92446.1;Note=y4eB%3B NGR234_80;gbkey=CDS;locus_tag=NGR_a03910;product=conserved hypothetical 11.6 kDa protein;protein_id=AAB92446.1;transl_table=11
U00090.2	Genbank	CDS	508261	508527	+	NGR_a03920	9.15269	-0.26568	0.0737968	0.000318025	0.00101639	0.831807	NGR_a03920	conserved hypothetical 9.9 kDa protein	ID=cds-AAB92445.1;Parent=gene-NGR_a03920;Dbxref=NCBI_GP:AAB92445.1;Name=AAB92445.1;Note=y4eA%3B NGR234_79;gbkey=CDS;locus_tag=NGR_a03920;product=conserved hypothetical 9.9 kDa protein;protein_id=AAB92445.1;transl_table=11
U00090.2	Genbank	CDS	508575	509153	-	NGR_a03930	8.04603	-0.193609	0.096591	0.0450245	0.0868022	0.874415	NGR_a03930	hypothetical 20.6 kDa protein	ID=cds-AAB92444.1;Parent=gene-NGR_a03930;Dbxref=NCBI_GP:AAB92444.1;Name=AAB92444.1;Note=y4dX%3B NGR234_78;gbkey=CDS;locus_tag=NGR_a03930;product=hypothetical 20.6 kDa protein;protein_id=AAB92444.1;transl_table=11
U00090.2	Genbank	CDS	509178	509792	-	NGR_a03940	7.21687	-0.195458	0.136199	0.151261	0.240221	0.873296	NGR_a03940	conserved hypothetical 22.9 kDa protein	ID=cds-AAB92443.1;Parent=gene-NGR_a03940;Dbxref=NCBI_GP:AAB92443.1;Name=AAB92443.1;Note=y4dW%3B NGR234_77;gbkey=CDS;locus_tag=NGR_a03940;product=conserved hypothetical 22.9 kDa protein;protein_id=AAB92443.1;transl_table=11
U00090.2	Genbank	CDS	510341	512263	-	NGR_a03950	6.8646	-0.373755	0.147107	0.0110627	0.0253656	0.771771	traG	conjugal transfer protein TraG	ID=cds-AAB92442.1;Parent=gene-NGR_a03950;Dbxref=NCBI_GP:AAB92442.1;Name=AAB92442.1;Note=traG%3B NGR234_75;gbkey=CDS;gene=traG;locus_tag=NGR_a03950;product=conjugal transfer protein TraG;protein_id=AAB92442.1;transl_table=11
U00090.2	Genbank	CDS	512250	512465	-	NGR_a03960	3.34898	-0.623504	0.483244	0.196965	0.298178	0.649092	traD	conjugal transfer protein TraD	ID=cds-AAB92441.1;Parent=gene-NGR_a03960;Dbxref=NCBI_GP:AAB92441.1;Name=AAB92441.1;Note=traD%3B NGR234_74;gbkey=CDS;gene=traD;locus_tag=NGR_a03960;product=conjugal transfer protein TraD;protein_id=AAB92441.1;transl_table=11
U00090.2	Genbank	CDS	512470	512778	-	NGR_a03970	3.19369	-0.675941	0.518677	0.192506	0.29239	0.625924	traC	conjugal transfer protein TraC	ID=cds-AAB92440.1;Parent=gene-NGR_a03970;Dbxref=NCBI_GP:AAB92440.1;Name=AAB92440.1;Note=traC%3B NGR234_73;gbkey=CDS;gene=traC;locus_tag=NGR_a03970;product=conjugal transfer protein TraC;protein_id=AAB92440.1;transl_table=11
U00090.2	Genbank	CDS	513031	516339	+	NGR_a03980	7.51883	-0.326709	0.112896	0.00380508	0.00977907	0.797353	traA	conjugal transfer protein TraA	ID=cds-AAB91648.1;Parent=gene-NGR_a03980;Dbxref=NCBI_GP:AAB91648.1;Name=AAB91648.1;Note=traA%3B NGR234_72;gbkey=CDS;gene=traA;locus_tag=NGR_a03980;product=conjugal transfer protein TraA;protein_id=AAB91648.1;transl_table=11
U00090.2	Genbank	CDS	516336	516902	+	NGR_a03990	5.91838	-0.230475	0.200376	0.250058	0.360753	0.852354	traF	precursor for probable conjugal transfer protein TraF	ID=cds-AAB91647.1;Parent=gene-NGR_a03990;Dbxref=NCBI_GP:AAB91647.1;Name=AAB91647.1;Note=traF%3B NGR234_71;gbkey=CDS;gene=traF;locus_tag=NGR_a03990;product=precursor for probable conjugal transfer protein TraF;protein_id=AAB91647.1;transl_table=11
U00090.2	Genbank	CDS	516892	518055	+	NGR_a04000	5.63442	-0.330802	0.214711	0.123392	0.203746	0.795094	traB	conjugal transfer protein TraB	ID=cds-AAB91646.1;Parent=gene-NGR_a04000;Dbxref=NCBI_GP:AAB91646.1;Name=AAB91646.1;Note=traB%3B NGR234_70;gbkey=CDS;gene=traB;locus_tag=NGR_a04000;product=conjugal transfer protein TraB;protein_id=AAB91646.1;transl_table=11
U00090.2	Genbank	CDS	518072	518674	+	NGR_a04010	6.47869	-0.359847	0.170267	0.034564	0.0695272	0.779247	traH	conjugal transfer protein TraH	ID=cds-AAB91645.1;Parent=gene-NGR_a04010;Dbxref=NCBI_GP:AAB91645.1;Name=AAB91645.1;Note=y4dP%3B NGR234_69;gbkey=CDS;gene=traH;locus_tag=NGR_a04010;product=conjugal transfer protein TraH;protein_id=AAB91645.1;transl_table=11
U00090.2	Genbank	CDS	520122	520310	-	NGR_a04030	8.58798	-0.259861	0.0832521	0.00180007	0.0050077	0.835168	NGR_a04030	hypothetical 7 kDa protein	ID=cds-AAB91643.1;Parent=gene-NGR_a04030;Dbxref=NCBI_GP:AAB91643.1;Name=AAB91643.1;Note=y4dN%3B NGR234_67;gbkey=CDS;locus_tag=NGR_a04030;product=hypothetical 7 kDa protein;protein_id=AAB91643.1;transl_table=11
U00090.2	Genbank	CDS	520682	521911	-	NGR_a04040	7.3003	-0.148912	0.124195	0.23052	0.338246	0.90193	spsB	conserved hypothetical HipA-like protein%3B symbiotic plasmid stability locus	ID=cds-AAB91642.1;Parent=gene-NGR_a04040;Dbxref=NCBI_GP:AAB91642.1;Name=AAB91642.1;Note=y4dM%3B NGR234_66;gbkey=CDS;gene=spsB;locus_tag=NGR_a04040;product=conserved hypothetical HipA-like protein%3B symbiotic plasmid stability locus;protein_id=AAB91642.1;transl_table=11
U00090.2	Genbank	CDS	521904	522494	-	NGR_a04050	6.65888	0.142525	0.150891	0.344883	0.464288	1.10384	spsA	transcription regulator%3B symbiotic plasmid stability locus	ID=cds-AAB91641.1;Parent=gene-NGR_a04050;Dbxref=NCBI_GP:AAB91641.1;Name=AAB91641.1;Note=y4dL%3B NGR234_65;gbkey=CDS;gene=spsA;locus_tag=NGR_a04050;product=transcription regulator%3B symbiotic plasmid stability locus;protein_id=AAB91641.1;transl_table=11
U00090.2	Genbank	CDS	523513	523746	-	NGR_a04070	9.26298	-0.374269	0.0710059	1.36e-07	7.09e-07	0.771496	NGR_a04070	uncharacterized transcription regulator%2C XRE family	ID=cds-AAB91639.1;Parent=gene-NGR_a04070;Dbxref=NCBI_GP:AAB91639.1;Name=AAB91639.1;Note=y4dJ%3B NGR234_62;gbkey=CDS;locus_tag=NGR_a04070;product=uncharacterized transcription regulator%2C XRE family;protein_id=AAB91639.1;transl_table=11
U00090.2	Genbank	CDS	523964	524287	+	NGR_a04080	9.29229	-0.591187	0.0689769	1.03e-17	1.14e-16	0.663797	traM	repressor protein TraM of functions required for conjugal transfer of pNGR234a	ID=cds-AAB91638.1;Parent=gene-NGR_a04080;Dbxref=NCBI_GP:AAB91638.1;Name=AAB91638.1;Note=traM%3B NGR234_61;gbkey=CDS;gene=traM;locus_tag=NGR_a04080;product=repressor protein TraM of functions required for conjugal transfer of pNGR234a;protein_id=AAB91638.1;transl_table=11
U00090.2	Genbank	CDS	524291	525001	-	NGR_a04090	8.52547	-0.626753	0.0858364	2.84e-13	2.42e-12	0.647632	traR	LuxR-type activtator protein TraR for conjugal transfer of pNGR234a	ID=cds-AAB91637.1;Parent=gene-NGR_a04090;Dbxref=NCBI_GP:AAB91637.1;Name=AAB91637.1;Note=traR%3B NGR234_60;gbkey=CDS;gene=traR;locus_tag=NGR_a04090;product=LuxR-type activtator protein TraR for conjugal transfer of pNGR234a;protein_id=AAB91637.1;transl_table=11
U00090.2	Genbank	CDS	525304	526599	-	NGR_a04100	5.62711	-0.22609	0.216458	0.296254	0.411283	0.854949	trbI	conjugal transfer protein TrbI	ID=cds-AAB92439.1;Parent=gene-NGR_a04100;Dbxref=NCBI_GP:AAB92439.1;Name=AAB92439.1;Note=trbI%3B NGR234_59;gbkey=CDS;gene=trbI;locus_tag=NGR_a04100;product=conjugal transfer protein TrbI;protein_id=AAB92439.1;transl_table=11
U00090.2	Genbank	CDS	526611	527057	-	NGR_a04110	3.72775	-0.0294623	0.415917	0.943528	0.964281	0.979785	trbH	precursor for probable conjugal transfer membrane protein TrbG	ID=cds-AAB92438.1;Parent=gene-NGR_a04110;Dbxref=NCBI_GP:AAB92438.1;Name=AAB92438.1;Note=trbH%3B NGR234_58;gbkey=CDS;gene=trbH;locus_tag=NGR_a04110;product=precursor for probable conjugal transfer membrane protein TrbG;protein_id=AAB92438.1;transl_table=11
U00090.2	Genbank	CDS	527061	527873	-	NGR_a04120	4.19932	-0.0318168	0.352626	0.928106	0.954627	0.978188	trbG	precursor for probable conjugal transfer protein TrbG	ID=cds-AAB92437.1;Parent=gene-NGR_a04120;Dbxref=NCBI_GP:AAB92437.1;Name=AAB92437.1;Note=trbG%3B NGR234_57;gbkey=CDS;gene=trbG;locus_tag=NGR_a04120;product=precursor for probable conjugal transfer protein TrbG;protein_id=AAB92437.1;transl_table=11
U00090.2	Genbank	CDS	527891	528553	-	NGR_a04130	5.63985	-0.363076	0.211099	0.0854451	0.150317	0.777505	trbF	conjugal transfer protein TrbF	ID=cds-AAB92436.1;Parent=gene-NGR_a04130;Dbxref=NCBI_GP:AAB92436.1;Name=AAB92436.1;Note=trbF%3B NGR234_56;gbkey=CDS;gene=trbF;locus_tag=NGR_a04130;product=conjugal transfer protein TrbF;protein_id=AAB92436.1;transl_table=11
U00090.2	Genbank	CDS	528577	529752	-	NGR_a04140	6.15004	-0.28663	0.182943	0.117169	0.195373	0.819815	trbL	conjugal transfer multi-pass membrane protein TrbL	ID=cds-AAB92435.1;Parent=gene-NGR_a04140;Dbxref=NCBI_GP:AAB92435.1;Name=AAB92435.1;Note=trbL%3B NGR234_55;gbkey=CDS;gene=trbL;locus_tag=NGR_a04140;product=conjugal transfer multi-pass membrane protein TrbL;protein_id=AAB92435.1;transl_table=11
U00090.2	Genbank	CDS	529746	529943	-	NGR_a04150	4.0557	0.264979	0.381945	0.487832	0.60514	1.20162	trbK	precursor for probable conjugal transfer protein TrbK	ID=cds-AAB92434.1;Parent=gene-NGR_a04150;Dbxref=NCBI_GP:AAB92434.1;Name=AAB92434.1;Note=trbK%3B NGR234_54;gbkey=CDS;gene=trbK;locus_tag=NGR_a04150;product=precursor for probable conjugal transfer protein TrbK;protein_id=AAB92434.1;transl_table=11
U00090.2	Genbank	CDS	529940	530743	-	NGR_a04160	5.60984	0.115208	0.211058	0.585162	0.691907	1.08313	trbJ	conjugal transfer protein TrbJ	ID=cds-AAB92433.1;Parent=gene-NGR_a04160;Dbxref=NCBI_GP:AAB92433.1;Name=AAB92433.1;Note=trbJ%3B NGR234_53;gbkey=CDS;gene=trbJ;locus_tag=NGR_a04160;product=conjugal transfer protein TrbJ;protein_id=AAB92433.1;transl_table=11
U00090.2	Genbank	CDS	530715	532703	-	NGR_a04170	5.87115	-0.0549055	0.19599	0.779367	0.847504	0.962657	trbEb	product corresponding to the carboxy-terminus of conjugal transfer protein TrbE	ID=cds-AAB92432.1;Parent=gene-NGR_a04170;Dbxref=NCBI_GP:AAB92432.1;Name=AAB92432.1;Note=trbEb%3B NGR234_52;gbkey=CDS;gene=trbEb;locus_tag=NGR_a04170;product=product corresponding to the carboxy-terminus of conjugal transfer protein TrbE;protein_id=AAB92432.1;transl_table=11
U00090.2	Genbank	CDS	532723	533172	-	NGR_a04180	4.25198	-0.543867	0.359724	0.13056	0.213447	0.68593	trbEa	product corresponding to the amino-terminus of conjugal transfer protein TrbE	ID=cds-AAB92431.1;Parent=gene-NGR_a04180;Dbxref=NCBI_GP:AAB92431.1;Name=AAB92431.1;Note=trbEa%3B NGR234_51;gbkey=CDS;gene=trbEa;locus_tag=NGR_a04180;product=product corresponding to the amino-terminus of conjugal transfer protein TrbE;protein_id=AAB92431.1;transl_table=11
U00090.2	Genbank	CDS	533183	533482	-	NGR_a04190	4.89733	-0.335807	0.286262	0.240766	0.349855	0.792341	trbD	conjugal transfer protein TrbD	ID=cds-AAB92430.1;Parent=gene-NGR_a04190;Dbxref=NCBI_GP:AAB92430.1;Name=AAB92430.1;Note=trbD%3B NGR234_50;gbkey=CDS;gene=trbD;locus_tag=NGR_a04190;product=conjugal transfer protein TrbD;protein_id=AAB92430.1;transl_table=11
U00090.2	Genbank	CDS	533475	533858	-	NGR_a04200	5.28186	-0.371066	0.254783	0.145282	0.232907	0.773211	trbC	conjugal transfer protein TrbC	ID=cds-AAB92429.1;Parent=gene-NGR_a04200;Dbxref=NCBI_GP:AAB92429.1;Name=AAB92429.1;Note=trbC%3B NGR234_49;gbkey=CDS;gene=trbC;locus_tag=NGR_a04200;product=conjugal transfer protein TrbC;protein_id=AAB92429.1;transl_table=11
U00090.2	Genbank	CDS	533848	534825	-	NGR_a04210	7.52319	-0.310765	0.126513	0.0140341	0.0313031	0.806214	trbB	conjugal transfer protein TrbB	ID=cds-AAB92428.1;Parent=gene-NGR_a04210;Dbxref=NCBI_GP:AAB92428.1;Name=AAB92428.1;Note=trbB%3B NGR234_48;gbkey=CDS;gene=trbB;locus_tag=NGR_a04210;product=conjugal transfer protein TrbB;protein_id=AAB92428.1;transl_table=11
U00090.2	Genbank	CDS	534836	535462	-	NGR_a04220	6.71492	-0.200263	0.150892	0.184443	0.282944	0.870392	traI	autoinducer synthetase TraI for activation of conjugal transfer via TraR	ID=cds-AAB92427.1;Parent=gene-NGR_a04220;Dbxref=NCBI_GP:AAB92427.1;Name=AAB92427.1;Note=traI%3B NGR234_47;gbkey=CDS;gene=traI;locus_tag=NGR_a04220;product=autoinducer synthetase TraI for activation of conjugal transfer via TraR;protein_id=AAB92427.1;transl_table=11
CP000874.1	Genbank	CDS	245	1441	+	NGR_b00010	10.3014	0.205334	0.0510368	5.74e-05	0.000211087	1.15295	repA1	replication protein A	ID=cds-ACP21477.1;Parent=gene-NGR_b00010;Dbxref=NCBI_GP:ACP21477.1;Name=ACP21477.1;gbkey=CDS;gene=repA1;locus_tag=NGR_b00010;product=replication protein A;protein_id=ACP21477.1;transl_table=11
CP000874.1	Genbank	CDS	1445	2449	+	NGR_b00020	10.0894	-0.392041	0.0603277	8.11e-11	5.9e-10	0.762051	repB1	replication protein B	ID=cds-ACP21478.1;Parent=gene-NGR_b00020;Dbxref=NCBI_GP:ACP21478.1;Name=ACP21478.1;gbkey=CDS;gene=repB1;locus_tag=NGR_b00020;product=replication protein B;protein_id=ACP21478.1;transl_table=11
CP000874.1	Genbank	antisense_RNA	2455	2501	+	NGR_b00030	8.61494	-0.395566	0.0889691	8.74e-06	3.62e-05	0.760191	NGR_b00030	antisense RNA regulator of RepB translation	ID=rna-NGR_b00030;Parent=gene-NGR_b00030;Note=ctRNA%2C p42d%2C RF00489;gbkey=ncRNA;locus_tag=NGR_b00030;product=antisense RNA regulator of RepB translation
CP000874.1	Genbank	antisense_RNA	2541	2608	+	NGR_b00040	8.41517	-0.355888	0.0937535	0.000147052	0.000501831	0.781389	NGR_b00040	negative antisense RNA regulator of RepC	ID=rna-NGR_b00040;Parent=gene-NGR_b00040;Note=S-element%2C RF00490;gbkey=ncRNA;locus_tag=NGR_b00040;product=negative antisense RNA regulator of RepC
CP000874.1	Genbank	CDS	2606	3919	+	NGR_b00050	8.57214	-0.100157	0.0850265	0.238817	0.347649	0.932932	repC	replication protein C	ID=cds-ACP21479.1;Parent=gene-NGR_b00050;Dbxref=NCBI_GP:ACP21479.1;Name=ACP21479.1;gbkey=CDS;gene=repC;locus_tag=NGR_b00050;product=replication protein C;protein_id=ACP21479.1;transl_table=11
CP000874.1	Genbank	CDS	4178	5389	+	NGR_b00060	8.18496	0.0512922	0.109125	0.638331	0.737162	1.03619	NGR_b00060	polysaccharide biosynthesis protein%2C putative	ID=cds-ACP21480.1;Parent=gene-NGR_b00060;Dbxref=NCBI_GP:ACP21480.1;Name=ACP21480.1;gbkey=CDS;locus_tag=NGR_b00060;product=polysaccharide biosynthesis protein%2C putative;protein_id=ACP21480.1;transl_table=11
CP000874.1	Genbank	CDS	5404	6384	+	NGR_b00070	8.14433	-0.220421	0.0944867	0.0196571	0.042231	0.858315	NGR_b00070	NAD-dependent epimerase/dehydratase	ID=cds-ACP21481.1;Parent=gene-NGR_b00070;Dbxref=NCBI_GP:ACP21481.1;Name=ACP21481.1;gbkey=CDS;locus_tag=NGR_b00070;product=NAD-dependent epimerase/dehydratase;protein_id=ACP21481.1;transl_table=11
CP000874.1	Genbank	CDS	6983	7819	-	NGR_b00080	7.76183	-0.137043	0.107297	0.201519	0.303826	0.909381	NGR_b00080	conserved hypothetical protein	ID=cds-ACP21482.1;Parent=gene-NGR_b00080;Dbxref=NCBI_GP:ACP21482.1;Name=ACP21482.1;gbkey=CDS;locus_tag=NGR_b00080;product=conserved hypothetical protein;protein_id=ACP21482.1;transl_table=11
CP000874.1	Genbank	CDS	8316	9518	+	NGR_b00090	8.08365	-0.252114	0.101174	0.0127068	0.0286558	0.839665	NGR_b00090	conserved hypothetical protein	ID=cds-ACP21483.1;Parent=gene-NGR_b00090;Dbxref=NCBI_GP:ACP21483.1;Name=ACP21483.1;gbkey=CDS;locus_tag=NGR_b00090;product=conserved hypothetical protein;protein_id=ACP21483.1;transl_table=11
CP000874.1	Genbank	CDS	9548	10048	-	NGR_b00100	6.39064	0.00434741	0.169325	0.979517	0.988569	1.00302	NGR_b00100	conserved hypothetical protein	ID=cds-ACP21484.1;Parent=gene-NGR_b00100;Dbxref=NCBI_GP:ACP21484.1;Name=ACP21484.1;gbkey=CDS;locus_tag=NGR_b00100;product=conserved hypothetical protein;protein_id=ACP21484.1;transl_table=11
CP000874.1	Genbank	CDS	10347	11210	-	NGR_b00110	6.35125	0.307503	0.181906	0.0909417	0.158276	1.23756	NGR_b00110	putative transmembrane protein	ID=cds-ACP21485.1;Parent=gene-NGR_b00110;Dbxref=NCBI_GP:ACP21485.1;Name=ACP21485.1;gbkey=CDS;locus_tag=NGR_b00110;product=putative transmembrane protein;protein_id=ACP21485.1;transl_table=11
CP000874.1	Genbank	CDS	11328	12725	+	NGR_b00120	9.40151	-0.0603593	0.0694842	0.385024	0.505854	0.959025	NGR_b00120	transcriptional regulator%2C GntR family	ID=cds-ACP21486.1;Parent=gene-NGR_b00120;Dbxref=NCBI_GP:ACP21486.1;Name=ACP21486.1;gbkey=CDS;locus_tag=NGR_b00120;product=transcriptional regulator%2C GntR family;protein_id=ACP21486.1;transl_table=11
CP000874.1	Genbank	CDS	12791	13690	-	NGR_b00130	7.44767	-0.0771518	0.117729	0.512252	0.627819	0.947927	NGR_b00130	transcriptional regulator%2C LysR family	ID=cds-ACP21487.1;Parent=gene-NGR_b00130;Dbxref=NCBI_GP:ACP21487.1;Name=ACP21487.1;gbkey=CDS;locus_tag=NGR_b00130;product=transcriptional regulator%2C LysR family;protein_id=ACP21487.1;transl_table=11
CP000874.1	Genbank	CDS	13793	14401	+	NGR_b00140	6.89184	0.138109	0.143853	0.33702	0.456085	1.10046	NGR_b00140	putative amino acid efflux protein%2C LysE family	ID=cds-ACP21488.1;Parent=gene-NGR_b00140;Dbxref=NCBI_GP:ACP21488.1;Name=ACP21488.1;gbkey=CDS;locus_tag=NGR_b00140;product=putative amino acid efflux protein%2C LysE family;protein_id=ACP21488.1;transl_table=11
CP000874.1	Genbank	CDS	14458	15093	+	NGR_b00150	8.9308	0.145891	0.080697	0.070624	0.127818	1.10641	NGR_b00150	threonine efflux protein	ID=cds-ACP21489.1;Parent=gene-NGR_b00150;Dbxref=NCBI_GP:ACP21489.1;Name=ACP21489.1;gbkey=CDS;locus_tag=NGR_b00150;product=threonine efflux protein;protein_id=ACP21489.1;transl_table=11
CP000874.1	Genbank	CDS	15104	15997	+	NGR_b00160	8.96856	-0.00566592	0.0765717	0.941014	0.96268	0.99608	NGR_b00160	dihydrodipicolinate synthetase	ID=cds-ACP21490.1;Parent=gene-NGR_b00160;Dbxref=NCBI_GP:ACP21490.1;Name=ACP21490.1;gbkey=CDS;locus_tag=NGR_b00160;product=dihydrodipicolinate synthetase;protein_id=ACP21490.1;transl_table=11
CP000874.1	Genbank	CDS	15963	17291	-	NGR_b00170	6.20128	-0.14747	0.175091	0.399649	0.519979	0.902832	NGR_b00170	hypothetical protein%2C associated with mechanosensitive ion channel family protein	ID=cds-ACP21491.1;Parent=gene-NGR_b00170;Dbxref=NCBI_GP:ACP21491.1;Name=ACP21491.1;gbkey=CDS;locus_tag=NGR_b00170;product=hypothetical protein%2C associated with mechanosensitive ion channel family protein;protein_id=ACP21491.1;transl_table=11
CP000874.1	Genbank	CDS	17622	18092	+	NGR_b00180	8.42918	-0.323919	0.0897525	0.000307352	0.000986682	0.798897	NGR_b00180	hypothetical protein	ID=cds-ACP21492.1;Parent=gene-NGR_b00180;Dbxref=NCBI_GP:ACP21492.1;Name=ACP21492.1;gbkey=CDS;locus_tag=NGR_b00180;product=hypothetical protein;protein_id=ACP21492.1;transl_table=11
CP000874.1	Genbank	CDS	18196	20085	-	NGR_b00190	5.95796	-0.0515194	0.196114	0.792781	0.85746	0.96492	NGR_b00190	putative 4-hydroxyphenylpyruvate dioxygenase protein	ID=cds-ACP21493.1;Parent=gene-NGR_b00190;Dbxref=NCBI_GP:ACP21493.1;Name=ACP21493.1;gbkey=CDS;locus_tag=NGR_b00190;product=putative 4-hydroxyphenylpyruvate dioxygenase protein;protein_id=ACP21493.1;transl_table=11
CP000874.1	Genbank	CDS	20326	21201	-	NGR_b00200	4.97269	-0.188169	0.28482	0.508832	0.624577	0.877719	NGR_b00200	predicted shikimate 5-dehydrogenase	ID=cds-ACP21494.1;Parent=gene-NGR_b00200;Dbxref=NCBI_GP:ACP21494.1;Name=ACP21494.1;gbkey=CDS;locus_tag=NGR_b00200;product=predicted shikimate 5-dehydrogenase;protein_id=ACP21494.1;transl_table=11
CP000874.1	Genbank	CDS	21269	22282	-	NGR_b00210	4.84241	0.441548	0.292667	0.131374	0.214561	1.35806	NGR_b00210	extracytoplasmic solute receptor of TRAP-transport system	ID=cds-ACP21495.1;Parent=gene-NGR_b00210;Dbxref=NCBI_GP:ACP21495.1;Name=ACP21495.1;gbkey=CDS;locus_tag=NGR_b00210;product=extracytoplasmic solute receptor of TRAP-transport system;protein_id=ACP21495.1;transl_table=11
CP000874.1	Genbank	CDS	22345	23625	-	NGR_b00220	4.54181	0.41345	0.336347	0.218984	0.324489	1.33187	NGR_b00220	large transmembrane subunit%2C TRAP-transport system	ID=cds-ACP21496.1;Parent=gene-NGR_b00220;Dbxref=NCBI_GP:ACP21496.1;Name=ACP21496.1;gbkey=CDS;locus_tag=NGR_b00220;product=large transmembrane subunit%2C TRAP-transport system;protein_id=ACP21496.1;transl_table=11
CP000874.1	Genbank	CDS	23636	24199	-	NGR_b00230	3.57359	0.387894	0.46934	0.408539	0.529147	1.30848	NGR_b00230	small transmembrane subunit%2C TRAP-transport system	ID=cds-ACP21497.1;Parent=gene-NGR_b00230;Dbxref=NCBI_GP:ACP21497.1;Name=ACP21497.1;gbkey=CDS;locus_tag=NGR_b00230;product=small transmembrane subunit%2C TRAP-transport system;protein_id=ACP21497.1;transl_table=11
CP000874.1	Genbank	CDS	24593	25258	+	NGR_b00240	8.06774	-0.275341	0.0994664	0.00563696	0.0138781	0.826255	NGR_b00240	transcriptional regulator%2C TetR/ArcR family	ID=cds-ACP21498.1;Parent=gene-NGR_b00240;Dbxref=NCBI_GP:ACP21498.1;Name=ACP21498.1;gbkey=CDS;locus_tag=NGR_b00240;product=transcriptional regulator%2C TetR/ArcR family;protein_id=ACP21498.1;transl_table=11
CP000874.1	Genbank	CDS	25347	25841	-	NGR_b00250	9.44801	0.151671	0.0691601	0.0283039	0.0582999	1.11086	NGR_b00250	cytidine/deoxycytidylate deaminase family protein	ID=cds-ACP21499.1;Parent=gene-NGR_b00250;Dbxref=NCBI_GP:ACP21499.1;Name=ACP21499.1;gbkey=CDS;locus_tag=NGR_b00250;product=cytidine/deoxycytidylate deaminase family protein;protein_id=ACP21499.1;transl_table=11
CP000874.1	Genbank	CDS	26074	26880	-	NGR_b00260	10.4779	0.672348	0.0523663	9.87e-38	2.46e-36	1.59366	NGR_b00260	hypothetical protein	ID=cds-ACP21500.1;Parent=gene-NGR_b00260;Dbxref=NCBI_GP:ACP21500.1;Name=ACP21500.1;Note=similar to carboxyvinyl-carboxyphosphonate phosphorylmutase;gbkey=CDS;locus_tag=NGR_b00260;product=hypothetical protein;protein_id=ACP21500.1;transl_table=11
CP000874.1	Genbank	CDS	27085	28278	-	NGR_b00270	7.1234	-0.407996	0.148348	0.00595484	0.0145938	0.75367	NGR_b00270	hypothetical transporter protein	ID=cds-ACP21501.1;Parent=gene-NGR_b00270;Dbxref=NCBI_GP:ACP21501.1;Name=ACP21501.1;Note=related to major facilitator superfamily;gbkey=CDS;locus_tag=NGR_b00270;product=hypothetical transporter protein;protein_id=ACP21501.1;transl_table=11
CP000874.1	Genbank	CDS	28306	28830	+	NGR_b00280	7.61558	-0.0951524	0.124713	0.445479	0.564771	0.936173	NGR_b00280	transcriptional regulator%2C AsnC family related	ID=cds-ACP21502.1;Parent=gene-NGR_b00280;Dbxref=NCBI_GP:ACP21502.1;Name=ACP21502.1;gbkey=CDS;locus_tag=NGR_b00280;product=transcriptional regulator%2C AsnC family related;protein_id=ACP21502.1;transl_table=11
CP000874.1	Genbank	CDS	28832	29245	-	NGR_b00290	5.93674	-0.331744	0.195869	0.0903213	0.157366	0.794575	NGR_b00290	putative plasmid stability protein	ID=cds-ACP21503.1;Parent=gene-NGR_b00290;Dbxref=NCBI_GP:ACP21503.1;Name=ACP21503.1;gbkey=CDS;locus_tag=NGR_b00290;product=putative plasmid stability protein;protein_id=ACP21503.1;transl_table=11
CP000874.1	Genbank	CDS	29242	29490	-	NGR_b00300	5.45333	-0.348381	0.231208	0.131865	0.215071	0.785465	NGR_b00300	putative plasmid stability protein	ID=cds-ACP21504.1;Parent=gene-NGR_b00300;Dbxref=NCBI_GP:ACP21504.1;Name=ACP21504.1;gbkey=CDS;locus_tag=NGR_b00300;product=putative plasmid stability protein;protein_id=ACP21504.1;transl_table=11
CP000874.1	Genbank	CDS	29695	31926	+	NGR_b00310	8.60431	-0.308561	0.0876258	0.000429356	0.00133575	0.807447	NGR_b00310	probable adenylate class-3/4/guanylyl cyclase	ID=cds-ACP21505.1;Parent=gene-NGR_b00310;Dbxref=NCBI_GP:ACP21505.1;Name=ACP21505.1;gbkey=CDS;locus_tag=NGR_b00310;product=probable adenylate class-3/4/guanylyl cyclase;protein_id=ACP21505.1;transl_table=11
CP000874.1	Genbank	CDS	32088	33680	+	NGR_b00320	8.62089	-0.220689	0.0951865	0.0204224	0.0437584	0.858155	NGR_b00320	predicted gamma-glutamyltranspeptidase	ID=cds-ACP21506.1;Parent=gene-NGR_b00320;Dbxref=NCBI_GP:ACP21506.1;Name=ACP21506.1;gbkey=CDS;locus_tag=NGR_b00320;product=predicted gamma-glutamyltranspeptidase;protein_id=ACP21506.1;transl_table=11
CP000874.1	Genbank	CDS	33913	34467	+	NGR_b00330	8.66291	-0.446536	0.0840548	1.08e-07	5.71e-07	0.733803	NGR_b00330	hypothetical protein	ID=cds-ACP21507.1;Parent=gene-NGR_b00330;Dbxref=NCBI_GP:ACP21507.1;Name=ACP21507.1;Note=similar to recombination regulator RecX;gbkey=CDS;locus_tag=NGR_b00330;product=hypothetical protein;protein_id=ACP21507.1;transl_table=11
CP000874.1	Genbank	CDS	34508	34975	-	NGR_b00340	8.54443	-0.463486	0.0853156	5.55e-08	3.03e-07	0.725232	NGR_b00340	hypothetical protein%2C globin family related	ID=cds-ACP21508.1;Parent=gene-NGR_b00340;Dbxref=NCBI_GP:ACP21508.1;Name=ACP21508.1;gbkey=CDS;locus_tag=NGR_b00340;product=hypothetical protein%2C globin family related;protein_id=ACP21508.1;transl_table=11
CP000874.1	Genbank	CDS	35350	36858	-	NGR_b00350	11.6166	0.115945	0.063775	0.0690601	0.125375	1.08368	NGR_b00350	conserved hypothetical protein	ID=cds-ACP21509.1;Parent=gene-NGR_b00350;Dbxref=NCBI_GP:ACP21509.1;Name=ACP21509.1;gbkey=CDS;locus_tag=NGR_b00350;product=conserved hypothetical protein;protein_id=ACP21509.1;transl_table=11
CP000874.1	Genbank	CDS	36866	37327	-	NGR_b00360	10.3778	0.0118842	0.0734692	0.871497	0.912023	1.00827	NGR_b00360	hypothetical protein	ID=cds-ACP21510.1;Parent=gene-NGR_b00360;Dbxref=NCBI_GP:ACP21510.1;Name=ACP21510.1;Note=similar to transmembrane protein;gbkey=CDS;locus_tag=NGR_b00360;product=hypothetical protein;protein_id=ACP21510.1;transl_table=11
CP000874.1	Genbank	CDS	37684	38661	-	NGR_b00380	10.1156	-1.75098	0.0650062	8.43e-160	1.21e-157	0.297101	NGR_b00380	putative periplasmic protein	ID=cds-ACP21511.1;Parent=gene-NGR_b00380;Dbxref=NCBI_GP:ACP21511.1;Name=ACP21511.1;gbkey=CDS;locus_tag=NGR_b00380;product=putative periplasmic protein;protein_id=ACP21511.1;transl_table=11
CP000874.1	Genbank	CDS	38864	39655	-	NGR_b00390	6.32368	-0.313279	0.179065	0.0802006	0.142862	0.804811	NGR_b00390	putative ribosomal pseudouridine synthase B	ID=cds-ACP21512.1;Parent=gene-NGR_b00390;Dbxref=NCBI_GP:ACP21512.1;Name=ACP21512.1;gbkey=CDS;locus_tag=NGR_b00390;product=putative ribosomal pseudouridine synthase B;protein_id=ACP21512.1;transl_table=11
CP000874.1	Genbank	CDS	39923	41344	+	NGR_b00400	12.0006	-0.355992	0.0429425	1.13e-16	1.19e-15	0.781332	NGR_b00400	putative membrane protein	ID=cds-ACP21513.1;Parent=gene-NGR_b00400;Dbxref=NCBI_GP:ACP21513.1;Name=ACP21513.1;gbkey=CDS;locus_tag=NGR_b00400;product=putative membrane protein;protein_id=ACP21513.1;transl_table=11
CP000874.1	Genbank	CDS	41366	42331	+	NGR_b00410	11.6572	-0.323561	0.044472	3.45e-13	2.92e-12	0.799095	NGR_b00410	conserved hypothetical protein	ID=cds-ACP21514.1;Parent=gene-NGR_b00410;Dbxref=NCBI_GP:ACP21514.1;Name=ACP21514.1;gbkey=CDS;locus_tag=NGR_b00410;product=conserved hypothetical protein;protein_id=ACP21514.1;transl_table=11
CP000874.1	Genbank	CDS	42413	43558	+	NGR_b00420	10.1375	-0.190436	0.0582374	0.00107549	0.00312979	0.876341	NGR_b00420	predicted cation Ca exchange protein	ID=cds-ACP21515.1;Parent=gene-NGR_b00420;Dbxref=NCBI_GP:ACP21515.1;Name=ACP21515.1;gbkey=CDS;locus_tag=NGR_b00420;product=predicted cation Ca exchange protein;protein_id=ACP21515.1;transl_table=11
CP000874.1	Genbank	CDS	43585	44037	-	NGR_b00430	8.30654	-0.104748	0.0955714	0.273072	0.386368	0.929968	NGR_b00430	hypothetical protein	ID=cds-ACP21516.1;Parent=gene-NGR_b00430;Dbxref=NCBI_GP:ACP21516.1;Name=ACP21516.1;Note=similar to ion transport 2 domain protein;gbkey=CDS;locus_tag=NGR_b00430;product=hypothetical protein;protein_id=ACP21516.1;transl_table=11
CP000874.1	Genbank	CDS	44157	45395	-	NGR_b00440	9.52463	-0.0426798	0.0658694	0.51702	0.631979	0.97085	NGR_b00440	predicted integrase-like protein	ID=cds-ACP21517.1;Parent=gene-NGR_b00440;Dbxref=NCBI_GP:ACP21517.1;Name=ACP21517.1;gbkey=CDS;locus_tag=NGR_b00440;product=predicted integrase-like protein;protein_id=ACP21517.1;transl_table=11
CP000874.1	Genbank	CDS	45400	45678	+	NGR_b00450	8.36385	-0.483693	0.0919624	1.44e-07	7.51e-07	0.715145	NGR_b00450	conserved hypothetical protein	ID=cds-ACP21518.1;Parent=gene-NGR_b00450;Dbxref=NCBI_GP:ACP21518.1;Name=ACP21518.1;gbkey=CDS;locus_tag=NGR_b00450;product=conserved hypothetical protein;protein_id=ACP21518.1;transl_table=11
CP000874.1	Genbank	CDS	45905	46324	-	NGR_b00460	12.6509	-0.0728064	0.0416435	0.0804077	0.143112	0.950787	NGR_b00460	hypothetical nucleic acid-binding protein	ID=cds-ACP21519.1;Parent=gene-NGR_b00460;Dbxref=NCBI_GP:ACP21519.1;Name=ACP21519.1;gbkey=CDS;locus_tag=NGR_b00460;product=hypothetical nucleic acid-binding protein;protein_id=ACP21519.1;transl_table=11
CP000874.1	Genbank	CDS	46324	46563	-	NGR_b00470	12.0846	-0.0284448	0.0453777	0.53076	0.644252	0.980477	NGR_b00470	hypothetical protein	ID=cds-ACP21520.1;Parent=gene-NGR_b00470;Dbxref=NCBI_GP:ACP21520.1;Name=ACP21520.1;gbkey=CDS;locus_tag=NGR_b00470;product=hypothetical protein;protein_id=ACP21520.1;transl_table=11
CP000874.1	Genbank	CDS	46960	47280	+	NGR_b00480	9.81246	-0.355647	0.0649949	4.45e-08	2.46e-07	0.781519	NGR_b00480	hypothetical protein	ID=cds-ACP21521.1;Parent=gene-NGR_b00480;Dbxref=NCBI_GP:ACP21521.1;Name=ACP21521.1;gbkey=CDS;locus_tag=NGR_b00480;product=hypothetical protein;protein_id=ACP21521.1;transl_table=11
CP000874.1	Genbank	CDS	47326	47586	+	NGR_b00490	9.25931	-0.375405	0.0742079	4.22e-07	2.08e-06	0.770889	NGR_b00490	hypothetical protein	ID=cds-ACP21522.1;Parent=gene-NGR_b00490;Dbxref=NCBI_GP:ACP21522.1;Name=ACP21522.1;gbkey=CDS;locus_tag=NGR_b00490;product=hypothetical protein;protein_id=ACP21522.1;transl_table=11
CP000874.1	Genbank	CDS	47571	48434	-	NGR_b00500	7.57839	-0.0939579	0.115429	0.41565	0.535928	0.936949	NGR_b00500	hypothetical protein	ID=cds-ACP21523.1;Parent=gene-NGR_b00500;Dbxref=NCBI_GP:ACP21523.1;Name=ACP21523.1;gbkey=CDS;locus_tag=NGR_b00500;product=hypothetical protein;protein_id=ACP21523.1;transl_table=11
CP000874.1	Genbank	CDS	49066	49578	+	NGR_b00510	10.219	-0.137471	0.0728989	0.059326	0.109712	0.909112	NGR_b00510	conserved hypothetical protein	ID=cds-ACP21524.1;Parent=gene-NGR_b00510;Dbxref=NCBI_GP:ACP21524.1;Name=ACP21524.1;gbkey=CDS;locus_tag=NGR_b00510;product=conserved hypothetical protein;protein_id=ACP21524.1;transl_table=11
CP000874.1	Genbank	CDS	49571	50284	+	NGR_b00520	10.2537	-0.159122	0.0559835	0.00447886	0.0113166	0.89557	NGR_b00520	conserved hypothetical protein	ID=cds-ACP21525.1;Parent=gene-NGR_b00520;Dbxref=NCBI_GP:ACP21525.1;Name=ACP21525.1;gbkey=CDS;locus_tag=NGR_b00520;product=conserved hypothetical protein;protein_id=ACP21525.1;transl_table=11
CP000874.1	Genbank	CDS	50293	50439	+	NGR_b00530	8.66851	-0.270553	0.0837566	0.00123689	0.00356248	0.829001	NGR_b00530	hypothetical protein	ID=cds-ACP21526.1;Parent=gene-NGR_b00530;Dbxref=NCBI_GP:ACP21526.1;Name=ACP21526.1;gbkey=CDS;locus_tag=NGR_b00530;product=hypothetical protein;protein_id=ACP21526.1;transl_table=11
CP000874.1	Genbank	CDS	50825	51094	-	NGR_b00540	10.1667	-0.193365	0.0603169	0.00134681	0.00385667	0.874564	NGR_b00540	conserved hypothetical protein	ID=cds-ACP21527.1;Parent=gene-NGR_b00540;Dbxref=NCBI_GP:ACP21527.1;Name=ACP21527.1;gbkey=CDS;locus_tag=NGR_b00540;product=conserved hypothetical protein;protein_id=ACP21527.1;transl_table=11
CP000874.1	Genbank	CDS	51095	51487	-	NGR_b00550	10.3046	-0.219558	0.0575502	0.000136148	0.00046834	0.858829	NGR_b00550	conserved hypothetical protein	ID=cds-ACP21528.1;Parent=gene-NGR_b00550;Dbxref=NCBI_GP:ACP21528.1;Name=ACP21528.1;gbkey=CDS;locus_tag=NGR_b00550;product=conserved hypothetical protein;protein_id=ACP21528.1;transl_table=11
CP000874.1	Genbank	CDS	52495	52815	-	NGR_b00580	11.4623	-0.255457	0.0409414	4.39e-10	2.96e-09	0.837722	NGR_b00580	conserved hypothetical protein	ID=cds-ACP21529.1;Parent=gene-NGR_b00580;Dbxref=NCBI_GP:ACP21529.1;Name=ACP21529.1;gbkey=CDS;locus_tag=NGR_b00580;product=conserved hypothetical protein;protein_id=ACP21529.1;transl_table=11
CP000874.1	Genbank	CDS	52824	53201	-	NGR_b00590	12.1292	-0.252639	0.0368169	6.79e-12	5.33e-11	0.83936	NGR_b00590	conserved hypothetical protein	ID=cds-ACP21530.1;Parent=gene-NGR_b00590;Dbxref=NCBI_GP:ACP21530.1;Name=ACP21530.1;gbkey=CDS;locus_tag=NGR_b00590;product=conserved hypothetical protein;protein_id=ACP21530.1;transl_table=11
CP000874.1	Genbank	CDS	53198	53488	-	NGR_b00600	11.7052	-0.268264	0.0409475	5.7e-11	4.22e-10	0.830318	NGR_b00600	conserved hypothetical protein	ID=cds-ACP21531.1;Parent=gene-NGR_b00600;Dbxref=NCBI_GP:ACP21531.1;Name=ACP21531.1;gbkey=CDS;locus_tag=NGR_b00600;product=conserved hypothetical protein;protein_id=ACP21531.1;transl_table=11
CP000874.1	Genbank	CDS	54242	54841	+	NGR_b00610	6.68732	-0.264873	0.15703	0.0916493	0.159321	0.832272	NGR_b00610	putative osmotically inducible protein Y precursor	ID=cds-ACP21532.1;Parent=gene-NGR_b00610;Dbxref=NCBI_GP:ACP21532.1;Name=ACP21532.1;gbkey=CDS;locus_tag=NGR_b00610;product=putative osmotically inducible protein Y precursor;protein_id=ACP21532.1;transl_table=11
CP000874.1	Genbank	CDS	55220	55714	+	NGR_b00620	11.5224	0.00588894	0.0479635	0.902282	0.935339	1.00409	NGR_b00620	conserved hypothetical protein	ID=cds-ACP21533.1;Parent=gene-NGR_b00620;Dbxref=NCBI_GP:ACP21533.1;Name=ACP21533.1;gbkey=CDS;locus_tag=NGR_b00620;product=conserved hypothetical protein;protein_id=ACP21533.1;transl_table=11
CP000874.1	Genbank	CDS	56382	56657	-	NGR_b00630	6.26622	-0.30879	0.172286	0.0730842	0.131715	0.807319	NGR_b00630	hypothetical protein	ID=cds-ACP21534.1;Parent=gene-NGR_b00630;Dbxref=NCBI_GP:ACP21534.1;Name=ACP21534.1;gbkey=CDS;locus_tag=NGR_b00630;product=hypothetical protein;protein_id=ACP21534.1;transl_table=11
CP000874.1	Genbank	CDS	56993	57424	-	NGR_b00640	5.23916	0.0851474	0.246427	0.729698	0.810594	1.0608	NGR_b00640	conserved hypothetical protein	ID=cds-ACP21535.1;Parent=gene-NGR_b00640;Dbxref=NCBI_GP:ACP21535.1;Name=ACP21535.1;gbkey=CDS;locus_tag=NGR_b00640;product=conserved hypothetical protein;protein_id=ACP21535.1;transl_table=11
CP000874.1	Genbank	CDS	57563	58105	-	NGR_b00650	7.43374	-0.274693	0.126647	0.0300856	0.0615565	0.826626	NGR_b00650	membrane protein%2C putative	ID=cds-ACP21536.1;Parent=gene-NGR_b00650;Dbxref=NCBI_GP:ACP21536.1;Name=ACP21536.1;gbkey=CDS;locus_tag=NGR_b00650;product=membrane protein%2C putative;protein_id=ACP21536.1;transl_table=11
CP000874.1	Genbank	CDS	58071	58583	-	NGR_b00660	7.64606	-0.176581	0.116734	0.130362	0.213287	0.884797	NGR_b00660	putative thioredoxin peroxidase	ID=cds-ACP21537.1;Parent=gene-NGR_b00660;Dbxref=NCBI_GP:ACP21537.1;Name=ACP21537.1;Note=Thioredoxin-dependent peroxide reductase%3B TPx-Eg;gbkey=CDS;locus_tag=NGR_b00660;product=putative thioredoxin peroxidase;protein_id=ACP21537.1;transl_table=11
CP000874.1	Genbank	CDS	58605	59216	-	NGR_b00670	6.39734	0.290671	0.170392	0.0880276	0.153995	1.22321	NGR_b00670	conserved hypothetical protein	ID=cds-ACP21538.1;Parent=gene-NGR_b00670;Dbxref=NCBI_GP:ACP21538.1;Name=ACP21538.1;gbkey=CDS;locus_tag=NGR_b00670;product=conserved hypothetical protein;protein_id=ACP21538.1;transl_table=11
CP000874.1	Genbank	CDS	59250	59900	-	NGR_b00680	6.2176	-0.49643	0.186099	0.00764039	0.0181985	0.708859	NGR_b00680	putative osmotically inducible protein Y domain protein	ID=cds-ACP21539.1;Parent=gene-NGR_b00680;Dbxref=NCBI_GP:ACP21539.1;Name=ACP21539.1;gbkey=CDS;locus_tag=NGR_b00680;product=putative osmotically inducible protein Y domain protein;protein_id=ACP21539.1;transl_table=11
CP000874.1	Genbank	CDS	60073	60918	+	NGR_b00690	9.58929	-0.399632	0.0652742	9.22e-10	6.09e-09	0.758051	NGR_b00690	putative oxidoreductase	ID=cds-ACP21540.1;Parent=gene-NGR_b00690;Dbxref=NCBI_GP:ACP21540.1;Name=ACP21540.1;gbkey=CDS;locus_tag=NGR_b00690;product=putative oxidoreductase;protein_id=ACP21540.1;transl_table=11
CP000874.1	Genbank	CDS	61285	62970	-	NGR_b00700	6.3998	-0.186951	0.171031	0.274357	0.387905	0.87846	NGR_b00700	putative glutathione-regulated potassium-efflux system protein	ID=cds-ACP21541.1;Parent=gene-NGR_b00700;Dbxref=NCBI_GP:ACP21541.1;Name=ACP21541.1;gbkey=CDS;locus_tag=NGR_b00700;product=putative glutathione-regulated potassium-efflux system protein;protein_id=ACP21541.1;transl_table=11
CP000874.1	Genbank	CDS	63331	63984	-	NGR_b00710	8.81593	0.00650929	0.0797662	0.934961	0.959228	1.00452	NGR_b00710	putative osmotically inducible protein Y precursor	ID=cds-ACP21542.1;Parent=gene-NGR_b00710;Dbxref=NCBI_GP:ACP21542.1;Name=ACP21542.1;gbkey=CDS;locus_tag=NGR_b00710;product=putative osmotically inducible protein Y precursor;protein_id=ACP21542.1;transl_table=11
CP000874.1	Genbank	CDS	64177	64680	-	NGR_b00720	7.66427	0.0481098	0.12077	0.690365	0.781132	1.03391	NGR_b00720	putative heat shock protein	ID=cds-ACP21543.1;Parent=gene-NGR_b00720;Dbxref=NCBI_GP:ACP21543.1;Name=ACP21543.1;gbkey=CDS;locus_tag=NGR_b00720;product=putative heat shock protein;protein_id=ACP21543.1;transl_table=11
CP000874.1	Genbank	CDS	64694	65074	-	NGR_b00730	7.16375	0.0103802	0.133178	0.937874	0.96084	1.00722	NGR_b00730	small class I heat shock protein	ID=cds-ACP21544.1;Parent=gene-NGR_b00730;Dbxref=NCBI_GP:ACP21544.1;Name=ACP21544.1;gbkey=CDS;locus_tag=NGR_b00730;product=small class I heat shock protein;protein_id=ACP21544.1;transl_table=11
CP000874.1	Genbank	CDS	65088	65528	-	NGR_b00740	6.12938	0.27133	0.185802	0.144202	0.231579	1.20692	NGR_b00740	heat shock protein%2C Hsp20 family	ID=cds-ACP21545.1;Parent=gene-NGR_b00740;Dbxref=NCBI_GP:ACP21545.1;Name=ACP21545.1;gbkey=CDS;locus_tag=NGR_b00740;product=heat shock protein%2C Hsp20 family;protein_id=ACP21545.1;transl_table=11
CP000874.1	Genbank	CDS	65717	66631	+	NGR_b00750	5.8849	0.164318	0.204159	0.420907	0.540435	1.12064	NGR_b00750	putative DnaJ/CbpA-type protein	ID=cds-ACP21546.1;Parent=gene-NGR_b00750;Dbxref=NCBI_GP:ACP21546.1;Name=ACP21546.1;gbkey=CDS;locus_tag=NGR_b00750;product=putative DnaJ/CbpA-type protein;protein_id=ACP21546.1;transl_table=11
CP000874.1	Genbank	CDS	66635	66985	+	NGR_b00760	7.25567	-0.0667363	0.126073	0.596566	0.701017	0.954796	NGR_b00760	conserved hypothetical protein	ID=cds-ACP21547.1;Parent=gene-NGR_b00760;Dbxref=NCBI_GP:ACP21547.1;Name=ACP21547.1;gbkey=CDS;locus_tag=NGR_b00760;product=conserved hypothetical protein;protein_id=ACP21547.1;transl_table=11
CP000874.1	Genbank	CDS	67054	67650	-	NGR_b00770	6.19451	0.000210958	0.18741	0.999102	0.999567	1.00015	NGR_b00770	heat shock protein GrpE-like protein	ID=cds-ACP21548.1;Parent=gene-NGR_b00770;Dbxref=NCBI_GP:ACP21548.1;Name=ACP21548.1;gbkey=CDS;locus_tag=NGR_b00770;product=heat shock protein GrpE-like protein;protein_id=ACP21548.1;transl_table=11
CP000874.1	Genbank	CDS	67643	69559	-	NGR_b00780	7.87907	-0.461777	0.106085	1.34e-05	5.43e-05	0.726091	dnaK1	chaperone protein DnaK	ID=cds-ACP21549.1;Parent=gene-NGR_b00780;Dbxref=NCBI_GP:ACP21549.1;Name=ACP21549.1;Note=Heat shock protein 70;gbkey=CDS;gene=dnaK1;locus_tag=NGR_b00780;product=chaperone protein DnaK;protein_id=ACP21549.1;transl_table=11
CP000874.1	Genbank	CDS	69701	70330	-	NGR_b00790	7.36492	-0.362731	0.132471	0.00617782	0.0150829	0.777691	NGR_b00790	conserved hypothetical protein	ID=cds-ACP21550.1;Parent=gene-NGR_b00790;Dbxref=NCBI_GP:ACP21550.1;Name=ACP21550.1;gbkey=CDS;locus_tag=NGR_b00790;product=conserved hypothetical protein;protein_id=ACP21550.1;transl_table=11
CP000874.1	Genbank	CDS	70421	71077	-	NGR_b00800	6.43623	-0.215405	0.16043	0.179379	0.276361	0.861304	NGR_b00800	predicted transcriptional regulatory protein FixK	ID=cds-ACP21551.1;Parent=gene-NGR_b00800;Dbxref=NCBI_GP:ACP21551.1;Name=ACP21551.1;gbkey=CDS;locus_tag=NGR_b00800;product=predicted transcriptional regulatory protein FixK;protein_id=ACP21551.1;transl_table=11
CP000874.1	Genbank	CDS	72524	72856	-	NGR_b00810	5.67622	-0.410954	0.228929	0.0726352	0.131053	0.752126	NGR_b00810	cytochrome c-554	ID=cds-ACP21552.1;Parent=gene-NGR_b00810;Dbxref=NCBI_GP:ACP21552.1;Name=ACP21552.1;Note=cytochrome c554;gbkey=CDS;locus_tag=NGR_b00810;product=cytochrome c-554;protein_id=ACP21552.1;transl_table=11
CP000874.1	Genbank	CDS	72868	74133	-	NGR_b00820	8.11103	-0.173839	0.101475	0.086691	0.151945	0.886481	NGR_b00820	glucose/sorbosone dehydrogenase	ID=cds-ACP21553.1;Parent=gene-NGR_b00820;Dbxref=NCBI_GP:ACP21553.1;Name=ACP21553.1;gbkey=CDS;locus_tag=NGR_b00820;product=glucose/sorbosone dehydrogenase;protein_id=ACP21553.1;transl_table=11
CP000874.1	Genbank	CDS	74251	74730	-	NGR_b00830	8.7201	-0.114654	0.0995787	0.249573	0.360215	0.923604	NGR_b00830	conserved hypothetical protein	ID=cds-ACP21554.1;Parent=gene-NGR_b00830;Dbxref=NCBI_GP:ACP21554.1;Name=ACP21554.1;gbkey=CDS;locus_tag=NGR_b00830;product=conserved hypothetical protein;protein_id=ACP21554.1;transl_table=11
CP000874.1	Genbank	CDS	74875	75972	-	NGR_b00840	9.82542	-0.153026	0.0731009	0.0363178	0.0724894	0.899362	NGR_b00840	hypothetical protein	ID=cds-ACP21555.1;Parent=gene-NGR_b00840;Dbxref=NCBI_GP:ACP21555.1;Name=ACP21555.1;gbkey=CDS;locus_tag=NGR_b00840;product=hypothetical protein;protein_id=ACP21555.1;transl_table=11
CP000874.1	Genbank	CDS	76128	76433	+	NGR_b00850	9.58255	-0.0140949	0.0687081	0.837462	0.888686	0.990278	NGR_b00850	hypothetical protein	ID=cds-ACP21556.1;Parent=gene-NGR_b00850;Dbxref=NCBI_GP:ACP21556.1;Name=ACP21556.1;gbkey=CDS;locus_tag=NGR_b00850;product=hypothetical protein;protein_id=ACP21556.1;transl_table=11
CP000874.1	Genbank	CDS	77059	77892	+	NGR_b00860	6.38509	0.345567	0.163584	0.0346455	0.0696694	1.27065	NGR_b00860	UspA-like protein	ID=cds-ACP21557.1;Parent=gene-NGR_b00860;Dbxref=NCBI_GP:ACP21557.1;Name=ACP21557.1;gbkey=CDS;locus_tag=NGR_b00860;product=UspA-like protein;protein_id=ACP21557.1;transl_table=11
CP000874.1	Genbank	CDS	78243	78512	+	NGR_b00880	3.68732	-0.760494	0.41228	0.0650946	0.119251	0.590294	NGR_b00880	putative transposase number 1 for insertion sequence NGRIS-4d	ID=cds-ACP21558.1;Parent=gene-NGR_b00880;Dbxref=NCBI_GP:ACP21558.1;Name=ACP21558.1;gbkey=CDS;locus_tag=NGR_b00880;product=putative transposase number 1 for insertion sequence NGRIS-4d;protein_id=ACP21558.1;transl_table=11
CP000874.1	Genbank	CDS	78703	79152	+	NGR_b00890	-0.421748	2.98063	1.83184	0.10371	0.176276	7.89331	NGR_b00890	putative transposase number 2 for insertion sequence NGRIS-4d	ID=cds-ACP21559.1;Parent=gene-NGR_b00890;Dbxref=NCBI_GP:ACP21559.1;Name=ACP21559.1;gbkey=CDS;locus_tag=NGR_b00890;product=putative transposase number 2 for insertion sequence NGRIS-4d;protein_id=ACP21559.1;transl_table=11
CP000874.1	Genbank	CDS	79428	81512	+	NGR_b00900	6.0447	-0.0131514	0.193917	0.945929	0.965408	0.990926	NGR_b00900	putative transposase number 4 for insertion sequence NGRIS-4d	ID=cds-ACP21560.1;Parent=gene-NGR_b00900;Dbxref=NCBI_GP:ACP21560.1;Name=ACP21560.1;gbkey=CDS;locus_tag=NGR_b00900;product=putative transposase number 4 for insertion sequence NGRIS-4d;protein_id=ACP21560.1;transl_table=11
CP000874.1	Genbank	CDS	82920	83684	+	NGR_b00920	7.38833	-0.159374	0.117022	0.173227	0.268359	0.895414	NGR_b00920	rhomboid family protein	ID=cds-ACP21561.1;Parent=gene-NGR_b00920;Dbxref=NCBI_GP:ACP21561.1;Name=ACP21561.1;gbkey=CDS;locus_tag=NGR_b00920;product=rhomboid family protein;protein_id=ACP21561.1;transl_table=11
CP000874.1	Genbank	CDS	83675	84502	+	NGR_b00930	7.80018	-0.313439	0.107161	0.00344542	0.00895115	0.804721	NGR_b00930	periplasmic serine protease	ID=cds-ACP21562.1;Parent=gene-NGR_b00930;Dbxref=NCBI_GP:ACP21562.1;Name=ACP21562.1;gbkey=CDS;locus_tag=NGR_b00930;product=periplasmic serine protease;protein_id=ACP21562.1;transl_table=11
CP000874.1	Genbank	CDS	84653	85711	+	NGR_b00940	7.06946	-0.147466	0.136087	0.278534	0.392432	0.902835	NGR_b00940	amino-terminus of ATPase with conserved AAA-2 domain	ID=cds-ACP21563.1;Parent=gene-NGR_b00940;Dbxref=NCBI_GP:ACP21563.1;Name=ACP21563.1;gbkey=CDS;locus_tag=NGR_b00940;product=amino-terminus of ATPase with conserved AAA-2 domain;protein_id=ACP21563.1;transl_table=11
CP000874.1	Genbank	CDS	85758	86549	-	NGR_b00950	5.98292	-0.198221	0.20805	0.340713	0.459538	0.871625	NGR_b00950	putative transposase number 2 for insertion sequence NGRIS-3d	ID=cds-ACP21564.1;Parent=gene-NGR_b00950;Dbxref=NCBI_GP:ACP21564.1;Name=ACP21564.1;gbkey=CDS;locus_tag=NGR_b00950;product=putative transposase number 2 for insertion sequence NGRIS-3d;protein_id=ACP21564.1;transl_table=11
CP000874.1	Genbank	CDS	86546	88096	-	NGR_b00960	1.14768	-0.197135	0.945201	0.834788	0.886816	0.872281	NGR_b00960	putative transposase number 1 for insertion sequence NGRIS-3d	ID=cds-ACP21565.1;Parent=gene-NGR_b00960;Dbxref=NCBI_GP:ACP21565.1;Name=ACP21565.1;gbkey=CDS;locus_tag=NGR_b00960;product=putative transposase number 1 for insertion sequence NGRIS-3d;protein_id=ACP21565.1;transl_table=11
CP000874.1	Genbank	CDS	88309	90096	+	NGR_b00970	9.506	-0.10615	0.0708087	0.133846	0.218101	0.929064	NGR_b00970	carboxy-terminus of ATPase with conserved AAA-2 domain	ID=cds-ACP21566.1;Parent=gene-NGR_b00970;Dbxref=NCBI_GP:ACP21566.1;Name=ACP21566.1;gbkey=CDS;locus_tag=NGR_b00970;product=carboxy-terminus of ATPase with conserved AAA-2 domain;protein_id=ACP21566.1;transl_table=11
CP000874.1	Genbank	CDS	90349	90996	+	NGR_b00980	8.60094	0.151341	0.0831652	0.0687954	0.124964	1.1106	NGR_b00980	hypothetical protein	ID=cds-ACP21567.1;Parent=gene-NGR_b00980;Dbxref=NCBI_GP:ACP21567.1;Name=ACP21567.1;gbkey=CDS;locus_tag=NGR_b00980;product=hypothetical protein;protein_id=ACP21567.1;transl_table=11
CP000874.1	Genbank	CDS	90670	91413	-	NGR_b00990	8.55165	-0.159065	0.0844903	0.0597487	0.110399	0.895605	NGR_b00990	hypothetical protein	ID=cds-ACP21568.1;Parent=gene-NGR_b00990;Dbxref=NCBI_GP:ACP21568.1;Name=ACP21568.1;gbkey=CDS;locus_tag=NGR_b00990;product=hypothetical protein;protein_id=ACP21568.1;transl_table=11
CP000874.1	Genbank	CDS	91905	92423	-	NGR_b01010	8.76599	0.0251594	0.0804372	0.754445	0.830495	1.01759	NGR_b01010	probable heat shock protein%2C hsp20 family	ID=cds-ACP21569.1;Parent=gene-NGR_b01010;Dbxref=NCBI_GP:ACP21569.1;Name=ACP21569.1;gbkey=CDS;locus_tag=NGR_b01010;product=probable heat shock protein%2C hsp20 family;protein_id=ACP21569.1;transl_table=11
CP000874.1	Genbank	CDS	92633	93439	-	NGR_b01030	7.48255	-0.0382186	0.119758	0.749626	0.82632	0.973857	NGR_b01030	putative GntR family transcriptional regulator	ID=cds-ACP21570.1;Parent=gene-NGR_b01030;Dbxref=NCBI_GP:ACP21570.1;Name=ACP21570.1;gbkey=CDS;locus_tag=NGR_b01030;product=putative GntR family transcriptional regulator;protein_id=ACP21570.1;transl_table=11
CP000874.1	Genbank	CDS	93523	93750	-	NGR_b01040	6.60075	0.0369667	0.157876	0.814869	0.873432	1.02595	NGR_b01040	hypothetical protein	ID=cds-ACP21571.1;Parent=gene-NGR_b01040;Dbxref=NCBI_GP:ACP21571.1;Name=ACP21571.1;gbkey=CDS;locus_tag=NGR_b01040;product=hypothetical protein;protein_id=ACP21571.1;transl_table=11
CP000874.1	Genbank	CDS	93781	94194	-	NGR_b01050	6.99382	0.151787	0.145807	0.297868	0.412901	1.11094	NGR_b01050	hypothetical protein	ID=cds-ACP21572.1;Parent=gene-NGR_b01050;Dbxref=NCBI_GP:ACP21572.1;Name=ACP21572.1;gbkey=CDS;locus_tag=NGR_b01050;product=hypothetical protein;protein_id=ACP21572.1;transl_table=11
CP000874.1	Genbank	CDS	94522	95541	+	NGR_b01060	9.33564	0.068986	0.0722727	0.339819	0.458716	1.04898	rbsB	periplasmic ribose-binding protein	ID=cds-ACP21573.1;Parent=gene-NGR_b01060;Dbxref=NCBI_GP:ACP21573.1;Name=ACP21573.1;gbkey=CDS;gene=rbsB;locus_tag=NGR_b01060;product=periplasmic ribose-binding protein;protein_id=ACP21573.1;transl_table=11
CP000874.1	Genbank	CDS	95716	97209	+	NGR_b01070	9.66786	-0.0651001	0.0648325	0.315318	0.431978	0.955879	rbsA3	ribose/galactose/methyl galactoside import ATP-bindingprotein	ID=cds-ACP21574.1;Parent=gene-NGR_b01070;Dbxref=NCBI_GP:ACP21574.1;Name=ACP21574.1;gbkey=CDS;gene=rbsA3;locus_tag=NGR_b01070;product=ribose/galactose/methyl galactoside import ATP-bindingprotein;protein_id=ACP21574.1;transl_table=11
CP000874.1	Genbank	CDS	97333	98379	+	NGR_b01080	7.91609	0.208264	0.105874	0.0491728	0.0936784	1.1553	NGR_b01080	putative ribose ABC transporter	ID=cds-ACP21575.1;Parent=gene-NGR_b01080;Dbxref=NCBI_GP:ACP21575.1;Name=ACP21575.1;Note=permease;gbkey=CDS;locus_tag=NGR_b01080;product=putative ribose ABC transporter;protein_id=ACP21575.1;transl_table=11
CP000874.1	Genbank	CDS	98417	99475	+	NGR_b01090	7.04073	0.451295	0.152743	0.00313075	0.00821364	1.36727	NGR_b01090	putative ribose ABC transporter	ID=cds-ACP21576.1;Parent=gene-NGR_b01090;Dbxref=NCBI_GP:ACP21576.1;Name=ACP21576.1;Note=permease;gbkey=CDS;locus_tag=NGR_b01090;product=putative ribose ABC transporter;protein_id=ACP21576.1;transl_table=11
CP000874.1	Genbank	CDS	99512	101203	+	NGR_b01100	7.24603	0.196483	0.132388	0.13777	0.223029	1.1459	NGR_b01100	putative gluconate dehydrogenase	ID=cds-ACP21577.1;Parent=gene-NGR_b01100;Dbxref=NCBI_GP:ACP21577.1;Name=ACP21577.1;gbkey=CDS;locus_tag=NGR_b01100;product=putative gluconate dehydrogenase;protein_id=ACP21577.1;transl_table=11
CP000874.1	Genbank	CDS	101205	101900	+	NGR_b01110	6.95463	0.245185	0.153356	0.109866	0.185111	1.18524	NGR_b01110	conserved hypothetical protein	ID=cds-ACP21578.1;Parent=gene-NGR_b01110;Dbxref=NCBI_GP:ACP21578.1;Name=ACP21578.1;gbkey=CDS;locus_tag=NGR_b01110;product=conserved hypothetical protein;protein_id=ACP21578.1;transl_table=11
CP000874.1	Genbank	CDS	101948	102565	+	NGR_b01120	7.49377	0.373702	0.120189	0.00187532	0.0051991	1.29567	NGR_b01120	conserved hypothetical protein	ID=cds-ACP21579.1;Parent=gene-NGR_b01120;Dbxref=NCBI_GP:ACP21579.1;Name=ACP21579.1;gbkey=CDS;locus_tag=NGR_b01120;product=conserved hypothetical protein;protein_id=ACP21579.1;transl_table=11
CP000874.1	Genbank	CDS	102558	104249	+	NGR_b01130	8.95345	-0.0154311	0.0763974	0.839928	0.89045	0.989361	NGR_b01130	putative gluconate dehydrogenase	ID=cds-ACP21580.1;Parent=gene-NGR_b01130;Dbxref=NCBI_GP:ACP21580.1;Name=ACP21580.1;gbkey=CDS;locus_tag=NGR_b01130;product=putative gluconate dehydrogenase;protein_id=ACP21580.1;transl_table=11
CP000874.1	Genbank	CDS	104279	105001	+	NGR_b01140	8.42431	-0.0750296	0.090731	0.408268	0.528951	0.949323	NGR_b01140	putative short-chain dehydrogenase/reductase SDR	ID=cds-ACP21581.1;Parent=gene-NGR_b01140;Dbxref=NCBI_GP:ACP21581.1;Name=ACP21581.1;gbkey=CDS;locus_tag=NGR_b01140;product=putative short-chain dehydrogenase/reductase SDR;protein_id=ACP21581.1;transl_table=11
CP000874.1	Genbank	CDS	105042	106007	+	NGR_b01150	7.86787	-0.10992	0.111072	0.322357	0.439472	0.926639	NGR_b01150	putative sugar kinase%2C PfkB family protein	ID=cds-ACP21582.1;Parent=gene-NGR_b01150;Dbxref=NCBI_GP:ACP21582.1;Name=ACP21582.1;gbkey=CDS;locus_tag=NGR_b01150;product=putative sugar kinase%2C PfkB family protein;protein_id=ACP21582.1;transl_table=11
CP000874.1	Genbank	CDS	106004	107287	+	NGR_b01160	7.94796	-0.0104769	0.111259	0.924977	0.951865	0.992764	NGR_b01160	probable tagatose 6-phosphate kinase agaz	ID=cds-ACP21583.1;Parent=gene-NGR_b01160;Dbxref=NCBI_GP:ACP21583.1;Name=ACP21583.1;gbkey=CDS;locus_tag=NGR_b01160;product=probable tagatose 6-phosphate kinase agaz;protein_id=ACP21583.1;transl_table=11
CP000874.1	Genbank	CDS	107549	108634	+	NGR_b01170	9.72344	0.481469	0.0668712	6.02e-13	5.01e-12	1.39616	NGR_b01170	putative hydrolase%2C carbon-nitrogen family	ID=cds-ACP21584.1;Parent=gene-NGR_b01170;Dbxref=NCBI_GP:ACP21584.1;Name=ACP21584.1;gbkey=CDS;locus_tag=NGR_b01170;product=putative hydrolase%2C carbon-nitrogen family;protein_id=ACP21584.1;transl_table=11
CP000874.1	Genbank	CDS	108744	109787	+	NGR_b01180	9.15714	0.357431	0.0802892	8.52e-06	3.53e-05	1.28114	adhC1	NADP-dependent alcohol dehydrogenase C	ID=cds-ACP21585.1;Parent=gene-NGR_b01180;Dbxref=NCBI_GP:ACP21585.1;Name=ACP21585.1;gbkey=CDS;gene=adhC1;locus_tag=NGR_b01180;product=NADP-dependent alcohol dehydrogenase C;protein_id=ACP21585.1;transl_table=11
CP000874.1	Genbank	CDS	109989	110852	-	NGR_b01190	11.0963	0.190962	0.0551626	0.000536564	0.00163843	1.14152	NGR_b01190	putative transcriptional regulator	ID=cds-ACP21586.1;Parent=gene-NGR_b01190;Dbxref=NCBI_GP:ACP21586.1;Name=ACP21586.1;Note=IclR family;gbkey=CDS;locus_tag=NGR_b01190;product=putative transcriptional regulator;protein_id=ACP21586.1;transl_table=11
CP000874.1	Genbank	CDS	111363	111914	+	NGR_b01200	7.997	-0.282996	0.103854	0.00643131	0.0156248	0.821883	NGR_b01200	hypothetical protein	ID=cds-ACP21587.1;Parent=gene-NGR_b01200;Dbxref=NCBI_GP:ACP21587.1;Name=ACP21587.1;gbkey=CDS;locus_tag=NGR_b01200;product=hypothetical protein;protein_id=ACP21587.1;transl_table=11
CP000874.1	Genbank	CDS	111998	113008	-	NGR_b01210	6.14055	0.0461399	0.18591	0.803991	0.865806	1.0325	glmS1	glutamine-fructose-6-phosphate transaminase	ID=cds-ACP21588.1;Parent=gene-NGR_b01210;Dbxref=NCBI_GP:ACP21588.1;Name=ACP21588.1;gbkey=CDS;gene=glmS1;locus_tag=NGR_b01210;product=glutamine-fructose-6-phosphate transaminase;protein_id=ACP21588.1;transl_table=11
CP000874.1	Genbank	CDS	113080	113841	-	NGR_b01220	5.91936	0.130963	0.204305	0.52151	0.635778	1.09502	NGR_b01220	putative ABC transporter ATP-binding protein	ID=cds-ACP21589.1;Parent=gene-NGR_b01220;Dbxref=NCBI_GP:ACP21589.1;Name=ACP21589.1;gbkey=CDS;locus_tag=NGR_b01220;product=putative ABC transporter ATP-binding protein;protein_id=ACP21589.1;transl_table=11
CP000874.1	Genbank	CDS	113852	115048	-	NGR_b01230	5.49356	-0.182987	0.239448	0.444744	0.564406	0.880877	NGR_b01230	putative amino acid racemase	ID=cds-ACP21590.1;Parent=gene-NGR_b01230;Dbxref=NCBI_GP:ACP21590.1;Name=ACP21590.1;gbkey=CDS;locus_tag=NGR_b01230;product=putative amino acid racemase;protein_id=ACP21590.1;transl_table=11
CP000874.1	Genbank	CDS	115061	115360	-	NGR_b01240	3.96249	6.06e-05	0.38602	0.999875	1	1.00004	NGR_b01240	hypothetical protein	ID=cds-ACP21591.1;Parent=gene-NGR_b01240;Dbxref=NCBI_GP:ACP21591.1;Name=ACP21591.1;gbkey=CDS;locus_tag=NGR_b01240;product=hypothetical protein;protein_id=ACP21591.1;transl_table=11
CP000874.1	Genbank	CDS	115523	117187	+	NGR_b01250	9.88295	-0.0661359	0.0616833	0.283637	0.397919	0.955193	NGR_b01250	putative periplasmic protein	ID=cds-ACP21592.1;Parent=gene-NGR_b01250;Dbxref=NCBI_GP:ACP21592.1;Name=ACP21592.1;gbkey=CDS;locus_tag=NGR_b01250;product=putative periplasmic protein;protein_id=ACP21592.1;transl_table=11
CP000874.1	Genbank	CDS	117290	118366	+	NGR_b01260	7.43053	0.132536	0.121616	0.275804	0.389182	1.09622	NGR_b01260	conserved hypothetical periplasmic protein TorT	ID=cds-ACP21593.1;Parent=gene-NGR_b01260;Dbxref=NCBI_GP:ACP21593.1;Name=ACP21593.1;gbkey=CDS;locus_tag=NGR_b01260;product=conserved hypothetical periplasmic protein TorT;protein_id=ACP21593.1;transl_table=11
CP000874.1	Genbank	CDS	118370	119920	+	NGR_b01270	7.2014	0.291388	0.129155	0.0240636	0.0506919	1.22382	rbsA2	ribose import ATP-binding protein rbsA	ID=cds-ACP21594.1;Parent=gene-NGR_b01270;Dbxref=NCBI_GP:ACP21594.1;Name=ACP21594.1;gbkey=CDS;gene=rbsA2;locus_tag=NGR_b01270;product=ribose import ATP-binding protein rbsA;protein_id=ACP21594.1;transl_table=11
CP000874.1	Genbank	CDS	119917	120954	+	NGR_b01280	7.96445	0.0431563	0.103128	0.675601	0.768384	1.03037	NGR_b01280	putative ABC transporter%2C permease subunit	ID=cds-ACP21595.1;Parent=gene-NGR_b01280;Dbxref=NCBI_GP:ACP21595.1;Name=ACP21595.1;gbkey=CDS;locus_tag=NGR_b01280;product=putative ABC transporter%2C permease subunit;protein_id=ACP21595.1;transl_table=11
CP000874.1	Genbank	CDS	121054	122178	+	NGR_b01290	7.364	0.364563	0.13042	0.00518526	0.0129041	1.28749	NGR_b01290	putative monooxygenase	ID=cds-ACP21596.1;Parent=gene-NGR_b01290;Dbxref=NCBI_GP:ACP21596.1;Name=ACP21596.1;gbkey=CDS;locus_tag=NGR_b01290;product=putative monooxygenase;protein_id=ACP21596.1;transl_table=11
CP000874.1	Genbank	CDS	122240	123277	+	NGR_b01300	8.49736	0.145798	0.085863	0.0895029	0.156212	1.10634	NGR_b01300	putative HTH-type transcriptional regulator	ID=cds-ACP21597.1;Parent=gene-NGR_b01300;Dbxref=NCBI_GP:ACP21597.1;Name=ACP21597.1;gbkey=CDS;locus_tag=NGR_b01300;product=putative HTH-type transcriptional regulator;protein_id=ACP21597.1;transl_table=11
CP000874.1	Genbank	CDS	123959	126235	-	NGR_b01320	7.36622	-0.386446	0.128278	0.0025904	0.00694257	0.765012	NGR_b01320	predicted oxidoreductase with molybdenum-binding domain	ID=cds-ACP21598.1;Parent=gene-NGR_b01320;Dbxref=NCBI_GP:ACP21598.1;Name=ACP21598.1;gbkey=CDS;locus_tag=NGR_b01320;product=predicted oxidoreductase with molybdenum-binding domain;protein_id=ACP21598.1;transl_table=11
CP000874.1	Genbank	CDS	126245	126850	-	NGR_b01330	3.2767	1.2944	0.543608	0.0172599	0.037544	2.45275	NGR_b01330	hypothetical protein	ID=cds-ACP21599.1;Parent=gene-NGR_b01330;Dbxref=NCBI_GP:ACP21599.1;Name=ACP21599.1;gbkey=CDS;locus_tag=NGR_b01330;product=hypothetical protein;protein_id=ACP21599.1;transl_table=11
CP000874.1	Genbank	CDS	126858	127142	-	NGR_b01340	3.03193	1.04337	0.534666	0.051004	0.0965958	2.06104	NGR_b01340	hypothetical protein	ID=cds-ACP21600.1;Parent=gene-NGR_b01340;Dbxref=NCBI_GP:ACP21600.1;Name=ACP21600.1;gbkey=CDS;locus_tag=NGR_b01340;product=hypothetical protein;protein_id=ACP21600.1;transl_table=11
CP000874.1	Genbank	CDS	127147	127500	-	NGR_b01350	3.46788	1.40664	0.476062	0.0031294	0.00821364	2.65118	yagT	xanthine dehydrogenase	ID=cds-ACP21601.1;Parent=gene-NGR_b01350;Dbxref=NCBI_GP:ACP21601.1;Name=ACP21601.1;gbkey=CDS;gene=yagT;locus_tag=NGR_b01350;product=xanthine dehydrogenase;protein_id=ACP21601.1;transl_table=11
CP000874.1	Genbank	CDS	127532	127801	-	NGR_b01360	3.73807	1.62482	0.450988	0.000314799	0.00100707	3.08405	NGR_b01360	hypothetical protein	ID=cds-ACP21602.1;Parent=gene-NGR_b01360;Dbxref=NCBI_GP:ACP21602.1;Name=ACP21602.1;gbkey=CDS;locus_tag=NGR_b01360;product=hypothetical protein;protein_id=ACP21602.1;transl_table=11
CP000874.1	Genbank	CDS	127935	128120	-	NGR_b01370	6.94065	0.0698047	0.147137	0.6352	0.73436	1.04957	NGR_b01370	hypothetical protein	ID=cds-ACP21603.1;Parent=gene-NGR_b01370;Dbxref=NCBI_GP:ACP21603.1;Name=ACP21603.1;gbkey=CDS;locus_tag=NGR_b01370;product=hypothetical protein;protein_id=ACP21603.1;transl_table=11
CP000874.1	Genbank	CDS	128228	128818	-	NGR_b01380	9.82318	-0.279938	0.0605471	3.77e-06	1.64e-05	0.823626	NGR_b01380	hypothetical protein	ID=cds-ACP21604.1;Parent=gene-NGR_b01380;Dbxref=NCBI_GP:ACP21604.1;Name=ACP21604.1;gbkey=CDS;locus_tag=NGR_b01380;product=hypothetical protein;protein_id=ACP21604.1;transl_table=11
CP000874.1	Genbank	CDS	129408	130121	-	NGR_b01390	7.46305	-0.0146284	0.126889	0.908219	0.939874	0.989912	NGR_b01390	putative oxidoreductase	ID=cds-ACP21605.1;Parent=gene-NGR_b01390;Dbxref=NCBI_GP:ACP21605.1;Name=ACP21605.1;gbkey=CDS;locus_tag=NGR_b01390;product=putative oxidoreductase;protein_id=ACP21605.1;transl_table=11
CP000874.1	Genbank	CDS	130354	131259	+	NGR_b01400	7.96642	-0.270244	0.106552	0.0112041	0.0256532	0.829179	NGR_b01400	putative LysR family transcriptional regulator	ID=cds-ACP21606.1;Parent=gene-NGR_b01400;Dbxref=NCBI_GP:ACP21606.1;Name=ACP21606.1;gbkey=CDS;locus_tag=NGR_b01400;product=putative LysR family transcriptional regulator;protein_id=ACP21606.1;transl_table=11
CP000874.1	Genbank	CDS	131548	133332	+	NGR_b01410	8.70045	-0.144657	0.0815409	0.0760558	0.13665	0.904594	NGR_b01410	probable adenylate class-3/4/guanylyl cyclase	ID=cds-ACP21607.1;Parent=gene-NGR_b01410;Dbxref=NCBI_GP:ACP21607.1;Name=ACP21607.1;gbkey=CDS;locus_tag=NGR_b01410;product=probable adenylate class-3/4/guanylyl cyclase;protein_id=ACP21607.1;transl_table=11
CP000874.1	Genbank	CDS	133490	133645	+	NGR_b01420	6.30268	-0.325625	0.176961	0.0657548	0.120392	0.797952	NGR_b01420	hypothetical protein	ID=cds-ACP21608.1;Parent=gene-NGR_b01420;Dbxref=NCBI_GP:ACP21608.1;Name=ACP21608.1;gbkey=CDS;locus_tag=NGR_b01420;product=hypothetical protein;protein_id=ACP21608.1;transl_table=11
CP000874.1	Genbank	CDS	133718	133900	+	NGR_b01430	6.13988	-0.264529	0.187953	0.159303	0.250828	0.832471	NGR_b01430	hypothetical protein	ID=cds-ACP21609.1;Parent=gene-NGR_b01430;Dbxref=NCBI_GP:ACP21609.1;Name=ACP21609.1;gbkey=CDS;locus_tag=NGR_b01430;product=hypothetical protein;protein_id=ACP21609.1;transl_table=11
CP000874.1	Genbank	CDS	133980	134198	-	NGR_b01440	7.60463	0.0935785	0.112552	0.405733	0.526195	1.06701	NGR_b01440	hypothetical protein	ID=cds-ACP21610.1;Parent=gene-NGR_b01440;Dbxref=NCBI_GP:ACP21610.1;Name=ACP21610.1;gbkey=CDS;locus_tag=NGR_b01440;product=hypothetical protein;protein_id=ACP21610.1;transl_table=11
CP000874.1	Genbank	CDS	134349	136811	-	NGR_b01450	9.23783	-0.326241	0.0693605	2.56e-06	1.14e-05	0.797612	NGR_b01450	conserved hypothetical protein	ID=cds-ACP21611.1;Parent=gene-NGR_b01450;Dbxref=NCBI_GP:ACP21611.1;Name=ACP21611.1;gbkey=CDS;locus_tag=NGR_b01450;product=conserved hypothetical protein;protein_id=ACP21611.1;transl_table=11
CP000874.1	Genbank	CDS	137048	137311	+	NGR_b01460	10.3648	0.141485	0.0567963	0.0127349	0.0287092	1.10304	NGR_b01460	hypothetical protein	ID=cds-ACP21612.1;Parent=gene-NGR_b01460;Dbxref=NCBI_GP:ACP21612.1;Name=ACP21612.1;gbkey=CDS;locus_tag=NGR_b01460;product=hypothetical protein;protein_id=ACP21612.1;transl_table=11
CP000874.1	Genbank	CDS	137229	137831	+	NGR_b01470	10.8708	0.159775	0.0531391	0.00264077	0.00705118	1.11711	NGR_b01470	conserved hypothetical protein	ID=cds-ACP21613.1;Parent=gene-NGR_b01470;Dbxref=NCBI_GP:ACP21613.1;Name=ACP21613.1;gbkey=CDS;locus_tag=NGR_b01470;product=conserved hypothetical protein;protein_id=ACP21613.1;transl_table=11
CP000874.1	Genbank	CDS	137988	138140	-	NGR_b01480	9.66888	-0.240992	0.0662034	0.000272457	0.00087992	0.846163	NGR_b01480	conserved hypothetical protein	ID=cds-ACP21614.1;Parent=gene-NGR_b01480;Dbxref=NCBI_GP:ACP21614.1;Name=ACP21614.1;gbkey=CDS;locus_tag=NGR_b01480;product=conserved hypothetical protein;protein_id=ACP21614.1;transl_table=11
CP000874.1	Genbank	CDS	138298	138528	-	NGR_b01490	9.45362	-0.207905	0.0665928	0.00179608	0.00499878	0.865794	NGR_b01490	hypothetical protein	ID=cds-ACP21615.1;Parent=gene-NGR_b01490;Dbxref=NCBI_GP:ACP21615.1;Name=ACP21615.1;gbkey=CDS;locus_tag=NGR_b01490;product=hypothetical protein;protein_id=ACP21615.1;transl_table=11
CP000874.1	Genbank	CDS	138809	139285	+	NGR_b01500	12.5773	-0.279026	0.0523102	9.6e-08	5.11e-07	0.824147	NGR_b01500	probable SyrB-like regulator	ID=cds-ACP21616.1;Parent=gene-NGR_b01500;Dbxref=NCBI_GP:ACP21616.1;Name=ACP21616.1;gbkey=CDS;locus_tag=NGR_b01500;product=probable SyrB-like regulator;protein_id=ACP21616.1;transl_table=11
CP000874.1	Genbank	CDS	139541	140152	+	NGR_b01510	10.8644	-0.0996427	0.0494545	0.043922	0.0850329	0.933264	NGR_b01510	conserved hypothetical protein	ID=cds-ACP21617.1;Parent=gene-NGR_b01510;Dbxref=NCBI_GP:ACP21617.1;Name=ACP21617.1;gbkey=CDS;locus_tag=NGR_b01510;product=conserved hypothetical protein;protein_id=ACP21617.1;transl_table=11
CP000874.1	Genbank	CDS	140279	140518	-	NGR_b01520	8.79581	0.201415	0.0810142	0.0129126	0.029059	1.14983	NGR_b01520	hypothetical ExsI-like protein	ID=cds-ACP21618.1;Parent=gene-NGR_b01520;Dbxref=NCBI_GP:ACP21618.1;Name=ACP21618.1;gbkey=CDS;locus_tag=NGR_b01520;product=hypothetical ExsI-like protein;protein_id=ACP21618.1;transl_table=11
CP000874.1	Genbank	CDS	141075	141893	+	NGR_b01530	5.55945	-0.0654562	0.23401	0.779696	0.847576	0.955643	NGR_b01530	Trm23a-like transposase%2C amino-terminus	ID=cds-ACP21619.1;Parent=gene-NGR_b01530;Dbxref=NCBI_GP:ACP21619.1;Name=ACP21619.1;gbkey=CDS;locus_tag=NGR_b01530;product=Trm23a-like transposase%2C amino-terminus;protein_id=ACP21619.1;transl_table=11
CP000874.1	Genbank	CDS	141855	143939	-	NGR_b01540	1.30272	-0.875498	0.986019	0.374588	0.495885	0.545066	NGR_b01540	putative transposase number 4 for insertion sequence NGRIS-4e	ID=cds-ACP21620.1;Parent=gene-NGR_b01540;Dbxref=NCBI_GP:ACP21620.1;Name=ACP21620.1;gbkey=CDS;locus_tag=NGR_b01540;product=putative transposase number 4 for insertion sequence NGRIS-4e;protein_id=ACP21620.1;transl_table=11
CP000874.1	Genbank	CDS	144215	144664	-	NGR_b01550	0.0656739	1.45004	1.59212	0.362422	0.482755	2.73215	NGR_b01550	putative transposase number 2 for insertion sequence NGRIS-4e	ID=cds-ACP21621.1;Parent=gene-NGR_b01550;Dbxref=NCBI_GP:ACP21621.1;Name=ACP21621.1;gbkey=CDS;locus_tag=NGR_b01550;product=putative transposase number 2 for insertion sequence NGRIS-4e;protein_id=ACP21621.1;transl_table=11
CP000874.1	Genbank	CDS	144855	145124	-	NGR_b01560	-0.897738	2.559	2.0432	0.210408	0.314246	5.89298	NGR_b01560	putative transposase number 1 for insertion sequence NGRIS-4e	ID=cds-ACP21622.1;Parent=gene-NGR_b01560;Dbxref=NCBI_GP:ACP21622.1;Name=ACP21622.1;gbkey=CDS;locus_tag=NGR_b01560;product=putative transposase number 1 for insertion sequence NGRIS-4e;protein_id=ACP21622.1;transl_table=11
CP000874.1	Genbank	CDS	145271	145945	+	NGR_b01570	-0.48117	-1.36303	3.41832	0.690083	0.781132	0.388766	NGR_b01570	Trm23a-like transposase%2C carboxy-terminus	ID=cds-ACP21623.1;Parent=gene-NGR_b01570;Dbxref=NCBI_GP:ACP21623.1;Name=ACP21623.1;gbkey=CDS;locus_tag=NGR_b01570;product=Trm23a-like transposase%2C carboxy-terminus;protein_id=ACP21623.1;transl_table=11
CP000874.1	Genbank	CDS	145957	146694	+	NGR_b01580	6.51575	-0.390716	0.165484	0.0182236	0.0394273	0.762751	NGR_b01580	putative ATP-binding protein of disrupted insertion sequence	ID=cds-ACP21624.1;Parent=gene-NGR_b01580;Dbxref=NCBI_GP:ACP21624.1;Name=ACP21624.1;Note=y4pL-like;gbkey=CDS;locus_tag=NGR_b01580;product=putative ATP-binding protein of disrupted insertion sequence;protein_id=ACP21624.1;transl_table=11
CP000874.1	Genbank	CDS	147159	147347	+	NGR_b01590	7.18555	-0.457964	0.127552	0.000330171	0.00105207	0.728013	NGR_b01590	hypothetical protein	ID=cds-ACP21625.1;Parent=gene-NGR_b01590;Dbxref=NCBI_GP:ACP21625.1;Name=ACP21625.1;gbkey=CDS;locus_tag=NGR_b01590;product=hypothetical protein;protein_id=ACP21625.1;transl_table=11
CP000874.1	Genbank	CDS	147624	148187	-	NGR_b01600	9.49759	-0.0657589	0.0662497	0.320909	0.438132	0.955443	NGR_b01600	putative transcriptional regulator	ID=cds-ACP21626.1;Parent=gene-NGR_b01600;Dbxref=NCBI_GP:ACP21626.1;Name=ACP21626.1;gbkey=CDS;locus_tag=NGR_b01600;product=putative transcriptional regulator;protein_id=ACP21626.1;transl_table=11
CP000874.1	Genbank	CDS	148315	151926	+	NGR_b01610	10.2988	0.000430205	0.0560211	0.993873	0.996745	1.0003	NGR_b01610	putative 5-oxoprolinase	ID=cds-ACP21627.1;Parent=gene-NGR_b01610;Dbxref=NCBI_GP:ACP21627.1;Name=ACP21627.1;Note=ATP-hydrolyzing;gbkey=CDS;locus_tag=NGR_b01610;product=putative 5-oxoprolinase;protein_id=ACP21627.1;transl_table=11
CP000874.1	Genbank	CDS	152250	155591	+	NGR_b01620	9.60782	-0.1576	0.0715442	0.0276063	0.0571371	0.896515	NGR_b01620	putative outer membrane secretion protein	ID=cds-ACP21628.1;Parent=gene-NGR_b01620;Dbxref=NCBI_GP:ACP21628.1;Name=ACP21628.1;gbkey=CDS;locus_tag=NGR_b01620;product=putative outer membrane secretion protein;protein_id=ACP21628.1;transl_table=11
CP000874.1	Genbank	CDS	155718	156119	+	NGR_b01630	8.24421	-0.0734406	0.0970126	0.449037	0.568286	0.950369	NGR_b01630	conserved hypothetical protein	ID=cds-ACP21629.1;Parent=gene-NGR_b01630;Dbxref=NCBI_GP:ACP21629.1;Name=ACP21629.1;gbkey=CDS;locus_tag=NGR_b01630;product=conserved hypothetical protein;protein_id=ACP21629.1;transl_table=11
CP000874.1	Genbank	CDS	156184	156756	-	NGR_b01640	7.77802	0.0446348	0.120988	0.712188	0.796913	1.03142	NGR_b01640	putative nuclease inhibitor	ID=cds-ACP21630.1;Parent=gene-NGR_b01640;Dbxref=NCBI_GP:ACP21630.1;Name=ACP21630.1;gbkey=CDS;locus_tag=NGR_b01640;product=putative nuclease inhibitor;protein_id=ACP21630.1;transl_table=11
CP000874.1	Genbank	CDS	156755	158662	+	NGR_b01650	8.83224	-0.301747	0.0813352	0.000207324	0.000688906	0.811269	NGR_b01650	probable adenylate class-3/4/guanylyl cyclase	ID=cds-ACP21631.1;Parent=gene-NGR_b01650;Dbxref=NCBI_GP:ACP21631.1;Name=ACP21631.1;gbkey=CDS;locus_tag=NGR_b01650;product=probable adenylate class-3/4/guanylyl cyclase;protein_id=ACP21631.1;transl_table=11
CP000874.1	Genbank	CDS	158787	159461	-	NGR_b01660	7.62737	-0.065579	0.114705	0.567512	0.676876	0.955562	NGR_b01660	putative methyltransferase	ID=cds-ACP21632.1;Parent=gene-NGR_b01660;Dbxref=NCBI_GP:ACP21632.1;Name=ACP21632.1;gbkey=CDS;locus_tag=NGR_b01660;product=putative methyltransferase;protein_id=ACP21632.1;transl_table=11
CP000874.1	Genbank	CDS	159611	160447	-	NGR_b01670	8.93348	0.0708865	0.0943107	0.452275	0.57115	1.05036	NGR_b01670	putative amino acid ABC transporter%2C substrate-binding protein	ID=cds-ACP21633.1;Parent=gene-NGR_b01670;Dbxref=NCBI_GP:ACP21633.1;Name=ACP21633.1;gbkey=CDS;locus_tag=NGR_b01670;product=putative amino acid ABC transporter%2C substrate-binding protein;protein_id=ACP21633.1;transl_table=11
CP000874.1	Genbank	CDS	160481	161212	-	NGR_b01680	7.63524	0.164046	0.126479	0.194622	0.295047	1.12043	NGR_b01680	putative ABC transporter component	ID=cds-ACP21634.1;Parent=gene-NGR_b01680;Dbxref=NCBI_GP:ACP21634.1;Name=ACP21634.1;gbkey=CDS;locus_tag=NGR_b01680;product=putative ABC transporter component;protein_id=ACP21634.1;transl_table=11
CP000874.1	Genbank	CDS	161209	161913	-	NGR_b01690	7.33716	0.411676	0.134251	0.00216606	0.00589168	1.33023	NGR_b01690	putative permease component of ABC transporter	ID=cds-ACP21635.1;Parent=gene-NGR_b01690;Dbxref=NCBI_GP:ACP21635.1;Name=ACP21635.1;gbkey=CDS;locus_tag=NGR_b01690;product=putative permease component of ABC transporter;protein_id=ACP21635.1;transl_table=11
CP000874.1	Genbank	CDS	161910	162617	-	NGR_b01700	7.77836	0.330824	0.112838	0.00336939	0.00877132	1.25773	NGR_b01700	putative permease component of ABC transporter	ID=cds-ACP21636.1;Parent=gene-NGR_b01700;Dbxref=NCBI_GP:ACP21636.1;Name=ACP21636.1;gbkey=CDS;locus_tag=NGR_b01700;product=putative permease component of ABC transporter;protein_id=ACP21636.1;transl_table=11
CP000874.1	Genbank	CDS	162610	163380	-	NGR_b01710	7.57608	0.346325	0.119742	0.00382464	0.00982543	1.27132	NGR_b01710	putative short-chain dehydrogenase	ID=cds-ACP21637.1;Parent=gene-NGR_b01710;Dbxref=NCBI_GP:ACP21637.1;Name=ACP21637.1;gbkey=CDS;locus_tag=NGR_b01710;product=putative short-chain dehydrogenase;protein_id=ACP21637.1;transl_table=11
CP000874.1	Genbank	CDS	163663	164568	+	NGR_b01720	9.18264	-0.0848819	0.0727932	0.243587	0.353157	0.942862	NGR_b01720	Nitrogen assimilation regulatory protein nac	ID=cds-ACP21638.1;Parent=gene-NGR_b01720;Dbxref=NCBI_GP:ACP21638.1;Name=ACP21638.1;Note=Nitrogen assimilationcontrol protein;gbkey=CDS;locus_tag=NGR_b01720;product=Nitrogen assimilation regulatory protein nac;protein_id=ACP21638.1;transl_table=11
CP000874.1	Genbank	CDS	164642	165844	-	NGR_b01730	5.65954	-0.100984	0.231982	0.663336	0.758048	0.932397	NGR_b01730	putative aspartate aminotransferase A	ID=cds-ACP21639.1;Parent=gene-NGR_b01730;Dbxref=NCBI_GP:ACP21639.1;Name=ACP21639.1;gbkey=CDS;locus_tag=NGR_b01730;product=putative aspartate aminotransferase A;protein_id=ACP21639.1;transl_table=11
CP000874.1	Genbank	CDS	165902	166669	-	NGR_b01740	4.79743	0.0703769	0.31776	0.82472	0.879747	1.04999	NGR_b01740	putative lactam utilization protein	ID=cds-ACP21640.1;Parent=gene-NGR_b01740;Dbxref=NCBI_GP:ACP21640.1;Name=ACP21640.1;gbkey=CDS;locus_tag=NGR_b01740;product=putative lactam utilization protein;protein_id=ACP21640.1;transl_table=11
CP000874.1	Genbank	CDS	166709	167707	-	NGR_b01750	5.76669	0.161051	0.210098	0.443348	0.563099	1.1181	NGR_b01750	putative allophanate hydrolase subunit 2	ID=cds-ACP21641.1;Parent=gene-NGR_b01750;Dbxref=NCBI_GP:ACP21641.1;Name=ACP21641.1;gbkey=CDS;locus_tag=NGR_b01750;product=putative allophanate hydrolase subunit 2;protein_id=ACP21641.1;transl_table=11
CP000874.1	Genbank	CDS	167704	168414	-	NGR_b01760	4.76802	-0.119323	0.304032	0.694711	0.784522	0.920619	NGR_b01760	putative carboxylase	ID=cds-ACP21642.1;Parent=gene-NGR_b01760;Dbxref=NCBI_GP:ACP21642.1;Name=ACP21642.1;gbkey=CDS;locus_tag=NGR_b01760;product=putative carboxylase;protein_id=ACP21642.1;transl_table=11
CP000874.1	Genbank	CDS	168411	168866	-	NGR_b01770	4.72672	0.0529087	0.2996	0.859824	0.90417	1.03735	NGR_b01770	conserved hypothetical protein	ID=cds-ACP21643.1;Parent=gene-NGR_b01770;Dbxref=NCBI_GP:ACP21643.1;Name=ACP21643.1;gbkey=CDS;locus_tag=NGR_b01770;product=conserved hypothetical protein;protein_id=ACP21643.1;transl_table=11
CP000874.1	Genbank	CDS	168863	170248	-	NGR_b01780	5.56503	-0.0326892	0.235888	0.889783	0.926	0.977596	NGR_b01780	putative acetyl-CoA carboxylase%2C biotin carboxylase protein	ID=cds-ACP21644.1;Parent=gene-NGR_b01780;Dbxref=NCBI_GP:ACP21644.1;Name=ACP21644.1;gbkey=CDS;locus_tag=NGR_b01780;product=putative acetyl-CoA carboxylase%2C biotin carboxylase protein;protein_id=ACP21644.1;transl_table=11
CP000874.1	Genbank	CDS	170245	170688	-	NGR_b01790	4.89726	0.0441834	0.280321	0.874758	0.914056	1.0311	NGR_b01790	acetyl-CoA carboxylase%2C biotin carboxyl carrier protein	ID=cds-ACP21645.1;Parent=gene-NGR_b01790;Dbxref=NCBI_GP:ACP21645.1;Name=ACP21645.1;gbkey=CDS;locus_tag=NGR_b01790;product=acetyl-CoA carboxylase%2C biotin carboxyl carrier protein;protein_id=ACP21645.1;transl_table=11
CP000874.1	Genbank	CDS	170922	172031	+	NGR_b01800	6.51045	-0.278998	0.165671	0.0921725	0.160029	0.824164	NGR_b01800	conserved hypothetical protein	ID=cds-ACP21646.1;Parent=gene-NGR_b01800;Dbxref=NCBI_GP:ACP21646.1;Name=ACP21646.1;gbkey=CDS;locus_tag=NGR_b01800;product=conserved hypothetical protein;protein_id=ACP21646.1;transl_table=11
CP000874.1	Genbank	CDS	172260	173144	-	NGR_b01810	7.79425	0.181789	0.109452	0.0967342	0.166602	1.13429	NGR_b01810	conserved hypothetical protein	ID=cds-ACP21647.1;Parent=gene-NGR_b01810;Dbxref=NCBI_GP:ACP21647.1;Name=ACP21647.1;gbkey=CDS;locus_tag=NGR_b01810;product=conserved hypothetical protein;protein_id=ACP21647.1;transl_table=11
CP000874.1	Genbank	CDS	173282	173917	-	NGR_b01820	5.27901	-0.0455694	0.242558	0.850979	0.897798	0.968907	NGR_b01820	NADPH-dependent FMN reductase family protein	ID=cds-ACP21648.1;Parent=gene-NGR_b01820;Dbxref=NCBI_GP:ACP21648.1;Name=ACP21648.1;gbkey=CDS;locus_tag=NGR_b01820;product=NADPH-dependent FMN reductase family protein;protein_id=ACP21648.1;transl_table=11
CP000874.1	Genbank	CDS	174027	174938	-	NGR_b01830	4.52393	-0.0241166	0.310703	0.938131	0.96095	0.983423	NGR_b01830	putative transcriptional regulator%2C LysR-type	ID=cds-ACP21649.1;Parent=gene-NGR_b01830;Dbxref=NCBI_GP:ACP21649.1;Name=ACP21649.1;gbkey=CDS;locus_tag=NGR_b01830;product=putative transcriptional regulator%2C LysR-type;protein_id=ACP21649.1;transl_table=11
CP000874.1	Genbank	CDS	175025	175897	-	NGR_b01840	4.32121	1.21665	0.361366	0.000760428	0.00226616	2.32407	NGR_b01840	hypothetical protein	ID=cds-ACP21650.1;Parent=gene-NGR_b01840;Dbxref=NCBI_GP:ACP21650.1;Name=ACP21650.1;Note=similar to lipase/esterase%3B lipQ protein;gbkey=CDS;locus_tag=NGR_b01840;product=hypothetical protein;protein_id=ACP21650.1;transl_table=11
CP000874.1	Genbank	CDS	176170	176979	+	NGR_b01850	4.58517	0.482747	0.332817	0.146923	0.234952	1.3974	NGR_b01850	hypothetical protein	ID=cds-ACP21651.1;Parent=gene-NGR_b01850;Dbxref=NCBI_GP:ACP21651.1;Name=ACP21651.1;Note=similar to alpha/beta hydrolase superfamily;gbkey=CDS;locus_tag=NGR_b01850;product=hypothetical protein;protein_id=ACP21651.1;transl_table=11
CP000874.1	Genbank	CDS	176976	178172	+	NGR_b01860	5.22138	0.645385	0.260814	0.0133422	0.0299421	1.56416	NGR_b01860	probable monooxygenase protein	ID=cds-ACP21652.1;Parent=gene-NGR_b01860;Dbxref=NCBI_GP:ACP21652.1;Name=ACP21652.1;gbkey=CDS;locus_tag=NGR_b01860;product=probable monooxygenase protein;protein_id=ACP21652.1;transl_table=11
CP000874.1	Genbank	CDS	178215	179186	+	NGR_b01870	4.8709	0.123242	0.281952	0.662036	0.756696	1.08918	NGR_b01870	hypothetical protein	ID=cds-ACP21653.1;Parent=gene-NGR_b01870;Dbxref=NCBI_GP:ACP21653.1;Name=ACP21653.1;Note=similar to ABC transporter substrate-binding protein;gbkey=CDS;locus_tag=NGR_b01870;product=hypothetical protein;protein_id=ACP21653.1;transl_table=11
CP000874.1	Genbank	CDS	179204	179995	+	NGR_b01880	5.43704	-0.00497368	0.237849	0.983317	0.990591	0.996558	NGR_b01880	predicted ABC transporter%2C ATP-binding protein	ID=cds-ACP21654.1;Parent=gene-NGR_b01880;Dbxref=NCBI_GP:ACP21654.1;Name=ACP21654.1;gbkey=CDS;locus_tag=NGR_b01880;product=predicted ABC transporter%2C ATP-binding protein;protein_id=ACP21654.1;transl_table=11
CP000874.1	Genbank	CDS	180005	180841	+	NGR_b01890	6.15541	0.0293033	0.186702	0.875282	0.914455	1.02052	NGR_b01890	putative amino acid ABC transporter%2C permease protein	ID=cds-ACP21655.1;Parent=gene-NGR_b01890;Dbxref=NCBI_GP:ACP21655.1;Name=ACP21655.1;gbkey=CDS;locus_tag=NGR_b01890;product=putative amino acid ABC transporter%2C permease protein;protein_id=ACP21655.1;transl_table=11
CP000874.1	Genbank	CDS	180834	181601	+	NGR_b01900	6.26928	-0.142471	0.179539	0.427465	0.547598	0.905966	NGR_b01900	N-carbamoylsarcosine amidase	ID=cds-ACP21656.1;Parent=gene-NGR_b01900;Dbxref=NCBI_GP:ACP21656.1;Name=ACP21656.1;Note=N-carbamoylsarcosineamidohydrolase%3B CSHASE;gbkey=CDS;locus_tag=NGR_b01900;product=N-carbamoylsarcosine amidase;protein_id=ACP21656.1;transl_table=11
CP000874.1	Genbank	CDS	181769	182857	+	NGR_b01910	7.28013	-0.220572	0.124662	0.0768335	0.13774	0.858225	NGR_b01910	possible monooxygenase	ID=cds-ACP21657.1;Parent=gene-NGR_b01910;Dbxref=NCBI_GP:ACP21657.1;Name=ACP21657.1;Note=similar to ammonia monooxygenase;gbkey=CDS;locus_tag=NGR_b01910;product=possible monooxygenase;protein_id=ACP21657.1;transl_table=11
CP000874.1	Genbank	CDS	183209	183463	+	NGR_b01920	10.6818	-0.551779	0.0532878	3.98e-25	6.35e-24	0.682179	NGR_b01920	putative transmembrane protein	ID=cds-ACP21658.1;Parent=gene-NGR_b01920;Dbxref=NCBI_GP:ACP21658.1;Name=ACP21658.1;gbkey=CDS;locus_tag=NGR_b01920;product=putative transmembrane protein;protein_id=ACP21658.1;transl_table=11
CP000874.1	Genbank	CDS	183598	184419	-	NGR_b01930	8.2222	-0.409983	0.107706	0.000140954	0.000483323	0.752632	NGR_b01930	putative lactone hydrolase	ID=cds-ACP21659.1;Parent=gene-NGR_b01930;Dbxref=NCBI_GP:ACP21659.1;Name=ACP21659.1;gbkey=CDS;locus_tag=NGR_b01930;product=putative lactone hydrolase;protein_id=ACP21659.1;transl_table=11
CP000874.1	Genbank	CDS	184512	185462	-	NGR_b01940	7.60029	0.0624349	0.117321	0.594609	0.699342	1.04423	NGR_b01940	transcriptional regulator%2C LysR family	ID=cds-ACP21660.1;Parent=gene-NGR_b01940;Dbxref=NCBI_GP:ACP21660.1;Name=ACP21660.1;gbkey=CDS;locus_tag=NGR_b01940;product=transcriptional regulator%2C LysR family;protein_id=ACP21660.1;transl_table=11
CP000874.1	Genbank	CDS	185664	187739	+	NGR_b01950	8.34467	0.0129982	0.0995761	0.896143	0.930515	1.00905	NGR_b01950	putative transmembrane protein	ID=cds-ACP21661.1;Parent=gene-NGR_b01950;Dbxref=NCBI_GP:ACP21661.1;Name=ACP21661.1;gbkey=CDS;locus_tag=NGR_b01950;product=putative transmembrane protein;protein_id=ACP21661.1;transl_table=11
CP000874.1	Genbank	CDS	188103	189083	+	NGR_b01960	10.5144	-0.262102	0.0530929	7.95e-07	3.77e-06	0.833872	NGR_b01960	putative araC-like transcription regulator	ID=cds-ACP21662.1;Parent=gene-NGR_b01960;Dbxref=NCBI_GP:ACP21662.1;Name=ACP21662.1;gbkey=CDS;locus_tag=NGR_b01960;product=putative araC-like transcription regulator;protein_id=ACP21662.1;transl_table=11
CP000874.1	Genbank	CDS	189143	190351	+	NGR_b01970	9.4114	-0.248474	0.0652546	0.000140225	0.000481082	0.841786	NGR_b01970	probable transporter%2C permease protein	ID=cds-ACP21663.1;Parent=gene-NGR_b01970;Dbxref=NCBI_GP:ACP21663.1;Name=ACP21663.1;gbkey=CDS;locus_tag=NGR_b01970;product=probable transporter%2C permease protein;protein_id=ACP21663.1;transl_table=11
CP000874.1	Genbank	CDS	190779	192548	-	NGR_b01980	8.50104	0.452783	0.0824188	3.94e-08	2.19e-07	1.36868	NGR_b01980	thiamine pyrophosphate enzyme domain protein	ID=cds-ACP21664.1;Parent=gene-NGR_b01980;Dbxref=NCBI_GP:ACP21664.1;Name=ACP21664.1;gbkey=CDS;locus_tag=NGR_b01980;product=thiamine pyrophosphate enzyme domain protein;protein_id=ACP21664.1;transl_table=11
CP000874.1	Genbank	CDS	192637	193683	-	NGR_b01990	9.08726	1.37821	0.0761206	2.88e-73	1.49e-71	2.59946	NGR_b01990	conserved hypothetical protein	ID=cds-ACP21665.1;Parent=gene-NGR_b01990;Dbxref=NCBI_GP:ACP21665.1;Name=ACP21665.1;gbkey=CDS;locus_tag=NGR_b01990;product=conserved hypothetical protein;protein_id=ACP21665.1;transl_table=11
CP000874.1	Genbank	CDS	193900	194403	+	NGR_b02000	7.74521	-0.452324	0.122305	0.00021702	0.000716689	0.730864	NGR_b02000	hypothetical protein	ID=cds-ACP21666.1;Parent=gene-NGR_b02000;Dbxref=NCBI_GP:ACP21666.1;Name=ACP21666.1;gbkey=CDS;locus_tag=NGR_b02000;product=hypothetical protein;protein_id=ACP21666.1;transl_table=11
CP000874.1	Genbank	CDS	194407	194991	-	NGR_b02010	9.31647	0.102416	0.0704847	0.146215	0.234111	1.07357	ubiX	3-octaprenyl-4-hydroxybenzoate carboxy-lyase	ID=cds-ACP21667.1;Parent=gene-NGR_b02010;Dbxref=NCBI_GP:ACP21667.1;Name=ACP21667.1;Note=polyprenylp-hydroxybenzoate decarboxylase;gbkey=CDS;gene=ubiX;locus_tag=NGR_b02010;product=3-octaprenyl-4-hydroxybenzoate carboxy-lyase;protein_id=ACP21667.1;transl_table=11
CP000874.1	Genbank	CDS	195007	195693	-	NGR_b02020	9.53843	0.164464	0.069739	0.01836	0.0396958	1.12075	NGR_b02020	putative GntR family transcriptional regulator	ID=cds-ACP21668.1;Parent=gene-NGR_b02020;Dbxref=NCBI_GP:ACP21668.1;Name=ACP21668.1;gbkey=CDS;locus_tag=NGR_b02020;product=putative GntR family transcriptional regulator;protein_id=ACP21668.1;transl_table=11
CP000874.1	Genbank	CDS	195805	198093	-	NGR_b02030	8.47874	0.107847	0.0860987	0.210353	0.314238	1.07762	coxL1	carbon monoxide dehydrogenase large chain	ID=cds-ACP21669.1;Parent=gene-NGR_b02030;Dbxref=NCBI_GP:ACP21669.1;Name=ACP21669.1;Note=COdehydrogenase subunit L%3B CO-DH L;gbkey=CDS;gene=coxL1;locus_tag=NGR_b02030;product=carbon monoxide dehydrogenase large chain;protein_id=ACP21669.1;transl_table=11
CP000874.1	Genbank	CDS	198268	199899	-	NGR_b02040	8.74472	0.25326	0.0839473	0.00255383	0.00685025	1.1919	NGR_b02040	carboxylase/decarboxylase family protein	ID=cds-ACP21670.1;Parent=gene-NGR_b02040;Dbxref=NCBI_GP:ACP21670.1;Name=ACP21670.1;gbkey=CDS;locus_tag=NGR_b02040;product=carboxylase/decarboxylase family protein;protein_id=ACP21670.1;transl_table=11
CP000874.1	Genbank	CDS	200131	202587	+	NGR_b02050	7.38197	0.1252	0.123825	0.311968	0.428026	1.09066	coxL2	carbon-monoxide dehydrogenase large subunit	ID=cds-ACP21671.1;Parent=gene-NGR_b02050;Dbxref=NCBI_GP:ACP21671.1;Name=ACP21671.1;gbkey=CDS;gene=coxL2;locus_tag=NGR_b02050;product=carbon-monoxide dehydrogenase large subunit;protein_id=ACP21671.1;transl_table=11
CP000874.1	Genbank	CDS	202598	203530	+	NGR_b02060	6.21928	0.150335	0.176668	0.394801	0.515337	1.10983	NGR_b02060	putative substrate-binding component of ABC transporter	ID=cds-ACP21672.1;Parent=gene-NGR_b02060;Dbxref=NCBI_GP:ACP21672.1;Name=ACP21672.1;gbkey=CDS;locus_tag=NGR_b02060;product=putative substrate-binding component of ABC transporter;protein_id=ACP21672.1;transl_table=11
CP000874.1	Genbank	CDS	203552	204214	+	NGR_b02070	4.9708	0.138485	0.27057	0.608772	0.711725	1.10075	NGR_b02070	putative carbon monoxide dehydrogenase subunit G protein	ID=cds-ACP21673.1;Parent=gene-NGR_b02070;Dbxref=NCBI_GP:ACP21673.1;Name=ACP21673.1;gbkey=CDS;locus_tag=NGR_b02070;product=putative carbon monoxide dehydrogenase subunit G protein;protein_id=ACP21673.1;transl_table=11
CP000874.1	Genbank	CDS	204236	204727	+	NGR_b02080	4.72693	0.138521	0.293471	0.636919	0.736084	1.10078	coxS	carbon-monoxide dehydrogenase small subunit	ID=cds-ACP21674.1;Parent=gene-NGR_b02080;Dbxref=NCBI_GP:ACP21674.1;Name=ACP21674.1;gbkey=CDS;gene=coxS;locus_tag=NGR_b02080;product=carbon-monoxide dehydrogenase small subunit;protein_id=ACP21674.1;transl_table=11
CP000874.1	Genbank	CDS	204738	205553	+	NGR_b02090	5.89136	0.356667	0.197681	0.0711915	0.128736	1.28046	NGR_b02090	putative carbon monoxide dehydrogenase medium subunit	ID=cds-ACP21675.1;Parent=gene-NGR_b02090;Dbxref=NCBI_GP:ACP21675.1;Name=ACP21675.1;gbkey=CDS;locus_tag=NGR_b02090;product=putative carbon monoxide dehydrogenase medium subunit;protein_id=ACP21675.1;transl_table=11
CP000874.1	Genbank	CDS	205630	207009	+	NGR_b02100	6.7583	0.0244721	0.145784	0.866689	0.908678	1.01711	NGR_b02100	putative DAHP synthetase protein	ID=cds-ACP21676.1;Parent=gene-NGR_b02100;Dbxref=NCBI_GP:ACP21676.1;Name=ACP21676.1;gbkey=CDS;locus_tag=NGR_b02100;product=putative DAHP synthetase protein;protein_id=ACP21676.1;transl_table=11
CP000874.1	Genbank	CDS	207053	207994	+	NGR_b02110	6.90428	-0.3006	0.151368	0.0470447	0.0902917	0.811914	NGR_b02110	lipoprotein%2C putative	ID=cds-ACP21677.1;Parent=gene-NGR_b02110;Dbxref=NCBI_GP:ACP21677.1;Name=ACP21677.1;gbkey=CDS;locus_tag=NGR_b02110;product=lipoprotein%2C putative;protein_id=ACP21677.1;transl_table=11
CP000874.1	Genbank	CDS	208055	208309	-	NGR_b02120	8.92297	-0.269527	0.0823041	0.00105747	0.00308014	0.829591	NGR_b02120	hypothetical protein	ID=cds-ACP21678.1;Parent=gene-NGR_b02120;Dbxref=NCBI_GP:ACP21678.1;Name=ACP21678.1;gbkey=CDS;locus_tag=NGR_b02120;product=hypothetical protein;protein_id=ACP21678.1;transl_table=11
CP000874.1	Genbank	CDS	208451	208864	+	NGR_b02130	6.29685	-0.254252	0.174557	0.145238	0.232894	0.838421	fumA	fumarate hydratase protein	ID=cds-ACP21679.1;Parent=gene-NGR_b02130;Dbxref=NCBI_GP:ACP21679.1;Name=ACP21679.1;gbkey=CDS;gene=fumA;locus_tag=NGR_b02130;product=fumarate hydratase protein;protein_id=ACP21679.1;transl_table=11
CP000874.1	Genbank	CDS	208939	210261	-	NGR_b02140	9.99948	-0.486979	0.072123	1.46e-11	1.12e-10	0.713518	NGR_b02140	conserved hypothetical protein	ID=cds-ACP21680.1;Parent=gene-NGR_b02140;Dbxref=NCBI_GP:ACP21680.1;Name=ACP21680.1;gbkey=CDS;locus_tag=NGR_b02140;product=conserved hypothetical protein;protein_id=ACP21680.1;transl_table=11
CP000874.1	Genbank	CDS	210554	211537	-	NGR_b02150	6.49662	-0.23873	0.178379	0.18079	0.278212	0.847491	NGR_b02150	conserved hypothetical protein	ID=cds-ACP21681.1;Parent=gene-NGR_b02150;Dbxref=NCBI_GP:ACP21681.1;Name=ACP21681.1;gbkey=CDS;locus_tag=NGR_b02150;product=conserved hypothetical protein;protein_id=ACP21681.1;transl_table=11
CP000874.1	Genbank	CDS	211476	212540	-	NGR_b02160	7.16178	-0.20123	0.132967	0.130183	0.213102	0.869809	NGR_b02160	probable ABC transporter ATP-binding protein y4oS	ID=cds-ACP21682.1;Parent=gene-NGR_b02160;Dbxref=NCBI_GP:ACP21682.1;Name=ACP21682.1;gbkey=CDS;locus_tag=NGR_b02160;product=probable ABC transporter ATP-binding protein y4oS;protein_id=ACP21682.1;transl_table=11
CP000874.1	Genbank	CDS	212546	213646	-	NGR_b02170	7.33515	-0.244299	0.128939	0.0581339	0.10778	0.844226	NGR_b02170	putative permease component of ABC transporter	ID=cds-ACP21683.1;Parent=gene-NGR_b02170;Dbxref=NCBI_GP:ACP21683.1;Name=ACP21683.1;gbkey=CDS;locus_tag=NGR_b02170;product=putative permease component of ABC transporter;protein_id=ACP21683.1;transl_table=11
CP000874.1	Genbank	CDS	213648	214601	-	NGR_b02180	8.97564	-0.328384	0.0764027	1.72e-05	6.88e-05	0.796428	NGR_b02180	putative permease component of ABC transporter	ID=cds-ACP21684.1;Parent=gene-NGR_b02180;Dbxref=NCBI_GP:ACP21684.1;Name=ACP21684.1;gbkey=CDS;locus_tag=NGR_b02180;product=putative permease component of ABC transporter;protein_id=ACP21684.1;transl_table=11
CP000874.1	Genbank	CDS	214678	216480	-	NGR_b02190	10.8641	-0.380694	0.0594378	1.5e-10	1.07e-09	0.768068	NGR_b02190	sugar ABC transporter%2C periplasmic sugar-binding protein%2C putative	ID=cds-ACP21685.1;Parent=gene-NGR_b02190;Dbxref=NCBI_GP:ACP21685.1;Name=ACP21685.1;gbkey=CDS;locus_tag=NGR_b02190;product=sugar ABC transporter%2C periplasmic sugar-binding protein%2C putative;protein_id=ACP21685.1;transl_table=11
CP000874.1	Genbank	CDS	216107	217186	+	NGR_b02200	8.67067	-0.0360396	0.0857647	0.674329	0.767181	0.975329	NGR_b02200	putative transcriptional regulator protein%2C LacI family	ID=cds-ACP21686.1;Parent=gene-NGR_b02200;Dbxref=NCBI_GP:ACP21686.1;Name=ACP21686.1;gbkey=CDS;locus_tag=NGR_b02200;product=putative transcriptional regulator protein%2C LacI family;protein_id=ACP21686.1;transl_table=11
CP000874.1	Genbank	CDS	217219	218028	+	NGR_b02210	8.66178	-0.29122	0.0813317	0.000342749	0.00108624	0.817211	NGR_b02210	putative Glycerophosphoryl diester phosphodiesterase	ID=cds-ACP21687.1;Parent=gene-NGR_b02210;Dbxref=NCBI_GP:ACP21687.1;Name=ACP21687.1;gbkey=CDS;locus_tag=NGR_b02210;product=putative Glycerophosphoryl diester phosphodiesterase;protein_id=ACP21687.1;transl_table=11
CP000874.1	Genbank	CDS	218221	219738	+	NGR_b02220	8.82239	-0.283085	0.0828777	0.000636196	0.00191901	0.821832	NGR_b02220	putative sulfatase	ID=cds-ACP21688.1;Parent=gene-NGR_b02220;Dbxref=NCBI_GP:ACP21688.1;Name=ACP21688.1;gbkey=CDS;locus_tag=NGR_b02220;product=putative sulfatase;protein_id=ACP21688.1;transl_table=11
CP000874.1	Genbank	CDS	220070	220867	+	NGR_b02230	8.61999	-0.327591	0.0961141	0.000653551	0.00196709	0.796866	NGR_b02230	Inositol-1-monophosphatase	ID=cds-ACP21689.1;Parent=gene-NGR_b02230;Dbxref=NCBI_GP:ACP21689.1;Name=ACP21689.1;Note=IMPase%3B Inositol-1-phosphatase%3B I-1-Pase;gbkey=CDS;locus_tag=NGR_b02230;product=Inositol-1-monophosphatase;protein_id=ACP21689.1;transl_table=11
CP000874.1	Genbank	CDS	220899	221174	+	NGR_b02240	7.84934	-0.535403	0.121088	9.8e-06	4.03e-05	0.689966	NGR_b02240	conserved hypothetical protein	ID=cds-ACP21690.1;Parent=gene-NGR_b02240;Dbxref=NCBI_GP:ACP21690.1;Name=ACP21690.1;gbkey=CDS;locus_tag=NGR_b02240;product=conserved hypothetical protein;protein_id=ACP21690.1;transl_table=11
CP000874.1	Genbank	CDS	221298	221495	+	NGR_b02250	7.49769	-0.633359	0.129973	1.1e-06	5.14e-06	0.644673	NGR_b02250	hypothetical protein	ID=cds-ACP21691.1;Parent=gene-NGR_b02250;Dbxref=NCBI_GP:ACP21691.1;Name=ACP21691.1;gbkey=CDS;locus_tag=NGR_b02250;product=hypothetical protein;protein_id=ACP21691.1;transl_table=11
CP000874.1	Genbank	CDS	222054	222845	+	NGR_b02260	8.00867	-0.00453782	0.0980862	0.9631	0.977739	0.99686	NGR_b02260	putative transcriptional regulator protein%2C LuxR family	ID=cds-ACP21692.1;Parent=gene-NGR_b02260;Dbxref=NCBI_GP:ACP21692.1;Name=ACP21692.1;gbkey=CDS;locus_tag=NGR_b02260;product=putative transcriptional regulator protein%2C LuxR family;protein_id=ACP21692.1;transl_table=11
CP000874.1	Genbank	CDS	223044	223349	-	NGR_b02270	10.3836	-0.259293	0.0610559	2.17e-05	8.53e-05	0.835497	NGR_b02270	conserved hypothetical protein	ID=cds-ACP21693.1;Parent=gene-NGR_b02270;Dbxref=NCBI_GP:ACP21693.1;Name=ACP21693.1;gbkey=CDS;locus_tag=NGR_b02270;product=conserved hypothetical protein;protein_id=ACP21693.1;transl_table=11
CP000874.1	Genbank	CDS	223445	224449	-	NGR_b02280	9.90713	-0.272632	0.0619929	1.09e-05	4.47e-05	0.827808	NGR_b02280	putative ABC transporter substrate-binding protein	ID=cds-ACP21694.1;Parent=gene-NGR_b02280;Dbxref=NCBI_GP:ACP21694.1;Name=ACP21694.1;gbkey=CDS;locus_tag=NGR_b02280;product=putative ABC transporter substrate-binding protein;protein_id=ACP21694.1;transl_table=11
CP000874.1	Genbank	CDS	224581	225072	-	NGR_b02290	6.67068	-0.411323	0.153662	0.00743287	0.0177568	0.751934	NGR_b02290	hypothetical protein	ID=cds-ACP21695.1;Parent=gene-NGR_b02290;Dbxref=NCBI_GP:ACP21695.1;Name=ACP21695.1;gbkey=CDS;locus_tag=NGR_b02290;product=hypothetical protein;protein_id=ACP21695.1;transl_table=11
CP000874.1	Genbank	CDS	225081	225353	+	NGR_b02300	5.43736	0.237416	0.232158	0.306473	0.421925	1.17888	NGR_b02300	conserved hypothetical protein	ID=cds-ACP21696.1;Parent=gene-NGR_b02300;Dbxref=NCBI_GP:ACP21696.1;Name=ACP21696.1;gbkey=CDS;locus_tag=NGR_b02300;product=conserved hypothetical protein;protein_id=ACP21696.1;transl_table=11
CP000874.1	Genbank	CDS	225526	226155	-	NGR_b02310	6.2031	-0.148699	0.180282	0.409479	0.52988	0.902064	NGR_b02310	conserved hypothetical protein	ID=cds-ACP21697.1;Parent=gene-NGR_b02310;Dbxref=NCBI_GP:ACP21697.1;Name=ACP21697.1;gbkey=CDS;locus_tag=NGR_b02310;product=conserved hypothetical protein;protein_id=ACP21697.1;transl_table=11
CP000874.1	Genbank	CDS	226299	226979	+	NGR_b02320	7.01887	-0.151807	0.134657	0.259588	0.372003	0.900122	NGR_b02320	conserved hypothetical protein	ID=cds-ACP21698.1;Parent=gene-NGR_b02320;Dbxref=NCBI_GP:ACP21698.1;Name=ACP21698.1;gbkey=CDS;locus_tag=NGR_b02320;product=conserved hypothetical protein;protein_id=ACP21698.1;transl_table=11
CP000874.1	Genbank	CDS	227176	228117	-	NGR_b02330	9.56639	0.391665	0.0646156	1.35e-09	8.77e-09	1.31191	NGR_b02330	ribose ABC transporter%2C permease protein	ID=cds-ACP21699.1;Parent=gene-NGR_b02330;Dbxref=NCBI_GP:ACP21699.1;Name=ACP21699.1;gbkey=CDS;locus_tag=NGR_b02330;product=ribose ABC transporter%2C permease protein;protein_id=ACP21699.1;transl_table=11
CP000874.1	Genbank	CDS	228119	229168	-	NGR_b02340	9.57202	0.204948	0.0671126	0.00225967	0.00613528	1.15264	NGR_b02340	ribose ABC transporter%2C permease protein	ID=cds-ACP21700.1;Parent=gene-NGR_b02340;Dbxref=NCBI_GP:ACP21700.1;Name=ACP21700.1;gbkey=CDS;locus_tag=NGR_b02340;product=ribose ABC transporter%2C permease protein;protein_id=ACP21700.1;transl_table=11
CP000874.1	Genbank	CDS	229158	230687	-	NGR_b02350	11.605	0.0699641	0.0521278	0.179543	0.276546	1.04969	NGR_b02350	putative ATP-binding component of ABC transporter	ID=cds-ACP21701.1;Parent=gene-NGR_b02350;Dbxref=NCBI_GP:ACP21701.1;Name=ACP21701.1;gbkey=CDS;locus_tag=NGR_b02350;product=putative ATP-binding component of ABC transporter;protein_id=ACP21701.1;transl_table=11
CP000874.1	Genbank	CDS	230820	231845	-	NGR_b02360	13.3068	0.0812691	0.0495822	0.101197	0.172947	1.05795	NGR_b02360	putative lipoprotein periplasmic protein	ID=cds-ACP21702.1;Parent=gene-NGR_b02360;Dbxref=NCBI_GP:ACP21702.1;Name=ACP21702.1;gbkey=CDS;locus_tag=NGR_b02360;product=putative lipoprotein periplasmic protein;protein_id=ACP21702.1;transl_table=11
CP000874.1	Genbank	CDS	231937	232230	+	NGR_b02370	7.60435	0.161314	0.116162	0.164922	0.257973	1.11831	NGR_b02370	putative flavohemoglobin like protein	ID=cds-ACP21703.1;Parent=gene-NGR_b02370;Dbxref=NCBI_GP:ACP21703.1;Name=ACP21703.1;gbkey=CDS;locus_tag=NGR_b02370;product=putative flavohemoglobin like protein;protein_id=ACP21703.1;transl_table=11
CP000874.1	Genbank	CDS	232413	233219	-	NGR_b02380	12.0418	0.373249	0.0427211	2.4e-18	2.74e-17	1.29527	NGR_b02380	conserved hypothetical protein	ID=cds-ACP21704.1;Parent=gene-NGR_b02380;Dbxref=NCBI_GP:ACP21704.1;Name=ACP21704.1;gbkey=CDS;locus_tag=NGR_b02380;product=conserved hypothetical protein;protein_id=ACP21704.1;transl_table=11
CP000874.1	Genbank	CDS	233680	235437	+	NGR_b02390	6.3968	-0.0600889	0.168409	0.721238	0.80383	0.959205	NGR_b02390	putative cytochrome biogenesis protein	ID=cds-ACP21705.1;Parent=gene-NGR_b02390;Dbxref=NCBI_GP:ACP21705.1;Name=ACP21705.1;gbkey=CDS;locus_tag=NGR_b02390;product=putative cytochrome biogenesis protein;protein_id=ACP21705.1;transl_table=11
CP000874.1	Genbank	CDS	235778	236581	+	NGR_b02400	7.16079	-0.214039	0.128104	0.0947575	0.163866	0.86212	NGR_b02400	probable short-chain dehydrogenase	ID=cds-ACP21706.1;Parent=gene-NGR_b02400;Dbxref=NCBI_GP:ACP21706.1;Name=ACP21706.1;gbkey=CDS;locus_tag=NGR_b02400;product=probable short-chain dehydrogenase;protein_id=ACP21706.1;transl_table=11
CP000874.1	Genbank	CDS	236639	238228	+	NGR_b02410	7.32655	-0.0700194	0.133968	0.601212	0.704828	0.952625	NGR_b02410	drug resistance transporter%2C EmrB/QacA subfamily	ID=cds-ACP21707.1;Parent=gene-NGR_b02410;Dbxref=NCBI_GP:ACP21707.1;Name=ACP21707.1;gbkey=CDS;locus_tag=NGR_b02410;product=drug resistance transporter%2C EmrB/QacA subfamily;protein_id=ACP21707.1;transl_table=11
CP000874.1	Genbank	CDS	238251	239336	+	NGR_b02420	8.45793	-0.0786774	0.0888847	0.376069	0.497436	0.946925	NGR_b02420	putative AraC family transcriptional regulator	ID=cds-ACP21708.1;Parent=gene-NGR_b02420;Dbxref=NCBI_GP:ACP21708.1;Name=ACP21708.1;gbkey=CDS;locus_tag=NGR_b02420;product=putative AraC family transcriptional regulator;protein_id=ACP21708.1;transl_table=11
CP000874.1	Genbank	CDS	239481	240527	+	NGR_b02430	6.56434	-0.0847414	0.155046	0.584684	0.691722	0.942954	NGR_b02430	putative epoxide hydrolase protein	ID=cds-ACP21709.1;Parent=gene-NGR_b02430;Dbxref=NCBI_GP:ACP21709.1;Name=ACP21709.1;gbkey=CDS;locus_tag=NGR_b02430;product=putative epoxide hydrolase protein;protein_id=ACP21709.1;transl_table=11
CP000874.1	Genbank	CDS	240937	241353	+	NGR_b02440	8.77515	-0.209402	0.0818565	0.0105228	0.0242223	0.864896	NGR_b02440	putative OsmC-like protein	ID=cds-ACP21710.1;Parent=gene-NGR_b02440;Dbxref=NCBI_GP:ACP21710.1;Name=ACP21710.1;gbkey=CDS;locus_tag=NGR_b02440;product=putative OsmC-like protein;protein_id=ACP21710.1;transl_table=11
CP000874.1	Genbank	CDS	241492	242157	+	NGR_b02450	8.7837	-0.140371	0.0818186	0.0862285	0.151382	0.907286	NGR_b02450	putative glyoxalase protein	ID=cds-ACP21711.1;Parent=gene-NGR_b02450;Dbxref=NCBI_GP:ACP21711.1;Name=ACP21711.1;gbkey=CDS;locus_tag=NGR_b02450;product=putative glyoxalase protein;protein_id=ACP21711.1;transl_table=11
CP000874.1	Genbank	CDS	242188	243396	+	NGR_b02460	8.81175	-0.0553827	0.0789856	0.483194	0.60066	0.962339	NGR_b02460	putative oxidoreductase%2C FAD/FMN-binding protein	ID=cds-ACP21712.1;Parent=gene-NGR_b02460;Dbxref=NCBI_GP:ACP21712.1;Name=ACP21712.1;gbkey=CDS;locus_tag=NGR_b02460;product=putative oxidoreductase%2C FAD/FMN-binding protein;protein_id=ACP21712.1;transl_table=11
CP000874.1	Genbank	CDS	243584	244906	-	NGR_b02470	8.40432	-0.119435	0.0947089	0.207282	0.31073	0.920548	envZ	osmolarity sensor protein EnvZ	ID=cds-ACP21713.1;Parent=gene-NGR_b02470;Dbxref=NCBI_GP:ACP21713.1;Name=ACP21713.1;gbkey=CDS;gene=envZ;locus_tag=NGR_b02470;product=osmolarity sensor protein EnvZ;protein_id=ACP21713.1;transl_table=11
CP000874.1	Genbank	CDS	244906	245643	-	NGR_b02480	8.70338	-0.158394	0.0841507	0.0597992	0.110446	0.896022	NGR_b02480	probable two-component response regulator protein	ID=cds-ACP21714.1;Parent=gene-NGR_b02480;Dbxref=NCBI_GP:ACP21714.1;Name=ACP21714.1;gbkey=CDS;locus_tag=NGR_b02480;product=probable two-component response regulator protein;protein_id=ACP21714.1;transl_table=11
CP000874.1	Genbank	CDS	245837	246238	-	NGR_b02490	6.67982	-0.314711	0.148405	0.0339533	0.068427	0.804012	NGR_b02490	conserved hypothetical protein	ID=cds-ACP21715.1;Parent=gene-NGR_b02490;Dbxref=NCBI_GP:ACP21715.1;Name=ACP21715.1;gbkey=CDS;locus_tag=NGR_b02490;product=conserved hypothetical protein;protein_id=ACP21715.1;transl_table=11
CP000874.1	Genbank	CDS	247050	248084	+	NGR_b02510	10.6777	1.11429	0.0576044	2.29e-83	1.46e-81	2.16489	NGR_b02510	Fe III ABC transporter%2C periplasmic-binding protein	ID=cds-ACP21716.1;Parent=gene-NGR_b02510;Dbxref=NCBI_GP:ACP21716.1;Name=ACP21716.1;gbkey=CDS;locus_tag=NGR_b02510;product=Fe III ABC transporter%2C periplasmic-binding protein;protein_id=ACP21716.1;transl_table=11
CP000874.1	Genbank	CDS	247817	249109	+	NGR_b02520	10.07	1.14976	0.0734141	2.78e-55	9.96e-54	2.21877	NGR_b02520	putative permease component of ABC transporter	ID=cds-ACP21717.1;Parent=gene-NGR_b02520;Dbxref=NCBI_GP:ACP21717.1;Name=ACP21717.1;gbkey=CDS;locus_tag=NGR_b02520;product=putative permease component of ABC transporter;protein_id=ACP21717.1;transl_table=11
CP000874.1	Genbank	CDS	249106	249909	+	NGR_b02530	7.14508	1.27532	0.155781	2.69e-16	2.76e-15	2.42053	NGR_b02530	putative ABC transporter component	ID=cds-ACP21718.1;Parent=gene-NGR_b02530;Dbxref=NCBI_GP:ACP21718.1;Name=ACP21718.1;gbkey=CDS;locus_tag=NGR_b02530;product=putative ABC transporter component;protein_id=ACP21718.1;transl_table=11
CP000874.1	Genbank	CDS	249906	250361	+	NGR_b02540	6.78477	0.896251	0.175922	3.49e-07	1.74e-06	1.86122	NGR_b02540	pseudoazurin precursor	ID=cds-ACP21719.1;Parent=gene-NGR_b02540;Dbxref=NCBI_GP:ACP21719.1;Name=ACP21719.1;gbkey=CDS;locus_tag=NGR_b02540;product=pseudoazurin precursor;protein_id=ACP21719.1;transl_table=11
CP000874.1	Genbank	CDS	250682	250873	+	NGR_b02550	8.31133	-0.345694	0.0968816	0.000359431	0.00113298	0.78693	NGR_b02550	conserved hypothetical protein	ID=cds-ACP21720.1;Parent=gene-NGR_b02550;Dbxref=NCBI_GP:ACP21720.1;Name=ACP21720.1;gbkey=CDS;locus_tag=NGR_b02550;product=conserved hypothetical protein;protein_id=ACP21720.1;transl_table=11
CP000874.1	Genbank	CDS	251217	252242	+	NGR_b02560	10.6796	1.09945	0.0587694	4.27e-78	2.46e-76	2.14273	NGR_b02560	ribose ABC transporter%2C ribose-binding protein	ID=cds-ACP21721.1;Parent=gene-NGR_b02560;Dbxref=NCBI_GP:ACP21721.1;Name=ACP21721.1;gbkey=CDS;locus_tag=NGR_b02560;product=ribose ABC transporter%2C ribose-binding protein;protein_id=ACP21721.1;transl_table=11
CP000874.1	Genbank	CDS	252315	253820	+	NGR_b02570	9.79069	1.07438	0.0829154	2.13e-38	5.46e-37	2.10582	rbsA1	ribose/galactose/methyl galactoside import ATP-bindingprotein 3	ID=cds-ACP21722.1;Parent=gene-NGR_b02570;Dbxref=NCBI_GP:ACP21722.1;Name=ACP21722.1;gbkey=CDS;gene=rbsA1;locus_tag=NGR_b02570;product=ribose/galactose/methyl galactoside import ATP-bindingprotein 3;protein_id=ACP21722.1;transl_table=11
CP000874.1	Genbank	CDS	253820	254812	+	NGR_b02580	6.6721	0.728757	0.179941	5.12e-05	0.000190005	1.65721	NGR_b02580	ribose ABC transporter permease protein	ID=cds-ACP21723.1;Parent=gene-NGR_b02580;Dbxref=NCBI_GP:ACP21723.1;Name=ACP21723.1;gbkey=CDS;locus_tag=NGR_b02580;product=ribose ABC transporter permease protein;protein_id=ACP21723.1;transl_table=11
CP000874.1	Genbank	CDS	254809	255765	+	NGR_b02590	7.12336	0.559151	0.155182	0.000314336	0.00100609	1.4734	NGR_b02590	ribose ABC transporter permease protein	ID=cds-ACP21724.1;Parent=gene-NGR_b02590;Dbxref=NCBI_GP:ACP21724.1;Name=ACP21724.1;gbkey=CDS;locus_tag=NGR_b02590;product=ribose ABC transporter permease protein;protein_id=ACP21724.1;transl_table=11
CP000874.1	Genbank	CDS	255321	256781	+	NGR_b02600	7.41444	0.694211	0.14327	1.26e-06	5.85e-06	1.618	NGR_b02600	transcriptional repressor%2C LacI family	ID=cds-ACP21725.1;Parent=gene-NGR_b02600;Dbxref=NCBI_GP:ACP21725.1;Name=ACP21725.1;gbkey=CDS;locus_tag=NGR_b02600;product=transcriptional repressor%2C LacI family;protein_id=ACP21725.1;transl_table=11
CP000874.1	Genbank	CDS	256800	258044	+	NGR_b02610	8.93385	0.342822	0.0864257	7.29e-05	0.000263967	1.26823	NGR_b02610	putative dehydrogenase	ID=cds-ACP21726.1;Parent=gene-NGR_b02610;Dbxref=NCBI_GP:ACP21726.1;Name=ACP21726.1;gbkey=CDS;locus_tag=NGR_b02610;product=putative dehydrogenase;protein_id=ACP21726.1;transl_table=11
CP000874.1	Genbank	CDS	258165	259091	+	NGR_b02620	11.5605	0.156929	0.0482685	0.00114933	0.00332814	1.11491	NGR_b02620	putative N-acetyltransferase	ID=cds-ACP21727.1;Parent=gene-NGR_b02620;Dbxref=NCBI_GP:ACP21727.1;Name=ACP21727.1;gbkey=CDS;locus_tag=NGR_b02620;product=putative N-acetyltransferase;protein_id=ACP21727.1;transl_table=11
CP000874.1	Genbank	CDS	259218	260000	+	NGR_b02630	11.0949	0.128556	0.0548404	0.0190686	0.0410626	1.0932	NGR_b02630	3-hydroxyacyl-CoA dehydrogenase type-2	ID=cds-ACP21728.1;Parent=gene-NGR_b02630;Dbxref=NCBI_GP:ACP21728.1;Name=ACP21728.1;Note=3-hydroxyacyl-CoA dehydrogenase type II%3B Type II HADH%3B 3-hydroxy-2-methylbutyryl-CoA dehydrogenase%3B Scully protein;gbkey=CDS;locus_tag=NGR_b02630;product=3-hydroxyacyl-CoA dehydrogenase type-2;protein_id=ACP21728.1;transl_table=11
CP000874.1	Genbank	CDS	260011	260436	-	NGR_b02640	9.8132	0.0337664	0.06008	0.5741	0.683089	1.02368	NGR_b02640	putative plasmid stability protein y4JK	ID=cds-ACP21729.1;Parent=gene-NGR_b02640;Dbxref=NCBI_GP:ACP21729.1;Name=ACP21729.1;gbkey=CDS;locus_tag=NGR_b02640;product=putative plasmid stability protein y4JK;protein_id=ACP21729.1;transl_table=11
CP000874.1	Genbank	CDS	260433	260681	-	NGR_b02650	9.67359	0.0115832	0.062297	0.852496	0.898664	1.00806	NGR_b02650	conserved hypothetical protein	ID=cds-ACP21730.1;Parent=gene-NGR_b02650;Dbxref=NCBI_GP:ACP21730.1;Name=ACP21730.1;gbkey=CDS;locus_tag=NGR_b02650;product=conserved hypothetical protein;protein_id=ACP21730.1;transl_table=11
CP000874.1	Genbank	CDS	260711	261838	-	NGR_b02660	9.81134	0.0304645	0.0596513	0.609554	0.712254	1.02134	NGR_b02660	Lactose transport ATP-binding protein lacK	ID=cds-ACP21731.1;Parent=gene-NGR_b02660;Dbxref=NCBI_GP:ACP21731.1;Name=ACP21731.1;gbkey=CDS;locus_tag=NGR_b02660;product=Lactose transport ATP-binding protein lacK;protein_id=ACP21731.1;transl_table=11
CP000874.1	Genbank	CDS	261835	264099	-	NGR_b02670	9.01619	0.174735	0.0871396	0.0449385	0.0866882	1.12876	lacZ	beta-galactosidase	ID=cds-ACP21732.1;Parent=gene-NGR_b02670;Dbxref=NCBI_GP:ACP21732.1;Name=ACP21732.1;Note=Lactase;gbkey=CDS;gene=lacZ;locus_tag=NGR_b02670;product=beta-galactosidase;protein_id=ACP21732.1;transl_table=11
CP000874.1	Genbank	CDS	264108	264929	-	NGR_b02680	6.89059	0.484273	0.14735	0.00101424	0.0029636	1.39888	lacG	Lactose transport system permease protein LacG	ID=cds-ACP21733.1;Parent=gene-NGR_b02680;Dbxref=NCBI_GP:ACP21733.1;Name=ACP21733.1;gbkey=CDS;gene=lacG;locus_tag=NGR_b02680;product=Lactose transport system permease protein LacG;protein_id=ACP21733.1;transl_table=11
CP000874.1	Genbank	CDS	264926	265825	-	NGR_b02690	6.89961	0.354934	0.142636	0.0128321	0.0288981	1.27893	lacF	Lactose transport system permease protein LacF	ID=cds-ACP21734.1;Parent=gene-NGR_b02690;Dbxref=NCBI_GP:ACP21734.1;Name=ACP21734.1;gbkey=CDS;gene=lacF;locus_tag=NGR_b02690;product=Lactose transport system permease protein LacF;protein_id=ACP21734.1;transl_table=11
CP000874.1	Genbank	CDS	265944	267218	-	NGR_b02700	7.49835	0.392864	0.126303	0.00186778	0.00518042	1.313	lacE	Lactose-binding protein precursor	ID=cds-ACP21735.1;Parent=gene-NGR_b02700;Dbxref=NCBI_GP:ACP21735.1;Name=ACP21735.1;Note=LBP;gbkey=CDS;gene=lacE;locus_tag=NGR_b02700;product=Lactose-binding protein precursor;protein_id=ACP21735.1;transl_table=11
CP000874.1	Genbank	CDS	267344	267781	-	NGR_b02710	7.52388	0.000629415	0.119542	0.995799	0.997657	1.00044	NGR_b02710	conserved hypothetical protein	ID=cds-ACP21736.1;Parent=gene-NGR_b02710;Dbxref=NCBI_GP:ACP21736.1;Name=ACP21736.1;gbkey=CDS;locus_tag=NGR_b02710;product=conserved hypothetical protein;protein_id=ACP21736.1;transl_table=11
CP000874.1	Genbank	CDS	267781	268026	-	NGR_b02720	7.90009	0.00280357	0.104527	0.978602	0.987801	1.00195	NGR_b02720	conserved hypothetical protein	ID=cds-ACP21737.1;Parent=gene-NGR_b02720;Dbxref=NCBI_GP:ACP21737.1;Name=ACP21737.1;gbkey=CDS;locus_tag=NGR_b02720;product=conserved hypothetical protein;protein_id=ACP21737.1;transl_table=11
CP000874.1	Genbank	CDS	268152	269222	-	NGR_b02730	9.72211	-0.0189202	0.0612442	0.757374	0.832297	0.986971	NGR_b02730	transcriptional regulator%2C LacI family	ID=cds-ACP21738.1;Parent=gene-NGR_b02730;Dbxref=NCBI_GP:ACP21738.1;Name=ACP21738.1;gbkey=CDS;locus_tag=NGR_b02730;product=transcriptional regulator%2C LacI family;protein_id=ACP21738.1;transl_table=11
CP000874.1	Genbank	CDS	269292	270227	-	NGR_b02740	9.35124	-0.178187	0.0658494	0.00681018	0.016446	0.883813	NGR_b02740	putative AraC family transcriptional regulator	ID=cds-ACP21739.1;Parent=gene-NGR_b02740;Dbxref=NCBI_GP:ACP21739.1;Name=ACP21739.1;gbkey=CDS;locus_tag=NGR_b02740;product=putative AraC family transcriptional regulator;protein_id=ACP21739.1;transl_table=11
CP000874.1	Genbank	CDS	270426	271898	+	NGR_b02750	9.36578	-0.568304	0.0690908	1.94e-16	2.01e-15	0.674409	agaL1	alpha-galactosidase	ID=cds-ACP21740.1;Parent=gene-NGR_b02750;Dbxref=NCBI_GP:ACP21740.1;Name=ACP21740.1;Note=Melibiase;gbkey=CDS;gene=agaL1;locus_tag=NGR_b02750;product=alpha-galactosidase;protein_id=ACP21740.1;transl_table=11
CP000874.1	Genbank	CDS	272230	274311	+	NGR_b02760	8.52729	-0.345412	0.0860088	5.92e-05	0.00021706	0.787083	NGR_b02760	periplasmic alpha-galactoside-binding protein precursor	ID=cds-ACP21741.1;Parent=gene-NGR_b02760;Dbxref=NCBI_GP:ACP21741.1;Name=ACP21741.1;gbkey=CDS;locus_tag=NGR_b02760;product=periplasmic alpha-galactoside-binding protein precursor;protein_id=ACP21741.1;transl_table=11
CP000874.1	Genbank	CDS	274421	275434	+	NGR_b02770	7.50879	-0.401266	0.116716	0.000586087	0.00177785	0.757194	NGR_b02770	probable peptide ABC transporter permease protein y4tP	ID=cds-ACP21742.1;Parent=gene-NGR_b02770;Dbxref=NCBI_GP:ACP21742.1;Name=ACP21742.1;gbkey=CDS;locus_tag=NGR_b02770;product=probable peptide ABC transporter permease protein y4tP;protein_id=ACP21742.1;transl_table=11
CP000874.1	Genbank	CDS	275431	276558	+	NGR_b02780	7.10277	-0.354975	0.132944	0.00758287	0.0180749	0.781883	NGR_b02780	putative permease component of ABC transporter	ID=cds-ACP21743.1;Parent=gene-NGR_b02780;Dbxref=NCBI_GP:ACP21743.1;Name=ACP21743.1;gbkey=CDS;locus_tag=NGR_b02780;product=putative permease component of ABC transporter;protein_id=ACP21743.1;transl_table=11
CP000874.1	Genbank	CDS	276570	278240	+	NGR_b02790	7.41411	-0.361619	0.123899	0.00351553	0.00911124	0.778291	NGR_b02790	putative ATP-binding component of ABC transporter	ID=cds-ACP21744.1;Parent=gene-NGR_b02790;Dbxref=NCBI_GP:ACP21744.1;Name=ACP21744.1;gbkey=CDS;locus_tag=NGR_b02790;product=putative ATP-binding component of ABC transporter;protein_id=ACP21744.1;transl_table=11
CP000874.1	Genbank	CDS	278264	279637	+	NGR_b02800	7.51639	-0.422206	0.118002	0.000346297	0.00109641	0.746283	agaL2	alpha-galactosidase	ID=cds-ACP21745.1;Parent=gene-NGR_b02800;Dbxref=NCBI_GP:ACP21745.1;Name=ACP21745.1;gbkey=CDS;gene=agaL2;locus_tag=NGR_b02800;product=alpha-galactosidase;protein_id=ACP21745.1;transl_table=11
CP000874.1	Genbank	CDS	279808	279996	-	NGR_b02810	5.19963	0.337137	0.318896	0.29042	0.404729	1.26325	NGR_b02810	hypothetical protein	ID=cds-ACP21746.1;Parent=gene-NGR_b02810;Dbxref=NCBI_GP:ACP21746.1;Name=ACP21746.1;gbkey=CDS;locus_tag=NGR_b02810;product=hypothetical protein;protein_id=ACP21746.1;transl_table=11
CP000874.1	Genbank	CDS	280450	280635	+	NGR_b02820	7.69932	-0.237117	0.115756	0.0405186	0.0795677	0.848439	NGR_b02820	conserved hypothetical protein	ID=cds-ACP21747.1;Parent=gene-NGR_b02820;Dbxref=NCBI_GP:ACP21747.1;Name=ACP21747.1;gbkey=CDS;locus_tag=NGR_b02820;product=conserved hypothetical protein;protein_id=ACP21747.1;transl_table=11
CP000874.1	Genbank	CDS	280895	281620	-	NGR_b02830	5.4054	0.460119	0.238621	0.0538248	0.100929	1.37566	NGR_b02830	hypothetical protein	ID=cds-ACP21748.1;Parent=gene-NGR_b02830;Dbxref=NCBI_GP:ACP21748.1;Name=ACP21748.1;gbkey=CDS;locus_tag=NGR_b02830;product=hypothetical protein;protein_id=ACP21748.1;transl_table=11
CP000874.1	Genbank	CDS	281759	283105	-	NGR_b02840	7.69966	0.0851739	0.125198	0.496305	0.612223	1.06082	NGR_b02840	putative dicarboxylate carrier protein	ID=cds-ACP21749.1;Parent=gene-NGR_b02840;Dbxref=NCBI_GP:ACP21749.1;Name=ACP21749.1;gbkey=CDS;locus_tag=NGR_b02840;product=putative dicarboxylate carrier protein;protein_id=ACP21749.1;transl_table=11
CP000874.1	Genbank	CDS	283203	284717	-	NGR_b02850	9.34943	0.140941	0.0680477	0.0383388	0.0758885	1.10262	NGR_b02850	putative Malonyl CoA synthetase	ID=cds-ACP21750.1;Parent=gene-NGR_b02850;Dbxref=NCBI_GP:ACP21750.1;Name=ACP21750.1;gbkey=CDS;locus_tag=NGR_b02850;product=putative Malonyl CoA synthetase;protein_id=ACP21750.1;transl_table=11
CP000874.1	Genbank	CDS	284714	286135	-	NGR_b02860	9.57613	0.21106	0.0677354	0.00183357	0.00509211	1.15754	NGR_b02860	predicted MCD%2C Malonyl-CoA decarboxylase MCD	ID=cds-ACP21751.1;Parent=gene-NGR_b02860;Dbxref=NCBI_GP:ACP21751.1;Name=ACP21751.1;gbkey=CDS;locus_tag=NGR_b02860;product=predicted MCD%2C Malonyl-CoA decarboxylase MCD;protein_id=ACP21751.1;transl_table=11
CP000874.1	Genbank	CDS	286305	286955	+	NGR_b02870	9.08285	-0.0142198	0.0761243	0.85182	0.898332	0.990192	NGR_b02870	putative GntR%2C transcriptional regulator GntR	ID=cds-ACP21752.1;Parent=gene-NGR_b02870;Dbxref=NCBI_GP:ACP21752.1;Name=ACP21752.1;gbkey=CDS;locus_tag=NGR_b02870;product=putative GntR%2C transcriptional regulator GntR;protein_id=ACP21752.1;transl_table=11
CP000874.1	Genbank	CDS	287068	287370	+	NGR_b02880	9.49926	0.00681657	0.0688258	0.921106	0.948942	1.00474	NGR_b02880	conserved hypothetical protein	ID=cds-ACP21753.1;Parent=gene-NGR_b02880;Dbxref=NCBI_GP:ACP21753.1;Name=ACP21753.1;gbkey=CDS;locus_tag=NGR_b02880;product=conserved hypothetical protein;protein_id=ACP21753.1;transl_table=11
CP000874.1	Genbank	CDS	287367	287831	+	NGR_b02890	9.82439	-0.0798952	0.0649729	0.218821	0.324405	0.946126	NGR_b02890	putative plasmid stability protein	ID=cds-ACP21754.1;Parent=gene-NGR_b02890;Dbxref=NCBI_GP:ACP21754.1;Name=ACP21754.1;gbkey=CDS;locus_tag=NGR_b02890;product=putative plasmid stability protein;protein_id=ACP21754.1;transl_table=11
CP000874.1	Genbank	CDS	288022	288627	-	NGR_b02900	11.6168	-0.813455	0.044981	4.23e-73	2.18e-71	0.569018	NGR_b02900	predicted ThiE%2C Thiamine monophosphate synthase	ID=cds-ACP21755.1;Parent=gene-NGR_b02900;Dbxref=NCBI_GP:ACP21755.1;Name=ACP21755.1;gbkey=CDS;locus_tag=NGR_b02900;product=predicted ThiE%2C Thiamine monophosphate synthase;protein_id=ACP21755.1;transl_table=11
CP000874.1	Genbank	CDS	288624	289397	-	NGR_b02910	11.8856	-0.809582	0.045109	5.04e-72	2.5e-70	0.570547	thiG	Thiazole biosynthesis protein ThiG	ID=cds-ACP21756.1;Parent=gene-NGR_b02910;Dbxref=NCBI_GP:ACP21756.1;Name=ACP21756.1;gbkey=CDS;gene=thiG;locus_tag=NGR_b02910;product=Thiazole biosynthesis protein ThiG;protein_id=ACP21756.1;transl_table=11
CP000874.1	Genbank	CDS	289400	290776	-	NGR_b02920	12.3511	-0.79467	0.040605	2.75e-85	1.81e-83	0.576475	NGR_b02920	putative thiamine biosynthesis oxidoreductase ThiO	ID=cds-ACP21757.1;Parent=gene-NGR_b02920;Dbxref=NCBI_GP:ACP21757.1;Name=ACP21757.1;gbkey=CDS;locus_tag=NGR_b02920;product=putative thiamine biosynthesis oxidoreductase ThiO;protein_id=ACP21757.1;transl_table=11
CP000874.1	Genbank	CDS	290778	292610	-	NGR_b02930	13.4791	-0.610638	0.053887	9.13e-30	1.79e-28	0.654907	thiC	Thiamine biosynthesis protein ThiC	ID=cds-ACP21758.1;Parent=gene-NGR_b02930;Dbxref=NCBI_GP:ACP21758.1;Name=ACP21758.1;gbkey=CDS;gene=thiC;locus_tag=NGR_b02930;product=Thiamine biosynthesis protein ThiC;protein_id=ACP21758.1;transl_table=11
CP000874.1	Genbank	CDS	293042	293230	+	NGR_b02950	9.58501	-0.234712	0.0663873	0.000407005	0.00127236	0.849855	NGR_b02950	hypothetical protein	ID=cds-ACP21759.1;Parent=gene-NGR_b02950;Dbxref=NCBI_GP:ACP21759.1;Name=ACP21759.1;gbkey=CDS;locus_tag=NGR_b02950;product=hypothetical protein;protein_id=ACP21759.1;transl_table=11
CP000874.1	Genbank	CDS	293269	293877	+	NGR_b02960	10.0952	-0.231718	0.0595817	0.000100627	0.000353704	0.85162	NGR_b02960	probable methyltransferase	ID=cds-ACP21760.1;Parent=gene-NGR_b02960;Dbxref=NCBI_GP:ACP21760.1;Name=ACP21760.1;gbkey=CDS;locus_tag=NGR_b02960;product=probable methyltransferase;protein_id=ACP21760.1;transl_table=11
CP000874.1	Genbank	CDS	293951	295180	-	NGR_b02970	7.51724	0.267162	0.117291	0.02274	0.0481796	1.20344	NGR_b02970	MFS permease	ID=cds-ACP21761.1;Parent=gene-NGR_b02970;Dbxref=NCBI_GP:ACP21761.1;Name=ACP21761.1;gbkey=CDS;locus_tag=NGR_b02970;product=MFS permease;protein_id=ACP21761.1;transl_table=11
CP000874.1	Genbank	CDS	295225	295893	+	NGR_b02980	9.04982	0.601623	0.0805121	7.87e-14	6.95e-13	1.51742	NGR_b02980	putative ArsR family transcriptional regulator	ID=cds-ACP21762.1;Parent=gene-NGR_b02980;Dbxref=NCBI_GP:ACP21762.1;Name=ACP21762.1;gbkey=CDS;locus_tag=NGR_b02980;product=putative ArsR family transcriptional regulator;protein_id=ACP21762.1;transl_table=11
CP000874.1	Genbank	CDS	295896	297155	+	NGR_b02990	8.47278	0.529031	0.0902676	4.61e-09	2.83e-08	1.44296	NGR_b02990	putative major facilitator family transporter	ID=cds-ACP21763.1;Parent=gene-NGR_b02990;Dbxref=NCBI_GP:ACP21763.1;Name=ACP21763.1;gbkey=CDS;locus_tag=NGR_b02990;product=putative major facilitator family transporter;protein_id=ACP21763.1;transl_table=11
CP000874.1	Genbank	CDS	297452	298192	-	NGR_b03000	12.6042	0.553897	0.0561037	5.47e-23	7.77e-22	1.46805	NGR_b03000	putative short-chain type dehydrogenase/reductase y4eK	ID=cds-ACP21764.1;Parent=gene-NGR_b03000;Dbxref=NCBI_GP:ACP21764.1;Name=ACP21764.1;gbkey=CDS;locus_tag=NGR_b03000;product=putative short-chain type dehydrogenase/reductase y4eK;protein_id=ACP21764.1;transl_table=11
CP000874.1	Genbank	CDS	298185	298934	-	NGR_b03010	12.7723	0.556414	0.0525346	3.27e-26	5.54e-25	1.47061	NGR_b03010	putative short-chain type dehydrogenase/reductase y4eL	ID=cds-ACP21765.1;Parent=gene-NGR_b03010;Dbxref=NCBI_GP:ACP21765.1;Name=ACP21765.1;gbkey=CDS;locus_tag=NGR_b03010;product=putative short-chain type dehydrogenase/reductase y4eL;protein_id=ACP21765.1;transl_table=11
CP000874.1	Genbank	CDS	299025	302093	+	NGR_b03020	12.9753	0.487638	0.0362502	3e-41	8.22e-40	1.40215	NGR_b03020	putative FAD linked oxidase-like protein	ID=cds-ACP21766.1;Parent=gene-NGR_b03020;Dbxref=NCBI_GP:ACP21766.1;Name=ACP21766.1;gbkey=CDS;locus_tag=NGR_b03020;product=putative FAD linked oxidase-like protein;protein_id=ACP21766.1;transl_table=11
CP000874.1	Genbank	CDS	302090	302869	+	NGR_b03030	11.538	0.186691	0.0454186	3.95e-05	0.000149042	1.13815	NGR_b03030	putative GntR family transcriptional regulator	ID=cds-ACP21767.1;Parent=gene-NGR_b03030;Dbxref=NCBI_GP:ACP21767.1;Name=ACP21767.1;gbkey=CDS;locus_tag=NGR_b03030;product=putative GntR family transcriptional regulator;protein_id=ACP21767.1;transl_table=11
CP000874.1	Genbank	CDS	303220	304131	+	NGR_b03040	9.85176	-0.0281841	0.0660161	0.669432	0.762849	0.980654	NGR_b03040	putative nucleotidyltransferase protein	ID=cds-ACP21768.1;Parent=gene-NGR_b03040;Dbxref=NCBI_GP:ACP21768.1;Name=ACP21768.1;gbkey=CDS;locus_tag=NGR_b03040;product=putative nucleotidyltransferase protein;protein_id=ACP21768.1;transl_table=11
CP000874.1	Genbank	CDS	304254	305939	-	NGR_b03050	11.108	1.68479	0.054204	4.15e-212	8.11e-210	3.21495	NGR_b03050	putative acetolactate synthase II large subunit	ID=cds-ACP21769.1;Parent=gene-NGR_b03050;Dbxref=NCBI_GP:ACP21769.1;Name=ACP21769.1;gbkey=CDS;locus_tag=NGR_b03050;product=putative acetolactate synthase II large subunit;protein_id=ACP21769.1;transl_table=11
CP000874.1	Genbank	CDS	305969	307162	-	NGR_b03060	11.4636	1.69379	0.0465938	2.41e-289	1.2e-286	3.23506	NGR_b03060	putative FAD dependent oxidoreductase	ID=cds-ACP21770.1;Parent=gene-NGR_b03060;Dbxref=NCBI_GP:ACP21770.1;Name=ACP21770.1;gbkey=CDS;locus_tag=NGR_b03060;product=putative FAD dependent oxidoreductase;protein_id=ACP21770.1;transl_table=11
CP000874.1	Genbank	CDS	307172	307984	-	NGR_b03070	11.122	1.74382	0.0521477	3.61e-245	1.11e-242	3.3492	NGR_b03070	dTDP-glucose 4%2C6-dehydratase	ID=cds-ACP21771.1;Parent=gene-NGR_b03070;Dbxref=NCBI_GP:ACP21771.1;Name=ACP21771.1;gbkey=CDS;locus_tag=NGR_b03070;product=dTDP-glucose 4%2C6-dehydratase;protein_id=ACP21771.1;transl_table=11
CP000874.1	Genbank	CDS	307998	309200	-	NGR_b03080	11.6532	1.74871	0.0447725	0	0	3.36057	aatA1	Aspartate aminotransferase B	ID=cds-ACP21772.1;Parent=gene-NGR_b03080;Dbxref=NCBI_GP:ACP21772.1;Name=ACP21772.1;Note=Transaminase A%3B AspAT;gbkey=CDS;gene=aatA1;locus_tag=NGR_b03080;product=Aspartate aminotransferase B;protein_id=ACP21772.1;transl_table=11
CP000874.1	Genbank	CDS	309221	310873	-	NGR_b03090	12.6398	1.67182	0.0412204	0	0	3.18617	NGR_b03090	N-methylhydantoinase B	ID=cds-ACP21773.1;Parent=gene-NGR_b03090;Dbxref=NCBI_GP:ACP21773.1;Name=ACP21773.1;gbkey=CDS;locus_tag=NGR_b03090;product=N-methylhydantoinase B;protein_id=ACP21773.1;transl_table=11
CP000874.1	Genbank	CDS	310887	312968	-	NGR_b03100	13.4646	1.17535	0.0377577	9.83e-213	1.98e-210	2.25848	NGR_b03100	N-methylhydantoinase A	ID=cds-ACP21774.1;Parent=gene-NGR_b03100;Dbxref=NCBI_GP:ACP21774.1;Name=ACP21774.1;gbkey=CDS;locus_tag=NGR_b03100;product=N-methylhydantoinase A;protein_id=ACP21774.1;transl_table=11
CP000874.1	Genbank	CDS	313279	314262	-	NGR_b03110	7.37419	-0.23294	0.119128	0.050539	0.0957997	0.850899	NGR_b03110	putative exported ErfK/YbiS/YhnG family protein	ID=cds-ACP21775.1;Parent=gene-NGR_b03110;Dbxref=NCBI_GP:ACP21775.1;Name=ACP21775.1;gbkey=CDS;locus_tag=NGR_b03110;product=putative exported ErfK/YbiS/YhnG family protein;protein_id=ACP21775.1;transl_table=11
CP000874.1	Genbank	CDS	314374	315276	-	NGR_b03120	7.602	0.491184	0.11063	9e-06	3.72e-05	1.4056	NGR_b03120	putative amino acid ABC transporter%2C periplasmic substrate-binding protein	ID=cds-ACP21776.1;Parent=gene-NGR_b03120;Dbxref=NCBI_GP:ACP21776.1;Name=ACP21776.1;gbkey=CDS;locus_tag=NGR_b03120;product=putative amino acid ABC transporter%2C periplasmic substrate-binding protein;protein_id=ACP21776.1;transl_table=11
CP000874.1	Genbank	CDS	315280	315966	-	NGR_b03130	8.13996	0.536367	0.0897073	2.24e-09	1.43e-08	1.45032	NGR_b03130	cytochrome c550	ID=cds-ACP21777.1;Parent=gene-NGR_b03130;Dbxref=NCBI_GP:ACP21777.1;Name=ACP21777.1;gbkey=CDS;locus_tag=NGR_b03130;product=cytochrome c550;protein_id=ACP21777.1;transl_table=11
CP000874.1	Genbank	CDS	316125	317312	+	NGR_b03140	6.09259	0.529051	0.175313	0.00254661	0.00683659	1.44298	NGR_b03140	conserved hypothetical protein	ID=cds-ACP21778.1;Parent=gene-NGR_b03140;Dbxref=NCBI_GP:ACP21778.1;Name=ACP21778.1;gbkey=CDS;locus_tag=NGR_b03140;product=conserved hypothetical protein;protein_id=ACP21778.1;transl_table=11
CP000874.1	Genbank	CDS	317314	318276	+	NGR_b03150	5.90499	0.575247	0.190268	0.00249987	0.00671825	1.48993	NGR_b03150	conserved hypothetical protein	ID=cds-ACP21779.1;Parent=gene-NGR_b03150;Dbxref=NCBI_GP:ACP21779.1;Name=ACP21779.1;gbkey=CDS;locus_tag=NGR_b03150;product=conserved hypothetical protein;protein_id=ACP21779.1;transl_table=11
CP000874.1	Genbank	CDS	318304	318759	+	NGR_b03160	5.88622	0.377619	0.214903	0.0788901	0.140917	1.2992	NGR_b03160	conserved hypothetical protein	ID=cds-ACP21780.1;Parent=gene-NGR_b03160;Dbxref=NCBI_GP:ACP21780.1;Name=ACP21780.1;gbkey=CDS;locus_tag=NGR_b03160;product=conserved hypothetical protein;protein_id=ACP21780.1;transl_table=11
CP000874.1	Genbank	CDS	318770	319483	+	NGR_b03170	6.18145	0.328013	0.195299	0.0930461	0.161328	1.25528	NGR_b03170	putative ABC transporter nucleotide binding domain protein	ID=cds-ACP21781.1;Parent=gene-NGR_b03170;Dbxref=NCBI_GP:ACP21781.1;Name=ACP21781.1;Note=ATP-binding cassette%3B transporter nucleotide-binding domai;gbkey=CDS;locus_tag=NGR_b03170;product=putative ABC transporter nucleotide binding domain protein;protein_id=ACP21781.1;transl_table=11
CP000874.1	Genbank	CDS	319483	320376	+	NGR_b03180	6.17072	0.563462	0.184906	0.0023092	0.00625921	1.47781	NGR_b03180	ABC transporter%2C permease protein%2C putative	ID=cds-ACP21782.1;Parent=gene-NGR_b03180;Dbxref=NCBI_GP:ACP21782.1;Name=ACP21782.1;gbkey=CDS;locus_tag=NGR_b03180;product=ABC transporter%2C permease protein%2C putative;protein_id=ACP21782.1;transl_table=11
CP000874.1	Genbank	CDS	320466	320690	-	NGR_b03190	10.8079	0.268118	0.0490103	4.48e-08	2.47e-07	1.20424	NGR_b03190	hypothetical protein	ID=cds-ACP21783.1;Parent=gene-NGR_b03190;Dbxref=NCBI_GP:ACP21783.1;Name=ACP21783.1;gbkey=CDS;locus_tag=NGR_b03190;product=hypothetical protein;protein_id=ACP21783.1;transl_table=11
CP000874.1	Genbank	CDS	320859	321110	-	NGR_b03200	11.3849	0.128196	0.0435705	0.00325812	0.0085057	1.09293	NGR_b03200	conserved hypothetical protein	ID=cds-ACP21784.1;Parent=gene-NGR_b03200;Dbxref=NCBI_GP:ACP21784.1;Name=ACP21784.1;gbkey=CDS;locus_tag=NGR_b03200;product=conserved hypothetical protein;protein_id=ACP21784.1;transl_table=11
CP000874.1	Genbank	CDS	321261	321695	-	NGR_b03210	10.4018	0.0402468	0.0534126	0.451145	0.570282	1.02829	NGR_b03210	Pseudoazurin precursor	ID=cds-ACP21785.1;Parent=gene-NGR_b03210;Dbxref=NCBI_GP:ACP21785.1;Name=ACP21785.1;gbkey=CDS;locus_tag=NGR_b03210;product=Pseudoazurin precursor;protein_id=ACP21785.1;transl_table=11
CP000874.1	Genbank	CDS	321858	324062	-	NGR_b03220	9.41701	0.186085	0.0637642	0.00351913	0.00911692	1.13767	NGR_b03220	putative signal transduction histidine kinase	ID=cds-ACP21786.1;Parent=gene-NGR_b03220;Dbxref=NCBI_GP:ACP21786.1;Name=ACP21786.1;gbkey=CDS;locus_tag=NGR_b03220;product=putative signal transduction histidine kinase;protein_id=ACP21786.1;transl_table=11
CP000874.1	Genbank	CDS	324059	325240	-	NGR_b03230	10.0523	0.0309209	0.0580095	0.594012	0.698843	1.02166	NGR_b03230	putative exported protein	ID=cds-ACP21787.1;Parent=gene-NGR_b03230;Dbxref=NCBI_GP:ACP21787.1;Name=ACP21787.1;gbkey=CDS;locus_tag=NGR_b03230;product=putative exported protein;protein_id=ACP21787.1;transl_table=11
CP000874.1	Genbank	CDS	325314	326036	-	NGR_b03240	11.7311	0.0273918	0.0397675	0.49095	0.607722	1.01917	NGR_b03240	transcriptional regulator%2C LuxR family	ID=cds-ACP21788.1;Parent=gene-NGR_b03240;Dbxref=NCBI_GP:ACP21788.1;Name=ACP21788.1;gbkey=CDS;locus_tag=NGR_b03240;product=transcriptional regulator%2C LuxR family;protein_id=ACP21788.1;transl_table=11
CP000874.1	Genbank	CDS	326127	327893	-	NGR_b03250	13.1765	0.0520176	0.0350565	0.137856	0.223055	1.03671	NGR_b03250	alcohol dehydrogenase	ID=cds-ACP21789.1;Parent=gene-NGR_b03250;Dbxref=NCBI_GP:ACP21789.1;Name=ACP21789.1;Note=acceptor;gbkey=CDS;locus_tag=NGR_b03250;product=alcohol dehydrogenase;protein_id=ACP21789.1;transl_table=11
CP000874.1	Genbank	CDS	328113	328475	+	NGR_b03260	13.7827	0.0723286	0.100605	0.47218	0.590488	1.05141	NGR_b03260	coenzyme PQQ synthesis protein A	ID=cds-ACP21790.1;Parent=gene-NGR_b03260;Dbxref=NCBI_GP:ACP21790.1;Name=ACP21790.1;Note=putative pyrroloquinoline quinonesynthesis protein A;gbkey=CDS;locus_tag=NGR_b03260;product=coenzyme PQQ synthesis protein A;protein_id=ACP21790.1;transl_table=11
CP000874.1	Genbank	CDS	328521	329432	+	NGR_b03270	14.049	0.0266427	0.0703841	0.705035	0.791246	1.01864	NGR_b03270	coenzyme PQQ synthesis protein B	ID=cds-ACP21791.1;Parent=gene-NGR_b03270;Dbxref=NCBI_GP:ACP21791.1;Name=ACP21791.1;Note=Pyrroloquinoline quinonebiosynthesis protein B;gbkey=CDS;locus_tag=NGR_b03270;product=coenzyme PQQ synthesis protein B;protein_id=ACP21791.1;transl_table=11
CP000874.1	Genbank	CDS	329429	330196	+	NGR_b03280	11.6331	-0.126777	0.0488724	0.00948561	0.0220284	0.915875	NGR_b03280	pyrroloquinoline-quinone synthase	ID=cds-ACP21792.1;Parent=gene-NGR_b03280;Dbxref=NCBI_GP:ACP21792.1;Name=ACP21792.1;Note=Coenzyme PQQsynthesis protein C%3B Pyrroloquinoline quinone biosynthesis proteinC;gbkey=CDS;locus_tag=NGR_b03280;product=pyrroloquinoline-quinone synthase;protein_id=ACP21792.1;transl_table=11
CP000874.1	Genbank	CDS	330193	330486	+	NGR_b03290	10.7303	-0.241062	0.05314	5.72e-06	2.43e-05	0.846122	NGR_b03290	coenzyme PQQ synthesis protein D	ID=cds-ACP21793.1;Parent=gene-NGR_b03290;Dbxref=NCBI_GP:ACP21793.1;Name=ACP21793.1;Note=Pyrroloquinoline quinonebiosynthesis protein D;gbkey=CDS;locus_tag=NGR_b03290;product=coenzyme PQQ synthesis protein D;protein_id=ACP21793.1;transl_table=11
CP000874.1	Genbank	CDS	330483	331607	+	NGR_b03300	11.0945	-0.24996	0.0435438	9.44e-09	5.63e-08	0.84092	NGR_b03300	coenzyme PQQ synthesis protein E	ID=cds-ACP21794.1;Parent=gene-NGR_b03300;Dbxref=NCBI_GP:ACP21794.1;Name=ACP21794.1;Note=Pyrroloquinoline quinonebiosynthesis protein E;gbkey=CDS;locus_tag=NGR_b03300;product=coenzyme PQQ synthesis protein E;protein_id=ACP21794.1;transl_table=11
CP000874.1	Genbank	CDS	331872	332903	+	NGR_b03310	10.4166	0.0582021	0.0598428	0.330761	0.448935	1.04117	NGR_b03310	probable AraC family transcriptional regulatory protein	ID=cds-ACP21795.1;Parent=gene-NGR_b03310;Dbxref=NCBI_GP:ACP21795.1;Name=ACP21795.1;gbkey=CDS;locus_tag=NGR_b03310;product=probable AraC family transcriptional regulatory protein;protein_id=ACP21795.1;transl_table=11
CP000874.1	Genbank	CDS	333174	334151	+	NGR_b03320	10.691	-0.138491	0.0518994	0.00762035	0.0181575	0.908469	NGR_b03320	putative AraC family transcriptional regulatory protein	ID=cds-ACP21796.1;Parent=gene-NGR_b03320;Dbxref=NCBI_GP:ACP21796.1;Name=ACP21796.1;gbkey=CDS;locus_tag=NGR_b03320;product=putative AraC family transcriptional regulatory protein;protein_id=ACP21796.1;transl_table=11
CP000874.1	Genbank	CDS	334236	334742	+	NGR_b03330	8.93158	0.0743619	0.0766301	0.331847	0.450314	1.0529	NGR_b03330	conserved hypothetical protein	ID=cds-ACP21797.1;Parent=gene-NGR_b03330;Dbxref=NCBI_GP:ACP21797.1;Name=ACP21797.1;gbkey=CDS;locus_tag=NGR_b03330;product=conserved hypothetical protein;protein_id=ACP21797.1;transl_table=11
CP000874.1	Genbank	CDS	334952	335125	+	NGR_b03340	9.19923	0.071407	0.0745451	0.338111	0.457369	1.05074	NGR_b03340	hypothetical protein	ID=cds-ACP21798.1;Parent=gene-NGR_b03340;Dbxref=NCBI_GP:ACP21798.1;Name=ACP21798.1;gbkey=CDS;locus_tag=NGR_b03340;product=hypothetical protein;protein_id=ACP21798.1;transl_table=11
CP000874.1	Genbank	CDS	335100	336164	-	NGR_b03350	9.18662	-0.0933707	0.0789039	0.236672	0.345079	0.93733	NGR_b03350	probable adenylate class-3/4/guanylyl cyclase	ID=cds-ACP21799.1;Parent=gene-NGR_b03350;Dbxref=NCBI_GP:ACP21799.1;Name=ACP21799.1;gbkey=CDS;locus_tag=NGR_b03350;product=probable adenylate class-3/4/guanylyl cyclase;protein_id=ACP21799.1;transl_table=11
CP000874.1	Genbank	CDS	336402	336857	+	NGR_b03360	10.1778	-0.501288	0.0586748	1.3e-17	1.43e-16	0.706476	NGR_b03360	hypothetical protein	ID=cds-ACP21800.1;Parent=gene-NGR_b03360;Dbxref=NCBI_GP:ACP21800.1;Name=ACP21800.1;gbkey=CDS;locus_tag=NGR_b03360;product=hypothetical protein;protein_id=ACP21800.1;transl_table=11
CP000874.1	Genbank	CDS	337138	338229	-	NGR_b03370	9.6866	-0.371271	0.062159	2.33e-09	1.47e-08	0.773101	NGR_b03370	putative LpqC%2C Poly	ID=cds-ACP21801.1;Parent=gene-NGR_b03370;Dbxref=NCBI_GP:ACP21801.1;Name=ACP21801.1;Note=3-hydroxybutyrate%3B depolymerase Lpq;gbkey=CDS;locus_tag=NGR_b03370;product=putative LpqC%2C Poly;protein_id=ACP21801.1;transl_table=11
CP000874.1	Genbank	CDS	338610	338804	+	NGR_b03380	6.634	0.273884	0.151977	0.0715233	0.129191	1.20906	NGR_b03380	hypothetical protein	ID=cds-ACP21802.1;Parent=gene-NGR_b03380;Dbxref=NCBI_GP:ACP21802.1;Name=ACP21802.1;gbkey=CDS;locus_tag=NGR_b03380;product=hypothetical protein;protein_id=ACP21802.1;transl_table=11
CP000874.1	Genbank	CDS	339277	339747	+	NGR_b03390	9.93446	-0.362303	0.0655594	3.27e-08	1.84e-07	0.777922	NGR_b03390	hypothetical protein	ID=cds-ACP21803.1;Parent=gene-NGR_b03390;Dbxref=NCBI_GP:ACP21803.1;Name=ACP21803.1;gbkey=CDS;locus_tag=NGR_b03390;product=hypothetical protein;protein_id=ACP21803.1;transl_table=11
CP000874.1	Genbank	CDS	339737	340390	-	NGR_b03400	10.8618	-0.254625	0.0571926	8.5e-06	3.53e-05	0.838205	NGR_b03400	putative CitB%2C response regulator containing a CheY-like receiver domain and an HTH DNA-binding domain CitB	ID=cds-ACP21804.1;Parent=gene-NGR_b03400;Dbxref=NCBI_GP:ACP21804.1;Name=ACP21804.1;gbkey=CDS;locus_tag=NGR_b03400;product=putative CitB%2C response regulator containing a CheY-like receiver domain and an HTH DNA-binding domain CitB;protein_id=ACP21804.1;transl_table=11
CP000874.1	Genbank	CDS	340387	341877	-	NGR_b03410	11.1388	-0.151837	0.0523999	0.00375973	0.00967796	0.900104	NGR_b03410	sensor protein kinase	ID=cds-ACP21805.1;Parent=gene-NGR_b03410;Dbxref=NCBI_GP:ACP21805.1;Name=ACP21805.1;gbkey=CDS;locus_tag=NGR_b03410;product=sensor protein kinase;protein_id=ACP21805.1;transl_table=11
CP000874.1	Genbank	CDS	342058	343200	+	NGR_b03420	10.1279	1.89433	0.0600528	2.13e-218	4.44e-216	3.7175	NGR_b03420	hypothetical protein	ID=cds-ACP21806.1;Parent=gene-NGR_b03420;Dbxref=NCBI_GP:ACP21806.1;Name=ACP21806.1;gbkey=CDS;locus_tag=NGR_b03420;product=hypothetical protein;protein_id=ACP21806.1;transl_table=11
CP000874.1	Genbank	CDS	343269	344078	+	NGR_b03430	8.86988	1.11997	0.083521	5.33e-41	1.45e-39	2.17342	NGR_b03430	putative signal transduction protein	ID=cds-ACP21807.1;Parent=gene-NGR_b03430;Dbxref=NCBI_GP:ACP21807.1;Name=ACP21807.1;gbkey=CDS;locus_tag=NGR_b03430;product=putative signal transduction protein;protein_id=ACP21807.1;transl_table=11
CP000874.1	Genbank	CDS	344064	345191	-	NGR_b03440	10.2911	-0.00712146	0.0545554	0.896142	0.930515	0.995076	NGR_b03440	putative LysR family transcriptional regulator	ID=cds-ACP21808.1;Parent=gene-NGR_b03440;Dbxref=NCBI_GP:ACP21808.1;Name=ACP21808.1;gbkey=CDS;locus_tag=NGR_b03440;product=putative LysR family transcriptional regulator;protein_id=ACP21808.1;transl_table=11
CP000874.1	Genbank	CDS	345103	346560	+	NGR_b03450	6.8674	0.332264	0.160997	0.039038	0.0770123	1.25899	NGR_b03450	probable transmembrane efflux protein	ID=cds-ACP21809.1;Parent=gene-NGR_b03450;Dbxref=NCBI_GP:ACP21809.1;Name=ACP21809.1;gbkey=CDS;locus_tag=NGR_b03450;product=probable transmembrane efflux protein;protein_id=ACP21809.1;transl_table=11
CP000874.1	Genbank	CDS	346821	347729	-	NGR_b03460	5.01769	0.439884	0.306121	0.150729	0.239683	1.35649	NGR_b03460	predicted MHT1%2C Homocysteine/selenocysteine methylase	ID=cds-ACP21810.1;Parent=gene-NGR_b03460;Dbxref=NCBI_GP:ACP21810.1;Name=ACP21810.1;Note=S-methylmethionine-dependent%3B MHT;gbkey=CDS;locus_tag=NGR_b03460;product=predicted MHT1%2C Homocysteine/selenocysteine methylase;protein_id=ACP21810.1;transl_table=11
CP000874.1	Genbank	CDS	347844	349121	-	NGR_b03470	5.94959	0.39743	0.193218	0.0396956	0.0780942	1.31716	metB	cystathionine gamma-synthase	ID=cds-ACP21811.1;Parent=gene-NGR_b03470;Dbxref=NCBI_GP:ACP21811.1;Name=ACP21811.1;Note=CGS%3B O-succinylhomoserine (Thiol)-lyase;gbkey=CDS;gene=metB;locus_tag=NGR_b03470;product=cystathionine gamma-synthase;protein_id=ACP21811.1;transl_table=11
CP000874.1	Genbank	CDS	349263	349952	-	NGR_b03480	4.58519	0.418115	0.339143	0.217628	0.322861	1.33618	NGR_b03480	putative ArtM%2C ABC-type arginine/histidine transport system%2C permease component ArtM	ID=cds-ACP21812.1;Parent=gene-NGR_b03480;Dbxref=NCBI_GP:ACP21812.1;Name=ACP21812.1;gbkey=CDS;locus_tag=NGR_b03480;product=putative ArtM%2C ABC-type arginine/histidine transport system%2C permease component ArtM;protein_id=ACP21812.1;transl_table=11
CP000874.1	Genbank	CDS	349962	350684	-	NGR_b03490	5.70598	0.246848	0.208002	0.235323	0.343728	1.18661	NGR_b03490	putative ArtQ%2C ABC-type arginine transport system%2C permease component ArtQ	ID=cds-ACP21813.1;Parent=gene-NGR_b03490;Dbxref=NCBI_GP:ACP21813.1;Name=ACP21813.1;gbkey=CDS;locus_tag=NGR_b03490;product=putative ArtQ%2C ABC-type arginine transport system%2C permease component ArtQ;protein_id=ACP21813.1;transl_table=11
CP000874.1	Genbank	CDS	350761	351528	-	NGR_b03500	6.43649	0.307862	0.163506	0.0597169	0.110372	1.23787	NGR_b03500	putative bacterial extracellular solute-binding protein	ID=cds-ACP21814.1;Parent=gene-NGR_b03500;Dbxref=NCBI_GP:ACP21814.1;Name=ACP21814.1;gbkey=CDS;locus_tag=NGR_b03500;product=putative bacterial extracellular solute-binding protein;protein_id=ACP21814.1;transl_table=11
CP000874.1	Genbank	CDS	351568	352344	-	NGR_b03510	5.57655	0.961915	0.236825	4.87e-05	0.000181326	1.94789	NGR_b03510	predicted HisP%2C ABC-type histidine transport system%2C ATPase component HisP	ID=cds-ACP21815.1;Parent=gene-NGR_b03510;Dbxref=NCBI_GP:ACP21815.1;Name=ACP21815.1;gbkey=CDS;locus_tag=NGR_b03510;product=predicted HisP%2C ABC-type histidine transport system%2C ATPase component HisP;protein_id=ACP21815.1;transl_table=11
CP000874.1	Genbank	CDS	352955	353386	+	NGR_b03520	6.81548	0.552448	0.150781	0.000248392	0.000809913	1.46657	NGR_b03520	hypothetical protein	ID=cds-ACP21816.1;Parent=gene-NGR_b03520;Dbxref=NCBI_GP:ACP21816.1;Name=ACP21816.1;gbkey=CDS;locus_tag=NGR_b03520;product=hypothetical protein;protein_id=ACP21816.1;transl_table=11
CP000874.1	Genbank	CDS	353383	354756	+	NGR_b03530	7.7665	0.550456	0.111154	7.34e-07	3.51e-06	1.46455	NGR_b03530	putative LysA%2C diaminopimelate decarboxylase LysA	ID=cds-ACP21817.1;Parent=gene-NGR_b03530;Dbxref=NCBI_GP:ACP21817.1;Name=ACP21817.1;gbkey=CDS;locus_tag=NGR_b03530;product=putative LysA%2C diaminopimelate decarboxylase LysA;protein_id=ACP21817.1;transl_table=11
CP000874.1	Genbank	CDS	354757	355767	+	NGR_b03540	7.6097	0.340137	0.119182	0.00431822	0.0109623	1.26588	NGR_b03540	predicted CysK%2C Cysteine synthase CysK	ID=cds-ACP21818.1;Parent=gene-NGR_b03540;Dbxref=NCBI_GP:ACP21818.1;Name=ACP21818.1;gbkey=CDS;locus_tag=NGR_b03540;product=predicted CysK%2C Cysteine synthase CysK;protein_id=ACP21818.1;transl_table=11
CP000874.1	Genbank	CDS	355764	356903	+	NGR_b03550	7.30235	0.0795856	0.124272	0.521904	0.636018	1.05671	NGR_b03550	hypothetical protein	ID=cds-ACP21819.1;Parent=gene-NGR_b03550;Dbxref=NCBI_GP:ACP21819.1;Name=ACP21819.1;gbkey=CDS;locus_tag=NGR_b03550;product=hypothetical protein;protein_id=ACP21819.1;transl_table=11
CP000874.1	Genbank	CDS	356900	358789	+	NGR_b03560	7.35819	0.20584	0.125386	0.100664	0.17231	1.15336	NGR_b03560	putative siderophore biosynthesis protein	ID=cds-ACP21820.1;Parent=gene-NGR_b03560;Dbxref=NCBI_GP:ACP21820.1;Name=ACP21820.1;gbkey=CDS;locus_tag=NGR_b03560;product=putative siderophore biosynthesis protein;protein_id=ACP21820.1;transl_table=11
CP000874.1	Genbank	CDS	358786	360015	+	NGR_b03570	6.89878	0.255408	0.146475	0.0812111	0.144224	1.19367	NGR_b03570	hypothetical transport protein	ID=cds-ACP21821.1;Parent=gene-NGR_b03570;Dbxref=NCBI_GP:ACP21821.1;Name=ACP21821.1;gbkey=CDS;locus_tag=NGR_b03570;product=hypothetical transport protein;protein_id=ACP21821.1;transl_table=11
CP000874.1	Genbank	CDS	360012	361178	+	NGR_b03580	7.75276	-0.0577168	0.109841	0.599266	0.703486	0.960783	NGR_b03580	putative iron ABC transport system%2C solute-binding protein	ID=cds-ACP21822.1;Parent=gene-NGR_b03580;Dbxref=NCBI_GP:ACP21822.1;Name=ACP21822.1;gbkey=CDS;locus_tag=NGR_b03580;product=putative iron ABC transport system%2C solute-binding protein;protein_id=ACP21822.1;transl_table=11
CP000874.1	Genbank	CDS	361479	363620	-	NGR_b03590	8.57462	0.147604	0.085845	0.0855372	0.150395	1.10773	NGR_b03590	putative TonB dependent/Ligand-Gated channel TonB	ID=cds-ACP21823.1;Parent=gene-NGR_b03590;Dbxref=NCBI_GP:ACP21823.1;Name=ACP21823.1;gbkey=CDS;locus_tag=NGR_b03590;product=putative TonB dependent/Ligand-Gated channel TonB;protein_id=ACP21823.1;transl_table=11
CP000874.1	Genbank	CDS	364023	364784	-	NGR_b03600	7.02836	-0.190674	0.137683	0.166092	0.259557	0.876197	NGR_b03600	oxidoreductase%2C short chain dehydrogenase/reductase family	ID=cds-ACP21824.1;Parent=gene-NGR_b03600;Dbxref=NCBI_GP:ACP21824.1;Name=ACP21824.1;gbkey=CDS;locus_tag=NGR_b03600;product=oxidoreductase%2C short chain dehydrogenase/reductase family;protein_id=ACP21824.1;transl_table=11
CP000874.1	Genbank	CDS	364789	365607	-	NGR_b03610	5.90622	-0.373725	0.199814	0.0614338	0.11322	0.771787	NGR_b03610	predicted PotC%2C ABC-type spermidine/putrescine transport system%2C permease component II PotC	ID=cds-ACP21825.1;Parent=gene-NGR_b03610;Dbxref=NCBI_GP:ACP21825.1;Name=ACP21825.1;gbkey=CDS;locus_tag=NGR_b03610;product=predicted PotC%2C ABC-type spermidine/putrescine transport system%2C permease component II PotC;protein_id=ACP21825.1;transl_table=11
CP000874.1	Genbank	CDS	365607	366572	-	NGR_b03620	8.47968	-0.174957	0.0886272	0.0483734	0.0924563	0.885794	NGR_b03620	putative PotB%2C ABC-type spermidine/putrescine transport system%2C permease component I PotB	ID=cds-ACP21826.1;Parent=gene-NGR_b03620;Dbxref=NCBI_GP:ACP21826.1;Name=ACP21826.1;gbkey=CDS;locus_tag=NGR_b03620;product=putative PotB%2C ABC-type spermidine/putrescine transport system%2C permease component I PotB;protein_id=ACP21826.1;transl_table=11
CP000874.1	Genbank	CDS	366621	367781	-	NGR_b03630	9.86537	-0.132331	0.0675341	0.0500574	0.0950384	0.912356	NGR_b03630	predicted PotD%2C Spermidine/putrescine-binding periplasmic protein PotD	ID=cds-ACP21827.1;Parent=gene-NGR_b03630;Dbxref=NCBI_GP:ACP21827.1;Name=ACP21827.1;gbkey=CDS;locus_tag=NGR_b03630;product=predicted PotD%2C Spermidine/putrescine-binding periplasmic protein PotD;protein_id=ACP21827.1;transl_table=11
CP000874.1	Genbank	CDS	367833	368912	-	NGR_b03640	8.39775	-0.0768048	0.0920876	0.404258	0.524599	0.948155	NGR_b03640	predicted PotA%2C ABC-type spermidine/putrescine transport system%2C ATPase component PotA	ID=cds-ACP21828.1;Parent=gene-NGR_b03640;Dbxref=NCBI_GP:ACP21828.1;Name=ACP21828.1;gbkey=CDS;locus_tag=NGR_b03640;product=predicted PotA%2C ABC-type spermidine/putrescine transport system%2C ATPase component PotA;protein_id=ACP21828.1;transl_table=11
CP000874.1	Genbank	CDS	369086	369889	+	NGR_b03650	6.83132	-0.151549	0.152802	0.321298	0.438399	0.900284	NGR_b03650	putative transcriptional regulator%2C LuxR family	ID=cds-ACP21829.1;Parent=gene-NGR_b03650;Dbxref=NCBI_GP:ACP21829.1;Name=ACP21829.1;gbkey=CDS;locus_tag=NGR_b03650;product=putative transcriptional regulator%2C LuxR family;protein_id=ACP21829.1;transl_table=11
CP000874.1	Genbank	CDS	370317	371612	-	NGR_b03660	7.31887	0.123407	0.125951	0.327184	0.44483	1.0893	NGR_b03660	conserved hypothetical protein	ID=cds-ACP21830.1;Parent=gene-NGR_b03660;Dbxref=NCBI_GP:ACP21830.1;Name=ACP21830.1;gbkey=CDS;locus_tag=NGR_b03660;product=conserved hypothetical protein;protein_id=ACP21830.1;transl_table=11
CP000874.1	Genbank	CDS	371818	372330	+	NGR_b03670	5.06605	0.495818	0.264325	0.0606844	0.111935	1.41012	cpaA2	CpaA2 pilus assembly protein	ID=cds-ACP21831.1;Parent=gene-NGR_b03670;Dbxref=NCBI_GP:ACP21831.1;Name=ACP21831.1;gbkey=CDS;gene=cpaA2;locus_tag=NGR_b03670;product=CpaA2 pilus assembly protein;protein_id=ACP21831.1;transl_table=11
CP000874.1	Genbank	CDS	372365	373156	+	NGR_b03680	6.32574	0.243512	0.186615	0.191931	0.291722	1.18387	cpaB2	CpaB2%2C Flp pilus assembly protein CpaB	ID=cds-ACP21832.1;Parent=gene-NGR_b03680;Dbxref=NCBI_GP:ACP21832.1;Name=ACP21832.1;gbkey=CDS;gene=cpaB2;locus_tag=NGR_b03680;product=CpaB2%2C Flp pilus assembly protein CpaB;protein_id=ACP21832.1;transl_table=11
CP000874.1	Genbank	CDS	373182	374924	+	NGR_b03690	7.33629	-0.00769452	0.123045	0.950138	0.968016	0.994681	cpaE2	CpaE2 pilus assembly protein	ID=cds-ACP21833.1;Parent=gene-NGR_b03690;Dbxref=NCBI_GP:ACP21833.1;Name=ACP21833.1;gbkey=CDS;gene=cpaE2;locus_tag=NGR_b03690;product=CpaE2 pilus assembly protein;protein_id=ACP21833.1;transl_table=11
CP000874.1	Genbank	CDS	374921	375343	+	NGR_b03700	6.79072	0.126358	0.143901	0.379895	0.50075	1.09153	tadE2	type IV pilus associated TadE family protein	ID=cds-ACP21834.1;Parent=gene-NGR_b03700;Dbxref=NCBI_GP:ACP21834.1;Name=ACP21834.1;gbkey=CDS;gene=tadE2;locus_tag=NGR_b03700;product=type IV pilus associated TadE family protein;protein_id=ACP21834.1;transl_table=11
CP000874.1	Genbank	CDS	375362	375880	-	NGR_b03710	10.5448	-0.0555905	0.0521588	0.286517	0.400788	0.962201	pilQ2	PilQ-like protein%3B component of type IV pilus	ID=cds-ACP21835.1;Parent=gene-NGR_b03710;Dbxref=NCBI_GP:ACP21835.1;Name=ACP21835.1;gbkey=CDS;gene=pilQ2;locus_tag=NGR_b03710;product=PilQ-like protein%3B component of type IV pilus;protein_id=ACP21835.1;transl_table=11
CP000874.1	Genbank	CDS	376149	376310	+	NGR_b03720	6.96568	0.290897	0.141153	0.0393162	0.0774045	1.2234	pilA2	PilA2 pilus assembly protein	ID=cds-ACP21836.1;Parent=gene-NGR_b03720;Dbxref=NCBI_GP:ACP21836.1;Name=ACP21836.1;gbkey=CDS;gene=pilA2;locus_tag=NGR_b03720;product=PilA2 pilus assembly protein;protein_id=ACP21836.1;transl_table=11
CP000874.1	Genbank	CDS	376494	377837	+	NGR_b03730	6.84725	-0.136574	0.144237	0.343705	0.463088	0.909677	cpaF1	CpaF protein secretory protein kinase	ID=cds-ACP21837.1;Parent=gene-NGR_b03730;Dbxref=NCBI_GP:ACP21837.1;Name=ACP21837.1;gbkey=CDS;gene=cpaF1;locus_tag=NGR_b03730;product=CpaF protein secretory protein kinase;protein_id=ACP21837.1;transl_table=11
CP000874.1	Genbank	CDS	377882	378880	+	NGR_b03740	6.64939	0.188983	0.154958	0.222627	0.328848	1.13996	tadB1	pilus assembly protein TadB	ID=cds-ACP21838.1;Parent=gene-NGR_b03740;Dbxref=NCBI_GP:ACP21838.1;Name=ACP21838.1;gbkey=CDS;gene=tadB1;locus_tag=NGR_b03740;product=pilus assembly protein TadB;protein_id=ACP21838.1;transl_table=11
CP000874.1	Genbank	CDS	378889	379860	+	NGR_b03750	7.01274	0.223293	0.144527	0.122348	0.202541	1.1674	tadC2	TadC%2C component of type IV pilus	ID=cds-ACP21839.1;Parent=gene-NGR_b03750;Dbxref=NCBI_GP:ACP21839.1;Name=ACP21839.1;gbkey=CDS;gene=tadC2;locus_tag=NGR_b03750;product=TadC%2C component of type IV pilus;protein_id=ACP21839.1;transl_table=11
CP000874.1	Genbank	CDS	380015	381061	-	NGR_b03760	7.57421	-0.256502	0.126142	0.0420082	0.0819558	0.837115	cheB1	CheB%2C chemotaxis response regulator containing a CheY-like receiver domain and a methylesterase domain CheB	ID=cds-ACP21840.1;Parent=gene-NGR_b03760;Dbxref=NCBI_GP:ACP21840.1;Name=ACP21840.1;gbkey=CDS;gene=cheB1;locus_tag=NGR_b03760;product=CheB%2C chemotaxis response regulator containing a CheY-like receiver domain and a methylesterase domain CheB;protein_id=ACP21840.1;transl_table=11
CP000874.1	Genbank	CDS	381070	383196	-	NGR_b03770	8.44501	-0.259015	0.0933604	0.0055311	0.0136435	0.835658	cheA1	chemotaxis protein CheA	ID=cds-ACP21841.1;Parent=gene-NGR_b03770;Dbxref=NCBI_GP:ACP21841.1;Name=ACP21841.1;gbkey=CDS;gene=cheA1;locus_tag=NGR_b03770;product=chemotaxis protein CheA;protein_id=ACP21841.1;transl_table=11
CP000874.1	Genbank	CDS	383193	384827	-	NGR_b03780	8.68064	-0.314521	0.0841596	0.000186085	0.000623476	0.804118	NGR_b03780	putative methyl-accepting chemotaxis protein	ID=cds-ACP21842.1;Parent=gene-NGR_b03780;Dbxref=NCBI_GP:ACP21842.1;Name=ACP21842.1;gbkey=CDS;locus_tag=NGR_b03780;product=putative methyl-accepting chemotaxis protein;protein_id=ACP21842.1;transl_table=11
CP000874.1	Genbank	CDS	384824	385462	-	NGR_b03790	7.44491	-0.339688	0.126018	0.0070274	0.0169009	0.790212	NGR_b03790	hypothetical protein	ID=cds-ACP21843.1;Parent=gene-NGR_b03790;Dbxref=NCBI_GP:ACP21843.1;Name=ACP21843.1;gbkey=CDS;locus_tag=NGR_b03790;product=hypothetical protein;protein_id=ACP21843.1;transl_table=11
CP000874.1	Genbank	CDS	385449	386387	-	NGR_b03800	7.98647	-0.232371	0.103373	0.0245833	0.0516266	0.851235	NGR_b03800	predicted CheR%2C methylase of chemotaxis methyl-accepting proteins CheR	ID=cds-ACP21844.1;Parent=gene-NGR_b03800;Dbxref=NCBI_GP:ACP21844.1;Name=ACP21844.1;gbkey=CDS;locus_tag=NGR_b03800;product=predicted CheR%2C methylase of chemotaxis methyl-accepting proteins CheR;protein_id=ACP21844.1;transl_table=11
CP000874.1	Genbank	CDS	386495	387178	-	NGR_b03810	7.87311	-0.243791	0.110317	0.0271117	0.0562578	0.844523	NGR_b03810	putative CitB%2C response regulator containing a CheY-like receiver domain and an HTH DNA-binding domain CitB	ID=cds-ACP21845.1;Parent=gene-NGR_b03810;Dbxref=NCBI_GP:ACP21845.1;Name=ACP21845.1;gbkey=CDS;locus_tag=NGR_b03810;product=putative CitB%2C response regulator containing a CheY-like receiver domain and an HTH DNA-binding domain CitB;protein_id=ACP21845.1;transl_table=11
CP000874.1	Genbank	CDS	387181	387348	+	NGR_b03820	8.27789	-0.321777	0.0911128	0.000412995	0.00129046	0.800084	NGR_b03820	hypothetical protein	ID=cds-ACP21846.1;Parent=gene-NGR_b03820;Dbxref=NCBI_GP:ACP21846.1;Name=ACP21846.1;gbkey=CDS;locus_tag=NGR_b03820;product=hypothetical protein;protein_id=ACP21846.1;transl_table=11
CP000874.1	Genbank	CDS	387737	388198	-	NGR_b03830	11.3784	0.463686	0.0721426	1.3e-10	9.28e-10	1.37906	NGR_b03830	fic family protein	ID=cds-ACP21847.1;Parent=gene-NGR_b03830;Dbxref=NCBI_GP:ACP21847.1;Name=ACP21847.1;gbkey=CDS;locus_tag=NGR_b03830;product=fic family protein;protein_id=ACP21847.1;transl_table=11
CP000874.1	Genbank	CDS	388255	388647	-	NGR_b03840	14.0395	0.352359	0.0680273	2.22e-07	1.14e-06	1.27665	NGR_b03840	hypothetical protein	ID=cds-ACP21848.1;Parent=gene-NGR_b03840;Dbxref=NCBI_GP:ACP21848.1;Name=ACP21848.1;gbkey=CDS;locus_tag=NGR_b03840;product=hypothetical protein;protein_id=ACP21848.1;transl_table=11
CP000874.1	Genbank	CDS	388675	389262	-	NGR_b03850	15.0726	0.314266	0.0668504	2.59e-06	1.15e-05	1.24338	NGR_b03850	conserved hypothetical protein%3B putative [NiFe]-hydrogenase/urease accessory HupE/UreJ family protein	ID=cds-ACP21849.1;Parent=gene-NGR_b03850;Dbxref=NCBI_GP:ACP21849.1;Name=ACP21849.1;gbkey=CDS;locus_tag=NGR_b03850;product=conserved hypothetical protein%3B putative [NiFe]-hydrogenase/urease accessory HupE/UreJ family protein;protein_id=ACP21849.1;transl_table=11
CP000874.1	Genbank	CDS	389288	389821	-	NGR_b03860	15.119	0.222661	0.0609152	0.000256926	0.000834361	1.16688	NGR_b03860	hypothetical protein	ID=cds-ACP21850.1;Parent=gene-NGR_b03860;Dbxref=NCBI_GP:ACP21850.1;Name=ACP21850.1;gbkey=CDS;locus_tag=NGR_b03860;product=hypothetical protein;protein_id=ACP21850.1;transl_table=11
CP000874.1	Genbank	CDS	389832	391037	-	NGR_b03870	15.6528	0.18109	0.0598851	0.00249493	0.00671182	1.13374	NGR_b03870	putative SpeB%2C Arginase/agmatinase/formimionoglutamate hydrolase%2C arginase family	ID=cds-ACP21851.1;Parent=gene-NGR_b03870;Dbxref=NCBI_GP:ACP21851.1;Name=ACP21851.1;gbkey=CDS;locus_tag=NGR_b03870;product=putative SpeB%2C Arginase/agmatinase/formimionoglutamate hydrolase%2C arginase family;protein_id=ACP21851.1;transl_table=11
CP000874.1	Genbank	CDS	391030	391836	-	NGR_b03880	14.7225	0.17838	0.0533949	0.000835456	0.00247649	1.13161	NGR_b03880	predicted TauB%2C ABC-type nitrate/sulfonate/bicarbonate transport system%2C ATPase component TauB	ID=cds-ACP21852.1;Parent=gene-NGR_b03880;Dbxref=NCBI_GP:ACP21852.1;Name=ACP21852.1;gbkey=CDS;locus_tag=NGR_b03880;product=predicted TauB%2C ABC-type nitrate/sulfonate/bicarbonate transport system%2C ATPase component TauB;protein_id=ACP21852.1;transl_table=11
CP000874.1	Genbank	CDS	391833	392657	-	NGR_b03890	15.6728	0.1006	0.0650518	0.121995	0.202059	1.07222	NGR_b03890	putative permease component of ABC transporter protein	ID=cds-ACP21853.1;Parent=gene-NGR_b03890;Dbxref=NCBI_GP:ACP21853.1;Name=ACP21853.1;gbkey=CDS;locus_tag=NGR_b03890;product=putative permease component of ABC transporter protein;protein_id=ACP21853.1;transl_table=11
CP000874.1	Genbank	CDS	392738	393820	-	NGR_b03900	16.7864	0.0371114	0.0970554	0.702184	0.789741	1.02606	NGR_b03900	ABC transporter%2C substrate binding protein	ID=cds-ACP21854.1;Parent=gene-NGR_b03900;Dbxref=NCBI_GP:ACP21854.1;Name=ACP21854.1;gbkey=CDS;locus_tag=NGR_b03900;product=ABC transporter%2C substrate binding protein;protein_id=ACP21854.1;transl_table=11
CP000874.1	Genbank	CDS	394280	396085	-	NGR_b03920	13.4808	0.27116	0.0339699	1.44e-15	1.41e-14	1.20678	NGR_b03920	predicted amidase	ID=cds-ACP21855.1;Parent=gene-NGR_b03920;Dbxref=NCBI_GP:ACP21855.1;Name=ACP21855.1;gbkey=CDS;locus_tag=NGR_b03920;product=predicted amidase;protein_id=ACP21855.1;transl_table=11
CP000874.1	Genbank	CDS	396090	396437	-	NGR_b03930	12.3875	0.156405	0.0443832	0.000425121	0.00132449	1.11451	NGR_b03930	allophanate hydrolase	ID=cds-ACP21856.1;Parent=gene-NGR_b03930;Dbxref=NCBI_GP:ACP21856.1;Name=ACP21856.1;gbkey=CDS;locus_tag=NGR_b03930;product=allophanate hydrolase;protein_id=ACP21856.1;transl_table=11
CP000874.1	Genbank	CDS	396430	397098	-	NGR_b03940	13.0818	0.157379	0.0400399	8.48e-05	0.000302522	1.11526	NGR_b03940	putative cysteine hydrolase	ID=cds-ACP21857.1;Parent=gene-NGR_b03940;Dbxref=NCBI_GP:ACP21857.1;Name=ACP21857.1;gbkey=CDS;locus_tag=NGR_b03940;product=putative cysteine hydrolase;protein_id=ACP21857.1;transl_table=11
CP000874.1	Genbank	CDS	397098	398642	-	NGR_b03950	14.0707	0.257801	0.0344373	7.1e-14	6.29e-13	1.19565	NGR_b03950	predicted ABC-type uncharacterized transport system%2C ATPase component	ID=cds-ACP21858.1;Parent=gene-NGR_b03950;Dbxref=NCBI_GP:ACP21858.1;Name=ACP21858.1;gbkey=CDS;locus_tag=NGR_b03950;product=predicted ABC-type uncharacterized transport system%2C ATPase component;protein_id=ACP21858.1;transl_table=11
CP000874.1	Genbank	CDS	398639	399355	-	NGR_b03960	13.5006	0.32694	0.0502851	7.94e-11	5.78e-10	1.25435	NGR_b03960	putative cysteine hydrolase	ID=cds-ACP21859.1;Parent=gene-NGR_b03960;Dbxref=NCBI_GP:ACP21859.1;Name=ACP21859.1;gbkey=CDS;locus_tag=NGR_b03960;product=putative cysteine hydrolase;protein_id=ACP21859.1;transl_table=11
CP000874.1	Genbank	CDS	399368	400294	-	NGR_b03970	14.0338	0.437487	0.0527471	1.09e-16	1.15e-15	1.35424	NGR_b03970	putative uncharacterized ABC-type transport system%2C permease component	ID=cds-ACP21860.1;Parent=gene-NGR_b03970;Dbxref=NCBI_GP:ACP21860.1;Name=ACP21860.1;gbkey=CDS;locus_tag=NGR_b03970;product=putative uncharacterized ABC-type transport system%2C permease component;protein_id=ACP21860.1;transl_table=11
CP000874.1	Genbank	CDS	400294	401424	-	NGR_b03980	14.4624	0.409878	0.0495654	1.35e-16	1.4e-15	1.32857	NGR_b03980	probable sugar ABC transporter%2C permease protein	ID=cds-ACP21861.1;Parent=gene-NGR_b03980;Dbxref=NCBI_GP:ACP21861.1;Name=ACP21861.1;gbkey=CDS;locus_tag=NGR_b03980;product=probable sugar ABC transporter%2C permease protein;protein_id=ACP21861.1;transl_table=11
CP000874.1	Genbank	CDS	401439	402581	-	NGR_b03990	14.1407	0.371645	0.0418525	6.69e-19	7.9e-18	1.29383	NGR_b03990	putative Med%2C uncharacterized ABC-type transport system%2C periplasmic component/surface lipoprotein Med	ID=cds-ACP21862.1;Parent=gene-NGR_b03990;Dbxref=NCBI_GP:ACP21862.1;Name=ACP21862.1;gbkey=CDS;locus_tag=NGR_b03990;product=putative Med%2C uncharacterized ABC-type transport system%2C periplasmic component/surface lipoprotein Med;protein_id=ACP21862.1;transl_table=11
CP000874.1	Genbank	CDS	402894	403598	+	NGR_b04000	9.89761	-0.167635	0.0609115	0.00592116	0.0145334	0.890301	NGR_b04000	putative GntR%2C transcriptional regulator GntR	ID=cds-ACP21863.1;Parent=gene-NGR_b04000;Dbxref=NCBI_GP:ACP21863.1;Name=ACP21863.1;gbkey=CDS;locus_tag=NGR_b04000;product=putative GntR%2C transcriptional regulator GntR;protein_id=ACP21863.1;transl_table=11
CP000874.1	Genbank	CDS	403742	405226	+	NGR_b04010	11.3421	0.633988	0.0596867	2.36e-26	4.02e-25	1.55185	NGR_b04010	putative UgpB%2C ABC-type sugar transport system%2C periplasmic component UgpB	ID=cds-ACP21864.1;Parent=gene-NGR_b04010;Dbxref=NCBI_GP:ACP21864.1;Name=ACP21864.1;gbkey=CDS;locus_tag=NGR_b04010;product=putative UgpB%2C ABC-type sugar transport system%2C periplasmic component UgpB;protein_id=ACP21864.1;transl_table=11
CP000874.1	Genbank	CDS	405351	406277	+	NGR_b04020	8.07581	0.889963	0.114992	9.99e-15	9.25e-14	1.85313	NGR_b04020	predicted UgpA%2C ABC-type sugar transport systems%2C permease component UgpA	ID=cds-ACP21865.1;Parent=gene-NGR_b04020;Dbxref=NCBI_GP:ACP21865.1;Name=ACP21865.1;gbkey=CDS;locus_tag=NGR_b04020;product=predicted UgpA%2C ABC-type sugar transport systems%2C permease component UgpA;protein_id=ACP21865.1;transl_table=11
CP000874.1	Genbank	CDS	406274	407230	+	NGR_b04030	7.27366	0.567038	0.136194	3.13e-05	0.000120571	1.48148	NGR_b04030	predicted UgpE%2C ABC-type sugar transport system%2C permease component UgpE	ID=cds-ACP21866.1;Parent=gene-NGR_b04030;Dbxref=NCBI_GP:ACP21866.1;Name=ACP21866.1;gbkey=CDS;locus_tag=NGR_b04030;product=predicted UgpE%2C ABC-type sugar transport system%2C permease component UgpE;protein_id=ACP21866.1;transl_table=11
CP000874.1	Genbank	CDS	407227	407439	+	NGR_b04040	6.44002	0.753838	0.180308	2.9e-05	0.000112326	1.68627	NGR_b04040	conserved hypothetical protein	ID=cds-ACP21867.1;Parent=gene-NGR_b04040;Dbxref=NCBI_GP:ACP21867.1;Name=ACP21867.1;gbkey=CDS;locus_tag=NGR_b04040;product=conserved hypothetical protein;protein_id=ACP21867.1;transl_table=11
CP000874.1	Genbank	CDS	407443	408540	+	NGR_b04050	7.46221	0.536725	0.12921	3.27e-05	0.000125196	1.45068	NGR_b04050	predicted MalK%2C ABC-type sugar transport systems%2C ATPase component MalK	ID=cds-ACP21868.1;Parent=gene-NGR_b04050;Dbxref=NCBI_GP:ACP21868.1;Name=ACP21868.1;gbkey=CDS;locus_tag=NGR_b04050;product=predicted MalK%2C ABC-type sugar transport systems%2C ATPase component MalK;protein_id=ACP21868.1;transl_table=11
CP000874.1	Genbank	CDS	408533	409540	+	NGR_b04060	7.31129	0.414803	0.136989	0.0024617	0.00663074	1.33312	NGR_b04060	predicted MalK%2C ABC-type sugar transport systems%2C ATPase component MalK	ID=cds-ACP21869.1;Parent=gene-NGR_b04060;Dbxref=NCBI_GP:ACP21869.1;Name=ACP21869.1;gbkey=CDS;locus_tag=NGR_b04060;product=predicted MalK%2C ABC-type sugar transport systems%2C ATPase component MalK;protein_id=ACP21869.1;transl_table=11
CP000874.1	Genbank	CDS	409573	411216	+	NGR_b04070	8.17706	-0.0870186	0.0958742	0.364072	0.484419	0.941466	NGR_b04070	dihydroxyacetone kinase	ID=cds-ACP21870.1;Parent=gene-NGR_b04070;Dbxref=NCBI_GP:ACP21870.1;Name=ACP21870.1;gbkey=CDS;locus_tag=NGR_b04070;product=dihydroxyacetone kinase;protein_id=ACP21870.1;transl_table=11
CP000874.1	Genbank	CDS	411352	411975	+	NGR_b04080	8.63866	-0.273599	0.0883973	0.00196741	0.00542405	0.827253	NGR_b04080	putative phosphatase domain of the dihydroxyacetone kinase family	ID=cds-ACP21871.1;Parent=gene-NGR_b04080;Dbxref=NCBI_GP:ACP21871.1;Name=ACP21871.1;gbkey=CDS;locus_tag=NGR_b04080;product=putative phosphatase domain of the dihydroxyacetone kinase family;protein_id=ACP21871.1;transl_table=11
CP000874.1	Genbank	CDS	411963	412370	+	NGR_b04090	7.88183	-0.204849	0.106531	0.0544907	0.10197	0.867629	NGR_b04090	putative PTS-dependent dihydroxyacetone kinase%2Cphosphotransferase subunit	ID=cds-ACP21872.1;Parent=gene-NGR_b04090;Dbxref=NCBI_GP:ACP21872.1;Name=ACP21872.1;gbkey=CDS;locus_tag=NGR_b04090;product=putative PTS-dependent dihydroxyacetone kinase%2Cphosphotransferase subunit;protein_id=ACP21872.1;transl_table=11
CP000874.1	Genbank	CDS	412370	412714	+	NGR_b04100	7.88158	-0.156566	0.10732	0.1446	0.232045	0.897158	NGR_b04100	putative Histidine-containing phosphocarrier protein	ID=cds-ACP21873.1;Parent=gene-NGR_b04100;Dbxref=NCBI_GP:ACP21873.1;Name=ACP21873.1;Note=HPr-like protei;gbkey=CDS;locus_tag=NGR_b04100;product=putative Histidine-containing phosphocarrier protein;protein_id=ACP21873.1;transl_table=11
CP000874.1	Genbank	CDS	412698	414311	+	NGR_b04110	8.47216	-0.183668	0.0903801	0.0421361	0.082143	0.880462	NGR_b04110	predicted PtsA%2C Phosphoenolpyruvate-protein kinase PtsA	ID=cds-ACP21874.1;Parent=gene-NGR_b04110;Dbxref=NCBI_GP:ACP21874.1;Name=ACP21874.1;gbkey=CDS;locus_tag=NGR_b04110;product=predicted PtsA%2C Phosphoenolpyruvate-protein kinase PtsA;protein_id=ACP21874.1;transl_table=11
CP000874.1	Genbank	CDS	414312	414722	+	NGR_b04120	8.45418	-0.254562	0.0975083	0.00903643	0.0211025	0.838241	NGR_b04120	conserved hypothetical protein	ID=cds-ACP21875.1;Parent=gene-NGR_b04120;Dbxref=NCBI_GP:ACP21875.1;Name=ACP21875.1;gbkey=CDS;locus_tag=NGR_b04120;product=conserved hypothetical protein;protein_id=ACP21875.1;transl_table=11
CP000874.1	Genbank	CDS	414838	415833	+	NGR_b04130	9.51528	-0.318529	0.0694084	4.45e-06	1.91e-05	0.801887	NGR_b04130	predicted DAK1%2C Dihydroxyacetone kinase DAK1	ID=cds-ACP21876.1;Parent=gene-NGR_b04130;Dbxref=NCBI_GP:ACP21876.1;Name=ACP21876.1;gbkey=CDS;locus_tag=NGR_b04130;product=predicted DAK1%2C Dihydroxyacetone kinase DAK1;protein_id=ACP21876.1;transl_table=11
CP000874.1	Genbank	CDS	416595	418229	-	NGR_b04140	10.9317	-0.0290274	0.0536305	0.588337	0.695023	0.980081	NGR_b04140	ATP-dependent DNA helicase	ID=cds-ACP21877.1;Parent=gene-NGR_b04140;Dbxref=NCBI_GP:ACP21877.1;Name=ACP21877.1;gbkey=CDS;locus_tag=NGR_b04140;product=ATP-dependent DNA helicase;protein_id=ACP21877.1;transl_table=11
CP000874.1	Genbank	CDS	418465	419052	+	NGR_b04150	7.5812	-0.0104215	0.116684	0.928832	0.95507	0.992802	NGR_b04150	hypothetical protein	ID=cds-ACP21878.1;Parent=gene-NGR_b04150;Dbxref=NCBI_GP:ACP21878.1;Name=ACP21878.1;gbkey=CDS;locus_tag=NGR_b04150;product=hypothetical protein;protein_id=ACP21878.1;transl_table=11
CP000874.1	Genbank	CDS	419024	419752	-	NGR_b04160	9.41081	0.284064	0.0764809	0.000203864	0.000679161	1.21762	NGR_b04160	probable transcriptional regulator protein%2C GntR family	ID=cds-ACP21879.1;Parent=gene-NGR_b04160;Dbxref=NCBI_GP:ACP21879.1;Name=ACP21879.1;gbkey=CDS;locus_tag=NGR_b04160;product=probable transcriptional regulator protein%2C GntR family;protein_id=ACP21879.1;transl_table=11
CP000874.1	Genbank	CDS	419856	420731	+	NGR_b04170	5.79737	0.960289	0.221266	1.43e-05	5.73e-05	1.9457	NGR_b04170	putative 5-oxopent-3-ene-1%2C2%2C5-tricarboxylate decarboxylase	ID=cds-ACP21880.1;Parent=gene-NGR_b04170;Dbxref=NCBI_GP:ACP21880.1;Name=ACP21880.1;gbkey=CDS;locus_tag=NGR_b04170;product=putative 5-oxopent-3-ene-1%2C2%2C5-tricarboxylate decarboxylase;protein_id=ACP21880.1;transl_table=11
CP000874.1	Genbank	CDS	420756	421709	+	NGR_b04180	5.42699	1.13311	0.244254	3.5e-06	1.53e-05	2.19331	NGR_b04180	putative glyoxalase	ID=cds-ACP21881.1;Parent=gene-NGR_b04180;Dbxref=NCBI_GP:ACP21881.1;Name=ACP21881.1;Note=dioxygenase domain;gbkey=CDS;locus_tag=NGR_b04180;product=putative glyoxalase;protein_id=ACP21881.1;transl_table=11
CP000874.1	Genbank	CDS	421741	422496	+	NGR_b04190	5.26928	1.00601	0.256203	8.62e-05	0.000306511	2.00835	NGR_b04190	L-xylulose reductase	ID=cds-ACP21882.1;Parent=gene-NGR_b04190;Dbxref=NCBI_GP:ACP21882.1;Name=ACP21882.1;Note=XR%3B Dicarbonyl/L-xylulosereductase;gbkey=CDS;locus_tag=NGR_b04190;product=L-xylulose reductase;protein_id=ACP21882.1;transl_table=11
CP000874.1	Genbank	CDS	422519	422995	+	NGR_b04200	4.56341	0.65337	0.32063	0.0415732	0.0812671	1.57284	NGR_b04200	hypothetical protein	ID=cds-ACP21883.1;Parent=gene-NGR_b04200;Dbxref=NCBI_GP:ACP21883.1;Name=ACP21883.1;gbkey=CDS;locus_tag=NGR_b04200;product=hypothetical protein;protein_id=ACP21883.1;transl_table=11
CP000874.1	Genbank	CDS	422992	423810	+	NGR_b04210	4.85899	0.267915	0.292815	0.360211	0.480207	1.20407	NGR_b04210	putative oxidoreductase	ID=cds-ACP21884.1;Parent=gene-NGR_b04210;Dbxref=NCBI_GP:ACP21884.1;Name=ACP21884.1;gbkey=CDS;locus_tag=NGR_b04210;product=putative oxidoreductase;protein_id=ACP21884.1;transl_table=11
CP000874.1	Genbank	CDS	423797	424537	+	NGR_b04220	5.12524	-0.0112508	0.265979	0.96626	0.980103	0.992232	NGR_b04220	2%2C5-dichloro-2%2C5-cyclohexadiene-1%2C4-diol dehydrogenase	ID=cds-ACP21885.1;Parent=gene-NGR_b04220;Dbxref=NCBI_GP:ACP21885.1;Name=ACP21885.1;Note=2%2C5-DDOL dehydrogenase;gbkey=CDS;locus_tag=NGR_b04220;product=2%2C5-dichloro-2%2C5-cyclohexadiene-1%2C4-diol dehydrogenase;protein_id=ACP21885.1;transl_table=11
CP000874.1	Genbank	CDS	424566	425618	+	NGR_b04230	5.40565	0.181273	0.236127	0.442671	0.562684	1.13388	NGR_b04230	hypothetical protein	ID=cds-ACP21886.1;Parent=gene-NGR_b04230;Dbxref=NCBI_GP:ACP21886.1;Name=ACP21886.1;gbkey=CDS;locus_tag=NGR_b04230;product=hypothetical protein;protein_id=ACP21886.1;transl_table=11
CP000874.1	Genbank	CDS	425615	426412	+	NGR_b04240	5.15241	0.28639	0.25868	0.268241	0.381014	1.21958	NGR_b04240	putative adh_short%2C short chain dehydrogenase	ID=cds-ACP21887.1;Parent=gene-NGR_b04240;Dbxref=NCBI_GP:ACP21887.1;Name=ACP21887.1;gbkey=CDS;locus_tag=NGR_b04240;product=putative adh_short%2C short chain dehydrogenase;protein_id=ACP21887.1;transl_table=11
CP000874.1	Genbank	CDS	426434	427495	+	NGR_b04250	5.71117	0.339129	0.212493	0.1105	0.186034	1.26499	NGR_b04250	hypothetical protein	ID=cds-ACP21888.1;Parent=gene-NGR_b04250;Dbxref=NCBI_GP:ACP21888.1;Name=ACP21888.1;gbkey=CDS;locus_tag=NGR_b04250;product=hypothetical protein;protein_id=ACP21888.1;transl_table=11
CP000874.1	Genbank	CDS	427503	427850	+	NGR_b04260	5.23417	0.160951	0.249476	0.518826	0.633585	1.11802	NGR_b04260	hypothetical protein	ID=cds-ACP21889.1;Parent=gene-NGR_b04260;Dbxref=NCBI_GP:ACP21889.1;Name=ACP21889.1;gbkey=CDS;locus_tag=NGR_b04260;product=hypothetical protein;protein_id=ACP21889.1;transl_table=11
CP000874.1	Genbank	CDS	427852	428889	+	NGR_b04270	6.62397	0.00114501	0.159422	0.994269	0.996745	1.00079	NGR_b04270	conserved hypothetical protein	ID=cds-ACP21890.1;Parent=gene-NGR_b04270;Dbxref=NCBI_GP:ACP21890.1;Name=ACP21890.1;gbkey=CDS;locus_tag=NGR_b04270;product=conserved hypothetical protein;protein_id=ACP21890.1;transl_table=11
CP000874.1	Genbank	CDS	428920	430458	+	NGR_b04280	6.74967	0.15413	0.160093	0.335673	0.454644	1.11275	NGR_b04280	predicted MglA%2C ABC-type sugar transport system%2C ATPase component MglA	ID=cds-ACP21891.1;Parent=gene-NGR_b04280;Dbxref=NCBI_GP:ACP21891.1;Name=ACP21891.1;gbkey=CDS;locus_tag=NGR_b04280;product=predicted MglA%2C ABC-type sugar transport system%2C ATPase component MglA;protein_id=ACP21891.1;transl_table=11
CP000874.1	Genbank	CDS	430451	431431	+	NGR_b04290	6.78493	-0.000738262	0.15081	0.996094	0.997798	0.999488	NGR_b04290	predicted AraH%2C Ribose/xylose/arabinose/galactoside ABC-type transport system%2C permease components AraH	ID=cds-ACP21892.1;Parent=gene-NGR_b04290;Dbxref=NCBI_GP:ACP21892.1;Name=ACP21892.1;gbkey=CDS;locus_tag=NGR_b04290;product=predicted AraH%2C Ribose/xylose/arabinose/galactoside ABC-type transport system%2C permease components AraH;protein_id=ACP21892.1;transl_table=11
CP000874.1	Genbank	CDS	431446	431811	+	NGR_b04300	6.22906	-0.055805	0.181484	0.758468	0.833073	0.962058	NGR_b04300	hypothetical protein	ID=cds-ACP21893.1;Parent=gene-NGR_b04300;Dbxref=NCBI_GP:ACP21893.1;Name=ACP21893.1;gbkey=CDS;locus_tag=NGR_b04300;product=hypothetical protein;protein_id=ACP21893.1;transl_table=11
CP000874.1	Genbank	CDS	431860	432240	+	NGR_b04310	6.26439	-0.254618	0.185088	0.168927	0.262898	0.838209	NGR_b04310	hypothetical protein	ID=cds-ACP21894.1;Parent=gene-NGR_b04310;Dbxref=NCBI_GP:ACP21894.1;Name=ACP21894.1;gbkey=CDS;locus_tag=NGR_b04310;product=hypothetical protein;protein_id=ACP21894.1;transl_table=11
CP000874.1	Genbank	CDS	432284	432844	-	NGR_b04320	9.10403	-0.297349	0.0828456	0.000331697	0.00105589	0.813746	NGR_b04320	hypothetical protein	ID=cds-ACP21895.1;Parent=gene-NGR_b04320;Dbxref=NCBI_GP:ACP21895.1;Name=ACP21895.1;gbkey=CDS;locus_tag=NGR_b04320;product=hypothetical protein;protein_id=ACP21895.1;transl_table=11
CP000874.1	Genbank	CDS	433087	433410	-	NGR_b04330	9.50142	-0.1651	0.0675892	0.014578	0.0323326	0.891867	NGR_b04330	hypothetical protein	ID=cds-ACP21896.1;Parent=gene-NGR_b04330;Dbxref=NCBI_GP:ACP21896.1;Name=ACP21896.1;gbkey=CDS;locus_tag=NGR_b04330;product=hypothetical protein;protein_id=ACP21896.1;transl_table=11
CP000874.1	Genbank	CDS	433444	434181	-	NGR_b04340	9.66632	-0.0676386	0.0636997	0.28831	0.402597	0.954199	fabG1	3-oxoacyl-[acyl-carrier-protein] reductase	ID=cds-ACP21897.1;Parent=gene-NGR_b04340;Dbxref=NCBI_GP:ACP21897.1;Name=ACP21897.1;Note=3-ketoacyl-acyl carrier protein reductase;gbkey=CDS;gene=fabG1;locus_tag=NGR_b04340;product=3-oxoacyl-[acyl-carrier-protein] reductase;protein_id=ACP21897.1;transl_table=11
CP000874.1	Genbank	CDS	434208	435215	-	NGR_b04350	9.04679	0.0396904	0.0750982	0.597143	0.701501	1.02789	idhA1	myo-inositol 2-dehydrogenase	ID=cds-ACP21898.1;Parent=gene-NGR_b04350;Dbxref=NCBI_GP:ACP21898.1;Name=ACP21898.1;gbkey=CDS;gene=idhA1;locus_tag=NGR_b04350;product=myo-inositol 2-dehydrogenase;protein_id=ACP21898.1;transl_table=11
CP000874.1	Genbank	CDS	435227	436228	-	NGR_b04360	9.4713	0.117881	0.0874643	0.177735	0.274287	1.08514	NGR_b04360	ribose ABC transporter%2C permease protein	ID=cds-ACP21899.1;Parent=gene-NGR_b04360;Dbxref=NCBI_GP:ACP21899.1;Name=ACP21899.1;gbkey=CDS;locus_tag=NGR_b04360;product=ribose ABC transporter%2C permease protein;protein_id=ACP21899.1;transl_table=11
CP000874.1	Genbank	CDS	436225	437742	-	NGR_b04370	8.90513	0.13551	0.101261	0.180821	0.278212	1.09848	NGR_b04370	ribose ABC transporter%2C ATP-binding protein	ID=cds-ACP21900.1;Parent=gene-NGR_b04370;Dbxref=NCBI_GP:ACP21900.1;Name=ACP21900.1;gbkey=CDS;locus_tag=NGR_b04370;product=ribose ABC transporter%2C ATP-binding protein;protein_id=ACP21900.1;transl_table=11
CP000874.1	Genbank	CDS	437739	438776	-	NGR_b04380	8.08449	0.188286	0.110738	0.089079	0.15558	1.13941	NGR_b04380	putative Ribose/xylose/arabinose/galactoside ABC-type transport system%2C permease components AraH	ID=cds-ACP21901.1;Parent=gene-NGR_b04380;Dbxref=NCBI_GP:ACP21901.1;Name=ACP21901.1;gbkey=CDS;locus_tag=NGR_b04380;product=putative Ribose/xylose/arabinose/galactoside ABC-type transport system%2C permease components AraH;protein_id=ACP21901.1;transl_table=11
CP000874.1	Genbank	CDS	438790	439854	-	NGR_b04390	7.456	0.1886	0.129512	0.145327	0.232921	1.13966	NGR_b04390	ribose ABC transporter%2C ribose-binding protein	ID=cds-ACP21902.1;Parent=gene-NGR_b04390;Dbxref=NCBI_GP:ACP21902.1;Name=ACP21902.1;gbkey=CDS;locus_tag=NGR_b04390;product=ribose ABC transporter%2C ribose-binding protein;protein_id=ACP21902.1;transl_table=11
CP000874.1	Genbank	CDS	440278	441351	-	NGR_b04400	9.97812	0.122362	0.0604247	0.0428641	0.0833354	1.08852	NGR_b04400	putative transcriptional regulator PurR	ID=cds-ACP21903.1;Parent=gene-NGR_b04400;Dbxref=NCBI_GP:ACP21903.1;Name=ACP21903.1;gbkey=CDS;locus_tag=NGR_b04400;product=putative transcriptional regulator PurR;protein_id=ACP21903.1;transl_table=11
CP000874.1	Genbank	CDS	441350	442660	+	NGR_b04410	8.45944	0.146573	0.0862205	0.0891349	0.155636	1.10694	NGR_b04410	predicted Histidinol dehydrogenase Histidinol_dh	ID=cds-ACP21904.1;Parent=gene-NGR_b04410;Dbxref=NCBI_GP:ACP21904.1;Name=ACP21904.1;gbkey=CDS;locus_tag=NGR_b04410;product=predicted Histidinol dehydrogenase Histidinol_dh;protein_id=ACP21904.1;transl_table=11
CP000874.1	Genbank	CDS	442669	443847	-	NGR_b04420	4.56866	0.104687	0.313341	0.738306	0.817337	1.07526	NGR_b04420	putative transposase for insertion sequence NGRIS-14a	ID=cds-ACP21905.1;Parent=gene-NGR_b04420;Dbxref=NCBI_GP:ACP21905.1;Name=ACP21905.1;gbkey=CDS;locus_tag=NGR_b04420;product=putative transposase for insertion sequence NGRIS-14a;protein_id=ACP21905.1;transl_table=11
CP000874.1	Genbank	CDS	444068	444841	+	NGR_b04430	5.656	0.32453	0.218232	0.136993	0.222104	1.25226	NGR_b04430	putative short chain dehydrogenase adh_short	ID=cds-ACP21906.1;Parent=gene-NGR_b04430;Dbxref=NCBI_GP:ACP21906.1;Name=ACP21906.1;gbkey=CDS;locus_tag=NGR_b04430;product=putative short chain dehydrogenase adh_short;protein_id=ACP21906.1;transl_table=11
CP000874.1	Genbank	CDS	444864	446438	+	NGR_b04440	6.31419	-0.0471333	0.17227	0.78439	0.851243	0.967858	NGR_b04440	putative NAD/NADP transhydrogenase alpha subunit PntA	ID=cds-ACP21907.1;Parent=gene-NGR_b04440;Dbxref=NCBI_GP:ACP21907.1;Name=ACP21907.1;gbkey=CDS;locus_tag=NGR_b04440;product=putative NAD/NADP transhydrogenase alpha subunit PntA;protein_id=ACP21907.1;transl_table=11
CP000874.1	Genbank	CDS	446455	447900	+	NGR_b04450	7.60577	0.0166768	0.115744	0.885435	0.922668	1.01163	NGR_b04450	predicted NADP transhydrogenase beta subunit PntB	ID=cds-ACP21908.1;Parent=gene-NGR_b04450;Dbxref=NCBI_GP:ACP21908.1;Name=ACP21908.1;gbkey=CDS;locus_tag=NGR_b04450;product=predicted NADP transhydrogenase beta subunit PntB;protein_id=ACP21908.1;transl_table=11
CP000874.1	Genbank	CDS	448029	449129	-	NGR_b04460	11.4607	-0.0466707	0.0523741	0.372873	0.494214	0.968168	NGR_b04460	putative transcriptional regulator PurR	ID=cds-ACP21909.1;Parent=gene-NGR_b04460;Dbxref=NCBI_GP:ACP21909.1;Name=ACP21909.1;gbkey=CDS;locus_tag=NGR_b04460;product=putative transcriptional regulator PurR;protein_id=ACP21909.1;transl_table=11
CP000874.1	Genbank	CDS	449203	450138	+	NGR_b04470	7.50908	0.607762	0.122634	7.2e-07	3.45e-06	1.52389	NGR_b04470	putative sugar phosphate isomerase/epimerase IoIE	ID=cds-ACP21910.1;Parent=gene-NGR_b04470;Dbxref=NCBI_GP:ACP21910.1;Name=ACP21910.1;gbkey=CDS;locus_tag=NGR_b04470;product=putative sugar phosphate isomerase/epimerase IoIE;protein_id=ACP21910.1;transl_table=11
CP000874.1	Genbank	CDS	450221	451114	+	NGR_b04480	7.84675	0.313448	0.113908	0.00592758	0.0145436	1.24267	NGR_b04480	putative RbsB%2C ABC-type sugar transport system%2C periplasmic component	ID=cds-ACP21911.1;Parent=gene-NGR_b04480;Dbxref=NCBI_GP:ACP21911.1;Name=ACP21911.1;gbkey=CDS;locus_tag=NGR_b04480;product=putative RbsB%2C ABC-type sugar transport system%2C periplasmic component;protein_id=ACP21911.1;transl_table=11
CP000874.1	Genbank	CDS	451152	452024	-	NGR_b04490	6.23602	-0.203993	0.185397	0.271199	0.384368	0.868144	NGR_b04490	hypothetical protein	ID=cds-ACP21912.1;Parent=gene-NGR_b04490;Dbxref=NCBI_GP:ACP21912.1;Name=ACP21912.1;gbkey=CDS;locus_tag=NGR_b04490;product=hypothetical protein;protein_id=ACP21912.1;transl_table=11
CP000874.1	Genbank	CDS	452035	453912	-	NGR_b04500	6.53794	-0.120811	0.157609	0.443365	0.563099	0.91967	NGR_b04500	putative myo-inositol catabolism protein IolD	ID=cds-ACP21913.1;Parent=gene-NGR_b04500;Dbxref=NCBI_GP:ACP21913.1;Name=ACP21913.1;gbkey=CDS;locus_tag=NGR_b04500;product=putative myo-inositol catabolism protein IolD;protein_id=ACP21913.1;transl_table=11
CP000874.1	Genbank	CDS	454040	454813	+	NGR_b04510	6.40906	0.147445	0.167329	0.378227	0.499125	1.10761	NGR_b04510	putative short chain dehydrogenase adh_short	ID=cds-ACP21914.1;Parent=gene-NGR_b04510;Dbxref=NCBI_GP:ACP21914.1;Name=ACP21914.1;gbkey=CDS;locus_tag=NGR_b04510;product=putative short chain dehydrogenase adh_short;protein_id=ACP21914.1;transl_table=11
CP000874.1	Genbank	CDS	454840	455982	+	NGR_b04520	6.65932	0.378059	0.156917	0.0159833	0.0350771	1.29959	NGR_b04520	putative dehydrogenase	ID=cds-ACP21915.1;Parent=gene-NGR_b04520;Dbxref=NCBI_GP:ACP21915.1;Name=ACP21915.1;gbkey=CDS;locus_tag=NGR_b04520;product=putative dehydrogenase;protein_id=ACP21915.1;transl_table=11
CP000874.1	Genbank	CDS	456125	457111	+	NGR_b04530	6.90341	0.188676	0.14339	0.188233	0.287799	1.13972	NGR_b04530	putative dehydrogenases MviM	ID=cds-ACP21916.1;Parent=gene-NGR_b04530;Dbxref=NCBI_GP:ACP21916.1;Name=ACP21916.1;gbkey=CDS;locus_tag=NGR_b04530;product=putative dehydrogenases MviM;protein_id=ACP21916.1;transl_table=11
CP000874.1	Genbank	CDS	457212	458339	+	NGR_b04540	6.99096	0.199229	0.142884	0.163214	0.256071	1.14809	NGR_b04540	putative dehydrogenases MviM	ID=cds-ACP21917.1;Parent=gene-NGR_b04540;Dbxref=NCBI_GP:ACP21917.1;Name=ACP21917.1;gbkey=CDS;locus_tag=NGR_b04540;product=putative dehydrogenases MviM;protein_id=ACP21917.1;transl_table=11
CP000874.1	Genbank	CDS	458349	459332	+	NGR_b04550	7.16253	0.08487	0.135971	0.53251	0.646132	1.06059	NGR_b04550	putative D-isomer specific 2-hydroxyacid dehydrogenase	ID=cds-ACP21918.1;Parent=gene-NGR_b04550;Dbxref=NCBI_GP:ACP21918.1;Name=ACP21918.1;gbkey=CDS;locus_tag=NGR_b04550;product=putative D-isomer specific 2-hydroxyacid dehydrogenase;protein_id=ACP21918.1;transl_table=11
CP000874.1	Genbank	CDS	459335	460108	+	NGR_b04560	7.72135	-0.0359393	0.111525	0.747261	0.824842	0.975396	NGR_b04560	putative 4-hydroxy-2-oxovalerate aldolase	ID=cds-ACP21919.1;Parent=gene-NGR_b04560;Dbxref=NCBI_GP:ACP21919.1;Name=ACP21919.1;gbkey=CDS;locus_tag=NGR_b04560;product=putative 4-hydroxy-2-oxovalerate aldolase;protein_id=ACP21919.1;transl_table=11
CP000874.1	Genbank	CDS	460349	460621	-	NGR_b04570	7.05523	-0.258692	0.135003	0.0553398	0.103319	0.835845	NGR_b04570	hypothetical protein	ID=cds-ACP21920.1;Parent=gene-NGR_b04570;Dbxref=NCBI_GP:ACP21920.1;Name=ACP21920.1;gbkey=CDS;locus_tag=NGR_b04570;product=hypothetical protein;protein_id=ACP21920.1;transl_table=11
CP000874.1	Genbank	CDS	460879	461811	-	NGR_b04580	8.58328	-0.363753	0.101445	0.000336137	0.00106897	0.77714	NGR_b04580	putative transcriptional regulator LysR	ID=cds-ACP21921.1;Parent=gene-NGR_b04580;Dbxref=NCBI_GP:ACP21921.1;Name=ACP21921.1;gbkey=CDS;locus_tag=NGR_b04580;product=putative transcriptional regulator LysR;protein_id=ACP21921.1;transl_table=11
CP000874.1	Genbank	CDS	461903	462880	+	NGR_b04590	7.03907	0.0752017	0.137551	0.584572	0.691722	1.05351	NGR_b04590	predicted SpeB Arginase/agmatinase/formimionoglutamate hydrolase SpeB	ID=cds-ACP21922.1;Parent=gene-NGR_b04590;Dbxref=NCBI_GP:ACP21922.1;Name=ACP21922.1;gbkey=CDS;locus_tag=NGR_b04590;product=predicted SpeB Arginase/agmatinase/formimionoglutamate hydrolase SpeB;protein_id=ACP21922.1;transl_table=11
CP000874.1	Genbank	CDS	462970	464478	+	NGR_b04600	7.34239	0.316101	0.141072	0.0250455	0.0524263	1.24496	NGR_b04600	predicted Aldehyde dehydrogenase Aldedh	ID=cds-ACP21923.1;Parent=gene-NGR_b04600;Dbxref=NCBI_GP:ACP21923.1;Name=ACP21923.1;gbkey=CDS;locus_tag=NGR_b04600;product=predicted Aldehyde dehydrogenase Aldedh;protein_id=ACP21923.1;transl_table=11
CP000874.1	Genbank	CDS	464587	464754	+	NGR_b04610	7.22184	0.191646	0.145246	0.187014	0.286207	1.14207	NGR_b04610	hypothetical protein	ID=cds-ACP21924.1;Parent=gene-NGR_b04610;Dbxref=NCBI_GP:ACP21924.1;Name=ACP21924.1;gbkey=CDS;locus_tag=NGR_b04610;product=hypothetical protein;protein_id=ACP21924.1;transl_table=11
CP000874.1	Genbank	CDS	464756	466219	+	NGR_b04620	8.5508	0.236393	0.0965411	0.0143403	0.0318493	1.17804	NGR_b04620	conserved hypothetical protein	ID=cds-ACP21925.1;Parent=gene-NGR_b04620;Dbxref=NCBI_GP:ACP21925.1;Name=ACP21925.1;gbkey=CDS;locus_tag=NGR_b04620;product=conserved hypothetical protein;protein_id=ACP21925.1;transl_table=11
CP000874.1	Genbank	CDS	466236	467921	+	NGR_b04630	8.4076	0.265301	0.0923547	0.00407069	0.0104119	1.20189	NGR_b04630	predicted Choline dehydrogenase BetA	ID=cds-ACP21926.1;Parent=gene-NGR_b04630;Dbxref=NCBI_GP:ACP21926.1;Name=ACP21926.1;gbkey=CDS;locus_tag=NGR_b04630;product=predicted Choline dehydrogenase BetA;protein_id=ACP21926.1;transl_table=11
CP000874.1	Genbank	CDS	468056	468376	-	NGR_b04640	7.80513	0.128267	0.111348	0.249344	0.360033	1.09298	NGR_b04640	hypothetical protein	ID=cds-ACP21927.1;Parent=gene-NGR_b04640;Dbxref=NCBI_GP:ACP21927.1;Name=ACP21927.1;gbkey=CDS;locus_tag=NGR_b04640;product=hypothetical protein;protein_id=ACP21927.1;transl_table=11
CP000874.1	Genbank	CDS	468770	469153	-	NGR_b04660	10.0694	-0.0190842	0.0617184	0.757159	0.832203	0.986859	NGR_b04660	PilT protein-like protein	ID=cds-ACP21928.1;Parent=gene-NGR_b04660;Dbxref=NCBI_GP:ACP21928.1;Name=ACP21928.1;gbkey=CDS;locus_tag=NGR_b04660;product=PilT protein-like protein;protein_id=ACP21928.1;transl_table=11
CP000874.1	Genbank	CDS	469150	469350	-	NGR_b04670	9.80998	-0.0183569	0.066093	0.781209	0.848791	0.987357	NGR_b04670	hypothetical protein	ID=cds-ACP21929.1;Parent=gene-NGR_b04670;Dbxref=NCBI_GP:ACP21929.1;Name=ACP21929.1;gbkey=CDS;locus_tag=NGR_b04670;product=hypothetical protein;protein_id=ACP21929.1;transl_table=11
CP000874.1	Genbank	CDS	469636	470271	+	NGR_b04680	9.82003	-0.112969	0.0597778	0.0587832	0.108896	0.924683	NGR_b04680	conserved hypothetical protein	ID=cds-ACP21930.1;Parent=gene-NGR_b04680;Dbxref=NCBI_GP:ACP21930.1;Name=ACP21930.1;gbkey=CDS;locus_tag=NGR_b04680;product=conserved hypothetical protein;protein_id=ACP21930.1;transl_table=11
CP000874.1	Genbank	CDS	470533	470889	-	NGR_b04690	5.87866	-0.0755601	0.214514	0.72466	0.806806	0.948974	NGR_b04690	conserved hypothetical protein	ID=cds-ACP21931.1;Parent=gene-NGR_b04690;Dbxref=NCBI_GP:ACP21931.1;Name=ACP21931.1;gbkey=CDS;locus_tag=NGR_b04690;product=conserved hypothetical protein;protein_id=ACP21931.1;transl_table=11
CP000874.1	Genbank	CDS	471127	471936	+	NGR_b04700	7.77248	-0.387243	0.10591	0.000255841	0.000832312	0.764589	NGR_b04700	Ku78%2C Ku70 and Ku80 are 70kDa and 80kDa subunits of the Lupus Ku autoantigen	ID=cds-ACP21932.1;Parent=gene-NGR_b04700;Dbxref=NCBI_GP:ACP21932.1;Name=ACP21932.1;gbkey=CDS;locus_tag=NGR_b04700;product=Ku78%2C Ku70 and Ku80 are 70kDa and 80kDa subunits of the Lupus Ku autoantigen;protein_id=ACP21932.1;transl_table=11
CP000874.1	Genbank	CDS	472205	474757	-	NGR_b04710	8.51903	-0.370959	0.0876017	2.29e-05	8.98e-05	0.773269	NGR_b04710	putative ATP-dependent DNA ligase	ID=cds-ACP21933.1;Parent=gene-NGR_b04710;Dbxref=NCBI_GP:ACP21933.1;Name=ACP21933.1;gbkey=CDS;locus_tag=NGR_b04710;product=putative ATP-dependent DNA ligase;protein_id=ACP21933.1;transl_table=11
CP000874.1	Genbank	CDS	474761	475627	-	NGR_b04720	7.80749	-0.273376	0.104664	0.0090034	0.0210357	0.827381	NGR_b04720	Ku78%2C Ku70 and Ku80 are 70kDa and 80kDa subunits of the Lupus Ku autoantigen	ID=cds-ACP21934.1;Parent=gene-NGR_b04720;Dbxref=NCBI_GP:ACP21934.1;Name=ACP21934.1;gbkey=CDS;locus_tag=NGR_b04720;product=Ku78%2C Ku70 and Ku80 are 70kDa and 80kDa subunits of the Lupus Ku autoantigen;protein_id=ACP21934.1;transl_table=11
CP000874.1	Genbank	CDS	475893	476201	+	NGR_b04730	9.83495	0.0237869	0.0598094	0.690843	0.781443	1.01662	NGR_b04730	conserved hypothetical protein	ID=cds-ACP21935.1;Parent=gene-NGR_b04730;Dbxref=NCBI_GP:ACP21935.1;Name=ACP21935.1;gbkey=CDS;locus_tag=NGR_b04730;product=conserved hypothetical protein;protein_id=ACP21935.1;transl_table=11
CP000874.1	Genbank	CDS	476257	476634	+	NGR_b04740	9.58638	-0.00454834	0.0664138	0.9454	0.965326	0.996852	NGR_b04740	hypothetical protein	ID=cds-ACP21936.1;Parent=gene-NGR_b04740;Dbxref=NCBI_GP:ACP21936.1;Name=ACP21936.1;gbkey=CDS;locus_tag=NGR_b04740;product=hypothetical protein;protein_id=ACP21936.1;transl_table=11
CP000874.1	Genbank	CDS	476586	477074	-	NGR_b04750	9.57097	-0.310241	0.0675411	4.36e-06	1.88e-05	0.806507	NGR_b04750	aminoglycoside 6'-N-acetyltransferase	ID=cds-ACP21937.1;Parent=gene-NGR_b04750;Dbxref=NCBI_GP:ACP21937.1;Name=ACP21937.1;gbkey=CDS;locus_tag=NGR_b04750;product=aminoglycoside 6'-N-acetyltransferase;protein_id=ACP21937.1;transl_table=11
CP000874.1	Genbank	CDS	477455	479662	-	NGR_b04760	7.61038	0.149398	0.114552	0.192168	0.292013	1.10911	NGR_b04760	putative aerobic-type carbon monoxide dehydrogenase	ID=cds-ACP21938.1;Parent=gene-NGR_b04760;Dbxref=NCBI_GP:ACP21938.1;Name=ACP21938.1;gbkey=CDS;locus_tag=NGR_b04760;product=putative aerobic-type carbon monoxide dehydrogenase;protein_id=ACP21938.1;transl_table=11
CP000874.1	Genbank	CDS	479659	480636	-	NGR_b04770	5.99397	0.144554	0.205794	0.482416	0.600151	1.10539	NGR_b04770	probable hydroxylase molybdopterin-containing subunit	ID=cds-ACP21939.1;Parent=gene-NGR_b04770;Dbxref=NCBI_GP:ACP21939.1;Name=ACP21939.1;gbkey=CDS;locus_tag=NGR_b04770;product=probable hydroxylase molybdopterin-containing subunit;protein_id=ACP21939.1;transl_table=11
CP000874.1	Genbank	CDS	480640	481242	-	NGR_b04780	5.90878	0.0245138	0.205456	0.905027	0.937775	1.01714	NGR_b04780	hypothetical oxidoreductase with iron-sulfur subunit	ID=cds-ACP21940.1;Parent=gene-NGR_b04780;Dbxref=NCBI_GP:ACP21940.1;Name=ACP21940.1;gbkey=CDS;locus_tag=NGR_b04780;product=hypothetical oxidoreductase with iron-sulfur subunit;protein_id=ACP21940.1;transl_table=11
CP000874.1	Genbank	CDS	481363	482253	-	NGR_b04790	7.042	-0.114339	0.139344	0.411904	0.532377	0.923806	NGR_b04790	putative transcriptional regulator protein%2C AraC family	ID=cds-ACP21941.1;Parent=gene-NGR_b04790;Dbxref=NCBI_GP:ACP21941.1;Name=ACP21941.1;gbkey=CDS;locus_tag=NGR_b04790;product=putative transcriptional regulator protein%2C AraC family;protein_id=ACP21941.1;transl_table=11
CP000874.1	Genbank	CDS	482433	483281	-	NGR_b04800	9.3049	-1.15839	0.068862	1.69e-63	7.34e-62	0.448012	NGR_b04800	putative short-chain dehydrogenase protein	ID=cds-ACP21942.1;Parent=gene-NGR_b04800;Dbxref=NCBI_GP:ACP21942.1;Name=ACP21942.1;gbkey=CDS;locus_tag=NGR_b04800;product=putative short-chain dehydrogenase protein;protein_id=ACP21942.1;transl_table=11
CP000874.1	Genbank	CDS	483431	484321	+	NGR_b04810	8.83473	-0.370346	0.0749855	7.86e-07	3.73e-06	0.773597	NGR_b04810	predicted transcriptional regulator LysR	ID=cds-ACP21943.1;Parent=gene-NGR_b04810;Dbxref=NCBI_GP:ACP21943.1;Name=ACP21943.1;gbkey=CDS;locus_tag=NGR_b04810;product=predicted transcriptional regulator LysR;protein_id=ACP21943.1;transl_table=11
CP000874.1	Genbank	CDS	484497	484655	-	NGR_b04820	5.68538	-0.110091	0.209547	0.599324	0.703486	0.92653	NGR_b04820	hypothetical protein	ID=cds-ACP21944.1;Parent=gene-NGR_b04820;Dbxref=NCBI_GP:ACP21944.1;Name=ACP21944.1;gbkey=CDS;locus_tag=NGR_b04820;product=hypothetical protein;protein_id=ACP21944.1;transl_table=11
CP000874.1	Genbank	CDS	484779	485705	-	NGR_b04830	7.4035	-0.177129	0.117231	0.130803	0.213683	0.884462	NGR_b04830	putative transcriptional regulator LysR	ID=cds-ACP21945.1;Parent=gene-NGR_b04830;Dbxref=NCBI_GP:ACP21945.1;Name=ACP21945.1;gbkey=CDS;locus_tag=NGR_b04830;product=putative transcriptional regulator LysR;protein_id=ACP21945.1;transl_table=11
CP000874.1	Genbank	CDS	485860	487557	+	NGR_b04840	7.60945	-1.54516	0.117422	1.51e-39	3.99e-38	0.342658	NGR_b04840	putative glucose-methanol-choline oxidoreductase	ID=cds-ACP21946.1;Parent=gene-NGR_b04840;Dbxref=NCBI_GP:ACP21946.1;Name=ACP21946.1;gbkey=CDS;locus_tag=NGR_b04840;product=putative glucose-methanol-choline oxidoreductase;protein_id=ACP21946.1;transl_table=11
CP000874.1	Genbank	CDS	487580	490093	+	NGR_b04850	7.83985	-0.963631	0.109554	1.42e-18	1.65e-17	0.512765	NGR_b04850	putative L-carnitine dehydratase/bile acid-inducible protein F	ID=cds-ACP21947.1;Parent=gene-NGR_b04850;Dbxref=NCBI_GP:ACP21947.1;Name=ACP21947.1;gbkey=CDS;locus_tag=NGR_b04850;product=putative L-carnitine dehydratase/bile acid-inducible protein F;protein_id=ACP21947.1;transl_table=11
CP000874.1	Genbank	CDS	490205	491203	+	NGR_b04860	6.32827	-0.719052	0.175597	4.22e-05	0.000158852	0.607497	NGR_b04860	predicted ABC-type proline/glycine betaine transport system%2C periplasmic component	ID=cds-ACP21948.1;Parent=gene-NGR_b04860;Dbxref=NCBI_GP:ACP21948.1;Name=ACP21948.1;gbkey=CDS;locus_tag=NGR_b04860;product=predicted ABC-type proline/glycine betaine transport system%2C periplasmic component;protein_id=ACP21948.1;transl_table=11
CP000874.1	Genbank	CDS	491304	492191	+	NGR_b04870	5.69275	-0.433259	0.223839	0.0529184	0.0995271	0.740587	NGR_b04870	predicted ABC-type proline/glycine betaine transport system%2C permease component	ID=cds-ACP21949.1;Parent=gene-NGR_b04870;Dbxref=NCBI_GP:ACP21949.1;Name=ACP21949.1;gbkey=CDS;locus_tag=NGR_b04870;product=predicted ABC-type proline/glycine betaine transport system%2C permease component;protein_id=ACP21949.1;transl_table=11
CP000874.1	Genbank	CDS	492184	493257	+	NGR_b04880	6.15924	-0.190926	0.184494	0.300731	0.416153	0.876043	NGR_b04880	predicted ABC-type proline/glycine betaine transport system%2C ATPase component	ID=cds-ACP21950.1;Parent=gene-NGR_b04880;Dbxref=NCBI_GP:ACP21950.1;Name=ACP21950.1;gbkey=CDS;locus_tag=NGR_b04880;product=predicted ABC-type proline/glycine betaine transport system%2C ATPase component;protein_id=ACP21950.1;transl_table=11
CP000874.1	Genbank	CDS	493357	493623	-	NGR_b04890	6.00792	0.141392	0.188763	0.45383	0.572553	1.10297	NGR_b04890	phage integrase family protein	ID=cds-ACP21951.1;Parent=gene-NGR_b04890;Dbxref=NCBI_GP:ACP21951.1;Name=ACP21951.1;gbkey=CDS;locus_tag=NGR_b04890;product=phage integrase family protein;protein_id=ACP21951.1;transl_table=11
CP000874.1	Genbank	CDS	493789	495057	-	NGR_b04900	7.45874	0.226186	0.128478	0.078322	0.140097	1.16974	NGR_b04900	predicted Beta-ketoacyl-acyl carrier protein ACP	ID=cds-ACP21952.1;Parent=gene-NGR_b04900;Dbxref=NCBI_GP:ACP21952.1;Name=ACP21952.1;Note=synthase KAS%2C type I and II;gbkey=CDS;locus_tag=NGR_b04900;product=predicted Beta-ketoacyl-acyl carrier protein ACP;protein_id=ACP21952.1;transl_table=11
CP000874.1	Genbank	CDS	495134	495724	-	NGR_b04910	7.17155	0.361489	0.13168	0.00604732	0.0147979	1.28475	NGR_b04910	putative TetR family transcriptional regulator	ID=cds-ACP21953.1;Parent=gene-NGR_b04910;Dbxref=NCBI_GP:ACP21953.1;Name=ACP21953.1;gbkey=CDS;locus_tag=NGR_b04910;product=putative TetR family transcriptional regulator;protein_id=ACP21953.1;transl_table=11
CP000874.1	Genbank	CDS	495821	496933	+	NGR_b04920	4.65436	0.236531	0.304626	0.437475	0.557487	1.17816	NGR_b04920	putative multidrug membrane efflux protein	ID=cds-ACP21954.1;Parent=gene-NGR_b04920;Dbxref=NCBI_GP:ACP21954.1;Name=ACP21954.1;gbkey=CDS;locus_tag=NGR_b04920;product=putative multidrug membrane efflux protein;protein_id=ACP21954.1;transl_table=11
CP000874.1	Genbank	CDS	496933	500046	+	NGR_b04930	6.70493	-0.216748	0.157024	0.167479	0.261282	0.860503	NGR_b04930	putative cation efflux protein	ID=cds-ACP21955.1;Parent=gene-NGR_b04930;Dbxref=NCBI_GP:ACP21955.1;Name=ACP21955.1;gbkey=CDS;locus_tag=NGR_b04930;product=putative cation efflux protein;protein_id=ACP21955.1;transl_table=11
CP000874.1	Genbank	CDS	500052	500795	+	NGR_b04940	7.08166	-0.132235	0.139773	0.344113	0.463542	0.912417	NGR_b04940	putative transcriptional regulator%2C TetR family	ID=cds-ACP21956.1;Parent=gene-NGR_b04940;Dbxref=NCBI_GP:ACP21956.1;Name=ACP21956.1;gbkey=CDS;locus_tag=NGR_b04940;product=putative transcriptional regulator%2C TetR family;protein_id=ACP21956.1;transl_table=11
CP000874.1	Genbank	CDS	500899	501384	-	NGR_b04950	5.09559	0.453056	0.267094	0.0898403	0.156698	1.36894	NGR_b04950	putative Phenylacetic acid degradation-related protein	ID=cds-ACP21957.1;Parent=gene-NGR_b04950;Dbxref=NCBI_GP:ACP21957.1;Name=ACP21957.1;gbkey=CDS;locus_tag=NGR_b04950;product=putative Phenylacetic acid degradation-related protein;protein_id=ACP21957.1;transl_table=11
CP000874.1	Genbank	CDS	501652	502473	+	NGR_b04960	6.32661	-0.00871791	0.176059	0.960507	0.97642	0.993975	NGR_b04960	putative short-chain dehydrogenases of various substrate specificities	ID=cds-ACP21958.1;Parent=gene-NGR_b04960;Dbxref=NCBI_GP:ACP21958.1;Name=ACP21958.1;gbkey=CDS;locus_tag=NGR_b04960;product=putative short-chain dehydrogenases of various substrate specificities;protein_id=ACP21958.1;transl_table=11
CP000874.1	Genbank	CDS	503309	504919	-	NGR_b04970	11.4533	1.69148	0.0485172	2.65e-266	8.99e-264	3.22988	NGR_b04970	conserved hypothetical protein	ID=cds-ACP21959.1;Parent=gene-NGR_b04970;Dbxref=NCBI_GP:ACP21959.1;Name=ACP21959.1;gbkey=CDS;locus_tag=NGR_b04970;product=conserved hypothetical protein;protein_id=ACP21959.1;transl_table=11
CP000874.1	Genbank	CDS	505007	506944	-	NGR_b04980	11.4893	1.83267	0.0743615	4.12e-134	4.83e-132	3.56196	NGR_b04980	conserved hypothetical protein	ID=cds-ACP21960.1;Parent=gene-NGR_b04980;Dbxref=NCBI_GP:ACP21960.1;Name=ACP21960.1;gbkey=CDS;locus_tag=NGR_b04980;product=conserved hypothetical protein;protein_id=ACP21960.1;transl_table=11
CP000874.1	Genbank	CDS	507011	507691	-	NGR_b04990	10.3002	1.5748	0.0614921	1.18e-144	1.47e-142	2.97895	NGR_b04990	hypothetical protein	ID=cds-ACP21961.1;Parent=gene-NGR_b04990;Dbxref=NCBI_GP:ACP21961.1;Name=ACP21961.1;gbkey=CDS;locus_tag=NGR_b04990;product=hypothetical protein;protein_id=ACP21961.1;transl_table=11
CP000874.1	Genbank	CDS	507815	508816	-	NGR_b05000	11.0182	1.61553	0.0502581	1.05e-226	2.59e-224	3.06424	NGR_b05000	conserved hypothetical protein	ID=cds-ACP21962.1;Parent=gene-NGR_b05000;Dbxref=NCBI_GP:ACP21962.1;Name=ACP21962.1;gbkey=CDS;locus_tag=NGR_b05000;product=conserved hypothetical protein;protein_id=ACP21962.1;transl_table=11
CP000874.1	Genbank	CDS	508813	509688	-	NGR_b05010	11.1583	1.64714	0.0476727	1.37e-261	4.43e-259	3.13213	NGR_b05010	conserved hypothetical protein	ID=cds-ACP21963.1;Parent=gene-NGR_b05010;Dbxref=NCBI_GP:ACP21963.1;Name=ACP21963.1;gbkey=CDS;locus_tag=NGR_b05010;product=conserved hypothetical protein;protein_id=ACP21963.1;transl_table=11
CP000874.1	Genbank	CDS	509701	509997	-	NGR_b05020	9.73047	1.43586	0.0676742	6.61e-100	5.76e-98	2.70544	NGR_b05020	hypothetical protein	ID=cds-ACP21964.1;Parent=gene-NGR_b05020;Dbxref=NCBI_GP:ACP21964.1;Name=ACP21964.1;gbkey=CDS;locus_tag=NGR_b05020;product=hypothetical protein;protein_id=ACP21964.1;transl_table=11
CP000874.1	Genbank	CDS	510127	511896	+	NGR_b05030	10.9773	-0.0470862	0.0486596	0.333211	0.45188	0.967889	NGR_b05030	conserved hypothetical protein	ID=cds-ACP21965.1;Parent=gene-NGR_b05030;Dbxref=NCBI_GP:ACP21965.1;Name=ACP21965.1;gbkey=CDS;locus_tag=NGR_b05030;product=conserved hypothetical protein;protein_id=ACP21965.1;transl_table=11
CP000874.1	Genbank	CDS	512036	512851	+	NGR_b05040	12.66	1.72301	0.0492286	2.24e-268	8.49e-266	3.30124	NGR_b05040	putative periplasmic protein	ID=cds-ACP21966.1;Parent=gene-NGR_b05040;Dbxref=NCBI_GP:ACP21966.1;Name=ACP21966.1;gbkey=CDS;locus_tag=NGR_b05040;product=putative periplasmic protein;protein_id=ACP21966.1;transl_table=11
CP000874.1	Genbank	CDS	513270	514643	+	NGR_b05050	11.5207	0.991753	0.0474525	5.37e-97	4.38e-95	1.9886	NGR_b05050	conserved hypothetical protein	ID=cds-ACP21967.1;Parent=gene-NGR_b05050;Dbxref=NCBI_GP:ACP21967.1;Name=ACP21967.1;gbkey=CDS;locus_tag=NGR_b05050;product=conserved hypothetical protein;protein_id=ACP21967.1;transl_table=11
CP000874.1	Genbank	CDS	514752	515543	+	NGR_b05060	11.6156	-0.620016	0.0405598	9.41e-53	3.17e-51	0.650664	NGR_b05060	conserved hypothetical protein	ID=cds-ACP21968.1;Parent=gene-NGR_b05060;Dbxref=NCBI_GP:ACP21968.1;Name=ACP21968.1;gbkey=CDS;locus_tag=NGR_b05060;product=conserved hypothetical protein;protein_id=ACP21968.1;transl_table=11
CP000874.1	Genbank	CDS	515659	515985	+	NGR_b05070	10.1434	-0.603015	0.0566566	1.87e-26	3.2e-25	0.658377	NGR_b05070	hypothetical protein	ID=cds-ACP21969.1;Parent=gene-NGR_b05070;Dbxref=NCBI_GP:ACP21969.1;Name=ACP21969.1;gbkey=CDS;locus_tag=NGR_b05070;product=hypothetical protein;protein_id=ACP21969.1;transl_table=11
CP000874.1	Genbank	CDS	516183	516443	-	NGR_b05080	5.69256	-0.0601021	0.214278	0.779105	0.847504	0.959196	NGR_b05080	phage integrase family protein	ID=cds-ACP21970.1;Parent=gene-NGR_b05080;Dbxref=NCBI_GP:ACP21970.1;Name=ACP21970.1;gbkey=CDS;locus_tag=NGR_b05080;product=phage integrase family protein;protein_id=ACP21970.1;transl_table=11
CP000874.1	Genbank	CDS	517278	517697	+	NGR_b05090	6.36864	-0.101255	0.17944	0.572561	0.681761	0.932222	NGR_b05090	conserved hypothetical protein	ID=cds-ACP21971.1;Parent=gene-NGR_b05090;Dbxref=NCBI_GP:ACP21971.1;Name=ACP21971.1;gbkey=CDS;locus_tag=NGR_b05090;product=conserved hypothetical protein;protein_id=ACP21971.1;transl_table=11
CP000874.1	Genbank	CDS	518288	519916	-	NGR_b05100	9.51498	0.706369	0.0700467	6.49e-24	9.81e-23	1.63169	groEL3	60 kDa chaperonin 2	ID=cds-ACP21972.1;Parent=gene-NGR_b05100;Dbxref=NCBI_GP:ACP21972.1;Name=ACP21972.1;Note=protein Cpn60 2%3B GroEL protein 2;gbkey=CDS;gene=groEL3;locus_tag=NGR_b05100;product=60 kDa chaperonin 2;protein_id=ACP21972.1;transl_table=11
CP000874.1	Genbank	CDS	519946	520260	-	NGR_b05110	8.10015	0.766386	0.111289	5.72e-12	4.52e-11	1.701	groES1	10 kDa chaperonin 2	ID=cds-ACP21973.1;Parent=gene-NGR_b05110;Dbxref=NCBI_GP:ACP21973.1;Name=ACP21973.1;Note=Protein Cpn10 2%3B groES protein 2;gbkey=CDS;gene=groES1;locus_tag=NGR_b05110;product=10 kDa chaperonin 2;protein_id=ACP21973.1;transl_table=11
CP000874.1	Genbank	CDS	520610	521071	+	NGR_b05130	7.31411	0.168608	0.138606	0.223811	0.330056	1.12397	NGR_b05130	probable heat shock protein%2C hsp20 family	ID=cds-ACP21974.1;Parent=gene-NGR_b05130;Dbxref=NCBI_GP:ACP21974.1;Name=ACP21974.1;gbkey=CDS;locus_tag=NGR_b05130;product=probable heat shock protein%2C hsp20 family;protein_id=ACP21974.1;transl_table=11
CP000874.1	Genbank	CDS	521852	522076	+	NGR_b05160	7.34036	-0.0510591	0.131104	0.69694	0.785582	0.965227	NGR_b05160	putative NADH-ubiquinone oxidoreductase	ID=cds-ACP21975.1;Parent=gene-NGR_b05160;Dbxref=NCBI_GP:ACP21975.1;Name=ACP21975.1;gbkey=CDS;locus_tag=NGR_b05160;product=putative NADH-ubiquinone oxidoreductase;protein_id=ACP21975.1;transl_table=11
CP000874.1	Genbank	CDS	522191	522553	-	NGR_b05170	11.4014	0.0233425	0.0473241	0.621837	0.722934	1.01631	NGR_b05170	conserved hypothetical protein	ID=cds-ACP21976.1;Parent=gene-NGR_b05170;Dbxref=NCBI_GP:ACP21976.1;Name=ACP21976.1;gbkey=CDS;locus_tag=NGR_b05170;product=conserved hypothetical protein;protein_id=ACP21976.1;transl_table=11
CP000874.1	Genbank	CDS	522677	522976	-	NGR_b05180	10.6288	-0.00793801	0.0517571	0.878106	0.916811	0.994513	NGR_b05180	conserved hypothetical protein	ID=cds-ACP21977.1;Parent=gene-NGR_b05180;Dbxref=NCBI_GP:ACP21977.1;Name=ACP21977.1;gbkey=CDS;locus_tag=NGR_b05180;product=conserved hypothetical protein;protein_id=ACP21977.1;transl_table=11
CP000874.1	Genbank	CDS	523275	523991	-	NGR_b05190	7.82951	-0.397773	0.124588	0.00140946	0.0040182	0.759029	NGR_b05190	conserved hypothetical protein	ID=cds-ACP21978.1;Parent=gene-NGR_b05190;Dbxref=NCBI_GP:ACP21978.1;Name=ACP21978.1;gbkey=CDS;locus_tag=NGR_b05190;product=conserved hypothetical protein;protein_id=ACP21978.1;transl_table=11
CP000874.1	Genbank	CDS	524135	524446	-	NGR_b05200	6.56347	-0.454997	0.170144	0.00749091	0.0178766	0.729512	NGR_b05200	hypothetical protein	ID=cds-ACP21979.1;Parent=gene-NGR_b05200;Dbxref=NCBI_GP:ACP21979.1;Name=ACP21979.1;gbkey=CDS;locus_tag=NGR_b05200;product=hypothetical protein;protein_id=ACP21979.1;transl_table=11
CP000874.1	Genbank	CDS	524710	526092	+	NGR_b05210	6.46233	-0.0884615	0.173213	0.609556	0.712254	0.940525	NGR_b05210	putative transposase for insertion sequence NGRIS-20g	ID=cds-ACP21980.1;Parent=gene-NGR_b05210;Dbxref=NCBI_GP:ACP21980.1;Name=ACP21980.1;gbkey=CDS;locus_tag=NGR_b05210;product=putative transposase for insertion sequence NGRIS-20g;protein_id=ACP21980.1;transl_table=11
CP000874.1	Genbank	CDS	526403	527296	-	NGR_b05220	7.9139	0.29517	0.106072	0.00539024	0.013342	1.22703	NGR_b05220	putative LysR family transcriptional regulator	ID=cds-ACP21981.1;Parent=gene-NGR_b05220;Dbxref=NCBI_GP:ACP21981.1;Name=ACP21981.1;gbkey=CDS;locus_tag=NGR_b05220;product=putative LysR family transcriptional regulator;protein_id=ACP21981.1;transl_table=11
CP000874.1	Genbank	CDS	527396	527857	+	NGR_b05230	5.64792	0.180263	0.228651	0.430477	0.550856	1.13309	NGR_b05230	conserved hypothetical protein	ID=cds-ACP21982.1;Parent=gene-NGR_b05230;Dbxref=NCBI_GP:ACP21982.1;Name=ACP21982.1;gbkey=CDS;locus_tag=NGR_b05230;product=conserved hypothetical protein;protein_id=ACP21982.1;transl_table=11
CP000874.1	Genbank	CDS	527926	528636	+	NGR_b05240	5.83654	0.215747	0.217927	0.322176	0.439318	1.16131	NGR_b05240	arylamine N-acetyltransferase	ID=cds-ACP21983.1;Parent=gene-NGR_b05240;Dbxref=NCBI_GP:ACP21983.1;Name=ACP21983.1;gbkey=CDS;locus_tag=NGR_b05240;product=arylamine N-acetyltransferase;protein_id=ACP21983.1;transl_table=11
CP000874.1	Genbank	CDS	529191	530093	-	NGR_b05250	6.80395	0.00313649	0.15256	0.983597	0.990591	1.00218	NGR_b05250	hypothetical protein	ID=cds-ACP21984.1;Parent=gene-NGR_b05250;Dbxref=NCBI_GP:ACP21984.1;Name=ACP21984.1;gbkey=CDS;locus_tag=NGR_b05250;product=hypothetical protein;protein_id=ACP21984.1;transl_table=11
CP000874.1	Genbank	CDS	530179	530898	-	NGR_b05260	6.59464	0.0714345	0.160413	0.656091	0.752717	1.05076	NGR_b05260	hypothetical protein	ID=cds-ACP21985.1;Parent=gene-NGR_b05260;Dbxref=NCBI_GP:ACP21985.1;Name=ACP21985.1;gbkey=CDS;locus_tag=NGR_b05260;product=hypothetical protein;protein_id=ACP21985.1;transl_table=11
CP000874.1	Genbank	CDS	531233	531991	-	NGR_b05270	7.95193	0.0138917	0.101211	0.89083	0.926641	1.00968	NGR_b05270	hypothetical protein	ID=cds-ACP21986.1;Parent=gene-NGR_b05270;Dbxref=NCBI_GP:ACP21986.1;Name=ACP21986.1;gbkey=CDS;locus_tag=NGR_b05270;product=hypothetical protein;protein_id=ACP21986.1;transl_table=11
CP000874.1	Genbank	CDS	531985	532848	-	NGR_b05280	8.1043	-0.0286197	0.0985177	0.771431	0.841858	0.980358	NGR_b05280	putative methyltransferase type 11	ID=cds-ACP21987.1;Parent=gene-NGR_b05280;Dbxref=NCBI_GP:ACP21987.1;Name=ACP21987.1;gbkey=CDS;locus_tag=NGR_b05280;product=putative methyltransferase type 11;protein_id=ACP21987.1;transl_table=11
CP000874.1	Genbank	CDS	532903	534357	-	NGR_b05290	8.24798	0.451848	0.0943727	1.69e-06	7.65e-06	1.36779	NGR_b05290	hypothetical protein	ID=cds-ACP21988.1;Parent=gene-NGR_b05290;Dbxref=NCBI_GP:ACP21988.1;Name=ACP21988.1;gbkey=CDS;locus_tag=NGR_b05290;product=hypothetical protein;protein_id=ACP21988.1;transl_table=11
CP000874.1	Genbank	CDS	534699	535019	-	NGR_b05300	4.49125	-0.186725	0.32048	0.560135	0.671308	0.878598	NGR_b05300	hypothetical protein	ID=cds-ACP21989.1;Parent=gene-NGR_b05300;Dbxref=NCBI_GP:ACP21989.1;Name=ACP21989.1;gbkey=CDS;locus_tag=NGR_b05300;product=hypothetical protein;protein_id=ACP21989.1;transl_table=11
CP000874.1	Genbank	CDS	534988	535710	-	NGR_b05310	4.49978	-0.0337989	0.315438	0.914671	0.944534	0.976845	NGR_b05310	hypothetical protein	ID=cds-ACP21990.1;Parent=gene-NGR_b05310;Dbxref=NCBI_GP:ACP21990.1;Name=ACP21990.1;gbkey=CDS;locus_tag=NGR_b05310;product=hypothetical protein;protein_id=ACP21990.1;transl_table=11
CP000874.1	Genbank	CDS	535947	536660	-	NGR_b05320	7.39447	0.0103126	0.121627	0.932429	0.958004	1.00717	NGR_b05320	hypothetical protein	ID=cds-ACP21991.1;Parent=gene-NGR_b05320;Dbxref=NCBI_GP:ACP21991.1;Name=ACP21991.1;gbkey=CDS;locus_tag=NGR_b05320;product=hypothetical protein;protein_id=ACP21991.1;transl_table=11
CP000874.1	Genbank	CDS	536623	537057	-	NGR_b05330	7.51891	-0.0225817	0.114839	0.844111	0.892768	0.984469	NGR_b05330	hypothetical protein	ID=cds-ACP21992.1;Parent=gene-NGR_b05330;Dbxref=NCBI_GP:ACP21992.1;Name=ACP21992.1;gbkey=CDS;locus_tag=NGR_b05330;product=hypothetical protein;protein_id=ACP21992.1;transl_table=11
CP000874.1	Genbank	CDS	537228	537908	+	NGR_b05340	7.53174	-0.0642152	0.114476	0.574831	0.68358	0.956465	NGR_b05340	hypothetical protein	ID=cds-ACP21993.1;Parent=gene-NGR_b05340;Dbxref=NCBI_GP:ACP21993.1;Name=ACP21993.1;gbkey=CDS;locus_tag=NGR_b05340;product=hypothetical protein;protein_id=ACP21993.1;transl_table=11
CP000874.1	Genbank	CDS	537952	538140	+	NGR_b05350	6.11536	0.166698	0.197268	0.398092	0.518687	1.12249	NGR_b05350	hypothetical protein	ID=cds-ACP21994.1;Parent=gene-NGR_b05350;Dbxref=NCBI_GP:ACP21994.1;Name=ACP21994.1;gbkey=CDS;locus_tag=NGR_b05350;product=hypothetical protein;protein_id=ACP21994.1;transl_table=11
CP000874.1	Genbank	CDS	538313	538906	-	NGR_b05360	8.85803	0.127911	0.0824596	0.120854	0.20048	1.09271	NGR_b05360	CrcB family protein	ID=cds-ACP21995.1;Parent=gene-NGR_b05360;Dbxref=NCBI_GP:ACP21995.1;Name=ACP21995.1;gbkey=CDS;locus_tag=NGR_b05360;product=CrcB family protein;protein_id=ACP21995.1;transl_table=11
CP000874.1	Genbank	CDS	538931	540205	-	NGR_b05370	7.98241	0.276735	0.120865	0.0220432	0.0467956	1.21145	NGR_b05370	major facilitator family transporter	ID=cds-ACP21996.1;Parent=gene-NGR_b05370;Dbxref=NCBI_GP:ACP21996.1;Name=ACP21996.1;gbkey=CDS;locus_tag=NGR_b05370;product=major facilitator family transporter;protein_id=ACP21996.1;transl_table=11
CP000874.1	Genbank	CDS	540284	540778	-	NGR_b05380	8.46474	0.0531873	0.0890118	0.550153	0.663172	1.03755	NGR_b05380	conserved hypothetical protein	ID=cds-ACP21997.1;Parent=gene-NGR_b05380;Dbxref=NCBI_GP:ACP21997.1;Name=ACP21997.1;gbkey=CDS;locus_tag=NGR_b05380;product=conserved hypothetical protein;protein_id=ACP21997.1;transl_table=11
CP000874.1	Genbank	CDS	540892	541836	-	NGR_b05390	9.5985	-0.0571176	0.064308	0.37444	0.495791	0.961183	NGR_b05390	putative transcriptional regulator	ID=cds-ACP21998.1;Parent=gene-NGR_b05390;Dbxref=NCBI_GP:ACP21998.1;Name=ACP21998.1;gbkey=CDS;locus_tag=NGR_b05390;product=putative transcriptional regulator;protein_id=ACP21998.1;transl_table=11
CP000874.1	Genbank	CDS	542104	542934	+	NGR_b05400	6.74253	-0.243235	0.163024	0.135695	0.220611	0.844849	bdhA1	D-beta-hydroxybutyrate dehydrogenase	ID=cds-ACP21999.1;Parent=gene-NGR_b05400;Dbxref=NCBI_GP:ACP21999.1;Name=ACP21999.1;Note=BDH%3B 3-hydroxybutyrate dehydrogenase%3B 3-HBDH;gbkey=CDS;gene=bdhA1;locus_tag=NGR_b05400;product=D-beta-hydroxybutyrate dehydrogenase;protein_id=ACP21999.1;transl_table=11
CP000874.1	Genbank	CDS	542961	544043	+	NGR_b05410	6.12267	0.163469	0.207906	0.431711	0.551998	1.11998	NGR_b05410	putative esterase of the alpha-beta hydrolase superfamily	ID=cds-ACP22000.1;Parent=gene-NGR_b05410;Dbxref=NCBI_GP:ACP22000.1;Name=ACP22000.1;gbkey=CDS;locus_tag=NGR_b05410;product=putative esterase of the alpha-beta hydrolase superfamily;protein_id=ACP22000.1;transl_table=11
CP000874.1	Genbank	CDS	544633	545664	+	NGR_b05420	9.29269	-0.0583483	0.121927	0.632259	0.731917	0.960363	NGR_b05420	conserved hypothetical protein	ID=cds-ACP22001.1;Parent=gene-NGR_b05420;Dbxref=NCBI_GP:ACP22001.1;Name=ACP22001.1;gbkey=CDS;locus_tag=NGR_b05420;product=conserved hypothetical protein;protein_id=ACP22001.1;transl_table=11
CP000874.1	Genbank	CDS	545807	546451	+	NGR_b05430	7.16942	0.104759	0.160377	0.513626	0.629115	1.07531	NGR_b05430	conserved hypothetical protein	ID=cds-ACP22002.1;Parent=gene-NGR_b05430;Dbxref=NCBI_GP:ACP22002.1;Name=ACP22002.1;gbkey=CDS;locus_tag=NGR_b05430;product=conserved hypothetical protein;protein_id=ACP22002.1;transl_table=11
CP000874.1	Genbank	CDS	546448	546921	+	NGR_b05440	7.19307	0.404909	0.17098	0.0178765	0.0387807	1.32401	NGR_b05440	conserved hypothetical DoxX-like protein	ID=cds-ACP22003.1;Parent=gene-NGR_b05440;Dbxref=NCBI_GP:ACP22003.1;Name=ACP22003.1;gbkey=CDS;locus_tag=NGR_b05440;product=conserved hypothetical DoxX-like protein;protein_id=ACP22003.1;transl_table=11
CP000874.1	Genbank	CDS	546925	548241	+	NGR_b05450	7.88516	0.373221	0.131222	0.00445252	0.0112589	1.29524	NGR_b05450	putative NADH dehydrogenase	ID=cds-ACP22004.1;Parent=gene-NGR_b05450;Dbxref=NCBI_GP:ACP22004.1;Name=ACP22004.1;gbkey=CDS;locus_tag=NGR_b05450;product=putative NADH dehydrogenase;protein_id=ACP22004.1;transl_table=11
CP000874.1	Genbank	CDS	548244	550166	+	NGR_b05460	7.21609	0.255736	0.161389	0.11306	0.189304	1.19394	NGR_b05460	putative adenylate cyclase	ID=cds-ACP22005.1;Parent=gene-NGR_b05460;Dbxref=NCBI_GP:ACP22005.1;Name=ACP22005.1;gbkey=CDS;locus_tag=NGR_b05460;product=putative adenylate cyclase;protein_id=ACP22005.1;transl_table=11
CP000874.1	Genbank	CDS	550102	550479	+	NGR_b05470	7.70075	-0.280174	0.106519	0.00853131	0.020061	0.823492	NGR_b05470	hypothetical protein	ID=cds-ACP22006.1;Parent=gene-NGR_b05470;Dbxref=NCBI_GP:ACP22006.1;Name=ACP22006.1;gbkey=CDS;locus_tag=NGR_b05470;product=hypothetical protein;protein_id=ACP22006.1;transl_table=11
CP000874.1	Genbank	CDS	550930	551805	+	NGR_b05480	9.14171	-0.239947	0.0785876	0.00226386	0.00614409	0.846777	NGR_b05480	conserved hypothetical protein	ID=cds-ACP22007.1;Parent=gene-NGR_b05480;Dbxref=NCBI_GP:ACP22007.1;Name=ACP22007.1;gbkey=CDS;locus_tag=NGR_b05480;product=conserved hypothetical protein;protein_id=ACP22007.1;transl_table=11
CP000874.1	Genbank	CDS	551811	552707	-	NGR_b05490	6.85416	-0.0379374	0.147696	0.797287	0.861321	0.974047	NGR_b05490	putative transposase number 2 for insertion sequence NGRIS-5d	ID=cds-ACP22008.1;Parent=gene-NGR_b05490;Dbxref=NCBI_GP:ACP22008.1;Name=ACP22008.1;gbkey=CDS;locus_tag=NGR_b05490;product=putative transposase number 2 for insertion sequence NGRIS-5d;protein_id=ACP22008.1;transl_table=11
CP000874.1	Genbank	CDS	552704	554218	-	NGR_b05500	6.30184	-0.720923	0.181212	6.94e-05	0.000252322	0.606709	NGR_b05500	putative transposase number 1 for insertion sequence NGRIS-5d	ID=cds-ACP22009.1;Parent=gene-NGR_b05500;Dbxref=NCBI_GP:ACP22009.1;Name=ACP22009.1;gbkey=CDS;locus_tag=NGR_b05500;product=putative transposase number 1 for insertion sequence NGRIS-5d;protein_id=ACP22009.1;transl_table=11
CP000874.1	Genbank	CDS	554418	554678	-	NGR_b05510	7.88182	-0.244517	0.10436	0.0191293	0.0411794	0.844099	NGR_b05510	hypothetical protein	ID=cds-ACP22010.1;Parent=gene-NGR_b05510;Dbxref=NCBI_GP:ACP22010.1;Name=ACP22010.1;gbkey=CDS;locus_tag=NGR_b05510;product=hypothetical protein;protein_id=ACP22010.1;transl_table=11
CP000874.1	Genbank	CDS	554762	555505	-	NGR_b05520	8.24184	-0.120403	0.0925834	0.193435	0.293386	0.919931	NGR_b05520	putative TetR family transcriptional regulatory protein	ID=cds-ACP22011.1;Parent=gene-NGR_b05520;Dbxref=NCBI_GP:ACP22011.1;Name=ACP22011.1;gbkey=CDS;locus_tag=NGR_b05520;product=putative TetR family transcriptional regulatory protein;protein_id=ACP22011.1;transl_table=11
CP000874.1	Genbank	CDS	555467	555919	+	NGR_b05530	7.31935	0.171478	0.126836	0.176386	0.272466	1.12621	NGR_b05530	putative translation initiation inhibitor	ID=cds-ACP22012.1;Parent=gene-NGR_b05530;Dbxref=NCBI_GP:ACP22012.1;Name=ACP22012.1;gbkey=CDS;locus_tag=NGR_b05530;product=putative translation initiation inhibitor;protein_id=ACP22012.1;transl_table=11
CP000874.1	Genbank	CDS	556280	556738	+	NGR_b05540	7.18992	-0.0412214	0.13121	0.753396	0.829908	0.971832	NGR_b05540	hypothetical protein	ID=cds-ACP22013.1;Parent=gene-NGR_b05540;Dbxref=NCBI_GP:ACP22013.1;Name=ACP22013.1;gbkey=CDS;locus_tag=NGR_b05540;product=hypothetical protein;protein_id=ACP22013.1;transl_table=11
CP000874.1	Genbank	CDS	556814	557062	+	NGR_b05550	6.20642	0.00822792	0.192146	0.965844	0.979989	1.00572	NGR_b05550	hypothetical protein	ID=cds-ACP22014.1;Parent=gene-NGR_b05550;Dbxref=NCBI_GP:ACP22014.1;Name=ACP22014.1;gbkey=CDS;locus_tag=NGR_b05550;product=hypothetical protein;protein_id=ACP22014.1;transl_table=11
CP000874.1	Genbank	CDS	557059	558612	-	NGR_b05560	7.81063	-0.115467	0.105985	0.275946	0.389297	0.923083	NGR_b05560	epoxide hydrolase	ID=cds-ACP22015.1;Parent=gene-NGR_b05560;Dbxref=NCBI_GP:ACP22015.1;Name=ACP22015.1;gbkey=CDS;locus_tag=NGR_b05560;product=epoxide hydrolase;protein_id=ACP22015.1;transl_table=11
CP000874.1	Genbank	CDS	559033	559797	+	NGR_b05570	9.76428	-0.0202283	0.0676484	0.764924	0.837718	0.986077	NGR_b05570	putative transcriptional regulator	ID=cds-ACP22016.1;Parent=gene-NGR_b05570;Dbxref=NCBI_GP:ACP22016.1;Name=ACP22016.1;gbkey=CDS;locus_tag=NGR_b05570;product=putative transcriptional regulator;protein_id=ACP22016.1;transl_table=11
CP000874.1	Genbank	CDS	559839	560054	+	NGR_b05580	9.95682	-0.0531492	0.0695993	0.445078	0.564496	0.96383	NGR_b05580	conserved hypothetical protein	ID=cds-ACP22017.1;Parent=gene-NGR_b05580;Dbxref=NCBI_GP:ACP22017.1;Name=ACP22017.1;gbkey=CDS;locus_tag=NGR_b05580;product=conserved hypothetical protein;protein_id=ACP22017.1;transl_table=11
CP000874.1	Genbank	CDS	560088	561029	+	NGR_b05590	10.8957	-0.0674654	0.0697886	0.333689	0.452432	0.954313	NGR_b05590	putative hydrolase or acyltransferase	ID=cds-ACP22018.1;Parent=gene-NGR_b05590;Dbxref=NCBI_GP:ACP22018.1;Name=ACP22018.1;Note=alpha/beta hydrolase superfamily;gbkey=CDS;locus_tag=NGR_b05590;product=putative hydrolase or acyltransferase;protein_id=ACP22018.1;transl_table=11
CP000874.1	Genbank	CDS	561270	561434	-	NGR_b05600	8.9732	-0.214002	0.0749116	0.00428035	0.0108919	0.862142	NGR_b05600	hypothetical protein	ID=cds-ACP22019.1;Parent=gene-NGR_b05600;Dbxref=NCBI_GP:ACP22019.1;Name=ACP22019.1;gbkey=CDS;locus_tag=NGR_b05600;product=hypothetical protein;protein_id=ACP22019.1;transl_table=11
CP000874.1	Genbank	CDS	561436	561999	-	NGR_b05610	9.89457	-0.195806	0.058632	0.000839047	0.00248492	0.873085	NGR_b05610	hypothetical protein	ID=cds-ACP22020.1;Parent=gene-NGR_b05610;Dbxref=NCBI_GP:ACP22020.1;Name=ACP22020.1;gbkey=CDS;locus_tag=NGR_b05610;product=hypothetical protein;protein_id=ACP22020.1;transl_table=11
CP000874.1	Genbank	CDS	562078	562323	-	NGR_b05620	8.59386	-0.189458	0.0838681	0.0238837	0.0503457	0.876935	NGR_b05620	hypothetical protein	ID=cds-ACP22021.1;Parent=gene-NGR_b05620;Dbxref=NCBI_GP:ACP22021.1;Name=ACP22021.1;gbkey=CDS;locus_tag=NGR_b05620;product=hypothetical protein;protein_id=ACP22021.1;transl_table=11
CP000874.1	Genbank	CDS	562286	563245	-	NGR_b05630	7.44753	-0.13453	0.117569	0.252514	0.36332	0.910966	NGR_b05630	hypothetical protein	ID=cds-ACP22022.1;Parent=gene-NGR_b05630;Dbxref=NCBI_GP:ACP22022.1;Name=ACP22022.1;gbkey=CDS;locus_tag=NGR_b05630;product=hypothetical protein;protein_id=ACP22022.1;transl_table=11
CP000874.1	Genbank	CDS	563378	563833	-	NGR_b05640	7.24017	-0.0245423	0.133582	0.854229	0.899731	0.983132	NGR_b05640	putative cytoplasmic protein	ID=cds-ACP22023.1;Parent=gene-NGR_b05640;Dbxref=NCBI_GP:ACP22023.1;Name=ACP22023.1;gbkey=CDS;locus_tag=NGR_b05640;product=putative cytoplasmic protein;protein_id=ACP22023.1;transl_table=11
CP000874.1	Genbank	CDS	563858	564268	-	NGR_b05650	6.46721	0.0630476	0.174595	0.718019	0.801073	1.04467	NGR_b05650	Cupin domain protein	ID=cds-ACP22024.1;Parent=gene-NGR_b05650;Dbxref=NCBI_GP:ACP22024.1;Name=ACP22024.1;gbkey=CDS;locus_tag=NGR_b05650;product=Cupin domain protein;protein_id=ACP22024.1;transl_table=11
CP000874.1	Genbank	CDS	564432	565640	-	NGR_b05660	7.42255	-0.0240714	0.12615	0.848669	0.896236	0.983453	NGR_b05660	predicted NADH dehydrogenase%2C FAD-containing subunit	ID=cds-ACP22025.1;Parent=gene-NGR_b05660;Dbxref=NCBI_GP:ACP22025.1;Name=ACP22025.1;gbkey=CDS;locus_tag=NGR_b05660;product=predicted NADH dehydrogenase%2C FAD-containing subunit;protein_id=ACP22025.1;transl_table=11
CP000874.1	Genbank	CDS	565922	566461	+	NGR_b05670	7.52054	-0.575408	0.119826	1.57e-06	7.16e-06	0.671096	NGR_b05670	predicted transcriptional regulator	ID=cds-ACP22026.1;Parent=gene-NGR_b05670;Dbxref=NCBI_GP:ACP22026.1;Name=ACP22026.1;gbkey=CDS;locus_tag=NGR_b05670;product=predicted transcriptional regulator;protein_id=ACP22026.1;transl_table=11
CP000874.1	Genbank	CDS	566583	567089	-	NGR_b05680	9.55408	-0.042695	0.0728157	0.557645	0.669569	0.97084	msrA1	peptide methionine sulfoxide reductase MsrA 3	ID=cds-ACP22027.1;Parent=gene-NGR_b05680;Dbxref=NCBI_GP:ACP22027.1;Name=ACP22027.1;Note=protein-methionine-S-oxide reductase 3%3B peptide-methionine (S)-S-oxidereductase 3%3B peptide Met(O) reductase 3;gbkey=CDS;gene=msrA1;locus_tag=NGR_b05680;product=peptide methionine sulfoxide reductase MsrA 3;protein_id=ACP22027.1;transl_table=11
CP000874.1	Genbank	CDS	567090	567533	-	NGR_b05690	9.21452	-0.0381505	0.0836429	0.648309	0.745105	0.973903	msrB1	peptide methionine sulfoxide reductase MsrB 1	ID=cds-ACP22028.1;Parent=gene-NGR_b05690;Dbxref=NCBI_GP:ACP22028.1;Name=ACP22028.1;gbkey=CDS;gene=msrB1;locus_tag=NGR_b05690;product=peptide methionine sulfoxide reductase MsrB 1;protein_id=ACP22028.1;transl_table=11
CP000874.1	Genbank	CDS	567580	569040	-	NGR_b05700	8.88307	-0.0882707	0.0839472	0.293028	0.407683	0.94065	NGR_b05700	Indoleacetamide hydrolase	ID=cds-ACP22029.1;Parent=gene-NGR_b05700;Dbxref=NCBI_GP:ACP22029.1;Name=ACP22029.1;Note=IAH%3B Indole-3-acetamidehydrolase;gbkey=CDS;locus_tag=NGR_b05700;product=Indoleacetamide hydrolase;protein_id=ACP22029.1;transl_table=11
CP000874.1	Genbank	CDS	569135	569632	-	NGR_b05710	7.25805	0.187164	0.126528	0.139079	0.224583	1.13852	NGR_b05710	conserved hypothetical protein	ID=cds-ACP22030.1;Parent=gene-NGR_b05710;Dbxref=NCBI_GP:ACP22030.1;Name=ACP22030.1;gbkey=CDS;locus_tag=NGR_b05710;product=conserved hypothetical protein;protein_id=ACP22030.1;transl_table=11
CP000874.1	Genbank	CDS	569919	570917	-	NGR_b05720	8.46009	0.0400087	0.0952397	0.674424	0.767181	1.02812	trxB1	thioredoxin reductase	ID=cds-ACP22031.1;Parent=gene-NGR_b05720;Dbxref=NCBI_GP:ACP22031.1;Name=ACP22031.1;Note=TRXR;gbkey=CDS;gene=trxB1;locus_tag=NGR_b05720;product=thioredoxin reductase;protein_id=ACP22031.1;transl_table=11
CP000874.1	Genbank	CDS	571233	571763	-	NGR_b05730	8.39988	0.0235074	0.100042	0.814228	0.873036	1.01643	NGR_b05730	conserved hypothetical protein	ID=cds-ACP22032.1;Parent=gene-NGR_b05730;Dbxref=NCBI_GP:ACP22032.1;Name=ACP22032.1;gbkey=CDS;locus_tag=NGR_b05730;product=conserved hypothetical protein;protein_id=ACP22032.1;transl_table=11
CP000874.1	Genbank	CDS	572052	572672	+	NGR_b05740	9.66344	-0.358061	0.0668457	8.48e-08	4.54e-07	0.780212	NGR_b05740	putative transcriptional regulator%2C TetR family	ID=cds-ACP22033.1;Parent=gene-NGR_b05740;Dbxref=NCBI_GP:ACP22033.1;Name=ACP22033.1;gbkey=CDS;locus_tag=NGR_b05740;product=putative transcriptional regulator%2C TetR family;protein_id=ACP22033.1;transl_table=11
CP000874.1	Genbank	CDS	573764	575527	-	NGR_b05760	10.2641	0.0280347	0.0630705	0.656683	0.752848	1.01962	NGR_b05760	probable adenylate class-3/4/guanylyl cyclase	ID=cds-ACP22034.1;Parent=gene-NGR_b05760;Dbxref=NCBI_GP:ACP22034.1;Name=ACP22034.1;gbkey=CDS;locus_tag=NGR_b05760;product=probable adenylate class-3/4/guanylyl cyclase;protein_id=ACP22034.1;transl_table=11
CP000874.1	Genbank	CDS	576294	578255	-	NGR_b05770	8.39633	-0.10687	0.0854791	0.211208	0.315149	0.9286	NGR_b05770	L-isoaspartyl protein carboxyl methyltransferase protein	ID=cds-ACP22035.1;Parent=gene-NGR_b05770;Dbxref=NCBI_GP:ACP22035.1;Name=ACP22035.1;gbkey=CDS;locus_tag=NGR_b05770;product=L-isoaspartyl protein carboxyl methyltransferase protein;protein_id=ACP22035.1;transl_table=11
CP000874.1	Genbank	CDS	578524	578766	+	NGR_b05780	6.8165	-0.497221	0.151816	0.00105604	0.00307736	0.70847	NGR_b05780	transposase	ID=cds-ACP22036.1;Parent=gene-NGR_b05780;Dbxref=NCBI_GP:ACP22036.1;Name=ACP22036.1;gbkey=CDS;locus_tag=NGR_b05780;product=transposase;protein_id=ACP22036.1;transl_table=11
CP000874.1	Genbank	CDS	578763	579029	+	NGR_b05790	7.0144	-0.456073	0.142761	0.00139989	0.00399445	0.728968	NGR_b05790	putative transposase	ID=cds-ACP22037.1;Parent=gene-NGR_b05790;Dbxref=NCBI_GP:ACP22037.1;Name=ACP22037.1;gbkey=CDS;locus_tag=NGR_b05790;product=putative transposase;protein_id=ACP22037.1;transl_table=11
CP000874.1	Genbank	CDS	579160	579477	-	NGR_b05800	5.53821	0.483396	0.240275	0.0442362	0.0855128	1.39803	NGR_b05800	small heat shock protein	ID=cds-ACP22038.1;Parent=gene-NGR_b05800;Dbxref=NCBI_GP:ACP22038.1;Name=ACP22038.1;gbkey=CDS;locus_tag=NGR_b05800;product=small heat shock protein;protein_id=ACP22038.1;transl_table=11
CP000874.1	Genbank	CDS	579660	579974	+	NGR_b05810	7.07106	0.845799	0.14279	3.15e-09	1.97e-08	1.79726	groES2	10 kDa chaperonin 2	ID=cds-ACP22039.1;Parent=gene-NGR_b05810;Dbxref=NCBI_GP:ACP22039.1;Name=ACP22039.1;Note=Protein Cpn10 2%3B groES protein 2;gbkey=CDS;gene=groES2;locus_tag=NGR_b05810;product=10 kDa chaperonin 2;protein_id=ACP22039.1;transl_table=11
CP000874.1	Genbank	CDS	580029	581657	+	NGR_b05820	8.07534	0.630666	0.103676	1.18e-09	7.72e-09	1.54828	groEL4	60 kDa chaperonin 2	ID=cds-ACP22040.1;Parent=gene-NGR_b05820;Dbxref=NCBI_GP:ACP22040.1;Name=ACP22040.1;Note=protein Cpn60 2%3B GroEL protein 2;gbkey=CDS;gene=groEL4;locus_tag=NGR_b05820;product=60 kDa chaperonin 2;protein_id=ACP22040.1;transl_table=11
CP000874.1	Genbank	CDS	581789	583183	+	NGR_b05830	6.67632	0.104319	0.165262	0.527889	0.641492	1.07499	degQ	protease do precursor	ID=cds-ACP22041.1;Parent=gene-NGR_b05830;Dbxref=NCBI_GP:ACP22041.1;Name=ACP22041.1;gbkey=CDS;gene=degQ;locus_tag=NGR_b05830;product=protease do precursor;protein_id=ACP22041.1;transl_table=11
CP000874.1	Genbank	CDS	583233	583544	+	NGR_b05840	4.88369	0.760682	0.296742	0.0103638	0.0238735	1.69429	NGR_b05840	conserved hypothetical protein	ID=cds-ACP22042.1;Parent=gene-NGR_b05840;Dbxref=NCBI_GP:ACP22042.1;Name=ACP22042.1;gbkey=CDS;locus_tag=NGR_b05840;product=conserved hypothetical protein;protein_id=ACP22042.1;transl_table=11
CP000874.1	Genbank	CDS	583898	584104	+	NGR_b05850	4.23845	0.485636	0.349512	0.164691	0.257799	1.4002	NGR_b05850	hypothetical protein	ID=cds-ACP22043.1;Parent=gene-NGR_b05850;Dbxref=NCBI_GP:ACP22043.1;Name=ACP22043.1;gbkey=CDS;locus_tag=NGR_b05850;product=hypothetical protein;protein_id=ACP22043.1;transl_table=11
CP000874.1	Genbank	CDS	584117	584770	-	NGR_b05860	5.65404	0.37163	0.213481	0.0817161	0.144881	1.29381	NGR_b05860	putative carboxy-terminus of transposase for insertion sequence NGRIS-7d	ID=cds-ACP22044.1;Parent=gene-NGR_b05860;Dbxref=NCBI_GP:ACP22044.1;Name=ACP22044.1;gbkey=CDS;locus_tag=NGR_b05860;product=putative carboxy-terminus of transposase for insertion sequence NGRIS-7d;protein_id=ACP22044.1;transl_table=11
CP000874.1	Genbank	CDS	584709	585068	-	NGR_b05870	-2.7655	1.08456	3.74806	0.772302	0.842096	2.12073	NGR_b05870	putative amino-terminus of transposase for insertion sequence NGRIS-7d	ID=cds-ACP22045.1;Parent=gene-NGR_b05870;Dbxref=NCBI_GP:ACP22045.1;Name=ACP22045.1;gbkey=CDS;locus_tag=NGR_b05870;product=putative amino-terminus of transposase for insertion sequence NGRIS-7d;protein_id=ACP22045.1;transl_table=11
CP000874.1	Genbank	CDS	585471	586649	-	NGR_b05880	0.400372	1.94945	1.44045	0.175941	0.271844	3.86227	NGR_b05880	putative transposase number 2 for insertion sequence NGRIS-16a	ID=cds-ACP22046.1;Parent=gene-NGR_b05880;Dbxref=NCBI_GP:ACP22046.1;Name=ACP22046.1;gbkey=CDS;locus_tag=NGR_b05880;product=putative transposase number 2 for insertion sequence NGRIS-16a;protein_id=ACP22046.1;transl_table=11
CP000874.1	Genbank	CDS	586662	587522	-	NGR_b05890	3.72971	-0.0435367	0.442353	0.921598	0.949298	0.970273	NGR_b05890	putative transposase number 1 for insertion sequence NGRIS-16a	ID=cds-ACP22047.1;Parent=gene-NGR_b05890;Dbxref=NCBI_GP:ACP22047.1;Name=ACP22047.1;gbkey=CDS;locus_tag=NGR_b05890;product=putative transposase number 1 for insertion sequence NGRIS-16a;protein_id=ACP22047.1;transl_table=11
CP000874.1	Genbank	CDS	587804	588487	-	NGR_b05900	6.83732	0.285383	0.143337	0.0464815	0.0892639	1.21873	NGR_b05900	putative amino acid ABC transporter%2C substrate-binding protein	ID=cds-ACP22048.1;Parent=gene-NGR_b05900;Dbxref=NCBI_GP:ACP22048.1;Name=ACP22048.1;gbkey=CDS;locus_tag=NGR_b05900;product=putative amino acid ABC transporter%2C substrate-binding protein;protein_id=ACP22048.1;transl_table=11
CP000874.1	Genbank	CDS	588493	589266	-	NGR_b05910	7.39403	0.468554	0.122756	0.000135108	0.000465261	1.38372	hpaI1	2%2C4-dihydroxyhept-2-ene-1%2C7-dioic acid aldolase	ID=cds-ACP22049.1;Parent=gene-NGR_b05910;Dbxref=NCBI_GP:ACP22049.1;Name=ACP22049.1;Note=HHEDaldolase;gbkey=CDS;gene=hpaI1;locus_tag=NGR_b05910;product=2%2C4-dihydroxyhept-2-ene-1%2C7-dioic acid aldolase;protein_id=ACP22049.1;transl_table=11
CP000874.1	Genbank	CDS	589275	590057	-	NGR_b05920	7.71527	0.5095	0.11377	7.52e-06	3.15e-05	1.42356	hpaH1	2-oxo-hepta-3-ene-1%2C7-dioic acid hydratase	ID=cds-ACP22050.1;Parent=gene-NGR_b05920;Dbxref=NCBI_GP:ACP22050.1;Name=ACP22050.1;Note=OHEDhydratase;gbkey=CDS;gene=hpaH1;locus_tag=NGR_b05920;product=2-oxo-hepta-3-ene-1%2C7-dioic acid hydratase;protein_id=ACP22050.1;transl_table=11
CP000874.1	Genbank	CDS	590082	590975	-	NGR_b05930	8.50367	0.44244	0.0910275	1.17e-06	5.45e-06	1.3589	NGR_b05930	catechol 1%2C2-dioxygenase protein	ID=cds-ACP22051.1;Parent=gene-NGR_b05930;Dbxref=NCBI_GP:ACP22051.1;Name=ACP22051.1;gbkey=CDS;locus_tag=NGR_b05930;product=catechol 1%2C2-dioxygenase protein;protein_id=ACP22051.1;transl_table=11
CP000874.1	Genbank	CDS	591230	591967	+	NGR_b05940	7.68114	0.536716	0.113045	2.06e-06	9.23e-06	1.45067	NGR_b05940	putative transcriptional regulator	ID=cds-ACP22052.1;Parent=gene-NGR_b05940;Dbxref=NCBI_GP:ACP22052.1;Name=ACP22052.1;gbkey=CDS;locus_tag=NGR_b05940;product=putative transcriptional regulator;protein_id=ACP22052.1;transl_table=11
CP000874.1	Genbank	CDS	591967	592788	+	NGR_b05950	7.15467	0.5321	0.135455	8.56e-05	0.000304775	1.44603	NGR_b05950	putative sugar phosphate isomerases/epimerase	ID=cds-ACP22053.1;Parent=gene-NGR_b05950;Dbxref=NCBI_GP:ACP22053.1;Name=ACP22053.1;gbkey=CDS;locus_tag=NGR_b05950;product=putative sugar phosphate isomerases/epimerase;protein_id=ACP22053.1;transl_table=11
CP000874.1	Genbank	CDS	592835	593503	+	NGR_b05960	5.79134	0.491231	0.218774	0.0247439	0.0518962	1.40564	NGR_b05960	probable amino acid ABC transporter%2C permease protein	ID=cds-ACP22054.1;Parent=gene-NGR_b05960;Dbxref=NCBI_GP:ACP22054.1;Name=ACP22054.1;gbkey=CDS;locus_tag=NGR_b05960;product=probable amino acid ABC transporter%2C permease protein;protein_id=ACP22054.1;transl_table=11
CP000874.1	Genbank	CDS	593513	594163	+	NGR_b05970	6.38895	0.0998668	0.169213	0.555067	0.668292	1.07167	NGR_b05970	putative ABC-type amino acid transport system%2C permease component	ID=cds-ACP22055.1;Parent=gene-NGR_b05970;Dbxref=NCBI_GP:ACP22055.1;Name=ACP22055.1;gbkey=CDS;locus_tag=NGR_b05970;product=putative ABC-type amino acid transport system%2C permease component;protein_id=ACP22055.1;transl_table=11
CP000874.1	Genbank	CDS	594205	595029	+	NGR_b05980	6.33982	0.5307	0.172248	0.00206283	0.00564213	1.44463	NGR_b05980	probable amino acid ABC transporter%2C substrate-binding protein	ID=cds-ACP22056.1;Parent=gene-NGR_b05980;Dbxref=NCBI_GP:ACP22056.1;Name=ACP22056.1;gbkey=CDS;locus_tag=NGR_b05980;product=probable amino acid ABC transporter%2C substrate-binding protein;protein_id=ACP22056.1;transl_table=11
CP000874.1	Genbank	CDS	595151	595912	+	NGR_b05990	6.34828	0.487777	0.180302	0.00682368	0.0164663	1.40228	NGR_b05990	predicted ABC-type polar amino acid transport system%2C ATPase component	ID=cds-ACP22057.1;Parent=gene-NGR_b05990;Dbxref=NCBI_GP:ACP22057.1;Name=ACP22057.1;gbkey=CDS;locus_tag=NGR_b05990;product=predicted ABC-type polar amino acid transport system%2C ATPase component;protein_id=ACP22057.1;transl_table=11
CP000874.1	Genbank	CDS	595925	596791	+	NGR_b06000	6.41724	0.161508	0.173706	0.352487	0.471766	1.11846	NGR_b06000	putative Shikimate 5-dehydrogenase	ID=cds-ACP22058.1;Parent=gene-NGR_b06000;Dbxref=NCBI_GP:ACP22058.1;Name=ACP22058.1;gbkey=CDS;locus_tag=NGR_b06000;product=putative Shikimate 5-dehydrogenase;protein_id=ACP22058.1;transl_table=11
CP000874.1	Genbank	CDS	596806	597174	+	NGR_b06010	5.50244	0.212416	0.225359	0.345902	0.465076	1.15863	NGR_b06010	5-carboxymethyl-2-hydroxymuconate delta isomerase protein	ID=cds-ACP22059.1;Parent=gene-NGR_b06010;Dbxref=NCBI_GP:ACP22059.1;Name=ACP22059.1;gbkey=CDS;locus_tag=NGR_b06010;product=5-carboxymethyl-2-hydroxymuconate delta isomerase protein;protein_id=ACP22059.1;transl_table=11
CP000874.1	Genbank	CDS	597208	597657	+	NGR_b06020	4.9856	0.187369	0.283525	0.508705	0.62454	1.13869	aroQ1	3-dehydroquinate dehydratase	ID=cds-ACP22060.1;Parent=gene-NGR_b06020;Dbxref=NCBI_GP:ACP22060.1;Name=ACP22060.1;Note=3-dehydroquinase%3B Type IIDHQase;gbkey=CDS;gene=aroQ1;locus_tag=NGR_b06020;product=3-dehydroquinate dehydratase;protein_id=ACP22060.1;transl_table=11
CP000874.1	Genbank	CDS	597665	598702	+	NGR_b06030	7.15563	-0.172201	0.138455	0.213599	0.318127	0.887488	NGR_b06030	probable oxidoreductase	ID=cds-ACP22061.1;Parent=gene-NGR_b06030;Dbxref=NCBI_GP:ACP22061.1;Name=ACP22061.1;gbkey=CDS;locus_tag=NGR_b06030;product=probable oxidoreductase;protein_id=ACP22061.1;transl_table=11
CP000874.1	Genbank	CDS	599033	599584	-	NGR_b06040	8.69399	-0.370871	0.0779146	1.94e-06	8.73e-06	0.773316	NGR_b06040	phage integrase family protein	ID=cds-ACP22062.1;Parent=gene-NGR_b06040;Dbxref=NCBI_GP:ACP22062.1;Name=ACP22062.1;gbkey=CDS;locus_tag=NGR_b06040;product=phage integrase family protein;protein_id=ACP22062.1;transl_table=11
CP000874.1	Genbank	CDS	599782	602091	-	NGR_b06050	9.78183	-0.174788	0.06029	0.00374216	0.00964044	0.885898	NGR_b06050	probable adenylate class-3/4/guanylyl cyclase	ID=cds-ACP22063.1;Parent=gene-NGR_b06050;Dbxref=NCBI_GP:ACP22063.1;Name=ACP22063.1;gbkey=CDS;locus_tag=NGR_b06050;product=probable adenylate class-3/4/guanylyl cyclase;protein_id=ACP22063.1;transl_table=11
CP000874.1	Genbank	CDS	602417	603859	-	NGR_b06060	6.54103	0.234215	0.16033	0.144062	0.231469	1.17627	NGR_b06060	putative ATPase component of various ABC-type transport system	ID=cds-ACP22064.1;Parent=gene-NGR_b06060;Dbxref=NCBI_GP:ACP22064.1;Name=ACP22064.1;gbkey=CDS;locus_tag=NGR_b06060;product=putative ATPase component of various ABC-type transport system;protein_id=ACP22064.1;transl_table=11
CP000874.1	Genbank	CDS	603856	604674	-	NGR_b06070	5.40631	0.365704	0.251327	0.145644	0.23337	1.28851	NGR_b06070	putative ABC transport system permease protein	ID=cds-ACP22065.1;Parent=gene-NGR_b06070;Dbxref=NCBI_GP:ACP22065.1;Name=ACP22065.1;gbkey=CDS;locus_tag=NGR_b06070;product=putative ABC transport system permease protein;protein_id=ACP22065.1;transl_table=11
CP000874.1	Genbank	CDS	604671	605609	-	NGR_b06080	6.10213	0.512564	0.186226	0.00591646	0.0145274	1.42658	NGR_b06080	putative ABC-type dipeptide/oligopeptide/nickel transport system%2C permease component	ID=cds-ACP22066.1;Parent=gene-NGR_b06080;Dbxref=NCBI_GP:ACP22066.1;Name=ACP22066.1;gbkey=CDS;locus_tag=NGR_b06080;product=putative ABC-type dipeptide/oligopeptide/nickel transport system%2C permease component;protein_id=ACP22066.1;transl_table=11
CP000874.1	Genbank	CDS	605622	607142	-	NGR_b06090	7.30134	0.997217	0.133024	6.55e-14	5.82e-13	1.99615	NGR_b06090	putative ABC-type dipeptide transport system%2C periplasmic component	ID=cds-ACP22067.1;Parent=gene-NGR_b06090;Dbxref=NCBI_GP:ACP22067.1;Name=ACP22067.1;gbkey=CDS;locus_tag=NGR_b06090;product=putative ABC-type dipeptide transport system%2C periplasmic component;protein_id=ACP22067.1;transl_table=11
CP000874.1	Genbank	CDS	607334	607735	+	NGR_b06100	7.58562	0.722147	0.11683	6.36e-10	4.22e-09	1.64963	NGR_b06100	hypothetical protein	ID=cds-ACP22068.1;Parent=gene-NGR_b06100;Dbxref=NCBI_GP:ACP22068.1;Name=ACP22068.1;gbkey=CDS;locus_tag=NGR_b06100;product=hypothetical protein;protein_id=ACP22068.1;transl_table=11
CP000874.1	Genbank	CDS	607802	609172	+	NGR_b06110	8.48483	0.594684	0.0870097	8.22e-12	6.43e-11	1.51014	NGR_b06110	putative uncharacterized iron-regulated membrane protein	ID=cds-ACP22069.1;Parent=gene-NGR_b06110;Dbxref=NCBI_GP:ACP22069.1;Name=ACP22069.1;gbkey=CDS;locus_tag=NGR_b06110;product=putative uncharacterized iron-regulated membrane protein;protein_id=ACP22069.1;transl_table=11
CP000874.1	Genbank	CDS	609295	609825	+	NGR_b06120	8.56932	-0.110564	0.0907138	0.22291	0.329129	0.926226	NGR_b06120	hypothetical protein	ID=cds-ACP22070.1;Parent=gene-NGR_b06120;Dbxref=NCBI_GP:ACP22070.1;Name=ACP22070.1;gbkey=CDS;locus_tag=NGR_b06120;product=hypothetical protein;protein_id=ACP22070.1;transl_table=11
CP000874.1	Genbank	CDS	609870	611477	+	NGR_b06130	8.51769	-0.161264	0.0881608	0.0673685	0.122753	0.894241	NGR_b06130	possible Copper export protein	ID=cds-ACP22071.1;Parent=gene-NGR_b06130;Dbxref=NCBI_GP:ACP22071.1;Name=ACP22071.1;gbkey=CDS;locus_tag=NGR_b06130;product=possible Copper export protein;protein_id=ACP22071.1;transl_table=11
CP000874.1	Genbank	CDS	611891	612532	-	NGR_b06140	9.97512	-0.160132	0.0617167	0.00946911	0.0220013	0.894943	NGR_b06140	conserved hypothetical protein	ID=cds-ACP22072.1;Parent=gene-NGR_b06140;Dbxref=NCBI_GP:ACP22072.1;Name=ACP22072.1;gbkey=CDS;locus_tag=NGR_b06140;product=conserved hypothetical protein;protein_id=ACP22072.1;transl_table=11
CP000874.1	Genbank	CDS	612678	612929	-	NGR_b06150	7.92468	-0.150152	0.106177	0.157314	0.248303	0.901155	NGR_b06150	hypothetical protein	ID=cds-ACP22073.1;Parent=gene-NGR_b06150;Dbxref=NCBI_GP:ACP22073.1;Name=ACP22073.1;gbkey=CDS;locus_tag=NGR_b06150;product=hypothetical protein;protein_id=ACP22073.1;transl_table=11
CP000874.1	Genbank	CDS	613168	614067	-	NGR_b06160	8.24701	0.172726	0.097348	0.0760119	0.136609	1.12719	NGR_b06160	putative LysR%2C transcriptional regulator	ID=cds-ACP22074.1;Parent=gene-NGR_b06160;Dbxref=NCBI_GP:ACP22074.1;Name=ACP22074.1;gbkey=CDS;locus_tag=NGR_b06160;product=putative LysR%2C transcriptional regulator;protein_id=ACP22074.1;transl_table=11
CP000874.1	Genbank	CDS	614181	615263	+	NGR_b06170	6.0391	-0.0171384	0.228228	0.940141	0.962156	0.988191	NGR_b06170	putative membrane protein	ID=cds-ACP22075.1;Parent=gene-NGR_b06170;Dbxref=NCBI_GP:ACP22075.1;Name=ACP22075.1;gbkey=CDS;locus_tag=NGR_b06170;product=putative membrane protein;protein_id=ACP22075.1;transl_table=11
CP000874.1	Genbank	CDS	615309	616310	+	NGR_b06180	6.33455	0.0819055	0.189747	0.665992	0.760227	1.05842	NGR_b06180	putative ABC-type nitrate/sulfonate/bicarbonate transport system%2C ATPase component	ID=cds-ACP22076.1;Parent=gene-NGR_b06180;Dbxref=NCBI_GP:ACP22076.1;Name=ACP22076.1;gbkey=CDS;locus_tag=NGR_b06180;product=putative ABC-type nitrate/sulfonate/bicarbonate transport system%2C ATPase component;protein_id=ACP22076.1;transl_table=11
CP000874.1	Genbank	CDS	616323	617153	+	NGR_b06190	6.44333	0.139128	0.184159	0.449961	0.56912	1.10124	NGR_b06190	putative ABC-type nitrate/sulfonate/bicarbonate transport system%2C ATPase component	ID=cds-ACP22077.1;Parent=gene-NGR_b06190;Dbxref=NCBI_GP:ACP22077.1;Name=ACP22077.1;gbkey=CDS;locus_tag=NGR_b06190;product=putative ABC-type nitrate/sulfonate/bicarbonate transport system%2C ATPase component;protein_id=ACP22077.1;transl_table=11
CP000874.1	Genbank	CDS	617137	617910	+	NGR_b06200	7.53444	-0.131342	0.12095	0.277514	0.391166	0.912982	NGR_b06200	putative ABC-type nitrate/sulfonate/bicarbonate transport system%2C permease component	ID=cds-ACP22078.1;Parent=gene-NGR_b06200;Dbxref=NCBI_GP:ACP22078.1;Name=ACP22078.1;gbkey=CDS;locus_tag=NGR_b06200;product=putative ABC-type nitrate/sulfonate/bicarbonate transport system%2C permease component;protein_id=ACP22078.1;transl_table=11
CP000874.1	Genbank	CDS	618365	619246	-	NGR_b06210	7.76659	-0.094448	0.11563	0.414034	0.534692	0.936631	NGR_b06210	putative oxidoreductase	ID=cds-ACP22079.1;Parent=gene-NGR_b06210;Dbxref=NCBI_GP:ACP22079.1;Name=ACP22079.1;gbkey=CDS;locus_tag=NGR_b06210;product=putative oxidoreductase;protein_id=ACP22079.1;transl_table=11
CP000874.1	Genbank	CDS	619351	619671	-	NGR_b06220	7.32309	0.0394101	0.143261	0.783245	0.85043	1.02769	NGR_b06220	hypothetical protein	ID=cds-ACP22080.1;Parent=gene-NGR_b06220;Dbxref=NCBI_GP:ACP22080.1;Name=ACP22080.1;gbkey=CDS;locus_tag=NGR_b06220;product=hypothetical protein;protein_id=ACP22080.1;transl_table=11
CP000874.1	Genbank	CDS	620035	621696	-	NGR_b06230	7.47479	0.356508	0.123408	0.00386657	0.00992128	1.28032	NGR_b06230	putative ATPase component of various ABC-type transport system	ID=cds-ACP22081.1;Parent=gene-NGR_b06230;Dbxref=NCBI_GP:ACP22081.1;Name=ACP22081.1;gbkey=CDS;locus_tag=NGR_b06230;product=putative ATPase component of various ABC-type transport system;protein_id=ACP22081.1;transl_table=11
CP000874.1	Genbank	CDS	621696	622562	-	NGR_b06240	7.57943	0.650796	0.127677	3.45e-07	1.72e-06	1.57003	NGR_b06240	predicted ABC-type dipeptide/oligopeptide/nickel transport system%2C permease component	ID=cds-ACP22082.1;Parent=gene-NGR_b06240;Dbxref=NCBI_GP:ACP22082.1;Name=ACP22082.1;gbkey=CDS;locus_tag=NGR_b06240;product=predicted ABC-type dipeptide/oligopeptide/nickel transport system%2C permease component;protein_id=ACP22082.1;transl_table=11
CP000874.1	Genbank	CDS	622559	623509	-	NGR_b06250	7.98392	0.352573	0.117316	0.00265292	0.00707775	1.27684	NGR_b06250	predicted ABC-type dipeptide/oligopeptide/nickel transport system%2C permease component	ID=cds-ACP22083.1;Parent=gene-NGR_b06250;Dbxref=NCBI_GP:ACP22083.1;Name=ACP22083.1;gbkey=CDS;locus_tag=NGR_b06250;product=predicted ABC-type dipeptide/oligopeptide/nickel transport system%2C permease component;protein_id=ACP22083.1;transl_table=11
CP000874.1	Genbank	CDS	623604	625214	-	NGR_b06260	9.09049	0.187592	0.0880584	0.0331454	0.0669454	1.13886	NGR_b06260	predicted ABC-type dipeptide transport system%2C periplasmic component	ID=cds-ACP22084.1;Parent=gene-NGR_b06260;Dbxref=NCBI_GP:ACP22084.1;Name=ACP22084.1;gbkey=CDS;locus_tag=NGR_b06260;product=predicted ABC-type dipeptide transport system%2C periplasmic component;protein_id=ACP22084.1;transl_table=11
CP000874.1	Genbank	CDS	625400	626776	-	NGR_b06270	7.4035	0.270612	0.129184	0.036191	0.0723034	1.20632	NGR_b06270	putative adenosylmethionine-8-amino-7-oxononanoate aminotransferase	ID=cds-ACP22085.1;Parent=gene-NGR_b06270;Dbxref=NCBI_GP:ACP22085.1;Name=ACP22085.1;gbkey=CDS;locus_tag=NGR_b06270;product=putative adenosylmethionine-8-amino-7-oxononanoate aminotransferase;protein_id=ACP22085.1;transl_table=11
CP000874.1	Genbank	CDS	626792	627628	-	NGR_b06280	6.8475	0.353718	0.152263	0.020175	0.0432572	1.27785	NGR_b06280	acetyltransferase%2C GNAT family	ID=cds-ACP22086.1;Parent=gene-NGR_b06280;Dbxref=NCBI_GP:ACP22086.1;Name=ACP22086.1;gbkey=CDS;locus_tag=NGR_b06280;product=acetyltransferase%2C GNAT family;protein_id=ACP22086.1;transl_table=11
CP000874.1	Genbank	CDS	627950	628618	+	NGR_b06290	8.63719	0.279991	0.086263	0.00117128	0.0033902	1.21419	NGR_b06290	putative hydrolase	ID=cds-ACP22087.1;Parent=gene-NGR_b06290;Dbxref=NCBI_GP:ACP22087.1;Name=ACP22087.1;Note=HAD superfamily;gbkey=CDS;locus_tag=NGR_b06290;product=putative hydrolase;protein_id=ACP22087.1;transl_table=11
CP000874.1	Genbank	CDS	628631	629908	+	NGR_b06300	8.76041	0.251882	0.0840572	0.0027305	0.00725467	1.19076	NGR_b06300	putative oxidoreductase	ID=cds-ACP22088.1;Parent=gene-NGR_b06300;Dbxref=NCBI_GP:ACP22088.1;Name=ACP22088.1;gbkey=CDS;locus_tag=NGR_b06300;product=putative oxidoreductase;protein_id=ACP22088.1;transl_table=11
CP000874.1	Genbank	CDS	629936	630853	-	NGR_b06310	7.55751	-0.0609774	0.1186	0.607152	0.710201	0.958614	NGR_b06310	putative LysR%2C transcriptional regulator	ID=cds-ACP22089.1;Parent=gene-NGR_b06310;Dbxref=NCBI_GP:ACP22089.1;Name=ACP22089.1;gbkey=CDS;locus_tag=NGR_b06310;product=putative LysR%2C transcriptional regulator;protein_id=ACP22089.1;transl_table=11
CP000874.1	Genbank	CDS	630966	631577	+	NGR_b06320	6.0558	0.0469823	0.192127	0.806814	0.867668	1.0331	NGR_b06320	predicted Glutathione S-transferase	ID=cds-ACP22090.1;Parent=gene-NGR_b06320;Dbxref=NCBI_GP:ACP22090.1;Name=ACP22090.1;gbkey=CDS;locus_tag=NGR_b06320;product=predicted Glutathione S-transferase;protein_id=ACP22090.1;transl_table=11
CP000874.1	Genbank	CDS	631590	632540	+	NGR_b06330	6.38237	0.140027	0.168535	0.406058	0.526405	1.10193	NGR_b06330	putative pyridoxine 5`-phosphate oxidase protein	ID=cds-ACP22091.1;Parent=gene-NGR_b06330;Dbxref=NCBI_GP:ACP22091.1;Name=ACP22091.1;gbkey=CDS;locus_tag=NGR_b06330;product=putative pyridoxine 5`-phosphate oxidase protein;protein_id=ACP22091.1;transl_table=11
CP000874.1	Genbank	CDS	632545	633999	-	NGR_b06340	7.56932	0.432261	0.128206	0.000747283	0.00222802	1.34935	NGR_b06340	putative succinate semialdehyde dehydrogenase	ID=cds-ACP22092.1;Parent=gene-NGR_b06340;Dbxref=NCBI_GP:ACP22092.1;Name=ACP22092.1;gbkey=CDS;locus_tag=NGR_b06340;product=putative succinate semialdehyde dehydrogenase;protein_id=ACP22092.1;transl_table=11
CP000874.1	Genbank	CDS	634013	635218	-	NGR_b06350	7.07922	0.25124	0.145299	0.0837856	0.147939	1.19023	NGR_b06350	putative tartrate dehydrogenase	ID=cds-ACP22093.1;Parent=gene-NGR_b06350;Dbxref=NCBI_GP:ACP22093.1;Name=ACP22093.1;gbkey=CDS;locus_tag=NGR_b06350;product=putative tartrate dehydrogenase;protein_id=ACP22093.1;transl_table=11
CP000874.1	Genbank	CDS	635166	636629	-	NGR_b06360	6.91914	0.407191	0.151856	0.00733075	0.0175323	1.3261	NGR_b06360	predicted NAD-dependent aldehyde dehydrogenase	ID=cds-ACP22094.1;Parent=gene-NGR_b06360;Dbxref=NCBI_GP:ACP22094.1;Name=ACP22094.1;gbkey=CDS;locus_tag=NGR_b06360;product=predicted NAD-dependent aldehyde dehydrogenase;protein_id=ACP22094.1;transl_table=11
CP000874.1	Genbank	CDS	637047	637970	-	NGR_b06370	7.00626	0.261095	0.145653	0.0730388	0.131707	1.19839	NGR_b06370	putative dehydrogenase	ID=cds-ACP22095.1;Parent=gene-NGR_b06370;Dbxref=NCBI_GP:ACP22095.1;Name=ACP22095.1;gbkey=CDS;locus_tag=NGR_b06370;product=putative dehydrogenase;protein_id=ACP22095.1;transl_table=11
CP000874.1	Genbank	CDS	637991	639115	-	NGR_b06380	7.56003	0.53162	0.123225	1.6e-05	6.41e-05	1.44555	NGR_b06380	putative acetylornithine deacetylase	ID=cds-ACP22096.1;Parent=gene-NGR_b06380;Dbxref=NCBI_GP:ACP22096.1;Name=ACP22096.1;gbkey=CDS;locus_tag=NGR_b06380;product=putative acetylornithine deacetylase;protein_id=ACP22096.1;transl_table=11
CP000874.1	Genbank	CDS	639538	640434	+	NGR_b06390	7.77604	-0.0183332	0.10952	0.867059	0.908811	0.987373	NGR_b06390	acetyltransferase%2C GNAT family	ID=cds-ACP22097.1;Parent=gene-NGR_b06390;Dbxref=NCBI_GP:ACP22097.1;Name=ACP22097.1;gbkey=CDS;locus_tag=NGR_b06390;product=acetyltransferase%2C GNAT family;protein_id=ACP22097.1;transl_table=11
CP000874.1	Genbank	CDS	641513	641869	+	NGR_b06400	8.47165	-0.106436	0.0921014	0.24783	0.358407	0.92888	NGR_b06400	hypothetical protein	ID=cds-ACP22098.1;Parent=gene-NGR_b06400;Dbxref=NCBI_GP:ACP22098.1;Name=ACP22098.1;gbkey=CDS;locus_tag=NGR_b06400;product=hypothetical protein;protein_id=ACP22098.1;transl_table=11
CP000874.1	Genbank	CDS	642223	644205	+	NGR_b06410	11.4483	-1.02203	0.0597106	1.12e-65	5.19e-64	0.492422	NGR_b06410	peroxidase/catalase	ID=cds-ACP22099.1;Parent=gene-NGR_b06410;Dbxref=NCBI_GP:ACP22099.1;Name=ACP22099.1;Note=catalase-peroxidase;gbkey=CDS;locus_tag=NGR_b06410;product=peroxidase/catalase;protein_id=ACP22099.1;transl_table=11
CP000874.1	Genbank	CDS	644165	644380	+	NGR_b06420	9.81797	-1.04314	0.0663466	1.06e-55	3.83e-54	0.48527	NGR_b06420	hypothetical protein	ID=cds-ACP22100.1;Parent=gene-NGR_b06420;Dbxref=NCBI_GP:ACP22100.1;Name=ACP22100.1;Note=peroxidase/catalase;gbkey=CDS;locus_tag=NGR_b06420;product=hypothetical protein;protein_id=ACP22100.1;transl_table=11
CP000874.1	Genbank	CDS	644739	646166	-	NGR_b06430	7.35983	-0.155586	0.127576	0.222634	0.328848	0.897768	NGR_b06430	predicted Aldedh%2C Aldehyde dehydrogenase family	ID=cds-ACP22101.1;Parent=gene-NGR_b06430;Dbxref=NCBI_GP:ACP22101.1;Name=ACP22101.1;gbkey=CDS;locus_tag=NGR_b06430;product=predicted Aldedh%2C Aldehyde dehydrogenase family;protein_id=ACP22101.1;transl_table=11
CP000874.1	Genbank	CDS	646163	647683	-	NGR_b06440	6.42007	0.136012	0.167264	0.416127	0.536436	1.09886	ooxA	opine oxidase subunit A	ID=cds-ACP22102.1;Parent=gene-NGR_b06440;Dbxref=NCBI_GP:ACP22102.1;Name=ACP22102.1;Note=octopine oxidase subunit A;gbkey=CDS;gene=ooxA;locus_tag=NGR_b06440;product=opine oxidase subunit A;protein_id=ACP22102.1;transl_table=11
CP000874.1	Genbank	CDS	647680	647982	-	NGR_b06450	5.46763	0.012867	0.23199	0.955769	0.972831	1.00896	NGR_b06450	hypothetical sarcosine oxidase-like protein%2C alpha subunit	ID=cds-ACP22103.1;Parent=gene-NGR_b06450;Dbxref=NCBI_GP:ACP22103.1;Name=ACP22103.1;gbkey=CDS;locus_tag=NGR_b06450;product=hypothetical sarcosine oxidase-like protein%2C alpha subunit;protein_id=ACP22103.1;transl_table=11
CP000874.1	Genbank	CDS	647963	649090	-	NGR_b06460	5.87401	0.123896	0.195462	0.52617	0.639764	1.08967	ooxB	opine oxidase subunit B	ID=cds-ACP22104.1;Parent=gene-NGR_b06460;Dbxref=NCBI_GP:ACP22104.1;Name=ACP22104.1;Note=octopine oxidase subunit B;gbkey=CDS;gene=ooxB;locus_tag=NGR_b06460;product=opine oxidase subunit B;protein_id=ACP22104.1;transl_table=11
CP000874.1	Genbank	CDS	649149	650471	-	NGR_b06470	6.43154	0.14171	0.164989	0.390392	0.51155	1.10321	NGR_b06470	putative Glycine/D-amino acid oxidase	ID=cds-ACP22105.1;Parent=gene-NGR_b06470;Dbxref=NCBI_GP:ACP22105.1;Name=ACP22105.1;Note=deaminating;gbkey=CDS;locus_tag=NGR_b06470;product=putative Glycine/D-amino acid oxidase;protein_id=ACP22105.1;transl_table=11
CP000874.1	Genbank	CDS	650870	651574	+	NGR_b06480	5.96826	0.0541601	0.196798	0.783158	0.85043	1.03825	NGR_b06480	conserved hypothetical protein	ID=cds-ACP22106.1;Parent=gene-NGR_b06480;Dbxref=NCBI_GP:ACP22106.1;Name=ACP22106.1;gbkey=CDS;locus_tag=NGR_b06480;product=conserved hypothetical protein;protein_id=ACP22106.1;transl_table=11
CP000874.1	Genbank	CDS	651864	652835	-	NGR_b06490	9.71864	0.118819	0.077589	0.125674	0.20693	1.08585	NGR_b06490	putative threonine dehydratase	ID=cds-ACP22107.1;Parent=gene-NGR_b06490;Dbxref=NCBI_GP:ACP22107.1;Name=ACP22107.1;gbkey=CDS;locus_tag=NGR_b06490;product=putative threonine dehydratase;protein_id=ACP22107.1;transl_table=11
CP000874.1	Genbank	CDS	652838	653833	-	NGR_b06500	9.30728	0.137886	0.076506	0.0715007	0.129186	1.10029	NGR_b06500	ornithine cyclodeaminase 2	ID=cds-ACP22108.1;Parent=gene-NGR_b06500;Dbxref=NCBI_GP:ACP22108.1;Name=ACP22108.1;Note=OCD 2;gbkey=CDS;locus_tag=NGR_b06500;product=ornithine cyclodeaminase 2;protein_id=ACP22108.1;transl_table=11
CP000874.1	Genbank	CDS	654110	654997	+	NGR_b06510	6.57296	0.0229186	0.158375	0.884939	0.922559	1.01601	NGR_b06510	acetyltransferase%2C GNAT family	ID=cds-ACP22109.1;Parent=gene-NGR_b06510;Dbxref=NCBI_GP:ACP22109.1;Name=ACP22109.1;gbkey=CDS;locus_tag=NGR_b06510;product=acetyltransferase%2C GNAT family;protein_id=ACP22109.1;transl_table=11
CP000874.1	Genbank	CDS	655016	655246	+	NGR_b06520	5.58481	0.196144	0.22119	0.375205	0.496497	1.14563	NGR_b06520	hypothetical protein	ID=cds-ACP22110.1;Parent=gene-NGR_b06520;Dbxref=NCBI_GP:ACP22110.1;Name=ACP22110.1;gbkey=CDS;locus_tag=NGR_b06520;product=hypothetical protein;protein_id=ACP22110.1;transl_table=11
CP000874.1	Genbank	CDS	655227	655754	-	NGR_b06530	7.1849	-0.0845998	0.129569	0.513798	0.629115	0.943046	NGR_b06530	putative acetyltransferase	ID=cds-ACP22111.1;Parent=gene-NGR_b06530;Dbxref=NCBI_GP:ACP22111.1;Name=ACP22111.1;gbkey=CDS;locus_tag=NGR_b06530;product=putative acetyltransferase;protein_id=ACP22111.1;transl_table=11
CP000874.1	Genbank	CDS	656056	656532	-	NGR_b06540	7.65702	0.0856415	0.111473	0.442325	0.562535	1.06116	NGR_b06540	putative transcriptional regulator Lrp	ID=cds-ACP22112.1;Parent=gene-NGR_b06540;Dbxref=NCBI_GP:ACP22112.1;Name=ACP22112.1;gbkey=CDS;locus_tag=NGR_b06540;product=putative transcriptional regulator Lrp;protein_id=ACP22112.1;transl_table=11
CP000874.1	Genbank	CDS	656953	658026	-	NGR_b06550	8.608	0.426983	0.0944866	6.21e-06	2.63e-05	1.34442	ttuC	tartrate dehydrogenase/decarboxylase TtuC	ID=cds-ACP22113.1;Parent=gene-NGR_b06550;Dbxref=NCBI_GP:ACP22113.1;Name=ACP22113.1;Note=TDH%3B D-malate dehydrogenase [decarboxylating];gbkey=CDS;gene=ttuC;locus_tag=NGR_b06550;product=tartrate dehydrogenase/decarboxylase TtuC;protein_id=ACP22113.1;transl_table=11
CP000874.1	Genbank	CDS	658254	659024	-	NGR_b06560	9.59347	0.473812	0.0666315	1.15e-12	9.46e-12	1.38877	NGR_b06560	putative GntR-family transcriptional regulator	ID=cds-ACP22114.1;Parent=gene-NGR_b06560;Dbxref=NCBI_GP:ACP22114.1;Name=ACP22114.1;gbkey=CDS;locus_tag=NGR_b06560;product=putative GntR-family transcriptional regulator;protein_id=ACP22114.1;transl_table=11
CP000874.1	Genbank	CDS	659036	660406	-	NGR_b06570	9.62086	0.364343	0.0688507	1.21e-07	6.35e-07	1.28729	NGR_b06570	putative 4-aminobutyrate aminotransferase and related aminotransferase	ID=cds-ACP22115.1;Parent=gene-NGR_b06570;Dbxref=NCBI_GP:ACP22115.1;Name=ACP22115.1;gbkey=CDS;locus_tag=NGR_b06570;product=putative 4-aminobutyrate aminotransferase and related aminotransferase;protein_id=ACP22115.1;transl_table=11
CP000874.1	Genbank	CDS	660415	661416	-	NGR_b06580	7.65262	0.53877	0.121316	8.95e-06	3.7e-05	1.45273	NGR_b06580	putative homoserine kinase type II	ID=cds-ACP22116.1;Parent=gene-NGR_b06580;Dbxref=NCBI_GP:ACP22116.1;Name=ACP22116.1;gbkey=CDS;locus_tag=NGR_b06580;product=putative homoserine kinase type II;protein_id=ACP22116.1;transl_table=11
CP000874.1	Genbank	CDS	661893	662582	+	NGR_b06590	10.2299	0.774373	0.0768881	7.39e-24	1.11e-22	1.71045	NGR_b06590	putative dehalogenase	ID=cds-ACP22117.1;Parent=gene-NGR_b06590;Dbxref=NCBI_GP:ACP22117.1;Name=ACP22117.1;gbkey=CDS;locus_tag=NGR_b06590;product=putative dehalogenase;protein_id=ACP22117.1;transl_table=11
CP000874.1	Genbank	CDS	662864	663067	+	NGR_b06600	5.89762	0.412544	0.2174	0.0577455	0.10722	1.33103	NGR_b06600	hypothetical protein	ID=cds-ACP22118.1;Parent=gene-NGR_b06600;Dbxref=NCBI_GP:ACP22118.1;Name=ACP22118.1;gbkey=CDS;locus_tag=NGR_b06600;product=hypothetical protein;protein_id=ACP22118.1;transl_table=11
CP000874.1	Genbank	CDS	663280	663597	-	NGR_b06610	5.20876	-0.502503	0.253377	0.0473427	0.0907554	0.705881	NGR_b06610	integrase/recombinase	ID=cds-ACP22119.1;Parent=gene-NGR_b06610;Dbxref=NCBI_GP:ACP22119.1;Name=ACP22119.1;gbkey=CDS;locus_tag=NGR_b06610;product=integrase/recombinase;protein_id=ACP22119.1;transl_table=11
CP000874.1	Genbank	CDS	663917	664585	+	NGR_b06620	7.52595	0.0358671	0.123666	0.771792	0.841967	1.02517	NGR_b06620	putative hydrolase	ID=cds-ACP22120.1;Parent=gene-NGR_b06620;Dbxref=NCBI_GP:ACP22120.1;Name=ACP22120.1;Note=HAD superfamily;gbkey=CDS;locus_tag=NGR_b06620;product=putative hydrolase;protein_id=ACP22120.1;transl_table=11
CP000874.1	Genbank	CDS	664702	665976	+	NGR_b06630	6.73865	-0.0730896	0.151482	0.629453	0.729681	0.9506	NGR_b06630	hypothetical protein	ID=cds-ACP22121.1;Parent=gene-NGR_b06630;Dbxref=NCBI_GP:ACP22121.1;Name=ACP22121.1;gbkey=CDS;locus_tag=NGR_b06630;product=hypothetical protein;protein_id=ACP22121.1;transl_table=11
CP000874.1	Genbank	CDS	666083	667417	+	NGR_b06640	7.38705	-0.0458305	0.123877	0.711405	0.796176	0.968732	NGR_b06640	putative 4-aminobutyrate aminotransferase and related aminotransferase	ID=cds-ACP22122.1;Parent=gene-NGR_b06640;Dbxref=NCBI_GP:ACP22122.1;Name=ACP22122.1;gbkey=CDS;locus_tag=NGR_b06640;product=putative 4-aminobutyrate aminotransferase and related aminotransferase;protein_id=ACP22122.1;transl_table=11
CP000874.1	Genbank	CDS	667488	667964	+	NGR_b06650	7.13814	0.107699	0.137611	0.433841	0.554062	1.07751	NGR_b06650	putative transcriptional regulator	ID=cds-ACP22123.1;Parent=gene-NGR_b06650;Dbxref=NCBI_GP:ACP22123.1;Name=ACP22123.1;gbkey=CDS;locus_tag=NGR_b06650;product=putative transcriptional regulator;protein_id=ACP22123.1;transl_table=11
CP000874.1	Genbank	CDS	667995	669314	+	NGR_b06660	8.40012	-0.182039	0.0881006	0.0388037	0.0766204	0.881456	NGR_b06660	putative oxidoreductase	ID=cds-ACP22124.1;Parent=gene-NGR_b06660;Dbxref=NCBI_GP:ACP22124.1;Name=ACP22124.1;gbkey=CDS;locus_tag=NGR_b06660;product=putative oxidoreductase;protein_id=ACP22124.1;transl_table=11
[truncated: 5,384 more rows]

## Sheet: DEGs
Supplementary Dataset 2. Comparison of RNAseq data of S. fredii NGR234 grown in the presence of the calcium treatment with the NGR234 in the absence of any treatment.
[truncated: 66 more rows]
