# Supplementary material for: Calcium Induces the Cleavage of NopA and Regulates the Expression of Nodulation Genes and Secretion of T3SS Effectors in Sinorhizobium fredii NGR234
Source: Int J Mol Sci. 2024 Mar 19;25(6):3443. doi: 10.3390/ijms25063443 (PMC10970691; doi:10.3390/ijms25063443)
Supplement: Supplementary file 1 [file ijms-25-03443-s001.zip › Supplementary Dataset 4.xlsx]

## Sheet: NGRCaAPvsNGRAP
Supplementary Dataset 4. Comparison of RNAseq data of S. fredii NGR234 grown in the presence of the inducer flavonoid apigenin and calcium with the NGR234 in the presence of apigenin.
replicon	source	Type	start	End	Strand	GENEID	log2BaseMean	log2Ratio	STDERR_log2Ratio	pvalue	padjust	FoldChange	Gene_name	Description	Features
U00090.2	Genbank	CDS	101	1324	+	NGR_a00010	10.6663	-0.10657	0.0555254	0.0549472	0.0945327	0.928794	repA	replication protein RepA	ID=cds-AAB92426.1;Parent=gene-NGR_a00010;Dbxref=NCBI_GP:AAB92426.1;Name=AAB92426.1;Note=y4cK%3B NGR234_46;gbkey=CDS;gene=repA;locus_tag=NGR_a00010;product=replication protein RepA;protein_id=AAB92426.1;transl_table=11
U00090.2	Genbank	CDS	1381	2361	+	NGR_a00020	10.4623	-0.191812	0.0596793	0.00130877	0.0032545	0.875505	repB	replication protein RepB	ID=cds-AAB92425.1;Parent=gene-NGR_a00020;Dbxref=NCBI_GP:AAB92425.1;Name=AAB92425.1;Note=y4cJ%3B NGR234_45;gbkey=CDS;gene=repB;locus_tag=NGR_a00020;product=replication protein RepB;protein_id=AAB92425.1;transl_table=11
U00090.2	Genbank	antisense_RNA	2363	2409	-	NGR_a00030	7.30137	0.424987	0.131393	0.00121867	0.00305164	1.34256	NGR_a00030	antisense RNA regulator of RepB translation	ID=rna-NGR_a00030;Parent=gene-NGR_a00030;Note=ctRNA p42d%3B RF00489;gbkey=ncRNA;locus_tag=NGR_a00030;product=antisense RNA regulator of RepB translation
U00090.2	Genbank	antisense_RNA	2450	2518	-	NGR_a00040	7.02216	0.346404	0.143831	0.0160217	0.0316261	1.27139	NGR_a00040	negative antisense RNA regulator of RepC	ID=rna-NGR_a00040;Parent=gene-NGR_a00040;Note=S-element%3B RF00490;gbkey=ncRNA;locus_tag=NGR_a00040;product=negative antisense RNA regulator of RepC
U00090.2	Genbank	CDS	2516	3730	+	NGR_a00050	8.31963	-0.150249	0.100959	0.136695	0.207278	0.901095	repC	replication protein RepC	ID=cds-AAB92424.1;Parent=gene-NGR_a00050;Dbxref=NCBI_GP:AAB92424.1;Name=AAB92424.1;Note=y4cI%3B NGR234_44;gbkey=CDS;gene=repC;locus_tag=NGR_a00050;product=replication protein RepC;protein_id=AAB92424.1;transl_table=11
U00090.2	Genbank	CDS	6296	6505	+	NGR_a00060	8.38746	0.231267	0.119476	0.0529069	0.0915603	1.17387	NGR_a00060	putative cold-shock DNA-binding domain-containing protein	ID=cds-AAB92423.1;Parent=gene-NGR_a00060;Dbxref=NCBI_GP:AAB92423.1;Name=AAB92423.1;Note=y4cH%3B NGR234_43;gbkey=CDS;locus_tag=NGR_a00060;product=putative cold-shock DNA-binding domain-containing protein;protein_id=AAB92423.1;transl_table=11
U00090.2	Genbank	CDS	6654	7571	-	NGR_a00070	9.58971	-0.319031	0.0680588	2.76e-06	1.03e-05	0.801608	NGR_a00070	DNA integration/recombination/inversion protein	ID=cds-AAB92422.1;Parent=gene-NGR_a00070;Dbxref=NCBI_GP:AAB92422.1;Name=AAB92422.1;Note=y4cG%3B NGR234_42;gbkey=CDS;locus_tag=NGR_a00070;product=DNA integration/recombination/inversion protein;protein_id=AAB92422.1;transl_table=11
U00090.2	Genbank	CDS	8103	9245	+	NGR_a00080	8.60599	-0.186465	0.0844257	0.0272008	0.050828	0.878756	NGR_a00080	hypothetical 41.8 kDa protein	ID=cds-AAB91636.1;Parent=gene-NGR_a00080;Dbxref=NCBI_GP:AAB91636.1;Name=AAB91636.1;Note=y4cF%3B NGR234_41;gbkey=CDS;locus_tag=NGR_a00080;product=hypothetical 41.8 kDa protein;protein_id=AAB91636.1;transl_table=11
U00090.2	Genbank	CDS	9271	10446	+	NGR_a00090	7.54586	0.00159389	0.130325	0.990242	0.99348	1.00111	NGR_a00090	hypothetical 43.4 kDa protein	ID=cds-AAB91635.1;Parent=gene-NGR_a00090;Dbxref=NCBI_GP:AAB91635.1;Name=AAB91635.1;Note=y4cE%3B NGR234_40;gbkey=CDS;locus_tag=NGR_a00090;product=hypothetical 43.4 kDa protein;protein_id=AAB91635.1;transl_table=11
U00090.2	Genbank	CDS	10904	12826	+	NGR_a00100	9.2244	-0.0455965	0.0741382	0.538541	0.638774	0.968889	NGR_a00100	hypothetical 71.6 kDa protein	ID=cds-AAB91634.1;Parent=gene-NGR_a00100;Dbxref=NCBI_GP:AAB91634.1;Name=AAB91634.1;Note=y4cD%3B NGR234_39;gbkey=CDS;locus_tag=NGR_a00100;product=hypothetical 71.6 kDa protein;protein_id=AAB91634.1;transl_table=11
U00090.2	Genbank	CDS	12823	14376	+	NGR_a00110	9.63352	-0.156623	0.066047	0.0177214	0.0347155	0.897123	NGR_a00110	hypothetical 57.8 kDa protein	ID=cds-AAB91633.1;Parent=gene-NGR_a00110;Dbxref=NCBI_GP:AAB91633.1;Name=AAB91633.1;Note=y4cC%3B NGR234_38;gbkey=CDS;locus_tag=NGR_a00110;product=hypothetical 57.8 kDa protein;protein_id=AAB91633.1;transl_table=11
U00090.2	Genbank	CDS	14410	14706	+	NGR_a00120	7.78955	-0.238052	0.116178	0.0404597	0.0724115	0.847889	NGR_a00120	hypothetical 10.2 kDa integral membrane protein	ID=cds-AAB91632.1;Parent=gene-NGR_a00120;Dbxref=NCBI_GP:AAB91632.1;Name=AAB91632.1;Note=y4cB%3B NGR234_37;gbkey=CDS;locus_tag=NGR_a00120;product=hypothetical 10.2 kDa integral membrane protein;protein_id=AAB91632.1;transl_table=11
U00090.2	Genbank	CDS	14763	18356	+	NGR_a00130	9.92592	-0.00299219	0.0605154	0.960565	0.972794	0.997928	NGR_a00130	conserved hypothetical 137.7 kDa protein	ID=cds-AAB91631.1;Parent=gene-NGR_a00130;Dbxref=NCBI_GP:AAB91631.1;Name=AAB91631.1;Note=y4cA%3B NGR234_36;gbkey=CDS;locus_tag=NGR_a00130;product=conserved hypothetical 137.7 kDa protein;protein_id=AAB91631.1;transl_table=11
U00090.2	Genbank	antisense_RNA	18382	18424	-	NGR_a00140	6.71414	-0.0517857	0.177185	0.770081	0.837548	0.964742	NGR_a00140	antisense RNA regulator of RepB translation	ID=rna-NGR_a00140;Parent=gene-NGR_a00140;Note=ctRNA p42d%3B RF00489;gbkey=ncRNA;locus_tag=NGR_a00140;product=antisense RNA regulator of RepB translation
U00090.2	Genbank	CDS	18466	20286	-	NGR_a00150	7.69402	0.0467913	0.122244	0.70189	0.783079	1.03296	NGR_a00150	hypothetical 66.8 kDa protein	ID=cds-AAB91630.1;Parent=gene-NGR_a00150;Dbxref=NCBI_GP:AAB91630.1;Name=AAB91630.1;Note=y4bO%3B NGR234_35;gbkey=CDS;locus_tag=NGR_a00150;product=hypothetical 66.8 kDa protein;protein_id=AAB91630.1;transl_table=11
U00090.2	Genbank	CDS	20359	21654	-	NGR_a00160	8.23772	0.0878144	0.108408	0.41792	0.524373	1.06276	NGR_a00160	hypothetical 47.6 kDa protein	ID=cds-AAB91629.1;Parent=gene-NGR_a00160;Dbxref=NCBI_GP:AAB91629.1;Name=AAB91629.1;Note=y4bN%3B NGR234_34;gbkey=CDS;locus_tag=NGR_a00160;product=hypothetical 47.6 kDa protein;protein_id=AAB91629.1;transl_table=11
U00090.2	Genbank	CDS	21953	22744	-	NGR_a00170	7.57042	0.0428559	0.131492	0.744485	0.816323	1.03015	NGR_a00170	putative transposase number 2 of insertion sequence NGRIS-3a	ID=cds-AAB91855.1;Parent=gene-NGR_a00170;Dbxref=NCBI_GP:AAB91855.1;Name=AAB91855.1;Note=y4bM%3B NGR234_33;gbkey=CDS;locus_tag=NGR_a00170;product=putative transposase number 2 of insertion sequence NGRIS-3a;protein_id=AAB91855.1;transl_table=11
U00090.2	Genbank	CDS	22741	24291	-	NGR_a00180	7.11179	-0.340329	0.144228	0.0182919	0.0356919	0.789861	NGR_a00180	putative transposase number 1 of insertion sequence NGRIS-3a	ID=cds-AAB91627.1;Parent=gene-NGR_a00180;Dbxref=NCBI_GP:AAB91627.1;Name=AAB91627.1;Note=y4bL%3B NGR234_32;gbkey=CDS;locus_tag=NGR_a00180;product=putative transposase number 1 of insertion sequence NGRIS-3a;protein_id=AAB91627.1;transl_table=11
U00090.2	Genbank	CDS	24639	25307	-	NGR_a00190	11.9958	-0.354257	0.0515927	6.58e-12	4.34e-11	0.782272	NGR_a00190	hypothetical 24.3 kDa protein	ID=cds-AAB91626.1;Parent=gene-NGR_a00190;Dbxref=NCBI_GP:AAB91626.1;Name=AAB91626.1;Note=y4bK%3B NGR234_31;gbkey=CDS;locus_tag=NGR_a00190;product=hypothetical 24.3 kDa protein;protein_id=AAB91626.1;transl_table=11
U00090.2	Genbank	CDS	25648	27540	-	NGR_a00200	7.28102	0.0415394	0.140512	0.767513	0.835735	1.02921	NGR_a00200	putative periplasmic serine protease%2C DO/DeqQ family	ID=cds-AAB91625.1;Parent=gene-NGR_a00200;Dbxref=NCBI_GP:AAB91625.1;Name=AAB91625.1;Note=y4bJ%3B NGR234_30;gbkey=CDS;locus_tag=NGR_a00200;product=putative periplasmic serine protease%2C DO/DeqQ family;protein_id=AAB91625.1;transl_table=11
U00090.2	Genbank	CDS	27656	28072	-	NGR_a00210	3.55725	1.10479	0.446595	0.0133682	0.0268909	2.15068	NGR_a00210	hypothetical 15.3 kDa precursor protein%3B potential periplasmic protein	ID=cds-AAB91624.1;Parent=gene-NGR_a00210;Dbxref=NCBI_GP:AAB91624.1;Name=AAB91624.1;Note=y4bI%3B NGR234_29;gbkey=CDS;locus_tag=NGR_a00210;product=hypothetical 15.3 kDa precursor protein%3B potential periplasmic protein;protein_id=AAB91624.1;transl_table=11
U00090.2	Genbank	CDS	28144	28419	-	NGR_a00220	4.74628	0.217575	0.302542	0.472045	0.577881	1.16278	NGR_a00220	hypothetical 9.6 kDa integral membrane protein	ID=cds-AAB91623.1;Parent=gene-NGR_a00220;Dbxref=NCBI_GP:AAB91623.1;Name=AAB91623.1;Note=y4bH%3B NGR234_28;gbkey=CDS;locus_tag=NGR_a00220;product=hypothetical 9.6 kDa integral membrane protein;protein_id=AAB91623.1;transl_table=11
U00090.2	Genbank	CDS	30247	31062	-	NGR_a00230	8.77671	-0.52632	0.0852544	6.68e-10	3.74e-09	0.694323	NGR_a00230	hypothetical 30.0 kDa precursor protein%3B potential periplasmic protein	ID=cds-AAB91622.1;Parent=gene-NGR_a00230;Dbxref=NCBI_GP:AAB91622.1;Name=AAB91622.1;Note=y4bG%3B NGR234_27;gbkey=CDS;locus_tag=NGR_a00230;product=hypothetical 30.0 kDa precursor protein%3B potential periplasmic protein;protein_id=AAB91622.1;transl_table=11
U00090.2	Genbank	CDS	31606	32979	-	NGR_a00240	5.06278	0.690141	0.271866	0.0111319	0.0228126	1.61344	NGR_a00240	putative transposase number 2 for older and disrupted insertion sequence NGRIS-28c	ID=cds-AAB91621.1;Parent=gene-NGR_a00240;Dbxref=NCBI_GP:AAB91621.1;Name=AAB91621.1;Note=y4bF%3B NGR234_26;gbkey=CDS;locus_tag=NGR_a00240;product=putative transposase number 2 for older and disrupted insertion sequence NGRIS-28c;protein_id=AAB91621.1;transl_table=11
U00090.2	Genbank	CDS	33989	34258	+	NGR_a00250	2.12837	0.564213	0.818323	0.490525	0.594629	1.47858	NGR_a00250	putative transposase number 1 of insertion sequence NGRIS-4a	ID=cds-AAB91620.1;Parent=gene-NGR_a00250;Dbxref=NCBI_GP:AAB91620.1;Name=AAB91620.1;Note=y4bD%3B NGR234_24;gbkey=CDS;locus_tag=NGR_a00250;product=putative transposase number 1 of insertion sequence NGRIS-4a;protein_id=AAB91620.1;transl_table=11
U00090.2	Genbank	CDS	34449	34898	+	NGR_a00260	-1.29833	2.24751	2.16396	0.298985	0.399164	4.74863	NGR_a00260	putative transposase number 2 of insertion sequence NGRIS-4a	ID=cds-AAB91619.1;Parent=gene-NGR_a00260;Dbxref=NCBI_GP:AAB91619.1;Name=AAB91619.1;Note=y4bC%3B NGR234_23;gbkey=CDS;locus_tag=NGR_a00260;product=putative transposase number 2 of insertion sequence NGRIS-4a;protein_id=AAB91619.1;transl_table=11
U00090.2	Genbank	CDS	34918	35184	+	NGR_a00270	-1.1287	3.25509	2.18178	0.135714	0.206033	9.54728	NGR_a00270	putative transposase number 3 of insertion sequence NGRIS-4a	ID=cds-AAB91618.1;Parent=gene-NGR_a00270;Dbxref=NCBI_GP:AAB91618.1;Name=AAB91618.1;Note=y4bB%3B NGR234_22;gbkey=CDS;locus_tag=NGR_a00270;product=putative transposase number 3 of insertion sequence NGRIS-4a;protein_id=AAB91618.1;transl_table=11
U00090.2	Genbank	CDS	35174	37258	+	NGR_a00280	4.16508	0.574986	0.369935	0.120115	0.18599	1.48966	NGR_a00280	putative transposase number 4 of insertion sequence NGRIS-4a	ID=cds-AAB91818.1;Parent=gene-NGR_a00280;Dbxref=NCBI_GP:AAB91818.1;Name=AAB91818.1;Note=y4bA%3B NGR234_21;gbkey=CDS;locus_tag=NGR_a00280;product=putative transposase number 4 of insertion sequence NGRIS-4a;protein_id=AAB91818.1;transl_table=11
U00090.2	Genbank	CDS	38266	38811	-	NGR_a00290	12.1182	-0.152604	0.0553012	0.00578875	0.0126216	0.899625	NGR_a00290	hypothetical protein	ID=cds-AAB91616.1;Parent=gene-NGR_a00290;Dbxref=NCBI_GP:AAB91616.1;Name=AAB91616.1;Note=y4aS%3B NGR234_19;gbkey=CDS;locus_tag=NGR_a00290;product=hypothetical protein;protein_id=AAB91616.1;transl_table=11
U00090.2	Genbank	CDS	38811	39134	-	NGR_a00300	12.0063	-0.146419	0.0565378	0.0096047	0.0199881	0.903491	NGR_a00300	hypothetical 12.1 kDa protein	ID=cds-AAB91615.1;Parent=gene-NGR_a00300;Dbxref=NCBI_GP:AAB91615.1;Name=AAB91615.1;Note=y4aR%3B NGR234_18;gbkey=CDS;locus_tag=NGR_a00300;product=hypothetical 12.1 kDa protein;protein_id=AAB91615.1;transl_table=11
U00090.2	Genbank	CDS	39350	39916	+	NGR_a00310	7.72525	0.012343	0.112646	0.912748	0.938681	1.00859	NGR_a00310	putative transposase of IS66 family of undefined transposable element	ID=cds-AAB91614.1;Parent=gene-NGR_a00310;Dbxref=NCBI_GP:AAB91614.1;Name=AAB91614.1;Note=y4aQ%3B NGR234_17;gbkey=CDS;locus_tag=NGR_a00310;product=putative transposase of IS66 family of undefined transposable element;protein_id=AAB91614.1;transl_table=11
U00090.2	Genbank	CDS	40340	40771	-	NGR_a00320	11.2763	-0.13993	0.0491427	0.00440758	0.00983993	0.907563	NGR_a00320	transcriptional regulator%2C Roc/MucR family	ID=cds-AAB91613.1;Parent=gene-NGR_a00320;Dbxref=NCBI_GP:AAB91613.1;Name=AAB91613.1;Note=mucR%3B NGR234_16;gbkey=CDS;locus_tag=NGR_a00320;product=transcriptional regulator%2C Roc/MucR family;protein_id=AAB91613.1;transl_table=11
U00090.2	Genbank	CDS	41289	41867	-	NGR_a00330	11.3557	0.00663777	0.0557303	0.905192	0.932697	1.00461	NGR_a00330	hypothetical 21.8 kDa protein	ID=cds-AAB91612.1;Parent=gene-NGR_a00330;Dbxref=NCBI_GP:AAB91612.1;Name=AAB91612.1;Note=y4aO%3B NGR234_15;gbkey=CDS;locus_tag=NGR_a00330;product=hypothetical 21.8 kDa protein;protein_id=AAB91612.1;transl_table=11
U00090.2	Genbank	CDS	41998	42444	-	NGR_a00340	11.3359	-0.30855	0.064236	1.56e-06	5.97e-06	0.807453	NGR_a00340	SyrB-like protein	ID=cds-AAB91611.1;Parent=gene-NGR_a00340;Dbxref=NCBI_GP:AAB91611.1;Name=AAB91611.1;Note=y4aN%3B NGR234_14;gbkey=CDS;locus_tag=NGR_a00340;product=SyrB-like protein;protein_id=AAB91611.1;transl_table=11
U00090.2	Genbank	CDS	42590	43021	-	NGR_a00350	10.8598	-0.0735731	0.0629631	0.2426	0.33629	0.950282	NGR_a00350	uncharacterized transcription regulator (Cro/CI family)	ID=cds-AAB91610.1;Parent=gene-NGR_a00350;Dbxref=NCBI_GP:AAB91610.1;Name=AAB91610.1;Note=y4aM%3B NGR234_13;gbkey=CDS;locus_tag=NGR_a00350;product=uncharacterized transcription regulator (Cro/CI family);protein_id=AAB91610.1;transl_table=11
U00090.2	Genbank	CDS	43584	44552	-	NGR_a00360	9.65725	-0.436727	0.0747259	5.08e-09	2.6e-08	0.738809	nodD1	LysR-type transcription regulator of nodulation genes%3B nodulation protein NodD1	ID=cds-AAB91609.1;Parent=gene-NGR_a00360;Dbxref=NCBI_GP:AAB91609.1;Name=AAB91609.1;Note=nodD1%3B NGR234_12;gbkey=CDS;gene=nodD1;locus_tag=NGR_a00360;product=LysR-type transcription regulator of nodulation genes%3B nodulation protein NodD1;protein_id=AAB91609.1;transl_table=11
U00090.2	Genbank	CDS	44655	44807	-	NGR_a00370	7.11617	-0.0367629	0.159389	0.817588	0.873684	0.97484	NGR_a00370	hypothetical 5.5 kDa protein	ID=cds-AAB91608.1;Parent=gene-NGR_a00370;Dbxref=NCBI_GP:AAB91608.1;Name=AAB91608.1;Note=y4aK%3B NGR234_11;gbkey=CDS;locus_tag=NGR_a00370;product=hypothetical 5.5 kDa protein;protein_id=AAB91608.1;transl_table=11
U00090.2	Genbank	CDS	45284	46822	-	NGR_a00380	11.5056	0.165917	0.0482899	0.00059069	0.00156876	1.12188	noeJ	mannose-1-phosphate guanylyltransferase%3B nodulation protein NoeJ	ID=cds-AAB91607.1;Parent=gene-NGR_a00380;Dbxref=NCBI_GP:AAB91607.1;Name=AAB91607.1;Note=noeJ%3B NGR234_10;gbkey=CDS;gene=noeJ;locus_tag=NGR_a00380;product=mannose-1-phosphate guanylyltransferase%3B nodulation protein NoeJ;protein_id=AAB91607.1;transl_table=11
U00090.2	Genbank	CDS	46885	48309	+	NGR_a00390	10.6237	-0.10882	0.0554271	0.0496109	0.0866946	0.927346	noeK	phosphomanomutase%3B nodulation protein NoeK	ID=cds-AAB91606.1;Parent=gene-NGR_a00390;Dbxref=NCBI_GP:AAB91606.1;Name=AAB91606.1;Note=noeK%3B NGR234_9;gbkey=CDS;gene=noeK;locus_tag=NGR_a00390;product=phosphomanomutase%3B nodulation protein NoeK;protein_id=AAB91606.1;transl_table=11
U00090.2	Genbank	CDS	48538	49506	+	NGR_a00400	11.1093	0.266688	0.0466955	1.12e-08	5.48e-08	1.20304	nodZ	chitin oligosaccharide fucosyltransferase%3B nodulation protein NodZ	ID=cds-AAB91605.1;Parent=gene-NGR_a00400;Dbxref=NCBI_GP:AAB91605.1;Name=AAB91605.1;Note=nodZ%3B NGR234_8;gbkey=CDS;gene=nodZ;locus_tag=NGR_a00400;product=chitin oligosaccharide fucosyltransferase%3B nodulation protein NodZ;protein_id=AAB91605.1;transl_table=11
U00090.2	Genbank	CDS	49751	50806	+	NGR_a00410	10.3014	0.111609	0.077165	0.148074	0.221612	1.08043	noeL	GDP-mannose 4%2C6%2C dehydratase%3B nodulation protein NoeL	ID=cds-AAB91604.1;Parent=gene-NGR_a00410;Dbxref=NCBI_GP:AAB91604.1;Name=AAB91604.1;Note=noeL%3B NGR234_7;gbkey=CDS;gene=noeL;locus_tag=NGR_a00410;product=GDP-mannose 4%2C6%2C dehydratase%3B nodulation protein NoeL;protein_id=AAB91604.1;transl_table=11
U00090.2	Genbank	CDS	50815	51759	+	NGR_a00420	10.4691	0.114422	0.0657795	0.0819518	0.133371	1.08254	nolK	nucleotide sugar epimerase/dehydrogenase%3B nodulation protein NolK	ID=cds-AAB91603.1;Parent=gene-NGR_a00420;Dbxref=NCBI_GP:AAB91603.1;Name=AAB91603.1;Note=y4aF%3B NGR234_6;gbkey=CDS;gene=nolK;locus_tag=NGR_a00420;product=nucleotide sugar epimerase/dehydrogenase%3B nodulation protein NolK;protein_id=AAB91603.1;transl_table=11
U00090.2	Genbank	CDS	53442	54320	+	NGR_a00430	11.6943	0.185786	0.0464579	6.36e-05	0.000196406	1.13744	NGR_a00430	putative phytoene synthase-like protein	ID=cds-AAB91602.1;Parent=gene-NGR_a00430;Dbxref=NCBI_GP:AAB91602.1;Name=AAB91602.1;Note=y4aD%3B NGR234_4;gbkey=CDS;locus_tag=NGR_a00430;product=putative phytoene synthase-like protein;protein_id=AAB91602.1;transl_table=11
U00090.2	Genbank	CDS	54317	55156	+	NGR_a00440	10.1247	0.149738	0.0523262	0.00421474	0.0094784	1.10937	hpnD	squalene synthase%3B HpnD	ID=cds-AAB91601.1;Parent=gene-NGR_a00440;Dbxref=NCBI_GP:AAB91601.1;Name=AAB91601.1;Note=y4aC%3B NGR234_3;gbkey=CDS;gene=hpnD;locus_tag=NGR_a00440;product=squalene synthase%3B HpnD;protein_id=AAB91601.1;transl_table=11
U00090.2	Genbank	CDS	55156	56409	+	NGR_a00450	9.36498	0.181873	0.0620494	0.00337764	0.00773352	1.13436	NGR_a00450	putative flavoprotein oxidoreductase	ID=cds-AAB91600.1;Parent=gene-NGR_a00450;Dbxref=NCBI_GP:AAB91600.1;Name=AAB91600.1;Note=y4aB%3B NGR234_2;gbkey=CDS;locus_tag=NGR_a00450;product=putative flavoprotein oxidoreductase;protein_id=AAB91600.1;transl_table=11
U00090.2	Genbank	CDS	56458	58401	+	NGR_a00460	9.7044	0.238473	0.0594916	6.11e-05	0.000189273	1.17974	shc	probable squalene-hopene cyclase	ID=cds-AAB91964.1;Parent=gene-NGR_a00460;Dbxref=NCBI_GP:AAB91964.1;Name=AAB91964.1;Note=y4aA%3B NGR234_1;gbkey=CDS;gene=shc;locus_tag=NGR_a00460;product=probable squalene-hopene cyclase;protein_id=AAB91964.1;transl_table=11
U00090.2	Genbank	CDS	59402	60421	-	NGR_a00470	10.1418	0.397227	0.0618383	1.33e-10	7.91e-10	1.31697	syrM2	LysR-type transcription regulator SyrM2%3B involved in flavonoid dependent regulation	ID=cds-AAB91963.1;Parent=gene-NGR_a00470;Dbxref=NCBI_GP:AAB91963.1;Name=AAB91963.1;Note=syrM2%3B NGR234_483;gbkey=CDS;gene=syrM2;locus_tag=NGR_a00470;product=LysR-type transcription regulator SyrM2%3B involved in flavonoid dependent regulation;protein_id=AAB91963.1;transl_table=11
U00090.2	Genbank	CDS	62803	62952	-	NGR_a00480	8.44806	-0.165079	0.0878664	0.0602792	0.102556	0.89188	NGR_a00480	hypothetical 5.5 kDa protein	ID=cds-AAB91962.1;Parent=gene-NGR_a00480;Dbxref=NCBI_GP:AAB91962.1;Name=AAB91962.1;Note=y4zD%3B NGR234_480;gbkey=CDS;locus_tag=NGR_a00480;product=hypothetical 5.5 kDa protein;protein_id=AAB91962.1;transl_table=11
U00090.2	Genbank	CDS	63187	63972	-	NGR_a00490	10.3156	-0.178991	0.0725417	0.0136092	0.027282	0.883321	nopT	nodulation outer protein NopT%3B probable type III effector	ID=cds-AAB91961.1;Parent=gene-NGR_a00490;Dbxref=NCBI_GP:AAB91961.1;Name=AAB91961.1;Note=y4zC%3B NGR234_479;gbkey=CDS;gene=nopT;locus_tag=NGR_a00490;product=nodulation outer protein NopT%3B probable type III effector;protein_id=AAB91961.1;transl_table=11
U00090.2	Genbank	CDS	65976	67046	-	NGR_a00500	6.03504	0.109004	0.20327	0.591784	0.686879	1.07848	NGR_a00500	putative transposase of degenerate insertion sequence NGRIS-25c	ID=cds-AAB91960.1;Parent=gene-NGR_a00500;Dbxref=NCBI_GP:AAB91960.1;Name=AAB91960.1;Note=y4zB%3B NGR234_477;gbkey=CDS;locus_tag=NGR_a00500;product=putative transposase of degenerate insertion sequence NGRIS-25c;protein_id=AAB91960.1;transl_table=11
U00090.2	Genbank	CDS	69079	69627	-	NGR_a00520	10.2097	0.433225	0.0640147	1.31e-11	8.46e-11	1.35025	NGR_a00520	conserved hypothetical 20.1 kDa TPR repeat-containing protein%3B possibly linked to type III secretion	ID=cds-AAB91958.1;Parent=gene-NGR_a00520;Dbxref=NCBI_GP:AAB91958.1;Name=AAB91958.1;Note=y4yS%3B NGR234_475;gbkey=CDS;locus_tag=NGR_a00520;product=conserved hypothetical 20.1 kDa TPR repeat-containing protein%3B possibly linked to type III secretion;protein_id=AAB91958.1;transl_table=11
U00090.2	Genbank	CDS	69644	71737	-	NGR_a00530	12.0669	0.339702	0.04434	1.84e-14	1.47e-13	1.2655	rhcV	innermembrane protein RhcV%3B component of type III secretion apparatus	ID=cds-AAB91957.1;Parent=gene-NGR_a00530;Dbxref=NCBI_GP:AAB91957.1;Name=AAB91957.1;Note=y4yR%3B NGR234_474;gbkey=CDS;gene=rhcV;locus_tag=NGR_a00530;product=innermembrane protein RhcV%3B component of type III secretion apparatus;protein_id=AAB91957.1;transl_table=11
U00090.2	Genbank	CDS	71927	72817	-	NGR_a00540	14.3746	0.0430843	0.0634615	0.497198	0.601474	1.03031	NGR_a00540	conserved hypothetical 31.2 kDa membrane protein%3B possibly linked to type III secretion	ID=cds-AAB91956.1;Parent=gene-NGR_a00540;Dbxref=NCBI_GP:AAB91956.1;Name=AAB91956.1;Note=y4yQ%3B NGR234_473;gbkey=CDS;locus_tag=NGR_a00540;product=conserved hypothetical 31.2 kDa membrane protein%3B possibly linked to type III secretion;protein_id=AAB91956.1;transl_table=11
U00090.2	Genbank	CDS	72924	73139	-	NGR_a00550	14.2566	0.00723812	0.070175	0.917849	0.942723	1.00503	nopA	nodulation outer protein NopA%3B precursor of type III secretion pilus subunit	ID=cds-ACP27438.1;Parent=gene-NGR_a00550;Dbxref=NCBI_GP:ACP27438.1;Name=ACP27438.1;Note=nopA%3B YP_052973.1%3B NGR234_472;gbkey=CDS;gene=nopA;locus_tag=NGR_a00550;product=nodulation outer protein NopA%3B precursor of type III secretion pilus subunit;protein_id=ACP27438.1;transl_table=11
U00090.2	Genbank	CDS	73210	73506	-	NGR_a00560	13.7793	-0.0472932	0.0982619	0.630305	0.719662	0.96775	nopC	nodulation outer protein NopC%3B linked to type III secretion pilus	ID=cds-ACP27439.1;Parent=gene-NGR_a00560;Dbxref=NCBI_GP:ACP27439.1;Name=ACP27439.1;Note=nopC%3B YP_052972.1%3B NGR234_471;gbkey=CDS;gene=nopC;locus_tag=NGR_a00560;product=nodulation outer protein NopC%3B linked to type III secretion pilus;protein_id=ACP27439.1;transl_table=11
U00090.2	Genbank	CDS	74205	75020	-	NGR_a00570	12.6393	-0.0832897	0.12064	0.489943	0.594147	0.943903	nopP	nodulation outer protein NopP%3B probable type III effector	ID=cds-AAB91955.1;Parent=gene-NGR_a00570;Dbxref=NCBI_GP:AAB91955.1;Name=AAB91955.1;Note=y4yP%3B NGR234_470;gbkey=CDS;gene=nopP;locus_tag=NGR_a00570;product=nodulation outer protein NopP%3B probable type III effector;protein_id=AAB91955.1;transl_table=11
U00090.2	Genbank	CDS	75818	76855	-	NGR_a00580	8.6385	-0.0494629	0.0748062	0.508476	0.610872	0.966296	rhcU	innermembrane protein RhcU%3B component of type III secretion apparatus	ID=cds-AAB91954.1;Parent=gene-NGR_a00580;Dbxref=NCBI_GP:AAB91954.1;Name=AAB91954.1;Note=y4yO%3B NGR234_469;gbkey=CDS;gene=rhcU;locus_tag=NGR_a00580;product=innermembrane protein RhcU%3B component of type III secretion apparatus;protein_id=AAB91954.1;transl_table=11
U00090.2	Genbank	CDS	76852	77670	-	NGR_a00590	9.58235	0.229036	0.0707686	0.00121047	0.00303347	1.17205	rhcT	innermembrane protein RhcT%3B component of type III secretion apparatus	ID=cds-AAB91953.1;Parent=gene-NGR_a00590;Dbxref=NCBI_GP:AAB91953.1;Name=AAB91953.1;Note=y4yN%3B NGR234_468;gbkey=CDS;gene=rhcT;locus_tag=NGR_a00590;product=innermembrane protein RhcT%3B component of type III secretion apparatus;protein_id=AAB91953.1;transl_table=11
U00090.2	Genbank	CDS	77679	77954	-	NGR_a00600	10.0423	0.287566	0.065499	1.13e-05	3.91e-05	1.22058	rhcS	innermembrane protein RhcS%3B component of type III secretion apparatus	ID=cds-AAB91952.1;Parent=gene-NGR_a00600;Dbxref=NCBI_GP:AAB91952.1;Name=AAB91952.1;Note=y4yM%3B NGR234_467;gbkey=CDS;gene=rhcS;locus_tag=NGR_a00600;product=innermembrane protein RhcS%3B component of type III secretion apparatus;protein_id=AAB91952.1;transl_table=11
U00090.2	Genbank	CDS	77954	78622	-	NGR_a00610	11.207	0.245787	0.0522305	2.53e-06	9.45e-06	1.18574	rhcR	innermembrane protein RhcR%3B component of type III secretion apparatus	ID=cds-AAB91951.1;Parent=gene-NGR_a00610;Dbxref=NCBI_GP:AAB91951.1;Name=AAB91951.1;Note=y4yL%3B NGR234_466;gbkey=CDS;gene=rhcR;locus_tag=NGR_a00610;product=innermembrane protein RhcR%3B component of type III secretion apparatus;protein_id=AAB91951.1;transl_table=11
U00090.2	Genbank	CDS	78615	79691	-	NGR_a00620	11.8951	-0.00844354	0.0463872	0.855565	0.900572	0.994164	rhcQ	component RhcQ of type III secretion apparatus	ID=cds-AAB91950.1;Parent=gene-NGR_a00620;Dbxref=NCBI_GP:AAB91950.1;Name=AAB91950.1;Note=y4yK%3B NGR234_465;gbkey=CDS;gene=rhcQ;locus_tag=NGR_a00620;product=component RhcQ of type III secretion apparatus;protein_id=AAB91950.1;transl_table=11
U00090.2	Genbank	CDS	79716	80252	-	NGR_a00630	11.951	-0.13323	0.0474588	0.00499625	0.011047	0.911788	NGR_a00630	conserved hypothetical 20.4 kDa protein%3B possibly linked to type III secretion	ID=cds-AAB91949.1;Parent=gene-NGR_a00630;Dbxref=NCBI_GP:AAB91949.1;Name=AAB91949.1;Note=y4yJ%3B NGR234_464;gbkey=CDS;locus_tag=NGR_a00630;product=conserved hypothetical 20.4 kDa protein%3B possibly linked to type III secretion;protein_id=AAB91949.1;transl_table=11
U00090.2	Genbank	CDS	80228	81583	-	NGR_a00640	13.016	-0.129776	0.0434297	0.00280638	0.00653941	0.913973	rhcN	ATPase RhcN for type III secretion	ID=cds-AAB91948.1;Parent=gene-NGR_a00640;Dbxref=NCBI_GP:AAB91948.1;Name=AAB91948.1;Note=y4yI%3B NGR234_463;gbkey=CDS;gene=rhcN;locus_tag=NGR_a00640;product=ATPase RhcN for type III secretion;protein_id=AAB91948.1;transl_table=11
U00090.2	Genbank	CDS	81580	82206	-	NGR_a00650	12.6061	-0.212892	0.0468886	5.62e-06	2.02e-05	0.862806	rhcL	nodulation protein RhcL%3B putative regulator of RhcN activity in type III secretion	ID=cds-AAB91947.1;Parent=gene-NGR_a00650;Dbxref=NCBI_GP:AAB91947.1;Name=AAB91947.1;Note=nolV%3B NGR234_462;gbkey=CDS;gene=rhcL;locus_tag=NGR_a00650;product=nodulation protein RhcL%3B putative regulator of RhcN activity in type III secretion;protein_id=AAB91947.1;transl_table=11
U00090.2	Genbank	CDS	82208	82846	-	NGR_a00660	12.277	-0.305872	0.0518701	3.7e-09	1.92e-08	0.808953	nolU	nodulation protein NolU%3B possibly linked to type III secretion	ID=cds-AAB91946.1;Parent=gene-NGR_a00660;Dbxref=NCBI_GP:AAB91946.1;Name=AAB91946.1;Note=nolU%3B NGR234_461;gbkey=CDS;gene=nolU;locus_tag=NGR_a00660;product=nodulation protein NolU%3B possibly linked to type III secretion;protein_id=AAB91946.1;transl_table=11
U00090.2	Genbank	CDS	82843	83712	-	NGR_a00670	13.3307	-0.149663	0.0500577	0.00279143	0.00650694	0.901461	rhcJ	outermembrane protein RhcJ%3B component of type III secretion apparatus	ID=cds-AAB91945.1;Parent=gene-NGR_a00670;Dbxref=NCBI_GP:AAB91945.1;Name=AAB91945.1;Note=nolT%3B NGR234_460;gbkey=CDS;gene=rhcJ;locus_tag=NGR_a00670;product=outermembrane protein RhcJ%3B component of type III secretion apparatus;protein_id=AAB91945.1;transl_table=11
U00090.2	Genbank	CDS	83722	84216	-	NGR_a00680	12.8217	-0.0704799	0.0530985	0.184395	0.265964	0.952321	nopB	nodulation outer protein NopB%3B precursor of type III secretion pilus subunit	ID=cds-AAB91944.1;Parent=gene-NGR_a00680;Dbxref=NCBI_GP:AAB91944.1;Name=AAB91944.1;Note=nolB%3B NGR234_459;gbkey=CDS;gene=nopB;locus_tag=NGR_a00680;product=nodulation outer protein NopB%3B precursor of type III secretion pilus subunit;protein_id=AAB91944.1;transl_table=11
U00090.2	Genbank	CDS	84372	85076	+	NGR_a00690	11.1732	0.0142785	0.059025	0.808853	0.86684	1.00995	rhcC1	outermembrane protein RhcC1%3B component of type III secretion apparatus	ID=cds-AAB91943.1;Parent=gene-NGR_a00690;Dbxref=NCBI_GP:AAB91943.1;Name=AAB91943.1;Note=nolW%3B NGR234_458;gbkey=CDS;gene=rhcC1;locus_tag=NGR_a00690;product=outermembrane protein RhcC1%3B component of type III secretion apparatus;protein_id=AAB91943.1;transl_table=11
U00090.2	Genbank	CDS	85357	87147	+	NGR_a00700	14.8428	0.0416822	0.0531345	0.432767	0.538598	1.02931	nopX	nodulation outer protein NopX%3B probable subunit of type III translocon	ID=cds-AAB91942.1;Parent=gene-NGR_a00700;Dbxref=NCBI_GP:AAB91942.1;Name=AAB91942.1;Note=nolX%3B NGR234_457;gbkey=CDS;gene=nopX;locus_tag=NGR_a00700;product=nodulation outer protein NopX%3B probable subunit of type III translocon;protein_id=AAB91942.1;transl_table=11
U00090.2	Genbank	CDS	87297	87761	+	NGR_a00710	12.3756	0.0755068	0.0476314	0.112913	0.176306	1.05373	NGR_a00710	conserved hypothetical 17.1 kDa protein%3B second copy encoded by pNGR234b	ID=cds-AAB91941.1;Parent=gene-NGR_a00710;Dbxref=NCBI_GP:AAB91941.1;Name=AAB91941.1;Note=y4yB%3B NGR234_456;gbkey=CDS;locus_tag=NGR_a00710;product=conserved hypothetical 17.1 kDa protein%3B second copy encoded by pNGR234b;protein_id=AAB91941.1;transl_table=11
U00090.2	Genbank	CDS	87761	89134	+	NGR_a00720	11.6473	0.195866	0.0454855	1.66e-05	5.61e-05	1.14541	NGR_a00720	conserved uncharacterized 49.9 kDa enzyme%3B second copy encoded by pNGR234b	ID=cds-AAB91940.1;Parent=gene-NGR_a00720;Dbxref=NCBI_GP:AAB91940.1;Name=AAB91940.1;Note=y4yA%3B NGR234_455;gbkey=CDS;locus_tag=NGR_a00720;product=conserved uncharacterized 49.9 kDa enzyme%3B second copy encoded by pNGR234b;protein_id=AAB91940.1;transl_table=11
U00090.2	Genbank	CDS	89135	90145	+	NGR_a00730	12.1079	0.226093	0.0408437	3.1e-08	1.43e-07	1.16966	NGR_a00730	conserved putative cysteine synthase%3B second copy encoded by pNGR234b	ID=cds-AAB91939.1;Parent=gene-NGR_a00730;Dbxref=NCBI_GP:AAB91939.1;Name=AAB91939.1;Note=y4xP%3B NGR234_454;gbkey=CDS;locus_tag=NGR_a00730;product=conserved putative cysteine synthase%3B second copy encoded by pNGR234b;protein_id=AAB91939.1;transl_table=11
U00090.2	Genbank	CDS	90142	91281	+	NGR_a00740	12.0579	0.244377	0.0455656	8.18e-08	3.61e-07	1.18458	NGR_a00740	conserved putative oxidoreductase%3B second copy encoded by pNGR234b	ID=cds-AAB91938.1;Parent=gene-NGR_a00740;Dbxref=NCBI_GP:AAB91938.1;Name=AAB91938.1;Note=y4xO%3B NGR234_453;gbkey=CDS;locus_tag=NGR_a00740;product=conserved putative oxidoreductase%3B second copy encoded by pNGR234b;protein_id=AAB91938.1;transl_table=11
U00090.2	Genbank	CDS	91281	93167	+	NGR_a00750	12.2599	0.181674	0.0482069	0.000164152	0.00047727	1.1342	NGR_a00750	conserved putative siderophore biosynthesis protein%3B second copy encoded by pNGR234b	ID=cds-AAB91937.1;Parent=gene-NGR_a00750;Dbxref=NCBI_GP:AAB91937.1;Name=AAB91937.1;Note=y4xN%3B NGR234_452;gbkey=CDS;locus_tag=NGR_a00750;product=conserved putative siderophore biosynthesis protein%3B second copy encoded by pNGR234b;protein_id=AAB91937.1;transl_table=11
U00090.2	Genbank	CDS	93164	94378	+	NGR_a00760	10.6744	0.0876919	0.0499625	0.0792326	0.129699	1.06267	NGR_a00760	conserved uncharacterized MFS-type transporter%3B second copy encoded by pNGR234b	ID=cds-AAB91936.1;Parent=gene-NGR_a00760;Dbxref=NCBI_GP:AAB91936.1;Name=AAB91936.1;Note=y4xM%3B NGR234_451;gbkey=CDS;locus_tag=NGR_a00760;product=conserved uncharacterized MFS-type transporter%3B second copy encoded by pNGR234b;protein_id=AAB91936.1;transl_table=11
U00090.2	Genbank	CDS	94637	95653	+	NGR_a00770	11.916	-0.0564574	0.0530684	0.287392	0.386005	0.961623	nopL	nodulation outer protein NopL%3B probable type III effector	ID=cds-AAB91935.1;Parent=gene-NGR_a00770;Dbxref=NCBI_GP:AAB91935.1;Name=AAB91935.1;Note=y4xL%3B NGR234_450;gbkey=CDS;gene=nopL;locus_tag=NGR_a00770;product=nodulation outer protein NopL%3B probable type III effector;protein_id=AAB91935.1;transl_table=11
U00090.2	Genbank	CDS	96093	96659	-	NGR_a00780	9.52917	0.595958	0.072287	1.66e-16	1.54e-15	1.51148	NGR_a00780	conserved putative lipoprotein of 20.5 kDa	ID=cds-AAB91934.1;Parent=gene-NGR_a00780;Dbxref=NCBI_GP:AAB91934.1;Name=AAB91934.1;Note=y4xK%3B NGR234_449;gbkey=CDS;locus_tag=NGR_a00780;product=conserved putative lipoprotein of 20.5 kDa;protein_id=AAB91934.1;transl_table=11
U00090.2	Genbank	CDS	96669	97940	-	NGR_a00790	11.3101	0.499224	0.0608736	2.38e-16	2.18e-15	1.41345	rhcC2	outermembrane protein RhcC2%3B component of type III secretion apparatus	ID=cds-AAB91933.1;Parent=gene-NGR_a00790;Dbxref=NCBI_GP:AAB91933.1;Name=AAB91933.1;Note=y4xJ%3B NGR234_448;gbkey=CDS;gene=rhcC2;locus_tag=NGR_a00790;product=outermembrane protein RhcC2%3B component of type III secretion apparatus;protein_id=AAB91933.1;transl_table=11
U00090.2	Genbank	CDS	98120	98800	-	NGR_a00800	11.0633	0.390245	0.0525536	1.12e-13	8.43e-13	1.31062	ttsI	transcription regulator of late flavonoid-inducible functions TtsI	ID=cds-AAB91932.1;Parent=gene-NGR_a00800;Dbxref=NCBI_GP:AAB91932.1;Name=AAB91932.1;Note=y4xI%3B NGR234_447;gbkey=CDS;gene=ttsI;locus_tag=NGR_a00800;product=transcription regulator of late flavonoid-inducible functions TtsI;protein_id=AAB91932.1;transl_table=11
U00090.2	Genbank	CDS	100504	101442	+	NGR_a00810	11.9127	0.291838	0.0487139	2.09e-09	1.11e-08	1.2242	nodD2	LysR-type transcription regulator of nodulation genes%3B nodulation protein NodD2	ID=cds-AAB91931.1;Parent=gene-NGR_a00810;Dbxref=NCBI_GP:AAB91931.1;Name=AAB91931.1;Note=nodD2%3B NGR234_446;gbkey=CDS;gene=nodD2;locus_tag=NGR_a00810;product=LysR-type transcription regulator of nodulation genes%3B nodulation protein NodD2;protein_id=AAB91931.1;transl_table=11
U00090.2	Genbank	CDS	101570	103087	-	NGR_a00820	8.62982	-0.0487549	0.0869012	0.574771	0.67204	0.96677	NGR_a00820	conserved hypothetical 55.5 kDa protein	ID=cds-AAB91930.1;Parent=gene-NGR_a00820;Dbxref=NCBI_GP:AAB91930.1;Name=AAB91930.1;Note=y4xG%3B NGR234_445;gbkey=CDS;locus_tag=NGR_a00820;product=conserved hypothetical 55.5 kDa protein;protein_id=AAB91930.1;transl_table=11
U00090.2	Genbank	CDS	103514	103816	-	NGR_a00830	6.63773	0.674416	0.140434	1.57e-06	5.99e-06	1.59595	NGR_a00830	putative exopolysaccharide repressor protein	ID=cds-AAB91929.1;Parent=gene-NGR_a00830;Dbxref=NCBI_GP:AAB91929.1;Name=AAB91929.1;Note=y4xQ%3B NGR234_444;gbkey=CDS;locus_tag=NGR_a00830;product=putative exopolysaccharide repressor protein;protein_id=AAB91929.1;transl_table=11
U00090.2	Genbank	CDS	103948	104124	-	NGR_a00840	7.12577	0.625009	0.121687	2.8e-07	1.17e-06	1.54222	NGR_a00840	hypothetical 6.5 kDa protein	ID=cds-AAB91928.1;Parent=gene-NGR_a00840;Dbxref=NCBI_GP:AAB91928.1;Name=AAB91928.1;Note=y4xF%3B NGR234_443;gbkey=CDS;locus_tag=NGR_a00840;product=hypothetical 6.5 kDa protein;protein_id=AAB91928.1;transl_table=11
U00090.2	Genbank	CDS	104121	104324	-	NGR_a00850	7.77664	0.704689	0.101795	4.43e-12	2.97e-11	1.62979	NGR_a00850	conserved hypothetical 7.6 kDa protein	ID=cds-AAB91927.1;Parent=gene-NGR_a00850;Dbxref=NCBI_GP:AAB91927.1;Name=AAB91927.1;Note=y4xE%3B NGR234_442;gbkey=CDS;locus_tag=NGR_a00850;product=conserved hypothetical 7.6 kDa protein;protein_id=AAB91927.1;transl_table=11
U00090.2	Genbank	CDS	104347	104835	-	NGR_a00860	8.18465	0.692964	0.0878041	2.97e-15	2.5e-14	1.6166	NGR_a00860	conserved hypothetical 18.0 kDa protein	ID=cds-AAB91926.1;Parent=gene-NGR_a00860;Dbxref=NCBI_GP:AAB91926.1;Name=AAB91926.1;Note=y4xD%3B NGR234_441;gbkey=CDS;locus_tag=NGR_a00860;product=conserved hypothetical 18.0 kDa protein;protein_id=AAB91926.1;transl_table=11
U00090.2	Genbank	CDS	105088	106629	-	NGR_a00870	3.28222	0.802436	0.602324	0.182784	0.263994	1.74404	nifK2	nitrogenase molybdenum-iron protein beta chain NifK2	ID=cds-AAB91901.1;Parent=gene-NGR_a00870;Dbxref=NCBI_GP:AAB91901.1;Name=AAB91901.1;Note=nifK2%3B NGR234_440;gbkey=CDS;gene=nifK2;locus_tag=NGR_a00870;product=nitrogenase molybdenum-iron protein beta chain NifK2;protein_id=AAB91901.1;transl_table=11
U00090.2	Genbank	CDS	106725	108239	-	NGR_a00880	0.336699	0.229725	1.38776	0.868522	0.909013	1.17261	nifD2	nitrogenase molybdenum-iron protein alpha chain NifD2	ID=cds-AAB91924.1;Parent=gene-NGR_a00880;Dbxref=NCBI_GP:AAB91924.1;Name=AAB91924.1;Note=nifD2%3B NGR234_439;gbkey=CDS;gene=nifD2;locus_tag=NGR_a00880;product=nitrogenase molybdenum-iron protein alpha chain NifD2;protein_id=AAB91924.1;transl_table=11
U00090.2	Genbank	CDS	108336	109226	-	NGR_a00890	2.33776	0.307835	0.664485	0.643173	0.730529	1.23785	nifH2	nitrogenase iron protein NifH2	ID=cds-AAB91923.1;Parent=gene-NGR_a00890;Dbxref=NCBI_GP:AAB91923.1;Name=AAB91923.1;Note=nifH%3B NGR234_438;gbkey=CDS;gene=nifH2;locus_tag=NGR_a00890;product=nitrogenase iron protein NifH2;protein_id=AAB91923.1;transl_table=11
U00090.2	Genbank	CDS	110150	110557	-	NGR_a00900	10.5413	0.306867	0.0606905	4.28e-07	1.75e-06	1.23702	NGR_a00900	hypothetical 14.9 kDa protein	ID=cds-AAB91922.1;Parent=gene-NGR_a00900;Dbxref=NCBI_GP:AAB91922.1;Name=AAB91922.1;Note=y4wP%3B NGR234_437;gbkey=CDS;locus_tag=NGR_a00900;product=hypothetical 14.9 kDa protein;protein_id=AAB91922.1;transl_table=11
U00090.2	Genbank	CDS	110943	111263	+	NGR_a00910	7.01234	0.484269	0.13677	0.000398997	0.00109161	1.39888	NGR_a00910	hypothetical 11.0 kDa protein	ID=cds-AAB91921.1;Parent=gene-NGR_a00910;Dbxref=NCBI_GP:AAB91921.1;Name=AAB91921.1;Note=y4wO%3B NGR234_436;gbkey=CDS;locus_tag=NGR_a00910;product=hypothetical 11.0 kDa protein;protein_id=AAB91921.1;transl_table=11
U00090.2	Genbank	CDS	111961	113952	+	NGR_a00920	14.683	0.482128	0.0511965	4.63e-21	5.47e-20	1.3968	NGR_a00920	conserved periplasmic solute-binding protein of ABC-transporter	ID=cds-AAB91920.1;Parent=gene-NGR_a00920;Dbxref=NCBI_GP:AAB91920.1;Name=AAB91920.1;Note=y4wM%3B NGR234_434;gbkey=CDS;locus_tag=NGR_a00920;product=conserved periplasmic solute-binding protein of ABC-transporter;protein_id=AAB91920.1;transl_table=11
U00090.2	Genbank	CDS	114799	115962	+	NGR_a00930	10.9255	0.711737	0.0477945	3.74e-50	1.24e-48	1.63777	nifS	nitrogen fixation protein NifS%3B nitrogenase cofactor synthesis	ID=cds-AAB91919.1;Parent=gene-NGR_a00930;Dbxref=NCBI_GP:AAB91919.1;Name=AAB91919.1;Note=nifS%3B NGR234_433;gbkey=CDS;gene=nifS;locus_tag=NGR_a00930;product=nitrogen fixation protein NifS%3B nitrogenase cofactor synthesis;protein_id=AAB91919.1;transl_table=11
U00090.2	Genbank	CDS	116126	116578	+	NGR_a00940	10.1187	0.570412	0.0576945	4.75e-23	6.2e-22	1.48495	nifW	nitrogen fixation protein nifW	ID=cds-AAB91918.1;Parent=gene-NGR_a00940;Dbxref=NCBI_GP:AAB91918.1;Name=AAB91918.1;Note=nifW%3B NGR234_432;gbkey=CDS;gene=nifW;locus_tag=NGR_a00940;product=nitrogen fixation protein nifW;protein_id=AAB91918.1;transl_table=11
U00090.2	Genbank	CDS	117217	117594	+	NGR_a00950	9.52904	0.553657	0.0870823	2.05e-10	1.2e-09	1.4678	NGR_a00950	hypothetical 13.3 kDa protein	ID=cds-AAB91917.1;Parent=gene-NGR_a00950;Dbxref=NCBI_GP:AAB91917.1;Name=AAB91917.1;Note=y4wJ%3B NGR234_431;gbkey=CDS;locus_tag=NGR_a00950;product=hypothetical 13.3 kDa protein;protein_id=AAB91917.1;transl_table=11
U00090.2	Genbank	CDS	117628	119169	+	NGR_a00960	10.4504	0.453817	0.0559263	4.88e-16	4.34e-15	1.36966	NGR_a00960	conserved hypothetical 59.0 kDa protein	ID=cds-AAB91916.1;Parent=gene-NGR_a00960;Dbxref=NCBI_GP:AAB91916.1;Name=AAB91916.1;Note=y4wI%3B NGR234_430;gbkey=CDS;locus_tag=NGR_a00960;product=conserved hypothetical 59.0 kDa protein;protein_id=AAB91916.1;transl_table=11
U00090.2	Genbank	CDS	119317	119754	-	NGR_a00970	13.5806	0.338649	0.0605577	2.24e-08	1.05e-07	1.26457	NGR_a00970	conserved hypothetical 15.6 kDa protein	ID=cds-AAB91915.1;Parent=gene-NGR_a00970;Dbxref=NCBI_GP:AAB91915.1;Name=AAB91915.1;Note=y4wH%3B NGR234_429;gbkey=CDS;locus_tag=NGR_a00970;product=conserved hypothetical 15.6 kDa protein;protein_id=AAB91915.1;transl_table=11
U00090.2	Genbank	CDS	120662	121207	-	NGR_a00980	9.96484	0.654828	0.0760148	7.03e-18	7.08e-17	1.57443	NGR_a00980	hypothetical 19.4 kDa protein	ID=cds-AAB91914.1;Parent=gene-NGR_a00980;Dbxref=NCBI_GP:AAB91914.1;Name=AAB91914.1;Note=y4wG%3B NGR234_428;gbkey=CDS;locus_tag=NGR_a00980;product=hypothetical 19.4 kDa protein;protein_id=AAB91914.1;transl_table=11
U00090.2	Genbank	CDS	121245	122273	-	NGR_a00990	9.58726	1.23599	0.0697441	2.85e-70	1.47e-68	2.35543	NGR_a00990	conserved monooxygenase oxidoreductas of 37.7 kDa protein%3B involved in flavonoid-dependent IAA synthesis	ID=cds-AAB91913.1;Parent=gene-NGR_a00990;Dbxref=NCBI_GP:AAB91913.1;Name=AAB91913.1;Note=y4wF%3B NGR234_427;gbkey=CDS;locus_tag=NGR_a00990;product=conserved monooxygenase oxidoreductas of 37.7 kDa protein%3B involved in flavonoid-dependent IAA synthesis;protein_id=AAB91913.1;transl_table=11
U00090.2	Genbank	CDS	122680	123786	-	NGR_a01000	11.2303	0.995245	0.0452304	2.64e-107	2.7e-105	1.99342	NGR_a01000	conserved histidinol-phosphate aminotransferase-like protein%3B involved in flavonoid-dependent IAA synthesis	ID=cds-AAB91912.1;Parent=gene-NGR_a01000;Dbxref=NCBI_GP:AAB91912.1;Name=AAB91912.1;Note=y4wE%3B NGR234_426;gbkey=CDS;locus_tag=NGR_a01000;product=conserved histidinol-phosphate aminotransferase-like protein%3B involved in flavonoid-dependent IAA synthesis;protein_id=AAB91912.1;transl_table=11
U00090.2	Genbank	CDS	124206	125339	-	NGR_a01010	7.00328	0.27916	0.154088	0.070034	0.116687	1.21349	NGR_a01010	conserved hypothetical 39.0 kDa membrane protein%3B uncharacterized transporter	ID=cds-AAB91911.1;Parent=gene-NGR_a01010;Dbxref=NCBI_GP:AAB91911.1;Name=AAB91911.1;Note=y4wD%3B NGR234_425;gbkey=CDS;locus_tag=NGR_a01010;product=conserved hypothetical 39.0 kDa membrane protein%3B uncharacterized transporter;protein_id=AAB91911.1;transl_table=11
U00090.2	Genbank	CDS	126076	126507	-	NGR_a01020	10.383	0.107591	0.0644954	0.0952771	0.152401	1.07743	NGR_a01020	transcriptional regulator (Cro/CI family)	ID=cds-AAB91910.1;Parent=gene-NGR_a01020;Dbxref=NCBI_GP:AAB91910.1;Name=AAB91910.1;Note=y4wC%3B NGR234_424;gbkey=CDS;locus_tag=NGR_a01020;product=transcriptional regulator (Cro/CI family);protein_id=AAB91910.1;transl_table=11
U00090.2	Genbank	CDS	127018	128361	-	NGR_a01030	9.30593	1.11409	0.0968728	1.31e-30	2.35e-29	2.16458	NGR_a01030	conserved probable Zn-dependent protease%2C M16 family	ID=cds-AAB91909.1;Parent=gene-NGR_a01030;Dbxref=NCBI_GP:AAB91909.1;Name=AAB91909.1;Note=y4wB%3B NGR234_423;gbkey=CDS;locus_tag=NGR_a01030;product=conserved probable Zn-dependent protease%2C M16 family;protein_id=AAB91909.1;transl_table=11
U00090.2	Genbank	CDS	128358	129896	-	NGR_a01040	9.37857	1.21811	0.0965925	1.84e-36	4.03e-35	2.32642	NGR_a01040	conserved probable Zn-dependent protease%2C M16 family	ID=cds-AAB91908.1;Parent=gene-NGR_a01040;Dbxref=NCBI_GP:AAB91908.1;Name=AAB91908.1;Note=y4wA%3B NGR234_422;gbkey=CDS;locus_tag=NGR_a01040;product=conserved probable Zn-dependent protease%2C M16 family;protein_id=AAB91908.1;transl_table=11
U00090.2	Genbank	CDS	131552	131869	-	NGR_a01050	5.55199	1.30737	0.231108	1.54e-08	7.39e-08	2.47489	fdxB	4Fe-4S ferredoxin protein FdxB	ID=cds-AAB91907.1;Parent=gene-NGR_a01050;Dbxref=NCBI_GP:AAB91907.1;Name=AAB91907.1;Note=fdxB%3B NGR234_421;gbkey=CDS;gene=fdxB;locus_tag=NGR_a01050;product=4Fe-4S ferredoxin protein FdxB;protein_id=AAB91907.1;transl_table=11
U00090.2	Genbank	CDS	132177	132596	-	NGR_a01060	6.57988	1.25869	0.16352	1.39e-14	1.12e-13	2.39279	NGR_a01060	hypothetical 14.8 kDa protein	ID=cds-AAB91906.1;Parent=gene-NGR_a01060;Dbxref=NCBI_GP:AAB91906.1;Name=AAB91906.1;Note=y4vR%3B NGR234_420;gbkey=CDS;locus_tag=NGR_a01060;product=hypothetical 14.8 kDa protein;protein_id=AAB91906.1;transl_table=11
U00090.2	Genbank	CDS	133030	133518	-	NGR_a01070	6.83036	0.184236	0.145173	0.204412	0.290414	1.13622	NGR_a01070	conserved hypothetical 17.7 kDa protein	ID=cds-AAB91905.1;Parent=gene-NGR_a01070;Dbxref=NCBI_GP:AAB91905.1;Name=AAB91905.1;Note=y4vQ%3B NGR234_419;gbkey=CDS;locus_tag=NGR_a01070;product=conserved hypothetical 17.7 kDa protein;protein_id=AAB91905.1;transl_table=11
U00090.2	Genbank	CDS	133522	134004	-	NGR_a01080	6.46557	0.223846	0.160521	0.163169	0.239858	1.16784	nifX	nitrogen fixation protein NifX	ID=cds-AAB91904.1;Parent=gene-NGR_a01080;Dbxref=NCBI_GP:AAB91904.1;Name=AAB91904.1;Note=nifX%3B NGR234_418;gbkey=CDS;gene=nifX;locus_tag=NGR_a01080;product=nitrogen fixation protein NifX;protein_id=AAB91904.1;transl_table=11
U00090.2	Genbank	CDS	134001	135410	-	NGR_a01090	6.83618	0.158065	0.151883	0.298013	0.39803	1.11579	nifN	nitrogenase Mo-Fe cofactor biosynthesis protein NifN	ID=cds-AAB91903.1;Parent=gene-NGR_a01090;Dbxref=NCBI_GP:AAB91903.1;Name=AAB91903.1;Note=nifN%3B NGR234_417;gbkey=CDS;gene=nifN;locus_tag=NGR_a01090;product=nitrogenase Mo-Fe cofactor biosynthesis protein NifN;protein_id=AAB91903.1;transl_table=11
U00090.2	Genbank	CDS	135420	136910	-	NGR_a01100	5.68265	0.236992	0.214239	0.268637	0.366009	1.17853	nifE	nitrogenase Mo-Fe cofactor biosynthesis protein NifE	ID=cds-AAB91902.1;Parent=gene-NGR_a01100;Dbxref=NCBI_GP:AAB91902.1;Name=AAB91902.1;Note=nifE%3B NGR234_416;gbkey=CDS;gene=nifE;locus_tag=NGR_a01100;product=nitrogenase Mo-Fe cofactor biosynthesis protein NifE;protein_id=AAB91902.1;transl_table=11
U00090.2	Genbank	CDS	136966	138507	-	NGR_a01110	3.13104	-0.362829	0.525223	0.489685	0.594039	0.777638	nifK1	nitrogenase molybdenum-iron protein beta chain NifK1	ID=cds-AAB91925.1;Parent=gene-NGR_a01110;Dbxref=NCBI_GP:AAB91925.1;Name=AAB91925.1;Note=nifK1%3B NGR234_415;gbkey=CDS;gene=nifK1;locus_tag=NGR_a01110;product=nitrogenase molybdenum-iron protein beta chain NifK1;protein_id=AAB91925.1;transl_table=11
U00090.2	Genbank	CDS	138603	140117	-	NGR_a01120	0.807245	0.167065	1.13371	0.882847	0.917597	1.12277	nifD1	nitrogenase molybdenum-iron protein alpha chain NifD1	ID=cds-AAB91900.1;Parent=gene-NGR_a01120;Dbxref=NCBI_GP:AAB91900.1;Name=AAB91900.1;Note=nifD1%3B NGR234_414;gbkey=CDS;gene=nifD1;locus_tag=NGR_a01120;product=nitrogenase molybdenum-iron protein alpha chain NifD1;protein_id=AAB91900.1;transl_table=11
U00090.2	Genbank	CDS	140214	141104	-	NGR_a01130	1.69711	0.446327	0.815099	0.583985	0.679909	1.36257	nifH1	nitrogenase iron protein NifH1	ID=cds-AAB91899.1;Parent=gene-NGR_a01130;Dbxref=NCBI_GP:AAB91899.1;Name=AAB91899.1;Note=nifH%3B NGR234_413;gbkey=CDS;gene=nifH1;locus_tag=NGR_a01130;product=nitrogenase iron protein NifH1;protein_id=AAB91899.1;transl_table=11
U00090.2	Genbank	CDS	141701	142756	-	NGR_a01140	7.03275	0.31376	0.134925	0.0200485	0.0387743	1.24294	NGR_a01140	conserved hypothetical 39.1 kDa protein	ID=cds-AAB91898.1;Parent=gene-NGR_a01140;Dbxref=NCBI_GP:AAB91898.1;Name=AAB91898.1;Note=y4vJ%3B NGR234_412;gbkey=CDS;locus_tag=NGR_a01140;product=conserved hypothetical 39.1 kDa protein;protein_id=AAB91898.1;transl_table=11
U00090.2	Genbank	CDS	142894	144540	-	NGR_a01150	8.2301	0.0239967	0.0955985	0.801802	0.861289	1.01677	NGR_a01150	probale short-chain type dehydrogenase/reductase protein	ID=cds-AAB91897.1;Parent=gene-NGR_a01150;Dbxref=NCBI_GP:AAB91897.1;Name=AAB91897.1;Note=y4vI%3B NGR234_411;gbkey=CDS;locus_tag=NGR_a01150;product=probale short-chain type dehydrogenase/reductase protein;protein_id=AAB91897.1;transl_table=11
U00090.2	Genbank	CDS	144597	145253	-	NGR_a01160	6.86373	0.426739	0.149164	0.00422495	0.00949472	1.34419	NGR_a01160	conserved hypothetical 24.5 kDa protein	ID=cds-AAB91896.1;Parent=gene-NGR_a01160;Dbxref=NCBI_GP:AAB91896.1;Name=AAB91896.1;Note=y4vH%3B NGR234_410;gbkey=CDS;locus_tag=NGR_a01160;product=conserved hypothetical 24.5 kDa protein;protein_id=AAB91896.1;transl_table=11
U00090.2	Genbank	CDS	145254	146498	-	NGR_a01170	7.94716	0.632343	0.107816	4.49e-09	2.31e-08	1.55008	NGR_a01170	putative cytochrome P450 protein	ID=cds-AAB91895.1;Parent=gene-NGR_a01170;Dbxref=NCBI_GP:AAB91895.1;Name=AAB91895.1;Note=y4vG%3B NGR234_409;gbkey=CDS;locus_tag=NGR_a01170;product=putative cytochrome P450 protein;protein_id=AAB91895.1;transl_table=11
U00090.2	Genbank	CDS	146495	148009	-	NGR_a01180	8.12816	0.855515	0.101668	3.93e-17	3.78e-16	1.8094	dctA1	C4-dicarboxylate transport protein DctA1	ID=cds-AAB91894.1;Parent=gene-NGR_a01180;Dbxref=NCBI_GP:AAB91894.1;Name=AAB91894.1;Note=dctA1%3B NGR234_408;gbkey=CDS;gene=dctA1;locus_tag=NGR_a01180;product=C4-dicarboxylate transport protein DctA1;protein_id=AAB91894.1;transl_table=11
U00090.2	Genbank	CDS	148068	148760	-	NGR_a01190	8.14358	1.01002	0.106544	2.55e-21	3.04e-20	2.01394	nifQ	nitrogen fixation protein NifQ%3B possibly involved in incorporation of molybdenum into nitrogenase	ID=cds-AAB91893.1;Parent=gene-NGR_a01190;Dbxref=NCBI_GP:AAB91893.1;Name=AAB91893.1;Note=nifQ%3B NGR234_407;gbkey=CDS;gene=nifQ;locus_tag=NGR_a01190;product=nitrogen fixation protein NifQ%3B possibly involved in incorporation of molybdenum into nitrogenase;protein_id=AAB91893.1;transl_table=11
U00090.2	Genbank	CDS	149218	149784	+	NGR_a01200	8.56005	0.431959	0.0922383	2.83e-06	1.05e-05	1.34906	NGR_a01200	conserved putative 21.4 kDa peroxiredoxin protein	ID=cds-AAB91892.1;Parent=gene-NGR_a01200;Dbxref=NCBI_GP:AAB91892.1;Name=AAB91892.1;Note=y4vD%3B NGR234_406;gbkey=CDS;locus_tag=NGR_a01200;product=conserved putative 21.4 kDa peroxiredoxin protein;protein_id=AAB91892.1;transl_table=11
U00090.2	Genbank	CDS	150461	150781	+	NGR_a01210	12.0774	0.768978	0.0576765	1.5e-40	3.76e-39	1.70406	NGR_a01210	conserved hypothetical 11.0 kDa protein%3B possibly involved in assembly of iron-sulfur cluster	ID=cds-AAB91891.1;Parent=gene-NGR_a01210;Dbxref=NCBI_GP:AAB91891.1;Name=AAB91891.1;Note=y4vC%3B NGR234_405;gbkey=CDS;locus_tag=NGR_a01210;product=conserved hypothetical 11.0 kDa protein%3B possibly involved in assembly of iron-sulfur cluster;protein_id=AAB91891.1;transl_table=11
U00090.2	Genbank	CDS	151198	152055	+	NGR_a01220	10.5505	0.943514	0.0754038	6.35e-36	1.35e-34	1.92321	fixA	nitrogen fixation protein FixA%3B electron transfer flavoprotein beta chain	ID=cds-AAB91890.1;Parent=gene-NGR_a01220;Dbxref=NCBI_GP:AAB91890.1;Name=AAB91890.1;Note=fixA%3B NGR234_403;gbkey=CDS;gene=fixA;locus_tag=NGR_a01220;product=nitrogen fixation protein FixA%3B electron transfer flavoprotein beta chain;protein_id=AAB91890.1;transl_table=11
U00090.2	Genbank	CDS	152065	153174	+	NGR_a01230	10.57	1.01752	0.0666797	1.42e-52	4.96e-51	2.02444	fixB	nitrogen fixation protein FixB%3B electron transfer flavoprotein alpha chain	ID=cds-AAB91889.1;Parent=gene-NGR_a01230;Dbxref=NCBI_GP:AAB91889.1;Name=AAB91889.1;Note=fixB%3B NGR234_402;gbkey=CDS;gene=fixB;locus_tag=NGR_a01230;product=nitrogen fixation protein FixB%3B electron transfer flavoprotein alpha chain;protein_id=AAB91889.1;transl_table=11
U00090.2	Genbank	CDS	153185	154492	+	NGR_a01240	10.9203	1.02628	0.0798483	8.28e-38	1.89e-36	2.03677	fixC	nitrogen fixation protein FixC%3B flavoprotein-ubiquinone oxidoreductase	ID=cds-AAB91888.1;Parent=gene-NGR_a01240;Dbxref=NCBI_GP:AAB91888.1;Name=AAB91888.1;Note=fixC%3B NGR234_401;gbkey=CDS;gene=fixC;locus_tag=NGR_a01240;product=nitrogen fixation protein FixC%3B flavoprotein-ubiquinone oxidoreductase;protein_id=AAB91888.1;transl_table=11
U00090.2	Genbank	CDS	154507	154800	+	NGR_a01250	10.1759	0.839437	0.0742994	1.34e-29	2.34e-28	1.78935	fixX	nitrogen fixation ferredoxin-like protein FixX	ID=cds-AAB91887.1;Parent=gene-NGR_a01250;Dbxref=NCBI_GP:AAB91887.1;Name=AAB91887.1;Note=fixX%3B NGR234_400;gbkey=CDS;gene=fixX;locus_tag=NGR_a01250;product=nitrogen fixation ferredoxin-like protein FixX;protein_id=AAB91887.1;transl_table=11
U00090.2	Genbank	CDS	154853	156637	+	NGR_a01260	11.0275	0.56654	0.0591014	9.17e-22	1.14e-20	1.48097	nifA	Sigma54-dependent transcription activator NifA%3B required for symbiotic nitrogen fixation	ID=cds-AAB91886.1;Parent=gene-NGR_a01260;Dbxref=NCBI_GP:AAB91886.1;Name=AAB91886.1;Note=nifA%3B NGR234_399;gbkey=CDS;gene=nifA;locus_tag=NGR_a01260;product=Sigma54-dependent transcription activator NifA%3B required for symbiotic nitrogen fixation;protein_id=AAB91886.1;transl_table=11
U00090.2	Genbank	CDS	156863	158344	+	NGR_a01270	9.23412	0.374223	0.0922284	4.96e-05	0.000155169	1.29614	nifB	nitrogen fixation protein NifB%3B involved in synthesis of Fe-Mo-cofactor	ID=cds-AAB91885.1;Parent=gene-NGR_a01270;Dbxref=NCBI_GP:AAB91885.1;Name=AAB91885.1;Note=nifB%3B NGR234_398;gbkey=CDS;gene=nifB;locus_tag=NGR_a01270;product=nitrogen fixation protein NifB%3B involved in synthesis of Fe-Mo-cofactor;protein_id=AAB91885.1;transl_table=11
U00090.2	Genbank	CDS	158386	158580	+	NGR_a01280	8.28585	0.395577	0.119519	0.000933767	0.00240074	1.31547	fdxN	nitrogen fixation protein FdxN%3B 4Fe-4S ferredoxin	ID=cds-AAB91884.1;Parent=gene-NGR_a01280;Dbxref=NCBI_GP:AAB91884.1;Name=AAB91884.1;Note=fdxN%3B NGR234_397;gbkey=CDS;gene=fdxN;locus_tag=NGR_a01280;product=nitrogen fixation protein FdxN%3B 4Fe-4S ferredoxin;protein_id=AAB91884.1;transl_table=11
U00090.2	Genbank	CDS	158664	158990	+	NGR_a01290	8.24779	0.404815	0.131511	0.00208259	0.00499185	1.32392	nifZ	nitrogen fixation protein NifZ	ID=cds-AAB91883.1;Parent=gene-NGR_a01290;Dbxref=NCBI_GP:AAB91883.1;Name=AAB91883.1;Note=nifZ%3B NGR234_396;gbkey=CDS;gene=nifZ;locus_tag=NGR_a01290;product=nitrogen fixation protein NifZ;protein_id=AAB91883.1;transl_table=11
U00090.2	Genbank	CDS	158987	159217	+	NGR_a01300	7.69283	0.479471	0.141565	0.000706811	0.00185574	1.39423	fixU	nitrogen fixation protein FixU%3B member of the FixU/NifT family	ID=cds-AAB91882.1;Parent=gene-NGR_a01300;Dbxref=NCBI_GP:AAB91882.1;Name=AAB91882.1;Note=fixU%3B NGR234_395;gbkey=CDS;gene=fixU;locus_tag=NGR_a01300;product=nitrogen fixation protein FixU%3B member of the FixU/NifT family;protein_id=AAB91882.1;transl_table=11
U00090.2	Genbank	CDS	160257	161801	+	NGR_a01310	6.47205	0.128176	0.16296	0.431545	0.537492	1.09291	NGR_a01310	putative transposase number 1 of insertion sequence NGRIS-36a	ID=cds-AAB91881.1;Parent=gene-NGR_a01310;Dbxref=NCBI_GP:AAB91881.1;Name=AAB91881.1;Note=y4uI%3B NGR234_393;gbkey=CDS;locus_tag=NGR_a01310;product=putative transposase number 1 of insertion sequence NGRIS-36a;protein_id=AAB91881.1;transl_table=11
U00090.2	Genbank	CDS	161813	162559	+	NGR_a01320	5.54829	0.198765	0.219183	0.364487	0.468835	1.14772	NGR_a01320	putative transposase number 2 of insertion sequence NGRIS-36a	ID=cds-AAB91880.1;Parent=gene-NGR_a01320;Dbxref=NCBI_GP:AAB91880.1;Name=AAB91880.1;Note=y4uH%3B NGR234_392;gbkey=CDS;locus_tag=NGR_a01320;product=putative transposase number 2 of insertion sequence NGRIS-36a;protein_id=AAB91880.1;transl_table=11
U00090.2	Genbank	CDS	162777	162992	-	NGR_a01330	5.77007	-0.249914	0.214285	0.243505	0.337254	0.840947	NGR_a01330	hypothetical 7.8 kDa protein	ID=cds-AAB91879.1;Parent=gene-NGR_a01330;Dbxref=NCBI_GP:AAB91879.1;Name=AAB91879.1;Note=y4uG%3B NGR234_391;gbkey=CDS;locus_tag=NGR_a01330;product=hypothetical 7.8 kDa protein;protein_id=AAB91879.1;transl_table=11
U00090.2	Genbank	CDS	163474	164805	-	NGR_a01340	7.04499	-0.0406111	0.142866	0.776211	0.841657	0.972243	NGR_a01340	probable glutamate dehydrogenase	ID=cds-AAB91878.1;Parent=gene-NGR_a01340;Dbxref=NCBI_GP:AAB91878.1;Name=AAB91878.1;Note=y4uF%3B NGR234_389;gbkey=CDS;locus_tag=NGR_a01340;product=probable glutamate dehydrogenase;protein_id=AAB91878.1;transl_table=11
U00090.2	Genbank	CDS	165069	166148	+	NGR_a01350	7.37916	-0.120145	0.12439	0.334106	0.437352	0.920095	NGR_a01350	putative transposase of degenerate insertion sequence NGRIS-13l	ID=cds-AAB91877.1;Parent=gene-NGR_a01350;Dbxref=NCBI_GP:AAB91877.1;Name=AAB91877.1;Note=y4uE%3B NGR234_388;gbkey=CDS;locus_tag=NGR_a01350;product=putative transposase of degenerate insertion sequence NGRIS-13l;protein_id=AAB91877.1;transl_table=11
U00090.2	Genbank	CDS	166590	167087	-	NGR_a01360	7.64473	-0.268188	0.118921	0.024122	0.0457516	0.830362	NGR_a01360	conserved hypothetical 18.7 kDa protein	ID=cds-AAB91876.1;Parent=gene-NGR_a01360;Dbxref=NCBI_GP:AAB91876.1;Name=AAB91876.1;Note=y4uD%3B NGR234_387;gbkey=CDS;locus_tag=NGR_a01360;product=conserved hypothetical 18.7 kDa protein;protein_id=AAB91876.1;transl_table=11
U00090.2	Genbank	CDS	167503	169041	-	NGR_a01370	6.91117	0.251052	0.154313	0.103759	0.163933	1.19007	NGR_a01370	conserved probable aldehyde dehydrogenase	ID=cds-AAB91875.1;Parent=gene-NGR_a01370;Dbxref=NCBI_GP:AAB91875.1;Name=AAB91875.1;Note=y4uC%3B NGR234_384;gbkey=CDS;locus_tag=NGR_a01370;product=conserved probable aldehyde dehydrogenase;protein_id=AAB91875.1;transl_table=11
U00090.2	Genbank	CDS	169066	170469	-	NGR_a01380	7.73308	0.209564	0.117635	0.074836	0.123475	1.15634	NGR_a01380	conserved probable class-III aminotransferase	ID=cds-AAB91874.1;Parent=gene-NGR_a01380;Dbxref=NCBI_GP:AAB91874.1;Name=AAB91874.1;Note=y4uB%3B NGR234_383;gbkey=CDS;locus_tag=NGR_a01380;product=conserved probable class-III aminotransferase;protein_id=AAB91874.1;transl_table=11
U00090.2	Genbank	CDS	170938	172323	-	NGR_a01390	6.87258	0.0698342	0.157755	0.658	0.744293	1.0496	NGR_a01390	conserved hypothetical 50.7 kDa CapA-family protein%3B almost identical to y4sH	ID=cds-AAB91873.1;Parent=gene-NGR_a01390;Dbxref=NCBI_GP:AAB91873.1;Name=AAB91873.1;Note=y4uA%3B NGR234_382;gbkey=CDS;locus_tag=NGR_a01390;product=conserved hypothetical 50.7 kDa CapA-family protein%3B almost identical to y4sH;protein_id=AAB91873.1;transl_table=11
U00090.2	Genbank	CDS	172359	173420	-	NGR_a01400	8.30778	0.0441467	0.106146	0.67748	0.760984	1.03107	NGR_a01400	probable peptide ABC transporter ATP-binding protein y4tS	ID=cds-AAB91872.1;Parent=gene-NGR_a01400;Dbxref=NCBI_GP:AAB91872.1;Name=AAB91872.1;Note=y4tS%3B NGR234_381;gbkey=CDS;locus_tag=NGR_a01400;product=probable peptide ABC transporter ATP-binding protein y4tS;protein_id=AAB91872.1;transl_table=11
U00090.2	Genbank	CDS	173417	174424	-	NGR_a01410	8.47722	-0.0663843	0.0964311	0.491193	0.595327	0.955028	NGR_a01410	probable peptide ABC transporter ATP-binding protein y4tR	ID=cds-AAB91871.1;Parent=gene-NGR_a01410;Dbxref=NCBI_GP:AAB91871.1;Name=AAB91871.1;Note=y4tR%3B NGR234_380;gbkey=CDS;locus_tag=NGR_a01410;product=probable peptide ABC transporter ATP-binding protein y4tR;protein_id=AAB91871.1;transl_table=11
U00090.2	Genbank	CDS	174426	175301	-	NGR_a01420	8.47645	-0.0576103	0.0952781	0.545409	0.645257	0.960854	NGR_a01420	probable peptide ABC transporter permease y4tQ	ID=cds-AAB91870.1;Parent=gene-NGR_a01420;Dbxref=NCBI_GP:AAB91870.1;Name=AAB91870.1;Note=y4tQ%3B NGR234_379;gbkey=CDS;locus_tag=NGR_a01420;product=probable peptide ABC transporter permease y4tQ;protein_id=AAB91870.1;transl_table=11
U00090.2	Genbank	CDS	175304	176245	-	NGR_a01430	9.26844	-0.404981	0.0774061	1.68e-07	7.15e-07	0.755246	NGR_a01430	probable peptide ABC transporter permease y4tP	ID=cds-AAB91869.1;Parent=gene-NGR_a01430;Dbxref=NCBI_GP:AAB91869.1;Name=AAB91869.1;Note=y4tP%3B NGR234_378;gbkey=CDS;locus_tag=NGR_a01430;product=probable peptide ABC transporter permease y4tP;protein_id=AAB91869.1;transl_table=11
U00090.2	Genbank	CDS	176250	177845	-	NGR_a01440	9.87152	-0.427638	0.0816846	1.65e-07	7.04e-07	0.743478	NGR_a01440	probable periplasmic peptide binding protein y4tO of ABC-transporter	ID=cds-AAB91868.1;Parent=gene-NGR_a01440;Dbxref=NCBI_GP:AAB91868.1;Name=AAB91868.1;Note=y4tO%3B NGR234_377;gbkey=CDS;locus_tag=NGR_a01440;product=probable periplasmic peptide binding protein y4tO of ABC-transporter;protein_id=AAB91868.1;transl_table=11
U00090.2	Genbank	CDS	177918	178442	-	NGR_a01450	6.55606	-0.448679	0.172238	0.00918773	0.0191885	0.732714	NGR_a01450	hypothetical 19.6 kDa protein	ID=cds-AAB91867.1;Parent=gene-NGR_a01450;Dbxref=NCBI_GP:AAB91867.1;Name=AAB91867.1;Note=y4tN%3B NGR234_376;gbkey=CDS;locus_tag=NGR_a01450;product=hypothetical 19.6 kDa protein;protein_id=AAB91867.1;transl_table=11
U00090.2	Genbank	CDS	178466	179644	-	NGR_a01460	6.81913	-0.00905992	0.153028	0.952789	0.967077	0.99374	NGR_a01460	conserved putative hydrolase/peptidase of the M24 family	ID=cds-AAB91866.1;Parent=gene-NGR_a01460;Dbxref=NCBI_GP:AAB91866.1;Name=AAB91866.1;Note=y4tM%3B NGR234_375;gbkey=CDS;locus_tag=NGR_a01460;product=conserved putative hydrolase/peptidase of the M24 family;protein_id=AAB91866.1;transl_table=11
U00090.2	Genbank	CDS	179807	180979	-	NGR_a01470	7.74514	-0.1714	0.11281	0.128667	0.197288	0.88798	NGR_a01470	conserved putative hydrolase/peptidase of the M24 family	ID=cds-AAB91865.1;Parent=gene-NGR_a01470;Dbxref=NCBI_GP:AAB91865.1;Name=AAB91865.1;Note=y4tL%3B NGR234_374;gbkey=CDS;locus_tag=NGR_a01470;product=conserved putative hydrolase/peptidase of the M24 family;protein_id=AAB91865.1;transl_table=11
U00090.2	Genbank	CDS	181114	182109	-	NGR_a01480	8.23934	-0.140356	0.100106	0.160895	0.236948	0.907296	eutC	conserved ornithine cyclodeaminase%3B ectoine utilization protein EutC	ID=cds-AAB91864.1;Parent=gene-NGR_a01480;Dbxref=NCBI_GP:AAB91864.1;Name=AAB91864.1;Note=y4tK%3B NGR234_373;gbkey=CDS;gene=eutC;locus_tag=NGR_a01480;product=conserved ornithine cyclodeaminase%3B ectoine utilization protein EutC;protein_id=AAB91864.1;transl_table=11
U00090.2	Genbank	CDS	182109	183107	-	NGR_a01490	8.61755	-0.307238	0.0916913	0.000805834	0.00209439	0.808188	eutB	conserved threonine dehydratase%3B ectoine utilization protein EutB	ID=cds-AAB91863.1;Parent=gene-NGR_a01490;Dbxref=NCBI_GP:AAB91863.1;Name=AAB91863.1;Note=y4tJ%3B NGR234_372;gbkey=CDS;gene=eutB;locus_tag=NGR_a01490;product=conserved threonine dehydratase%3B ectoine utilization protein EutB;protein_id=AAB91863.1;transl_table=11
U00090.2	Genbank	CDS	183144	184352	-	NGR_a01500	8.54023	-0.35318	0.0909322	0.000102756	0.000307789	0.782857	NGR_a01500	putative amidohydrolase	ID=cds-AAB91862.1;Parent=gene-NGR_a01500;Dbxref=NCBI_GP:AAB91862.1;Name=AAB91862.1;Note=y4tI%3B NGR234_371;gbkey=CDS;locus_tag=NGR_a01500;product=putative amidohydrolase;protein_id=AAB91862.1;transl_table=11
U00090.2	Genbank	CDS	184802	185575	-	NGR_a01510	6.65178	-0.0331146	0.157938	0.833927	0.884415	0.977308	NGR_a01510	probable amino-acid ABC transporter ATP-binding protein y4tH	ID=cds-AAB91861.1;Parent=gene-NGR_a01510;Dbxref=NCBI_GP:AAB91861.1;Name=AAB91861.1;Note=y4tH%3B NGR234_370;gbkey=CDS;locus_tag=NGR_a01510;product=probable amino-acid ABC transporter ATP-binding protein y4tH;protein_id=AAB91861.1;transl_table=11
U00090.2	Genbank	CDS	185572	186267	-	NGR_a01520	6.4105	0.153656	0.167752	0.359679	0.46404	1.11239	NGR_a01520	probable amino-acid ABC transporter permease y4tG	ID=cds-AAB91860.1;Parent=gene-NGR_a01520;Dbxref=NCBI_GP:AAB91860.1;Name=AAB91860.1;Note=y4tG%3B NGR234_369;gbkey=CDS;locus_tag=NGR_a01520;product=probable amino-acid ABC transporter permease y4tG;protein_id=AAB91860.1;transl_table=11
U00090.2	Genbank	CDS	186270	186986	-	NGR_a01530	6.06169	-0.186688	0.201712	0.354696	0.458776	0.87862	NGR_a01530	probable amino-acid ABC transporter permease y4tF	ID=cds-AAB91859.1;Parent=gene-NGR_a01530;Dbxref=NCBI_GP:AAB91859.1;Name=AAB91859.1;Note=y4tF%3B NGR234_368;gbkey=CDS;locus_tag=NGR_a01530;product=probable amino-acid ABC transporter permease y4tF;protein_id=AAB91859.1;transl_table=11
U00090.2	Genbank	CDS	187038	187940	-	NGR_a01540	6.37922	0.0886589	0.175858	0.614156	0.706337	1.06338	NGR_a01540	probable periplasmic amino-acid binding protein y4tE of ABC-transporter	ID=cds-AAB91858.1;Parent=gene-NGR_a01540;Dbxref=NCBI_GP:AAB91858.1;Name=AAB91858.1;Note=y4tE%3B NGR234_367;gbkey=CDS;locus_tag=NGR_a01540;product=probable periplasmic amino-acid binding protein y4tE of ABC-transporter;protein_id=AAB91858.1;transl_table=11
U00090.2	Genbank	CDS	188406	188915	-	NGR_a01550	9.72245	0.0398054	0.0749189	0.595202	0.689728	1.02798	NGR_a01550	conserved AsnC-type transcription regulator	ID=cds-AAB91857.1;Parent=gene-NGR_a01550;Dbxref=NCBI_GP:AAB91857.1;Name=AAB91857.1;Note=y4tD%3B NGR234_366;gbkey=CDS;locus_tag=NGR_a01550;product=conserved AsnC-type transcription regulator;protein_id=AAB91857.1;transl_table=11
U00090.2	Genbank	CDS	190027	191577	+	NGR_a01560	2.97689	-0.116893	0.590717	0.843137	0.891886	0.922172	NGR_a01560	putative transposase number 1 of insertion sequence NGRIS-3c	ID=cds-AAB91741.1;Parent=gene-NGR_a01560;Dbxref=NCBI_GP:AAB91741.1;Name=AAB91741.1;Note=y4tB%3B NGR234_364;gbkey=CDS;locus_tag=NGR_a01560;product=putative transposase number 1 of insertion sequence NGRIS-3c;protein_id=AAB91741.1;transl_table=11
U00090.2	Genbank	CDS	191574	192365	+	NGR_a01570	6.13159	0.154523	0.207009	0.455393	0.561657	1.11305	NGR_a01570	putative transposase number 2 of insertion sequence NGRIS-3c	ID=cds-AAB91628.1;Parent=gene-NGR_a01570;Dbxref=NCBI_GP:AAB91628.1;Name=AAB91628.1;Note=y4tA%3B NGR234_363;gbkey=CDS;locus_tag=NGR_a01570;product=putative transposase number 2 of insertion sequence NGRIS-3c;protein_id=AAB91628.1;transl_table=11
U00090.2	Genbank	CDS	193372	195489	+	NGR_a01580	8.3059	-0.104534	0.0935808	0.263976	0.360873	0.930105	NGR_a01580	probable peptidase of the S9A family	ID=cds-AAB91854.1;Parent=gene-NGR_a01580;Dbxref=NCBI_GP:AAB91854.1;Name=AAB91854.1;Note=y4sO%3B NGR234_361;gbkey=CDS;locus_tag=NGR_a01580;product=probable peptidase of the S9A family;protein_id=AAB91854.1;transl_table=11
U00090.2	Genbank	CDS	196197	196574	-	NGR_a01590	3.09665	0.335643	0.529132	0.525867	0.626625	1.26194	NGR_a01590	putative transposase number 1 of insertion sequence NGRIS-24b	ID=cds-AAB91853.1;Parent=gene-NGR_a01590;Dbxref=NCBI_GP:AAB91853.1;Name=AAB91853.1;Note=y4sN%3B NGR234_359;gbkey=CDS;locus_tag=NGR_a01590;product=putative transposase number 1 of insertion sequence NGRIS-24b;protein_id=AAB91853.1;transl_table=11
U00090.2	Genbank	CDS	196779	197162	-	NGR_a01600	3.25569	0.490867	0.49935	0.325601	0.42822	1.40529	NGR_a01600	conserved AsnC-type transcription regulator	ID=cds-AAB91852.1;Parent=gene-NGR_a01600;Dbxref=NCBI_GP:AAB91852.1;Name=AAB91852.1;Note=y4sM%3B NGR234_358;gbkey=CDS;locus_tag=NGR_a01600;product=conserved AsnC-type transcription regulator;protein_id=AAB91852.1;transl_table=11
U00090.2	Genbank	CDS	197282	197893	+	NGR_a01610	4.39638	0.384724	0.333997	0.24937	0.344266	1.30561	NGR_a01610	conserved putative D-amino acid dehydrogenase protein	ID=cds-AAB91851.1;Parent=gene-NGR_a01610;Dbxref=NCBI_GP:AAB91851.1;Name=AAB91851.1;Note=y4sL%3B NGR234_357;gbkey=CDS;locus_tag=NGR_a01610;product=conserved putative D-amino acid dehydrogenase protein;protein_id=AAB91851.1;transl_table=11
U00090.2	Genbank	CDS	197927	198307	+	NGR_a01620	4.86939	0.300919	0.275628	0.274939	0.372854	1.23193	NGR_a01620	conserved putative endoribonuclease L-PSP protein	ID=cds-AAB91850.1;Parent=gene-NGR_a01620;Dbxref=NCBI_GP:AAB91850.1;Name=AAB91850.1;Note=y4sK%3B NGR234_356;gbkey=CDS;locus_tag=NGR_a01620;product=conserved putative endoribonuclease L-PSP protein;protein_id=AAB91850.1;transl_table=11
U00090.2	Genbank	CDS	198420	199895	+	NGR_a01630	7.05709	0.129644	0.139763	0.353614	0.457773	1.09402	gabD	succinate-semialdehyde dehydrogenase GabD	ID=cds-AAB91849.1;Parent=gene-NGR_a01630;Dbxref=NCBI_GP:AAB91849.1;Name=AAB91849.1;Note=gabD%3B NGR234_355;gbkey=CDS;gene=gabD;locus_tag=NGR_a01630;product=succinate-semialdehyde dehydrogenase GabD;protein_id=AAB91849.1;transl_table=11
U00090.2	Genbank	CDS	199856	202126	-	NGR_a01640	8.16683	-0.109283	0.0955416	0.252695	0.348259	0.927049	NGR_a01640	putative methyl-accepting chemotaxis protein	ID=cds-AAB91848.1;Parent=gene-NGR_a01640;Dbxref=NCBI_GP:AAB91848.1;Name=AAB91848.1;Note=y4sI%3B NGR234_354;gbkey=CDS;locus_tag=NGR_a01640;product=putative methyl-accepting chemotaxis protein;protein_id=AAB91848.1;transl_table=11
U00090.2	Genbank	CDS	205207	206592	-	NGR_a01650	8.19064	0.248604	0.115204	0.0309315	0.0567944	1.18806	NGR_a01650	conserved hypothetical 50.7 kDa CapA-family protein%3B almost identical to y4uA	ID=cds-AAB91847.1;Parent=gene-NGR_a01650;Dbxref=NCBI_GP:AAB91847.1;Name=AAB91847.1;Note=y4sH%3B NGR234_350;gbkey=CDS;locus_tag=NGR_a01650;product=conserved hypothetical 50.7 kDa CapA-family protein%3B almost identical to y4uA;protein_id=AAB91847.1;transl_table=11
U00090.2	Genbank	CDS	207279	208289	-	NGR_a01660	13.1689	0.0578035	0.0529123	0.27464	0.372527	1.04088	NGR_a01660	conserved putative 40.0 kDa D-alanine--D-alanine ligase	ID=cds-AAB91846.1;Parent=gene-NGR_a01660;Dbxref=NCBI_GP:AAB91846.1;Name=AAB91846.1;Note=y4sG%3B NGR234_349;gbkey=CDS;locus_tag=NGR_a01660;product=conserved putative 40.0 kDa D-alanine--D-alanine ligase;protein_id=AAB91846.1;transl_table=11
U00090.2	Genbank	CDS	209757	211271	+	NGR_a01670	2.65491	1.95348	0.690549	0.0046711	0.0103672	3.87308	NGR_a01670	putative transposase number 1 of insertion sequence NGRIS-5c	ID=cds-AAB91845.1;Parent=gene-NGR_a01670;Dbxref=NCBI_GP:AAB91845.1;Name=AAB91845.1;Note=y4sE%3B NGR234_347;gbkey=CDS;locus_tag=NGR_a01670;product=putative transposase number 1 of insertion sequence NGRIS-5c;protein_id=AAB91845.1;transl_table=11
U00090.2	Genbank	CDS	211268	212164	+	NGR_a01680	8.76057	-0.244219	0.0900824	0.0067067	0.0144013	0.844273	NGR_a01680	putative transposase number 2 of insertion sequence NGRIS-5c	ID=cds-AAB91844.1;Parent=gene-NGR_a01680;Dbxref=NCBI_GP:AAB91844.1;Name=AAB91844.1;Note=y4sD%3B NGR234_346;gbkey=CDS;locus_tag=NGR_a01680;product=putative transposase number 2 of insertion sequence NGRIS-5c;protein_id=AAB91844.1;transl_table=11
U00090.2	Genbank	CDS	212797	213375	+	NGR_a01690	5.41441	0.272158	0.264472	0.303451	0.404455	1.20761	NGR_a01690	putative transposase number 1 of insertion sequence NGRIS-2b	ID=cds-AAB91817.1;Parent=gene-NGR_a01690;Dbxref=NCBI_GP:AAB91817.1;Name=AAB91817.1;Note=y4sC%3B NGR234_345;gbkey=CDS;locus_tag=NGR_a01690;product=putative transposase number 1 of insertion sequence NGRIS-2b;protein_id=AAB91817.1;transl_table=11
U00090.2	Genbank	CDS	213401	214564	+	NGR_a01700	1.38911	0.634388	0.913373	0.487334	0.592098	1.55228	NGR_a01700	putative transposase number 2 of insertion sequence NGRIS-2b	ID=cds-AAB91842.1;Parent=gene-NGR_a01700;Dbxref=NCBI_GP:AAB91842.1;Name=AAB91842.1;Note=y4sB%3B NGR234_344;gbkey=CDS;locus_tag=NGR_a01700;product=putative transposase number 2 of insertion sequence NGRIS-2b;protein_id=AAB91842.1;transl_table=11
U00090.2	Genbank	CDS	214848	215255	+	NGR_a01710	2.60065	1.23689	0.698546	0.0766172	0.125912	2.3569	NGR_a01710	putative transposase number 3 of insertion sequence NGRIS-2b	ID=cds-AAB91841.1;Parent=gene-NGR_a01710;Dbxref=NCBI_GP:AAB91841.1;Name=AAB91841.1;Note=y4sA%3B NGR234_343;gbkey=CDS;locus_tag=NGR_a01710;product=putative transposase number 3 of insertion sequence NGRIS-2b;protein_id=AAB91841.1;transl_table=11
U00090.2	Genbank	CDS	215928	217784	-	NGR_a01720	9.6939	-0.227689	0.071898	0.00154111	0.00377456	0.854002	NGR_a01720	conserved hypothetical 69.3 kDa protein	ID=cds-AAB91840.1;Parent=gene-NGR_a01720;Dbxref=NCBI_GP:AAB91840.1;Name=AAB91840.1;Note=y4rO%3B NGR234_341;gbkey=CDS;locus_tag=NGR_a01720;product=conserved hypothetical 69.3 kDa protein;protein_id=AAB91840.1;transl_table=11
U00090.2	Genbank	CDS	218302	219519	+	NGR_a01730	8.57832	-0.109189	0.0868239	0.208541	0.294914	0.927109	NGR_a01730	conserved hypothetical 41.6 kDa integral membrane protein	ID=cds-AAB91839.1;Parent=gene-NGR_a01730;Dbxref=NCBI_GP:AAB91839.1;Name=AAB91839.1;Note=y4rN%3B NGR234_340;gbkey=CDS;locus_tag=NGR_a01730;product=conserved hypothetical 41.6 kDa integral membrane protein;protein_id=AAB91839.1;transl_table=11
U00090.2	Genbank	CDS	220107	221159	+	NGR_a01740	7.99667	-0.179322	0.101958	0.0786151	0.128754	0.883118	NGR_a01740	putative transposase number 1 of insertion sequence NGRIS-23a	ID=cds-AAB91838.1;Parent=gene-NGR_a01740;Dbxref=NCBI_GP:AAB91838.1;Name=AAB91838.1;Note=y4rM%3B NGR234_339;gbkey=CDS;locus_tag=NGR_a01740;product=putative transposase number 1 of insertion sequence NGRIS-23a;protein_id=AAB91838.1;transl_table=11
U00090.2	Genbank	CDS	221176	221643	+	NGR_a01750	6.61887	-0.222636	0.155763	0.15291	0.227686	0.856998	NGR_a01750	putative transposase number 2 of insertion sequence NGRIS-23a	ID=cds-AAB91837.1;Parent=gene-NGR_a01750;Dbxref=NCBI_GP:AAB91837.1;Name=AAB91837.1;Note=y4rL%3B NGR234_338;gbkey=CDS;locus_tag=NGR_a01750;product=putative transposase number 2 of insertion sequence NGRIS-23a;protein_id=AAB91837.1;transl_table=11
U00090.2	Genbank	CDS	222210	223400	-	NGR_a01770	8.22905	-0.276722	0.10285	0.00713363	0.0152394	0.825464	NGR_a01770	putative transposase of insertion sequence NGRIS-33a	ID=cds-AAB91835.1;Parent=gene-NGR_a01770;Dbxref=NCBI_GP:AAB91835.1;Name=AAB91835.1;Note=y4rJ%3B NGR234_336;gbkey=CDS;locus_tag=NGR_a01770;product=putative transposase of insertion sequence NGRIS-33a;protein_id=AAB91835.1;transl_table=11
U00090.2	Genbank	CDS	227766	229202	+	NGR_a01790	9.02025	-0.0998064	0.079605	0.209925	0.296612	0.933158	NGR_a01790	conserved putative dicarboxylase	ID=cds-AAB91833.1;Parent=gene-NGR_a01790;Dbxref=NCBI_GP:AAB91833.1;Name=AAB91833.1;Note=y4rH%3B NGR234_331;gbkey=CDS;locus_tag=NGR_a01790;product=conserved putative dicarboxylase;protein_id=AAB91833.1;transl_table=11
U00090.2	Genbank	CDS	229403	229810	+	NGR_a01800	7.44853	-0.525126	0.122125	1.71e-05	5.76e-05	0.694898	NGR_a01800	DNA integration/recombination/inversion protein	ID=cds-AAB91832.1;Parent=gene-NGR_a01800;Dbxref=NCBI_GP:AAB91832.1;Name=AAB91832.1;Note=y4rG%3B NGR234_330;gbkey=CDS;locus_tag=NGR_a01800;product=DNA integration/recombination/inversion protein;protein_id=AAB91832.1;transl_table=11
U00090.2	Genbank	CDS	230024	231301	+	NGR_a01810	5.79984	-0.321548	0.21862	0.141343	0.212845	0.800211	NGR_a01810	DNA integration/recombination/inversion protein	ID=cds-AAB92472.1;Parent=gene-NGR_a01810;Dbxref=NCBI_GP:AAB92472.1;Name=AAB92472.1;Note=y4rF%3B NGR234_329;gbkey=CDS;locus_tag=NGR_a01810;product=DNA integration/recombination/inversion protein;protein_id=AAB92472.1;transl_table=11
U00090.2	Genbank	CDS	231298	232230	+	NGR_a01820	3.62204	0.463494	0.444078	0.296614	0.396409	1.37888	NGR_a01820	DNA integration/recombination/inversion protein	ID=cds-AAB92471.1;Parent=gene-NGR_a01820;Dbxref=NCBI_GP:AAB92471.1;Name=AAB92471.1;Note=y4rE%3B NGR234_328;gbkey=CDS;locus_tag=NGR_a01820;product=DNA integration/recombination/inversion protein;protein_id=AAB92471.1;transl_table=11
U00090.2	Genbank	CDS	232227	233072	+	NGR_a01830	3.58939	0.524035	0.440837	0.234547	0.326743	1.43797	NGR_a01830	DNA integration/recombination/inversion protein	ID=cds-AAB92470.1;Parent=gene-NGR_a01830;Dbxref=NCBI_GP:AAB92470.1;Name=AAB92470.1;Note=y4rD%3B NGR234_327;gbkey=CDS;locus_tag=NGR_a01830;product=DNA integration/recombination/inversion protein;protein_id=AAB92470.1;transl_table=11
U00090.2	Genbank	CDS	233129	234127	-	NGR_a01840	5.32899	-0.113031	0.249073	0.649969	0.73702	0.924644	NGR_a01840	DNA integration/recombination/inversion protein	ID=cds-AAB92469.1;Parent=gene-NGR_a01840;Dbxref=NCBI_GP:AAB92469.1;Name=AAB92469.1;Note=y4rC%3B NGR234_326;gbkey=CDS;locus_tag=NGR_a01840;product=DNA integration/recombination/inversion protein;protein_id=AAB92469.1;transl_table=11
U00090.2	Genbank	CDS	234124	235068	-	NGR_a01850	5.25145	-0.182968	0.248908	0.462288	0.56842	0.880889	NGR_a01850	DNA integration/recombination/inversion protein	ID=cds-AAB92468.1;Parent=gene-NGR_a01850;Dbxref=NCBI_GP:AAB92468.1;Name=AAB92468.1;Note=y4rB%3B NGR234_325;gbkey=CDS;locus_tag=NGR_a01850;product=DNA integration/recombination/inversion protein;protein_id=AAB92468.1;transl_table=11
U00090.2	Genbank	CDS	235065	236294	-	NGR_a01860	6.31878	-0.39131	0.175377	0.0256641	0.0482504	0.762437	NGR_a01860	DNA integration/recombination/inversion protein	ID=cds-AAB92467.1;Parent=gene-NGR_a01860;Dbxref=NCBI_GP:AAB92467.1;Name=AAB92467.1;Note=y4rA%3B NGR234_324;gbkey=CDS;locus_tag=NGR_a01860;product=DNA integration/recombination/inversion protein;protein_id=AAB92467.1;transl_table=11
U00090.2	Genbank	CDS	236827	237753	+	NGR_a01870	5.14569	-0.133154	0.260853	0.609731	0.703024	0.911836	NGR_a01870	DNA integration/recombination/inversion protein	ID=cds-AAB92466.1;Parent=gene-NGR_a01870;Dbxref=NCBI_GP:AAB92466.1;Name=AAB92466.1;Note=y4qK%3B NGR234_322;gbkey=CDS;locus_tag=NGR_a01870;product=DNA integration/recombination/inversion protein;protein_id=AAB92466.1;transl_table=11
U00090.2	Genbank	CDS	237761	238957	+	NGR_a01880	5.37504	-0.516893	0.261747	0.0482934	0.0847602	0.698875	NGR_a01880	putative transposase of undefined mobile element	ID=cds-AAB92465.1;Parent=gene-NGR_a01880;Dbxref=NCBI_GP:AAB92465.1;Name=AAB92465.1;Note=y4qJ%3B NGR234_321;gbkey=CDS;locus_tag=NGR_a01880;product=putative transposase of undefined mobile element;protein_id=AAB92465.1;transl_table=11
U00090.2	Genbank	CDS	239641	241260	+	NGR_a01890	10.4449	-0.778162	0.0606157	1.01e-37	2.28e-36	0.583109	NGR_a01890	putative transposase of undefined mobile element	ID=cds-AAB92464.1;Parent=gene-NGR_a01890;Dbxref=NCBI_GP:AAB92464.1;Name=AAB92464.1;Note=y4qI%3B NGR234_319;gbkey=CDS;locus_tag=NGR_a01890;product=putative transposase of undefined mobile element;protein_id=AAB92464.1;transl_table=11
U00090.2	Genbank	CDS	241823	242803	+	NGR_a01900	8.16314	-0.448113	0.10246	1.22e-05	4.2e-05	0.733001	bxrH	LuxR-type transcription regulator BxrH	ID=cds-AAB92463.1;Parent=gene-NGR_a01900;Dbxref=NCBI_GP:AAB92463.1;Name=AAB92463.1;Note=y4qH%3B NGR234_318;gbkey=CDS;gene=bxrH;locus_tag=NGR_a01900;product=LuxR-type transcription regulator BxrH;protein_id=AAB92463.1;transl_table=11
U00090.2	Genbank	CDS	243250	244596	+	NGR_a01910	8.36001	-0.277729	0.0981948	0.00467893	0.010381	0.824889	bxrG	diaminobutyrate--2-oxoglutarate transaminase BxrG	ID=cds-AAB91831.1;Parent=gene-NGR_a01910;Dbxref=NCBI_GP:AAB91831.1;Name=AAB91831.1;Note=y4qG%3B NGR234_317;gbkey=CDS;gene=bxrG;locus_tag=NGR_a01910;product=diaminobutyrate--2-oxoglutarate transaminase BxrG;protein_id=AAB91831.1;transl_table=11
U00090.2	Genbank	CDS	244618	246882	+	NGR_a01920	10.2184	-0.104649	0.0623667	0.0933534	0.149733	0.930031	bxrF	S9A-type peptidase BxrF	ID=cds-AAB91830.1;Parent=gene-NGR_a01920;Dbxref=NCBI_GP:AAB91830.1;Name=AAB91830.1;Note=y4qF%3B NGR234_316;gbkey=CDS;gene=bxrF;locus_tag=NGR_a01920;product=S9A-type peptidase BxrF;protein_id=AAB91830.1;transl_table=11
U00090.2	Genbank	CDS	247811	248983	-	NGR_a01930	6.65792	-0.220737	0.158654	0.16413	0.241105	0.858127	NGR_a01930	putative transposase of degenerate insertion sequence NGRIS-35a	ID=cds-AAB91829.1;Parent=gene-NGR_a01930;Dbxref=NCBI_GP:AAB91829.1;Name=AAB91829.1;Note=y4qE%3B NGR234_314;gbkey=CDS;locus_tag=NGR_a01930;product=putative transposase of degenerate insertion sequence NGRIS-35a;protein_id=AAB91829.1;transl_table=11
U00090.2	Genbank	CDS	249147	249881	+	NGR_a01940	8.896	-0.377935	0.0769599	9.07e-07	3.57e-06	0.769538	NGR_a01940	hypothetical 26.8 kDa protein	ID=cds-AAB91828.1;Parent=gene-NGR_a01940;Dbxref=NCBI_GP:AAB91828.1;Name=AAB91828.1;Note=y4qD%3B NGR234_313;gbkey=CDS;locus_tag=NGR_a01940;product=hypothetical 26.8 kDa protein;protein_id=AAB91828.1;transl_table=11
U00090.2	Genbank	CDS	251811	253562	+	NGR_a01950	10.0827	-0.336127	0.060406	2.63e-08	1.22e-07	0.792165	NGR_a01950	hypothetical 63.6 kDa protein	ID=cds-AAB91827.1;Parent=gene-NGR_a01950;Dbxref=NCBI_GP:AAB91827.1;Name=AAB91827.1;Note=y4qC%3B NGR234_312;gbkey=CDS;locus_tag=NGR_a01950;product=hypothetical 63.6 kDa protein;protein_id=AAB91827.1;transl_table=11
U00090.2	Genbank	CDS	253550	254044	+	NGR_a01960	8.04868	-0.485567	0.101201	1.6e-06	6.12e-06	0.714216	NGR_a01960	conserved hypothetical 18.8 kDa protein	ID=cds-AAB91826.1;Parent=gene-NGR_a01960;Dbxref=NCBI_GP:AAB91826.1;Name=AAB91826.1;Note=y4qB%3B NGR234_311;gbkey=CDS;locus_tag=NGR_a01960;product=conserved hypothetical 18.8 kDa protein;protein_id=AAB91826.1;transl_table=11
U00090.2	Genbank	CDS	256833	258035	-	NGR_a01970	7.47462	-0.192705	0.133484	0.148836	0.222597	0.874963	NGR_a01970	putative transposase for insertion sequence NGRIS-34a	ID=cds-AAB91825.1;Parent=gene-NGR_a01970;Dbxref=NCBI_GP:AAB91825.1;Name=AAB91825.1;Note=y4pO%3B NGR234_308;gbkey=CDS;locus_tag=NGR_a01970;product=putative transposase for insertion sequence NGRIS-34a;protein_id=AAB91825.1;transl_table=11
U00090.2	Genbank	CDS	259575	260591	+	NGR_a01980	7.28929	-0.364072	0.13722	0.00797313	0.0168429	0.776968	NGR_a01980	LysR-type transcription regulator SyrM1%3B involved in flavonoid dependent regulation	ID=cds-AAB91824.1;Parent=gene-NGR_a01980;Dbxref=NCBI_GP:AAB91824.1;Name=AAB91824.1;Note=syrM1%3B NGR234_306;gbkey=CDS;locus_tag=NGR_a01980;product=LysR-type transcription regulator SyrM1%3B involved in flavonoid dependent regulation;protein_id=AAB91824.1;transl_table=11
U00090.2	Genbank	CDS	263120	263938	-	NGR_a01990	8.42168	0.127473	0.0899183	0.15629	0.231703	1.09238	NGR_a01990	hypothetical 30.9 kDa protein	ID=cds-AAB91823.1;Parent=gene-NGR_a01990;Dbxref=NCBI_GP:AAB91823.1;Name=AAB91823.1;Note=y4pM%3B NGR234_304;gbkey=CDS;locus_tag=NGR_a01990;product=hypothetical 30.9 kDa protein;protein_id=AAB91823.1;transl_table=11
U00090.2	Genbank	CDS	264289	265026	-	NGR_a02000	5.20053	4.46e-05	0.266017	0.999866	1	1.00003	NGR_a02000	putative transposase number 2 of disrupted insertion sequence	ID=cds-AAB91822.1;Parent=gene-NGR_a02000;Dbxref=NCBI_GP:AAB91822.1;Name=AAB91822.1;Note=y4pL%3B NGR234_303;gbkey=CDS;locus_tag=NGR_a02000;product=putative transposase number 2 of disrupted insertion sequence;protein_id=AAB91822.1;transl_table=11
U00090.2	Genbank	CDS	265859	266128	+	NGR_a02010	4.71856	0.0438643	0.326276	0.893055	0.924478	1.03087	NGR_a02010	putative transposase number 1 of insertion sequence NGRIS-4b	ID=cds-AAB91821.1;Parent=gene-NGR_a02010;Dbxref=NCBI_GP:AAB91821.1;Name=AAB91821.1;Note=y4pK%3B NGR234_301;gbkey=CDS;locus_tag=NGR_a02010;product=putative transposase number 1 of insertion sequence NGRIS-4b;protein_id=AAB91821.1;transl_table=11
U00090.2	Genbank	CDS	266319	266768	+	NGR_a02020	0.488409	1.80117	1.27248	0.156929	0.232542	3.48502	NGR_a02020	putative transposase number 2 of insertion sequence NGRIS-4b	ID=cds-AAB91820.1;Parent=gene-NGR_a02020;Dbxref=NCBI_GP:AAB91820.1;Name=AAB91820.1;Note=y4pJ%3B NGR234_300;gbkey=CDS;locus_tag=NGR_a02020;product=putative transposase number 2 of insertion sequence NGRIS-4b;protein_id=AAB91820.1;transl_table=11
U00090.2	Genbank	CDS	266788	267054	+	NGR_a02030	0.0198463	2.70885	1.59838	0.0901239	0.145167	6.53799	NGR_a02030	putative transposase number 3 of insertion sequence NGRIS-4b	ID=cds-AAB91819.1;Parent=gene-NGR_a02030;Dbxref=NCBI_GP:AAB91819.1;Name=AAB91819.1;Note=y4pI%3B NGR234_299;gbkey=CDS;locus_tag=NGR_a02030;product=putative transposase number 3 of insertion sequence NGRIS-4b;protein_id=AAB91819.1;transl_table=11
U00090.2	Genbank	CDS	267044	269128	+	NGR_a02040	3.63035	0.126322	0.429644	0.768746	0.836378	1.09151	NGR_a02040	putative transposase number 4 of insertion sequence NGRIS-4b	ID=cds-AAB91617.1;Parent=gene-NGR_a02040;Dbxref=NCBI_GP:AAB91617.1;Name=AAB91617.1;Note=y4pH%3B NGR234_298;gbkey=CDS;locus_tag=NGR_a02040;product=putative transposase number 4 of insertion sequence NGRIS-4b;protein_id=AAB91617.1;transl_table=11
U00090.2	Genbank	CDS	270033	270611	+	NGR_a02050	1.18645	0.616239	0.956156	0.519253	0.621157	1.53287	NGR_a02050	putative transposase number 1 of insertion sequence NGRIS-2a	ID=cds-AAB91843.1;Parent=gene-NGR_a02050;Dbxref=NCBI_GP:AAB91843.1;Name=AAB91843.1;Note=y4pG%3B NGR234_296;gbkey=CDS;locus_tag=NGR_a02050;product=putative transposase number 1 of insertion sequence NGRIS-2a;protein_id=AAB91843.1;transl_table=11
U00090.2	Genbank	CDS	270637	271800	+	NGR_a02060	1.01619	0.603229	0.994128	0.543989	0.643899	1.51911	NGR_a02060	putative transposase number 2 of insertion sequence NGRIS-2a	ID=cds-AAB91816.1;Parent=gene-NGR_a02060;Dbxref=NCBI_GP:AAB91816.1;Name=AAB91816.1;Note=y4pF%3B NGR234_295;gbkey=CDS;locus_tag=NGR_a02060;product=putative transposase number 2 of insertion sequence NGRIS-2a;protein_id=AAB91816.1;transl_table=11
U00090.2	Genbank	CDS	272084	272491	+	NGR_a02070	2.17632	0.711977	0.724914	0.326024	0.428689	1.63805	NGR_a02070	putative transposase number 3 of insertion sequence NGRIS-2a	ID=cds-AAB91815.1;Parent=gene-NGR_a02070;Dbxref=NCBI_GP:AAB91815.1;Name=AAB91815.1;Note=y4pE%3B NGR234_294;gbkey=CDS;locus_tag=NGR_a02070;product=putative transposase number 3 of insertion sequence NGRIS-2a;protein_id=AAB91815.1;transl_table=11
U00090.2	Genbank	CDS	272981	273496	+	NGR_a02080	9.67778	0.453905	0.0662535	7.33e-12	4.83e-11	1.36974	NGR_a02080	conserved transcriptional regulator%2C MucR-family	ID=cds-AAB91814.1;Parent=gene-NGR_a02080;Dbxref=NCBI_GP:AAB91814.1;Name=AAB91814.1;Note=y4pD%3B NGR234_293;gbkey=CDS;locus_tag=NGR_a02080;product=conserved transcriptional regulator%2C MucR-family;protein_id=AAB91814.1;transl_table=11
U00090.2	Genbank	CDS	274518	275912	-	NGR_a02090	9.1138	-0.0683613	0.0775829	0.378243	0.482578	0.953721	NGR_a02090	putative alpha%2Calpha-trehalose-6-phosphate synthase OtsA	ID=cds-AAB91813.1;Parent=gene-NGR_a02090;Dbxref=NCBI_GP:AAB91813.1;Name=AAB91813.1;Note=otsA%3B NGR234_290;gbkey=CDS;locus_tag=NGR_a02090;product=putative alpha%2Calpha-trehalose-6-phosphate synthase OtsA;protein_id=AAB91813.1;transl_table=11
U00090.2	Genbank	CDS	275950	276747	-	NGR_a02100	10.1507	-0.269497	0.0663423	4.86e-05	0.000152324	0.829609	NGR_a02100	putative trehalose 6-phosphate phosphatase OtsB	ID=cds-AAB91812.1;Parent=gene-NGR_a02100;Dbxref=NCBI_GP:AAB91812.1;Name=AAB91812.1;Note=otsB%3B NGR234_289;gbkey=CDS;locus_tag=NGR_a02100;product=putative trehalose 6-phosphate phosphatase OtsB;protein_id=AAB91812.1;transl_table=11
U00090.2	Genbank	CDS	277554	279383	-	NGR_a02110	9.63818	-0.250586	0.0664186	0.000161409	0.000469931	0.840555	NGR_a02110	conserved probable sigma-54 dependent transcription regulator y4pA	ID=cds-AAB91811.1;Parent=gene-NGR_a02110;Dbxref=NCBI_GP:AAB91811.1;Name=AAB91811.1;Note=y4pA%3B NGR234_288;gbkey=CDS;locus_tag=NGR_a02110;product=conserved probable sigma-54 dependent transcription regulator y4pA;protein_id=AAB91811.1;transl_table=11
U00090.2	Genbank	CDS	279409	280491	-	NGR_a02120	8.83617	-0.0108154	0.0838196	0.897332	0.927118	0.992531	NGR_a02120	conserved putative oxidoreductase	ID=cds-AAB91810.1;Parent=gene-NGR_a02120;Dbxref=NCBI_GP:AAB91810.1;Name=AAB91810.1;Note=y4oX%3B NGR234_287;gbkey=CDS;locus_tag=NGR_a02120;product=conserved putative oxidoreductase;protein_id=AAB91810.1;transl_table=11
U00090.2	Genbank	CDS	280536	281186	-	NGR_a02130	7.74317	0.0230679	0.108702	0.831941	0.883759	1.01612	NGR_a02130	conserved hypothetical 23.7 kDa protein	ID=cds-AAB91809.1;Parent=gene-NGR_a02130;Dbxref=NCBI_GP:AAB91809.1;Name=AAB91809.1;Note=y4oW%3B NGR234_286;gbkey=CDS;locus_tag=NGR_a02130;product=conserved hypothetical 23.7 kDa protein;protein_id=AAB91809.1;transl_table=11
U00090.2	Genbank	CDS	281189	282046	-	NGR_a02140	7.23618	0.139196	0.129437	0.282199	0.380856	1.10129	NGR_a02140	conserved putative TIM-Barrel dioxygenase	ID=cds-AAB91808.1;Parent=gene-NGR_a02140;Dbxref=NCBI_GP:AAB91808.1;Name=AAB91808.1;Note=y4oV%3B NGR234_285;gbkey=CDS;locus_tag=NGR_a02140;product=conserved putative TIM-Barrel dioxygenase;protein_id=AAB91808.1;transl_table=11
U00090.2	Genbank	CDS	282036	283244	-	NGR_a02150	6.94087	0.217686	0.147686	0.140488	0.211983	1.16287	NGR_a02150	conserved hypothetical 43.1 kDa protein	ID=cds-AAB91807.1;Parent=gene-NGR_a02150;Dbxref=NCBI_GP:AAB91807.1;Name=AAB91807.1;Note=y4oU%3B NGR234_284;gbkey=CDS;locus_tag=NGR_a02150;product=conserved hypothetical 43.1 kDa protein;protein_id=AAB91807.1;transl_table=11
U00090.2	Genbank	CDS	283375	283965	+	NGR_a02160	9.79982	-0.409393	0.057896	1.54e-12	1.06e-11	0.75294	NGR_a02160	conserved hypothetical 20.6 kDa protein	ID=cds-AAB91806.1;Parent=gene-NGR_a02160;Dbxref=NCBI_GP:AAB91806.1;Name=AAB91806.1;Note=y4oT%3B NGR234_283;gbkey=CDS;locus_tag=NGR_a02160;product=conserved hypothetical 20.6 kDa protein;protein_id=AAB91806.1;transl_table=11
U00090.2	Genbank	CDS	283974	285089	-	NGR_a02170	8.92961	0.0130905	0.0758303	0.862943	0.906116	1.00911	NGR_a02170	probable ABC transporter ATP-binding protein y4oS	ID=cds-AAB91805.1;Parent=gene-NGR_a02170;Dbxref=NCBI_GP:AAB91805.1;Name=AAB91805.1;Note=y4oS%3B NGR234_282;gbkey=CDS;locus_tag=NGR_a02170;product=probable ABC transporter ATP-binding protein y4oS;protein_id=AAB91805.1;transl_table=11
U00090.2	Genbank	CDS	285086	285919	-	NGR_a02180	8.23314	0.0693236	0.0984663	0.481412	0.586561	1.04922	NGR_a02180	probable ABC transporter permease protein y4oR	ID=cds-AAB91804.1;Parent=gene-NGR_a02180;Dbxref=NCBI_GP:AAB91804.1;Name=AAB91804.1;Note=y4oR%3B NGR234_281;gbkey=CDS;locus_tag=NGR_a02180;product=probable ABC transporter permease protein y4oR;protein_id=AAB91804.1;transl_table=11
U00090.2	Genbank	CDS	285932	286861	-	NGR_a02190	8.32841	-0.0972365	0.0985682	0.323893	0.426408	0.934822	NGR_a02190	probable ABC transporter permease protein y4oQ	ID=cds-AAB91803.1;Parent=gene-NGR_a02190;Dbxref=NCBI_GP:AAB91803.1;Name=AAB91803.1;Note=y4oQ%3B NGR234_280;gbkey=CDS;locus_tag=NGR_a02190;product=probable ABC transporter permease protein y4oQ;protein_id=AAB91803.1;transl_table=11
U00090.2	Genbank	CDS	286941	288236	-	NGR_a02200	6.64073	0.198121	0.160377	0.216703	0.304718	1.1472	NGR_a02200	probable periplasmic solute-binding protein y4oP of ABC-transporter	ID=cds-AAB91802.1;Parent=gene-NGR_a02200;Dbxref=NCBI_GP:AAB91802.1;Name=AAB91802.1;Note=y4oP%3B NGR234_279;gbkey=CDS;locus_tag=NGR_a02200;product=probable periplasmic solute-binding protein y4oP of ABC-transporter;protein_id=AAB91802.1;transl_table=11
U00090.2	Genbank	CDS	289075	289287	+	NGR_a02210	7.89946	-0.355402	0.113104	0.00167654	0.00408082	0.781652	NGR_a02210	putative transposase number 1 of degenerate insertion sequence	ID=cds-AAB91801.1;Parent=gene-NGR_a02210;Dbxref=NCBI_GP:AAB91801.1;Name=AAB91801.1;Note=y4oN%3B NGR234_277;gbkey=CDS;locus_tag=NGR_a02210;product=putative transposase number 1 of degenerate insertion sequence;protein_id=AAB91801.1;transl_table=11
U00090.2	Genbank	CDS	289469	289918	+	NGR_a02220	5.55825	0.0788521	0.234379	0.736547	0.811959	1.05618	NGR_a02220	putative transposase number 2 of degenerate insertion sequence	ID=cds-AAB91800.1;Parent=gene-NGR_a02220;Dbxref=NCBI_GP:AAB91800.1;Name=AAB91800.1;Note=y4oM%3B NGR234_276;gbkey=CDS;locus_tag=NGR_a02220;product=putative transposase number 2 of degenerate insertion sequence;protein_id=AAB91800.1;transl_table=11
U00090.2	Genbank	CDS	289941	290207	+	NGR_a02230	5.12172	0.255705	0.277542	0.356883	0.461011	1.19392	NGR_a02230	putative transposase number 3 of degenerate insertion sequence	ID=cds-AAB91799.1;Parent=gene-NGR_a02230;Dbxref=NCBI_GP:AAB91799.1;Name=AAB91799.1;Note=y4oL%3B NGR234_275;gbkey=CDS;locus_tag=NGR_a02230;product=putative transposase number 3 of degenerate insertion sequence;protein_id=AAB91799.1;transl_table=11
U00090.2	Genbank	CDS	293949	294158	+	NGR_a02240	10.1183	-0.321177	0.0713494	6.75e-06	2.4e-05	0.800416	NGR_a02240	hypothetical 7.4 kDa protein	ID=cds-AAB91798.1;Parent=gene-NGR_a02240;Dbxref=NCBI_GP:AAB91798.1;Name=AAB91798.1;Note=y4oE%3B NGR234_268;gbkey=CDS;locus_tag=NGR_a02240;product=hypothetical 7.4 kDa protein;protein_id=AAB91798.1;transl_table=11
U00090.2	Genbank	CDS	294707	295351	+	NGR_a02250	11.3202	-0.0701165	0.0544912	0.198182	0.282873	0.952561	NGR_a02250	hypothetical 23.5 kDa protein	ID=cds-AAB91797.1;Parent=gene-NGR_a02250;Dbxref=NCBI_GP:AAB91797.1;Name=AAB91797.1;Note=y4oD%3B NGR234_267;gbkey=CDS;locus_tag=NGR_a02250;product=hypothetical 23.5 kDa protein;protein_id=AAB91797.1;transl_table=11
U00090.2	Genbank	CDS	295440	296132	-	NGR_a02260	8.98374	0.00977868	0.0770027	0.898947	0.928117	1.0068	NGR_a02260	conserved hypothetical 26.0 kDa protein	ID=cds-AAB91796.1;Parent=gene-NGR_a02260;Dbxref=NCBI_GP:AAB91796.1;Name=AAB91796.1;Note=y4oC%3B NGR234_266;gbkey=CDS;locus_tag=NGR_a02260;product=conserved hypothetical 26.0 kDa protein;protein_id=AAB91796.1;transl_table=11
U00090.2	Genbank	CDS	296136	296525	-	NGR_a02270	9.016	-0.0577339	0.0820459	0.481633	0.58672	0.960772	NGR_a02270	conserved hypothetical 14.7 kDa protein	ID=cds-AAB91795.1;Parent=gene-NGR_a02270;Dbxref=NCBI_GP:AAB91795.1;Name=AAB91795.1;Note=y4oB%3B NGR234_265;gbkey=CDS;locus_tag=NGR_a02270;product=conserved hypothetical 14.7 kDa protein;protein_id=AAB91795.1;transl_table=11
U00090.2	Genbank	CDS	296814	298595	+	NGR_a02280	10.5711	0.020411	0.156179	0.896021	0.926358	1.01425	NGR_a02280	hypothetical 65.2 kDa protein	ID=cds-AAB91794.1;Parent=gene-NGR_a02280;Dbxref=NCBI_GP:AAB91794.1;Name=AAB91794.1;Note=y4oA%3B NGR234_264;gbkey=CDS;locus_tag=NGR_a02280;product=hypothetical 65.2 kDa protein;protein_id=AAB91794.1;transl_table=11
U00090.2	Genbank	CDS	299544	301094	+	NGR_a02290	7.25372	-0.0089879	0.128496	0.944236	0.960637	0.993789	NGR_a02290	conserved hypothetical 57.3 kDa membrane protein	ID=cds-AAB91792.1;Parent=gene-NGR_a02290;Dbxref=NCBI_GP:AAB91792.1;Name=AAB91792.1;Note=y4nM%3B NGR234_263;gbkey=CDS;locus_tag=NGR_a02290;product=conserved hypothetical 57.3 kDa membrane protein;protein_id=AAB91792.1;transl_table=11
U00090.2	Genbank	CDS	301113	302183	+	NGR_a02300	6.06828	-0.0073065	0.191325	0.969537	0.979111	0.994948	NGR_a02300	conserved putative nucleotide sugar epimerase/dehydrogenase	ID=cds-AAB91791.1;Parent=gene-NGR_a02300;Dbxref=NCBI_GP:AAB91791.1;Name=AAB91791.1;Note=y4nL%3B NGR234_262;gbkey=CDS;locus_tag=NGR_a02300;product=conserved putative nucleotide sugar epimerase/dehydrogenase;protein_id=AAB91791.1;transl_table=11
U00090.2	Genbank	CDS	302203	304191	+	NGR_a02310	7.42655	-0.214954	0.124805	0.0850122	0.137829	0.861574	NGR_a02310	conserved hypothetical 72.8 kDa integral membrane protein	ID=cds-AAB91790.1;Parent=gene-NGR_a02310;Dbxref=NCBI_GP:AAB91790.1;Name=AAB91790.1;Note=y4nK%3B NGR234_261;gbkey=CDS;locus_tag=NGR_a02310;product=conserved hypothetical 72.8 kDa integral membrane protein;protein_id=AAB91790.1;transl_table=11
U00090.2	Genbank	CDS	304245	305762	-	NGR_a02320	7.41035	-0.401586	0.128049	0.0017116	0.0041583	0.757026	NGR_a02320	conserved probable GMC-type oxidoreductase	ID=cds-AAB91789.1;Parent=gene-NGR_a02320;Dbxref=NCBI_GP:AAB91789.1;Name=AAB91789.1;Note=y4nJ%3B NGR234_260;gbkey=CDS;locus_tag=NGR_a02320;product=conserved probable GMC-type oxidoreductase;protein_id=AAB91789.1;transl_table=11
U00090.2	Genbank	CDS	305771	306133	-	NGR_a02330	6.31422	-0.222825	0.207946	0.283921	0.3823	0.856886	NGR_a02330	hypothetical 13.0 kDa protein	ID=cds-AAB91788.1;Parent=gene-NGR_a02330;Dbxref=NCBI_GP:AAB91788.1;Name=AAB91788.1;Note=y4nI%3B NGR234_259;gbkey=CDS;locus_tag=NGR_a02330;product=hypothetical 13.0 kDa protein;protein_id=AAB91788.1;transl_table=11
U00090.2	Genbank	CDS	306150	306503	-	NGR_a02340	7.92942	0.0967124	0.118592	0.414785	0.521252	1.06933	NGR_a02340	conserved hypothetical 12.3 kDa membrane protein	ID=cds-AAB91787.1;Parent=gene-NGR_a02340;Dbxref=NCBI_GP:AAB91787.1;Name=AAB91787.1;Note=y4nH%3B NGR234_258;gbkey=CDS;locus_tag=NGR_a02340;product=conserved hypothetical 12.3 kDa membrane protein;protein_id=AAB91787.1;transl_table=11
U00090.2	Genbank	CDS	306500	307690	-	NGR_a02350	8.49149	0.223102	0.109643	0.0418711	0.0747507	1.16724	NGR_a02350	conserved putative nucleotide sugar epimerase/dehydrogenase	ID=cds-AAB91786.1;Parent=gene-NGR_a02350;Dbxref=NCBI_GP:AAB91786.1;Name=AAB91786.1;Note=y4nG%3B NGR234_257;gbkey=CDS;locus_tag=NGR_a02350;product=conserved putative nucleotide sugar epimerase/dehydrogenase;protein_id=AAB91786.1;transl_table=11
U00090.2	Genbank	CDS	308596	309288	-	NGR_a02360	7.95698	-0.37561	0.113053	0.000892427	0.00230088	0.77078	NGR_a02360	conserved hypothetical 25.4 kDa precursor of periplasmic protein	ID=cds-AAB91793.1;Parent=gene-NGR_a02360;Dbxref=NCBI_GP:AAB91793.1;Name=AAB91793.1;Note=y4nF%3B NGR234_255;gbkey=CDS;locus_tag=NGR_a02360;product=conserved hypothetical 25.4 kDa precursor of periplasmic protein;protein_id=AAB91793.1;transl_table=11
U00090.2	Genbank	CDS	310237	311751	+	NGR_a02370	2.8215	0.706193	0.591231	0.232304	0.324109	1.63149	NGR_a02370	putative transposase number 1 of insertion sequence NGRIS-5b	ID=cds-AAB91713.1;Parent=gene-NGR_a02370;Dbxref=NCBI_GP:AAB91713.1;Name=AAB91713.1;Note=y4nE%3B NGR234_253;gbkey=CDS;locus_tag=NGR_a02370;product=putative transposase number 1 of insertion sequence NGRIS-5b;protein_id=AAB91713.1;transl_table=11
U00090.2	Genbank	CDS	311748	312644	+	NGR_a02380	7.1512	0.303325	0.142943	0.0338381	0.0615873	1.23399	NGR_a02380	putative transposase number 2 of insertion sequence NGRIS-5b	ID=cds-AAB91712.1;Parent=gene-NGR_a02380;Dbxref=NCBI_GP:AAB91712.1;Name=AAB91712.1;Note=y4nD%3B NGR234_252;gbkey=CDS;locus_tag=NGR_a02380;product=putative transposase number 2 of insertion sequence NGRIS-5b;protein_id=AAB91712.1;transl_table=11
U00090.2	Genbank	CDS	314303	314953	+	NGR_a02390	9.96633	-0.468427	0.0538163	3.2e-18	3.28e-17	0.722752	nodS	nodulation protein NodS%3B involved in N-methylation of Nodulation factor	ID=cds-AAB91783.1;Parent=gene-NGR_a02390;Dbxref=NCBI_GP:AAB91783.1;Name=AAB91783.1;Note=nodS%3B NGR234_251;gbkey=CDS;gene=nodS;locus_tag=NGR_a02390;product=nodulation protein NodS%3B involved in N-methylation of Nodulation factor;protein_id=AAB91783.1;transl_table=11
U00090.2	Genbank	CDS	314970	316646	+	NGR_a02400	11.1129	-0.339689	0.0451016	5.01e-14	3.84e-13	0.790212	nodU	nodulation protein NodU%3B involved in C-6 carbamoylation of Nodulation factor	ID=cds-AAB91782.1;Parent=gene-NGR_a02400;Dbxref=NCBI_GP:AAB91782.1;Name=AAB91782.1;Note=nodU%3B NGR234_250;gbkey=CDS;gene=nodU;locus_tag=NGR_a02400;product=nodulation protein NodU%3B involved in C-6 carbamoylation of Nodulation factor;protein_id=AAB91782.1;transl_table=11
U00090.2	Genbank	CDS	317713	319893	+	NGR_a02410	11.3016	-0.212997	0.0703345	0.00245904	0.00579927	0.862743	NGR_a02410	probable peptidase of the S9B family	ID=cds-AAB91781.1;Parent=gene-NGR_a02410;Dbxref=NCBI_GP:AAB91781.1;Name=AAB91781.1;Note=y4nA%3B NGR234_249;gbkey=CDS;locus_tag=NGR_a02410;product=probable peptidase of the S9B family;protein_id=AAB91781.1;transl_table=11
U00090.2	Genbank	CDS	320292	321188	-	NGR_a02420	6.71429	-0.0927822	0.152777	0.543649	0.643647	0.937713	NGR_a02420	putative transcription regulator of the LysR family	ID=cds-AAB91780.1;Parent=gene-NGR_a02420;Dbxref=NCBI_GP:AAB91780.1;Name=AAB91780.1;Note=y4mQ%3B NGR234_248;gbkey=CDS;locus_tag=NGR_a02420;product=putative transcription regulator of the LysR family;protein_id=AAB91780.1;transl_table=11
U00090.2	Genbank	CDS	321336	322097	+	NGR_a02430	3.69002	-0.202055	0.424301	0.633928	0.722646	0.869312	NGR_a02430	conserved putative short-chain dehydrogenase/reductase protein	ID=cds-AAB91779.1;Parent=gene-NGR_a02430;Dbxref=NCBI_GP:AAB91779.1;Name=AAB91779.1;Note=y4mP%3B NGR234_247;gbkey=CDS;locus_tag=NGR_a02430;product=conserved putative short-chain dehydrogenase/reductase protein;protein_id=AAB91779.1;transl_table=11
U00090.2	Genbank	CDS	322128	322967	+	NGR_a02440	3.82629	0.379012	0.402339	0.346181	0.449867	1.30045	NGR_a02440	putative transketolase alpha-subunit protein	ID=cds-AAB91778.1;Parent=gene-NGR_a02440;Dbxref=NCBI_GP:AAB91778.1;Name=AAB91778.1;Note=y4mO%3B NGR234_246;gbkey=CDS;locus_tag=NGR_a02440;product=putative transketolase alpha-subunit protein;protein_id=AAB91778.1;transl_table=11
U00090.2	Genbank	CDS	322964	324001	+	NGR_a02450	4.18488	0.186334	0.383538	0.627088	0.716879	1.13787	NGR_a02450	putative transketolase beta-subunit protein	ID=cds-AAB91777.1;Parent=gene-NGR_a02450;Dbxref=NCBI_GP:AAB91777.1;Name=AAB91777.1;Note=y4mN%3B NGR234_245;gbkey=CDS;locus_tag=NGR_a02450;product=putative transketolase beta-subunit protein;protein_id=AAB91777.1;transl_table=11
U00090.2	Genbank	CDS	323998	325623	+	NGR_a02460	4.76619	0.177777	0.317917	0.57603	0.67308	1.13114	NGR_a02460	putative TRAP dicarboxylate transporter%2C DctP-like subunit	ID=cds-AAB91776.1;Parent=gene-NGR_a02460;Dbxref=NCBI_GP:AAB91776.1;Name=AAB91776.1;Note=y4mM%3B NGR234_244;gbkey=CDS;locus_tag=NGR_a02460;product=putative TRAP dicarboxylate transporter%2C DctP-like subunit;protein_id=AAB91776.1;transl_table=11
U00090.2	Genbank	CDS	325620	326879	+	NGR_a02470	4.73743	-0.484515	0.296325	0.102032	0.161839	0.714737	NGR_a02470	putative TRAP dicarboxylate transporter%2C DctM-like subunit	ID=cds-AAB91775.1;Parent=gene-NGR_a02470;Dbxref=NCBI_GP:AAB91775.1;Name=AAB91775.1;Note=y4mL%3B NGR234_243;gbkey=CDS;locus_tag=NGR_a02470;product=putative TRAP dicarboxylate transporter%2C DctM-like subunit;protein_id=AAB91775.1;transl_table=11
U00090.2	Genbank	CDS	326890	328383	+	NGR_a02480	5.49823	-0.188472	0.230697	0.413945	0.520603	0.877534	NGR_a02480	probable ABC transporter ATP-binding protein y4mK	ID=cds-AAB91774.1;Parent=gene-NGR_a02480;Dbxref=NCBI_GP:AAB91774.1;Name=AAB91774.1;Note=y4mK%3B NGR234_242;gbkey=CDS;locus_tag=NGR_a02480;product=probable ABC transporter ATP-binding protein y4mK;protein_id=AAB91774.1;transl_table=11
U00090.2	Genbank	CDS	328380	329381	+	NGR_a02490	6.48579	-0.379169	0.179911	0.0350715	0.0635986	0.76888	NGR_a02490	probable ABC transporter permease protein y4mJ	ID=cds-AAB91773.1;Parent=gene-NGR_a02490;Dbxref=NCBI_GP:AAB91773.1;Name=AAB91773.1;Note=y4mJ%3B NGR234_241;gbkey=CDS;locus_tag=NGR_a02490;product=probable ABC transporter permease protein y4mJ;protein_id=AAB91773.1;transl_table=11
U00090.2	Genbank	CDS	329425	330399	+	NGR_a02500	7.20486	-0.26476	0.131048	0.0433485	0.0771295	0.832337	NGR_a02500	conserved periplasmic solute-binding protein of ABC-transporter	ID=cds-AAB91772.1;Parent=gene-NGR_a02500;Dbxref=NCBI_GP:AAB91772.1;Name=AAB91772.1;Note=y4mI%3B NGR234_240;gbkey=CDS;locus_tag=NGR_a02500;product=conserved periplasmic solute-binding protein of ABC-transporter;protein_id=AAB91772.1;transl_table=11
U00090.2	Genbank	CDS	330457	331350	+	NGR_a02510	7.98005	-0.171775	0.107671	0.11063	0.173302	0.88775	NGR_a02510	conserved 33.9 kDa metallo-dependent hydrolase-like protein	ID=cds-AAB91771.1;Parent=gene-NGR_a02510;Dbxref=NCBI_GP:AAB91771.1;Name=AAB91771.1;Note=y4mH%3B NGR234_239;gbkey=CDS;locus_tag=NGR_a02510;product=conserved 33.9 kDa metallo-dependent hydrolase-like protein;protein_id=AAB91771.1;transl_table=11
U00090.2	Genbank	CDS	331702	331923	-	NGR_a02520	3.6815	0.381758	0.42894	0.373464	0.477426	1.30293	NGR_a02520	hypothetical 7.8 kDa protein	ID=cds-AAB91770.1;Parent=gene-NGR_a02520;Dbxref=NCBI_GP:AAB91770.1;Name=AAB91770.1;Note=y4mG%3B NGR234_238;gbkey=CDS;locus_tag=NGR_a02520;product=hypothetical 7.8 kDa protein;protein_id=AAB91770.1;transl_table=11
U00090.2	Genbank	CDS	332578	332808	+	NGR_a02530	10.6078	0.363374	0.065217	2.52e-08	1.18e-07	1.28643	spsC	transcription regulator%3B symbiotic plasmid stability locus	ID=cds-AAB91769.1;Parent=gene-NGR_a02530;Dbxref=NCBI_GP:AAB91769.1;Name=AAB91769.1;Note=y4mF%3B NGR234_237;gbkey=CDS;gene=spsC;locus_tag=NGR_a02530;product=transcription regulator%3B symbiotic plasmid stability locus;protein_id=AAB91769.1;transl_table=11
U00090.2	Genbank	CDS	332805	334067	+	NGR_a02540	10.2141	0.183217	0.0580582	0.00160086	0.00390843	1.13541	spsD	conserved hypothetical HipA-like protein%3B symbiotic plasmid stability locus	ID=cds-AAB91768.1;Parent=gene-NGR_a02540;Dbxref=NCBI_GP:AAB91768.1;Name=AAB91768.1;Note=y4mE%3B NGR234_236;gbkey=CDS;gene=spsD;locus_tag=NGR_a02540;product=conserved hypothetical HipA-like protein%3B symbiotic plasmid stability locus;protein_id=AAB91768.1;transl_table=11
U00090.2	Genbank	CDS	334763	335032	+	NGR_a02550	7.04634	0.15588	0.137066	0.255428	0.3512	1.1141	NGR_a02550	hypothetical 10.0 kDa protein	ID=cds-AAB91767.1;Parent=gene-NGR_a02550;Dbxref=NCBI_GP:AAB91767.1;Name=AAB91767.1;Note=y4mD%3B NGR234_235;gbkey=CDS;locus_tag=NGR_a02550;product=hypothetical 10.0 kDa protein;protein_id=AAB91767.1;transl_table=11
U00090.2	Genbank	CDS	335573	336286	-	NGR_a02560	10.5081	0.400037	0.0663378	1.64e-09	8.85e-09	1.31954	NGR_a02560	precursor of 26.2 kDa for conserved putative periplasmic protein	ID=cds-AAB91766.1;Parent=gene-NGR_a02560;Dbxref=NCBI_GP:AAB91766.1;Name=AAB91766.1;Note=y4mC%3B NGR234_234;gbkey=CDS;locus_tag=NGR_a02560;product=precursor of 26.2 kDa for conserved putative periplasmic protein;protein_id=AAB91766.1;transl_table=11
U00090.2	Genbank	CDS	336958	337647	-	NGR_a02570	8.32069	-1.14238	0.127833	4.02e-19	4.32e-18	0.453011	NGR_a02570	conserved putative outer membrane protein of 24.6 kDa	ID=cds-AAB91765.1;Parent=gene-NGR_a02570;Dbxref=NCBI_GP:AAB91765.1;Name=AAB91765.1;Note=y4mB%3B NGR234_233;gbkey=CDS;locus_tag=NGR_a02570;product=conserved putative outer membrane protein of 24.6 kDa;protein_id=AAB91765.1;transl_table=11
U00090.2	Genbank	CDS	340717	341142	-	NGR_a02580	9.38319	0.00179783	0.0685897	0.979089	0.986411	1.00125	NGR_a02580	conserved hypothetical 15.8 kDa protein	ID=cds-AAB92462.1;Parent=gene-NGR_a02580;Dbxref=NCBI_GP:AAB92462.1;Name=AAB92462.1;Note=y4mA%3B NGR234_231;gbkey=CDS;locus_tag=NGR_a02580;product=conserved hypothetical 15.8 kDa protein;protein_id=AAB92462.1;transl_table=11
U00090.2	Genbank	CDS	341139	341690	-	NGR_a02590	10.1014	-0.113324	0.0604895	0.0610073	0.103576	0.924456	NGR_a02590	putative integrase/recombinase of undefined transposable element	ID=cds-AAB92461.1;Parent=gene-NGR_a02590;Dbxref=NCBI_GP:AAB92461.1;Name=AAB92461.1;Note=y4lS%3B NGR234_230;gbkey=CDS;locus_tag=NGR_a02590;product=putative integrase/recombinase of undefined transposable element;protein_id=AAB92461.1;transl_table=11
U00090.2	Genbank	CDS	341833	343401	-	NGR_a02600	10.8738	-0.243804	0.0626009	9.84e-05	0.000295627	0.844516	NGR_a02600	conserved hypothetical 56.8 kDa protein	ID=cds-AAB92460.1;Parent=gene-NGR_a02600;Dbxref=NCBI_GP:AAB92460.1;Name=AAB92460.1;Note=y4lR%3B NGR234_229;gbkey=CDS;locus_tag=NGR_a02600;product=conserved hypothetical 56.8 kDa protein;protein_id=AAB92460.1;transl_table=11
U00090.2	Genbank	CDS	345159	345941	+	NGR_a02610	11.2757	0.00151387	0.0626711	0.980728	0.987472	1.00105	nopJ	nodulation outer protein NopJ%3B probable type III effector	ID=cds-AAB92459.1;Parent=gene-NGR_a02610;Dbxref=NCBI_GP:AAB92459.1;Name=AAB92459.1;Note=y4lO%3B NGR234_226;gbkey=CDS;gene=nopJ;locus_tag=NGR_a02610;product=nodulation outer protein NopJ%3B probable type III effector;protein_id=AAB92459.1;transl_table=11
U00090.2	Genbank	CDS	347767	348249	-	NGR_a02620	5.84516	0.0411249	0.215593	0.84872	0.895751	1.02892	NGR_a02620	hypothetical 18.1 kDa protein	ID=cds-AAB92458.1;Parent=gene-NGR_a02620;Dbxref=NCBI_GP:AAB92458.1;Name=AAB92458.1;Note=y4lN%3B NGR234_225;gbkey=CDS;locus_tag=NGR_a02620;product=hypothetical 18.1 kDa protein;protein_id=AAB92458.1;transl_table=11
U00090.2	Genbank	CDS	348769	351252	+	NGR_a02630	10.4809	-0.194322	0.0659622	0.00321959	0.00740057	0.873984	NGR_a02630	conserved putative diguanylate cyclase/phosphodiesterase with PAS/PAC domains	ID=cds-AAB91764.1;Parent=gene-NGR_a02630;Dbxref=NCBI_GP:AAB91764.1;Name=AAB91764.1;Note=y4lL%3B NGR234_223;gbkey=CDS;locus_tag=NGR_a02630;product=conserved putative diguanylate cyclase/phosphodiesterase with PAS/PAC domains;protein_id=AAB91764.1;transl_table=11
U00090.2	Genbank	CDS	351492	351890	-	NGR_a02640	7.38778	0.0105568	0.128737	0.934644	0.954496	1.00734	NGR_a02640	hypothetical 14.3 kDa protein	ID=cds-AAB91763.1;Parent=gene-NGR_a02640;Dbxref=NCBI_GP:AAB91763.1;Name=AAB91763.1;Note=y4lK%3B NGR234_222;gbkey=CDS;locus_tag=NGR_a02640;product=hypothetical 14.3 kDa protein;protein_id=AAB91763.1;transl_table=11
U00090.2	Genbank	CDS	352236	352739	+	NGR_a02650	7.01804	-0.0375628	0.143551	0.793577	0.856164	0.974299	NGR_a02650	hypothetical 18.1 kDa protein	ID=cds-AAB91762.1;Parent=gene-NGR_a02650;Dbxref=NCBI_GP:AAB91762.1;Name=AAB91762.1;Note=y4lJ%3B NGR234_220;gbkey=CDS;locus_tag=NGR_a02650;product=hypothetical 18.1 kDa protein;protein_id=AAB91762.1;transl_table=11
U00090.2	Genbank	CDS	353347	353556	+	NGR_a02660	9.44332	-0.396086	0.0710108	2.44e-08	1.14e-07	0.759917	NGR_a02660	conserved hypothetical 7.3 kDa protein	ID=cds-AAB91761.1;Parent=gene-NGR_a02660;Dbxref=NCBI_GP:AAB91761.1;Name=AAB91761.1;Note=y4lI%3B NGR234_219;gbkey=CDS;locus_tag=NGR_a02660;product=conserved hypothetical 7.3 kDa protein;protein_id=AAB91761.1;transl_table=11
U00090.2	Genbank	CDS	353560	354138	+	NGR_a02670	9.8102	-0.421822	0.0646687	6.9e-11	4.19e-10	0.746481	NGR_a02670	conserved hypothetical 22.4 kDa protein of the Fic family	ID=cds-AAB91760.1;Parent=gene-NGR_a02670;Dbxref=NCBI_GP:AAB91760.1;Name=AAB91760.1;Note=y4lH%3B NGR234_218;gbkey=CDS;locus_tag=NGR_a02670;product=conserved hypothetical 22.4 kDa protein of the Fic family;protein_id=AAB91760.1;transl_table=11
U00090.2	Genbank	CDS	354122	354607	-	NGR_a02680	9.24542	0.117516	0.0761047	0.122554	0.189221	1.08487	NGR_a02680	conserved hypothetical 17.4 kDa protein	ID=cds-AAB91759.1;Parent=gene-NGR_a02680;Dbxref=NCBI_GP:AAB91759.1;Name=AAB91759.1;Note=y4lG%3B NGR234_217;gbkey=CDS;locus_tag=NGR_a02680;product=conserved hypothetical 17.4 kDa protein;protein_id=AAB91759.1;transl_table=11
U00090.2	Genbank	CDS	354618	355589	-	NGR_a02690	9.30677	0.024149	0.0702876	0.731167	0.807514	1.01688	NGR_a02690	conserved hypothetical 36.1 kDa protein	ID=cds-AAB91758.1;Parent=gene-NGR_a02690;Dbxref=NCBI_GP:AAB91758.1;Name=AAB91758.1;Note=y4lF%3B NGR234_216;gbkey=CDS;locus_tag=NGR_a02690;product=conserved hypothetical 36.1 kDa protein;protein_id=AAB91758.1;transl_table=11
U00090.2	Genbank	CDS	358229	359431	+	NGR_a02700	7.78701	0.586787	0.125451	2.9e-06	1.08e-05	1.5019	cpxP	cytochrome P450 protein CpxP	ID=cds-AAB91757.1;Parent=gene-NGR_a02700;Dbxref=NCBI_GP:AAB91757.1;Name=AAB91757.1;Note=y4lD%3B NGR234_213;gbkey=CDS;gene=cpxP;locus_tag=NGR_a02700;product=cytochrome P450 protein CpxP;protein_id=AAB91757.1;transl_table=11
U00090.2	Genbank	CDS	359524	360927	+	NGR_a02710	7.39332	0.382288	0.134114	0.00436555	0.00975624	1.30341	cpxR	cytochrome P450 protein CpxR	ID=cds-AAB91756.1;Parent=gene-NGR_a02710;Dbxref=NCBI_GP:AAB91756.1;Name=AAB91756.1;Note=y4lC%3B NGR234_212;gbkey=CDS;gene=cpxR;locus_tag=NGR_a02710;product=cytochrome P450 protein CpxR;protein_id=AAB91756.1;transl_table=11
U00090.2	Genbank	CDS	360957	361265	+	NGR_a02720	5.89833	0.70353	0.221506	0.00149258	0.00367049	1.62848	NGR_a02720	probable P450-system 3Fe-4S ferredoxin protein	ID=cds-AAB91755.1;Parent=gene-NGR_a02720;Dbxref=NCBI_GP:AAB91755.1;Name=AAB91755.1;Note=y4lB%3B NGR234_211;gbkey=CDS;locus_tag=NGR_a02720;product=probable P450-system 3Fe-4S ferredoxin protein;protein_id=AAB91755.1;transl_table=11
U00090.2	Genbank	CDS	361252	362088	+	NGR_a02730	6.4273	0.553985	0.187458	0.00312408	0.00720674	1.46814	NGR_a02730	probale short-chain type dehydrogenase/reductase protein	ID=cds-AAB91754.1;Parent=gene-NGR_a02730;Dbxref=NCBI_GP:AAB91754.1;Name=AAB91754.1;Note=y4lA%3B NGR234_210;gbkey=CDS;locus_tag=NGR_a02730;product=probale short-chain type dehydrogenase/reductase protein;protein_id=AAB91754.1;transl_table=11
U00090.2	Genbank	CDS	362088	363431	+	NGR_a02740	6.63073	0.255828	0.169713	0.131705	0.201085	1.19402	cpxU	cytochrome P450 protein CpxU	ID=cds-AAB91753.1;Parent=gene-NGR_a02740;Dbxref=NCBI_GP:AAB91753.1;Name=AAB91753.1;Note=y4kV%3B NGR234_209;gbkey=CDS;gene=cpxU;locus_tag=NGR_a02740;product=cytochrome P450 protein CpxU;protein_id=AAB91753.1;transl_table=11
U00090.2	Genbank	CDS	363585	364583	+	NGR_a02750	6.16265	0.224344	0.187212	0.230782	0.322335	1.16825	ispA	probsble geranyltransferase protein IspA	ID=cds-AAB91752.1;Parent=gene-NGR_a02750;Dbxref=NCBI_GP:AAB91752.1;Name=AAB91752.1;Note=y4kU%3B NGR234_208;gbkey=CDS;gene=ispA;locus_tag=NGR_a02750;product=probsble geranyltransferase protein IspA;protein_id=AAB91752.1;transl_table=11
U00090.2	Genbank	CDS	364894	366444	+	NGR_a02760	6.92253	-0.193263	0.149968	0.197504	0.282155	0.874625	NGR_a02760	conserved hypothetical 55.1 kDa protein	ID=cds-AAB91751.1;Parent=gene-NGR_a02760;Dbxref=NCBI_GP:AAB91751.1;Name=AAB91751.1;Note=y4kT%3B NGR234_207;gbkey=CDS;locus_tag=NGR_a02760;product=conserved hypothetical 55.1 kDa protein;protein_id=AAB91751.1;transl_table=11
U00090.2	Genbank	CDS	366441	367346	+	NGR_a02770	5.82313	0.286632	0.208599	0.169418	0.247856	1.21979	NGR_a02770	conserved hypothetical 33.2 kDa protein	ID=cds-AAB91750.1;Parent=gene-NGR_a02770;Dbxref=NCBI_GP:AAB91750.1;Name=AAB91750.1;Note=y4kS%3B NGR234_206;gbkey=CDS;locus_tag=NGR_a02770;product=conserved hypothetical 33.2 kDa protein;protein_id=AAB91750.1;transl_table=11
U00090.2	Genbank	CDS	367431	367562	+	NGR_a02780	4.56821	0.461703	0.314426	0.141996	0.213608	1.37717	NGR_a02780	hypothetical 4.8 kDa protein	ID=cds-AAB91749.1;Parent=gene-NGR_a02780;Dbxref=NCBI_GP:AAB91749.1;Name=AAB91749.1;Note=y4kR%3B NGR234_205;gbkey=CDS;locus_tag=NGR_a02780;product=hypothetical 4.8 kDa protein;protein_id=AAB91749.1;transl_table=11
U00090.2	Genbank	CDS	367771	368199	+	NGR_a02790	7.64033	0.0742222	0.117413	0.52729	0.62774	1.05279	NGR_a02790	hypothetical 15.3 kDa protein	ID=cds-AAB91748.1;Parent=gene-NGR_a02790;Dbxref=NCBI_GP:AAB91748.1;Name=AAB91748.1;Note=y4kQ%3B NGR234_203;gbkey=CDS;locus_tag=NGR_a02790;product=hypothetical 15.3 kDa protein;protein_id=AAB91748.1;transl_table=11
U00090.2	Genbank	CDS	368592	368882	-	NGR_a02800	12.2825	0.0989381	0.0420006	0.0184911	0.036037	1.07098	spsF	conserved hypothetical 11.0 kDa protein	ID=cds-AAB91747.1;Parent=gene-NGR_a02800;Dbxref=NCBI_GP:AAB91747.1;Name=AAB91747.1;Note=y4kP%3B NGR234_202;gbkey=CDS;gene=spsF;locus_tag=NGR_a02800;product=conserved hypothetical 11.0 kDa protein;protein_id=AAB91747.1;transl_table=11
U00090.2	Genbank	CDS	368879	369127	-	NGR_a02810	12.202	0.0913674	0.0423605	0.0310134	0.0568962	1.06538	spsE	transcription regulator%3B possibly involved in symbiotic plasmid stability	ID=cds-AAB91746.1;Parent=gene-NGR_a02810;Dbxref=NCBI_GP:AAB91746.1;Name=AAB91746.1;Note=y4kO%3B NGR234_201;gbkey=CDS;gene=spsE;locus_tag=NGR_a02810;product=transcription regulator%3B possibly involved in symbiotic plasmid stability;protein_id=AAB91746.1;transl_table=11
U00090.2	Genbank	CDS	369560	369982	-	NGR_a02820	7.77487	0.0395589	0.112712	0.725608	0.80328	1.0278	NGR_a02820	hypothetical 15.7 kDa protein	ID=cds-AAB91745.1;Parent=gene-NGR_a02820;Dbxref=NCBI_GP:AAB91745.1;Name=AAB91745.1;Note=y4kN%3B NGR234_200;gbkey=CDS;locus_tag=NGR_a02820;product=hypothetical 15.7 kDa protein;protein_id=AAB91745.1;transl_table=11
U00090.2	Genbank	CDS	370103	370456	-	NGR_a02830	6.96468	-0.163273	0.14934	0.274262	0.372094	0.892997	NGR_a02830	hypothetical 13.1 kDa protein	ID=cds-AAB91744.1;Parent=gene-NGR_a02830;Dbxref=NCBI_GP:AAB91744.1;Name=AAB91744.1;Note=y4kM%3B NGR234_199;gbkey=CDS;locus_tag=NGR_a02830;product=hypothetical 13.1 kDa protein;protein_id=AAB91744.1;transl_table=11
U00090.2	Genbank	CDS	371056	372048	+	NGR_a02840	11.4432	-0.164197	0.047613	0.00056356	0.00150166	0.892425	NGR_a02840	conserved 37.6 kDa ATPase of the AAA-family	ID=cds-AAB91743.1;Parent=gene-NGR_a02840;Dbxref=NCBI_GP:AAB91743.1;Name=AAB91743.1;Note=y4kL%3B NGR234_198;gbkey=CDS;locus_tag=NGR_a02840;product=conserved 37.6 kDa ATPase of the AAA-family;protein_id=AAB91743.1;transl_table=11
U00090.2	Genbank	CDS	372056	372994	+	NGR_a02850	10.6364	-0.119625	0.0565852	0.0345089	0.0626312	0.920427	NGR_a02850	hypothetical 34.9 kDa protein	ID=cds-AAB91742.1;Parent=gene-NGR_a02850;Dbxref=NCBI_GP:AAB91742.1;Name=AAB91742.1;Note=y4kK%3B NGR234_197;gbkey=CDS;locus_tag=NGR_a02850;product=hypothetical 34.9 kDa protein;protein_id=AAB91742.1;transl_table=11
U00090.2	Genbank	CDS	373089	374639	+	NGR_a02860	6.35645	0.315057	0.190806	0.0986996	0.157296	1.24406	NGR_a02860	putative transposase number 1 of insertion sequence NGRIS-3b	ID=cds-AAB91856.1;Parent=gene-NGR_a02860;Dbxref=NCBI_GP:AAB91856.1;Name=AAB91856.1;Note=y4kJ%3B NGR234_196;gbkey=CDS;locus_tag=NGR_a02860;product=putative transposase number 1 of insertion sequence NGRIS-3b;protein_id=AAB91856.1;transl_table=11
U00090.2	Genbank	CDS	374636	375427	+	NGR_a02870	4.85944	0.378412	0.30329	0.212145	0.299289	1.29991	NGR_a02870	putative transposase number 2 of insertion sequence NGRIS-3b	ID=cds-AAB91740.1;Parent=gene-NGR_a02870;Dbxref=NCBI_GP:AAB91740.1;Name=AAB91740.1;Note=y4kI%3B NGR234_195;gbkey=CDS;locus_tag=NGR_a02870;product=putative transposase number 2 of insertion sequence NGRIS-3b;protein_id=AAB91740.1;transl_table=11
U00090.2	Genbank	CDS	375609	375992	+	NGR_a02880	6.632	-0.0375777	0.164711	0.819535	0.87494	0.974289	NGR_a02880	hypothetical 14.1 kDa protein	ID=cds-AAB91739.1;Parent=gene-NGR_a02880;Dbxref=NCBI_GP:AAB91739.1;Name=AAB91739.1;Note=y4kH%3B NGR234_194;gbkey=CDS;locus_tag=NGR_a02880;product=hypothetical 14.1 kDa protein;protein_id=AAB91739.1;transl_table=11
U00090.2	Genbank	CDS	376033	376242	+	NGR_a02890	7.52609	-0.370363	0.123429	0.00269439	0.0062944	0.773588	NGR_a02890	hypothetical 7.7 kDa protein	ID=cds-AAB91738.1;Parent=gene-NGR_a02890;Dbxref=NCBI_GP:AAB91738.1;Name=AAB91738.1;Note=y4kG%3B NGR234_193;gbkey=CDS;locus_tag=NGR_a02890;product=hypothetical 7.7 kDa protein;protein_id=AAB91738.1;transl_table=11
U00090.2	Genbank	CDS	376354	377658	+	NGR_a02900	9.98545	-0.250456	0.0601824	3.16e-05	0.000102153	0.84063	NGR_a02900	hypothetical 47.4 kDa protein	ID=cds-AAB91737.1;Parent=gene-NGR_a02900;Dbxref=NCBI_GP:AAB91737.1;Name=AAB91737.1;Note=y4kF%3B NGR234_192;gbkey=CDS;locus_tag=NGR_a02900;product=hypothetical 47.4 kDa protein;protein_id=AAB91737.1;transl_table=11
U00090.2	Genbank	CDS	377642	378685	+	NGR_a02910	9.15123	-0.0108432	0.0718528	0.880048	0.915721	0.992512	NGR_a02910	hypothetical 38.0 kDa protein	ID=cds-AAB91736.1;Parent=gene-NGR_a02910;Dbxref=NCBI_GP:AAB91736.1;Name=AAB91736.1;Note=y4kE%3B NGR234_191;gbkey=CDS;locus_tag=NGR_a02910;product=hypothetical 38.0 kDa protein;protein_id=AAB91736.1;transl_table=11
U00090.2	Genbank	CDS	378698	380347	+	NGR_a02920	9.11062	-0.00666776	0.0736912	0.927904	0.950252	0.995389	NGR_a02920	hypothetical 60.4 kDa protein	ID=cds-AAB91735.1;Parent=gene-NGR_a02920;Dbxref=NCBI_GP:AAB91735.1;Name=AAB91735.1;Note=y4kD%3B NGR234_190;gbkey=CDS;locus_tag=NGR_a02920;product=hypothetical 60.4 kDa protein;protein_id=AAB91735.1;transl_table=11
U00090.2	Genbank	CDS	381009	381434	-	NGR_a02930	6.09788	0.367448	0.206071	0.0745678	0.123095	1.29007	NGR_a02930	hypothetical 15.2 kDa protein	ID=cds-AAB91734.1;Parent=gene-NGR_a02930;Dbxref=NCBI_GP:AAB91734.1;Name=AAB91734.1;Note=y4kB%3B NGR234_188;gbkey=CDS;locus_tag=NGR_a02930;product=hypothetical 15.2 kDa protein;protein_id=AAB91734.1;transl_table=11
U00090.2	Genbank	CDS	382212	383180	+	NGR_a02940	9.27387	-0.322433	0.0720438	7.62e-06	2.7e-05	0.79972	NGR_a02940	hypothetical 36.7 kDa protein	ID=cds-AAB91733.1;Parent=gene-NGR_a02940;Dbxref=NCBI_GP:AAB91733.1;Name=AAB91733.1;Note=y4kA%3B NGR234_187;gbkey=CDS;locus_tag=NGR_a02940;product=hypothetical 36.7 kDa protein;protein_id=AAB91733.1;transl_table=11
U00090.2	Genbank	CDS	383210	384220	+	NGR_a02950	9.48138	-0.280863	0.0651375	1.62e-05	5.48e-05	0.823099	NGR_a02950	hypothetical 36.4 kDa protein	ID=cds-AAB91732.1;Parent=gene-NGR_a02950;Dbxref=NCBI_GP:AAB91732.1;Name=AAB91732.1;Note=y4jT%3B NGR234_186;gbkey=CDS;locus_tag=NGR_a02950;product=hypothetical 36.4 kDa protein;protein_id=AAB91732.1;transl_table=11
U00090.2	Genbank	CDS	384540	385781	-	NGR_a02960	10.0835	-0.0208846	0.0678669	0.758289	0.828499	0.985628	NGR_a02960	conserved response regulator receiver protein of 44.8 kDa	ID=cds-AAB91731.1;Parent=gene-NGR_a02960;Dbxref=NCBI_GP:AAB91731.1;Name=AAB91731.1;Note=y4jS%3B NGR234_185;gbkey=CDS;locus_tag=NGR_a02960;product=conserved response regulator receiver protein of 44.8 kDa;protein_id=AAB91731.1;transl_table=11
U00090.2	Genbank	CDS	385782	386237	-	NGR_a02970	9.35625	-0.068157	0.0755641	0.36707	0.471497	0.953856	NGR_a02970	conserved response regulator receiver protein of 17.3 kDa	ID=cds-AAB91730.1;Parent=gene-NGR_a02970;Dbxref=NCBI_GP:AAB91730.1;Name=AAB91730.1;Note=y4jR%3B NGR234_184;gbkey=CDS;locus_tag=NGR_a02970;product=conserved response regulator receiver protein of 17.3 kDa;protein_id=AAB91730.1;transl_table=11
U00090.2	Genbank	CDS	386249	389368	-	NGR_a02980	10.7062	-0.00842066	0.0564879	0.881498	0.916935	0.99418	NGR_a02980	conserved hypothetical 115.9 kDa protein	ID=cds-AAB91729.1;Parent=gene-NGR_a02980;Dbxref=NCBI_GP:AAB91729.1;Name=AAB91729.1;Note=y4jQ%3B NGR234_183;gbkey=CDS;locus_tag=NGR_a02980;product=conserved hypothetical 115.9 kDa protein;protein_id=AAB91729.1;transl_table=11
U00090.2	Genbank	CDS	390618	391583	+	NGR_a03000	5.46283	0.393794	0.248827	0.113513	0.177086	1.31384	NGR_a03000	conserved hypothetical 36.1 kDa protein	ID=cds-AAB91727.1;Parent=gene-NGR_a03000;Dbxref=NCBI_GP:AAB91727.1;Name=AAB91727.1;Note=y4jO%3B NGR234_181;gbkey=CDS;locus_tag=NGR_a03000;product=conserved hypothetical 36.1 kDa protein;protein_id=AAB91727.1;transl_table=11
U00090.2	Genbank	CDS	392682	393122	+	NGR_a03010	6.12196	0.075097	0.185875	0.686199	0.769302	1.05343	NGR_a03010	hypothetical 16.3 kDa protein	ID=cds-AAB91726.1;Parent=gene-NGR_a03010;Dbxref=NCBI_GP:AAB91726.1;Name=AAB91726.1;Note=y4jN%3B NGR234_180;gbkey=CDS;locus_tag=NGR_a03010;product=hypothetical 16.3 kDa protein;protein_id=AAB91726.1;transl_table=11
U00090.2	Genbank	CDS	393433	394095	-	NGR_a03030	10.0095	-0.239462	0.0628871	0.000140205	0.000411357	0.847061	NGR_a03030	conserved hypothetical 25.1 kDa protein	ID=cds-AAB91724.1;Parent=gene-NGR_a03030;Dbxref=NCBI_GP:AAB91724.1;Name=AAB91724.1;Note=y4jL%3B NGR234_178;gbkey=CDS;locus_tag=NGR_a03030;product=conserved hypothetical 25.1 kDa protein;protein_id=AAB91724.1;transl_table=11
U00090.2	Genbank	CDS	394378	394800	-	NGR_a03040	11.1675	-0.297805	0.052892	1.8e-08	8.52e-08	0.813489	stbB	plasmid stability protein StbB	ID=cds-AAB91723.1;Parent=gene-NGR_a03040;Dbxref=NCBI_GP:AAB91723.1;Name=AAB91723.1;Note=y4jK%3B NGR234_177;gbkey=CDS;gene=stbB;locus_tag=NGR_a03040;product=plasmid stability protein StbB;protein_id=AAB91723.1;transl_table=11
U00090.2	Genbank	CDS	394797	395054	-	NGR_a03050	10.7235	-0.282907	0.0573992	8.27e-07	3.27e-06	0.821933	stbC	plasmid stability protein StbC	ID=cds-AAB91722.1;Parent=gene-NGR_a03050;Dbxref=NCBI_GP:AAB91722.1;Name=AAB91722.1;Note=y4jJ%3B NGR234_176;gbkey=CDS;gene=stbC;locus_tag=NGR_a03050;product=plasmid stability protein StbC;protein_id=AAB91722.1;transl_table=11
U00090.2	Genbank	CDS	395277	395669	+	NGR_a03060	7.161	1.09183	0.135591	8.12e-16	7.11e-15	2.13144	NGR_a03060	conserved hypothetical 13.6 kDa protein	ID=cds-AAB91721.1;Parent=gene-NGR_a03060;Dbxref=NCBI_GP:AAB91721.1;Name=AAB91721.1;Note=y4jI%3B NGR234_175;gbkey=CDS;locus_tag=NGR_a03060;product=conserved hypothetical 13.6 kDa protein;protein_id=AAB91721.1;transl_table=11
U00090.2	Genbank	CDS	395662	396279	+	NGR_a03070	7.62691	1.11542	0.117104	1.65e-21	2e-20	2.16657	NGR_a03070	conserved hypothetical 23.0 kDa protein	ID=cds-AAB91720.1;Parent=gene-NGR_a03070;Dbxref=NCBI_GP:AAB91720.1;Name=AAB91720.1;Note=y4jH%3B NGR234_174;gbkey=CDS;locus_tag=NGR_a03070;product=conserved hypothetical 23.0 kDa protein;protein_id=AAB91720.1;transl_table=11
U00090.2	Genbank	CDS	396276	396764	+	NGR_a03080	6.62735	0.941676	0.168062	2.1e-08	9.92e-08	1.92076	NGR_a03080	conserved hypothetical 17.9 kDa protein	ID=cds-AAB91719.1;Parent=gene-NGR_a03080;Dbxref=NCBI_GP:AAB91719.1;Name=AAB91719.1;Note=y4jG%3B NGR234_173;gbkey=CDS;locus_tag=NGR_a03080;product=conserved hypothetical 17.9 kDa protein;protein_id=AAB91719.1;transl_table=11
U00090.2	Genbank	CDS	396767	398326	+	NGR_a03090	7.34895	0.544894	0.130715	3.07e-05	9.93e-05	1.45891	NGR_a03090	conserved hypothetical 55.4 kDa integral membrane protein	ID=cds-AAB91718.1;Parent=gene-NGR_a03090;Dbxref=NCBI_GP:AAB91718.1;Name=AAB91718.1;Note=y4jF%3B NGR234_172;gbkey=CDS;locus_tag=NGR_a03090;product=conserved hypothetical 55.4 kDa integral membrane protein;protein_id=AAB91718.1;transl_table=11
U00090.2	Genbank	tRNA	399458	399536	-	NGR_a03100	9.09782	-0.390358	0.0943574	3.52e-05	0.000112675	0.76294	tRNA	tRNA-Met	ID=rna-NGR_a03100;Parent=gene-NGR_a03100;codons=35;gbkey=tRNA;gene=trnM6;locus_tag=NGR_a03100;product=tRNA-Met
U00090.2	Genbank	CDS	399639	400460	-	NGR_a03110	9.39084	-0.370342	0.0675436	4.18e-08	1.91e-07	0.773599	NGR_a03110	putative transposase number 4 of uncharacterized insertion sequence	ID=cds-AAB91717.1;Parent=gene-NGR_a03110;Dbxref=NCBI_GP:AAB91717.1;Name=AAB91717.1;Note=y4jE%3B NGR234_171;gbkey=CDS;locus_tag=NGR_a03110;product=putative transposase number 4 of uncharacterized insertion sequence;protein_id=AAB91717.1;transl_table=11
U00090.2	Genbank	CDS	400457	401992	-	NGR_a03120	10.1613	-0.347412	0.0584899	2.86e-09	1.5e-08	0.785993	NGR_a03120	putative transposase number 3 of uncharacterized insertion sequence	ID=cds-AAB91716.1;Parent=gene-NGR_a03120;Dbxref=NCBI_GP:AAB91716.1;Name=AAB91716.1;Note=y4jD%3B NGR234_170;gbkey=CDS;locus_tag=NGR_a03120;product=putative transposase number 3 of uncharacterized insertion sequence;protein_id=AAB91716.1;transl_table=11
U00090.2	Genbank	CDS	402041	402394	-	NGR_a03130	7.66881	-0.183465	0.117102	0.117182	0.182192	0.880585	NGR_a03130	putative transposase number 2 of uncharacterized insertion sequence	ID=cds-AAB91715.1;Parent=gene-NGR_a03130;Dbxref=NCBI_GP:AAB91715.1;Name=AAB91715.1;Note=y4jC%3B NGR234_169;gbkey=CDS;locus_tag=NGR_a03130;product=putative transposase number 2 of uncharacterized insertion sequence;protein_id=AAB91715.1;transl_table=11
U00090.2	Genbank	CDS	402391	402849	-	NGR_a03140	5.68051	0.00801843	0.226162	0.971717	0.980852	1.00557	NGR_a03140	putative transposase number 1 of uncharacterized insertion sequence	ID=cds-AAB91714.1;Parent=gene-NGR_a03140;Dbxref=NCBI_GP:AAB91714.1;Name=AAB91714.1;Note=y4jB%3B NGR234_168;gbkey=CDS;locus_tag=NGR_a03140;product=putative transposase number 1 of uncharacterized insertion sequence;protein_id=AAB91714.1;transl_table=11
U00090.2	Genbank	CDS	403528	405042	+	NGR_a03150	2.3648	-0.139723	0.624565	0.822981	0.877608	0.907693	NGR_a03150	putative transposase number 1 for insertion sequence NGRIS-5a	ID=cds-AAB91785.1;Parent=gene-NGR_a03150;Dbxref=NCBI_GP:AAB91785.1;Name=AAB91785.1;Note=y4jA%3B NGR234_167;gbkey=CDS;locus_tag=NGR_a03150;product=putative transposase number 1 for insertion sequence NGRIS-5a;protein_id=AAB91785.1;transl_table=11
U00090.2	Genbank	CDS	405039	405935	+	NGR_a03160	7.99798	-0.0229384	0.110949	0.836208	0.885841	0.984226	NGR_a03160	putative transposase number 2 for insertion sequence NGRIS-5a	ID=cds-AAB91784.1;Parent=gene-NGR_a03160;Dbxref=NCBI_GP:AAB91784.1;Name=AAB91784.1;Note=y4iQ%3B NGR234_166;gbkey=CDS;locus_tag=NGR_a03160;product=putative transposase number 2 for insertion sequence NGRIS-5a;protein_id=AAB91784.1;transl_table=11
U00090.2	Genbank	CDS	408162	408788	+	NGR_a03190	8.60008	-0.096332	0.0897437	0.283086	0.381414	0.935408	NGR_a03190	hypothetical 22.1 kDa periplasmic protein	ID=cds-AAB91709.1;Parent=gene-NGR_a03190;Dbxref=NCBI_GP:AAB91709.1;Name=AAB91709.1;Note=y4iN%3B NGR234_163;gbkey=CDS;locus_tag=NGR_a03190;product=hypothetical 22.1 kDa periplasmic protein;protein_id=AAB91709.1;transl_table=11
U00090.2	Genbank	CDS	408763	410061	+	NGR_a03200	7.09752	0.116416	0.145079	0.422302	0.528944	1.08404	NGR_a03200	hypothetical 47.1 kDa protein	ID=cds-AAB91708.1;Parent=gene-NGR_a03200;Dbxref=NCBI_GP:AAB91708.1;Name=AAB91708.1;Note=y4iM%3B NGR234_162;gbkey=CDS;locus_tag=NGR_a03200;product=hypothetical 47.1 kDa protein;protein_id=AAB91708.1;transl_table=11
U00090.2	Genbank	CDS	410107	411405	+	NGR_a03210	5.08659	0.158778	0.30637	0.60428	0.697987	1.11634	NGR_a03210	hypothetical 47.8 kDa protein	ID=cds-AAB91707.1;Parent=gene-NGR_a03210;Dbxref=NCBI_GP:AAB91707.1;Name=AAB91707.1;Note=y4iL%3B NGR234_161;gbkey=CDS;locus_tag=NGR_a03210;product=hypothetical 47.8 kDa protein;protein_id=AAB91707.1;transl_table=11
U00090.2	Genbank	CDS	411459	412157	+	NGR_a03220	5.05375	0.148725	0.279176	0.594222	0.688964	1.10859	NGR_a03220	hypothetical 26.8 kDa protein	ID=cds-AAB91706.1;Parent=gene-NGR_a03220;Dbxref=NCBI_GP:AAB91706.1;Name=AAB91706.1;Note=y4iK%3B NGR234_160;gbkey=CDS;locus_tag=NGR_a03220;product=hypothetical 26.8 kDa protein;protein_id=AAB91706.1;transl_table=11
U00090.2	Genbank	CDS	412210	414000	+	NGR_a03230	6.86371	0.293311	0.146781	0.0456849	0.0805991	1.22545	NGR_a03230	conserved hypothetical 65.5 kDa protein	ID=cds-AAB91705.1;Parent=gene-NGR_a03230;Dbxref=NCBI_GP:AAB91705.1;Name=AAB91705.1;Note=y4iJ%3B NGR234_159;gbkey=CDS;locus_tag=NGR_a03230;product=conserved hypothetical 65.5 kDa protein;protein_id=AAB91705.1;transl_table=11
U00090.2	Genbank	CDS	414049	416160	+	NGR_a03240	7.19138	0.131254	0.13663	0.336728	0.440069	1.09524	NGR_a03240	conserved hypothetical 76.2 kDa membrane protein	ID=cds-AAB91704.1;Parent=gene-NGR_a03240;Dbxref=NCBI_GP:AAB91704.1;Name=AAB91704.1;Note=y4iI%3B NGR234_158;gbkey=CDS;locus_tag=NGR_a03240;product=conserved hypothetical 76.2 kDa membrane protein;protein_id=AAB91704.1;transl_table=11
U00090.2	Genbank	CDS	416333	417052	-	NGR_a03250	11.3349	-0.401043	0.0471362	1.77e-17	1.73e-16	0.75731	NGR_a03250	hypothetical 26.0 kDa periplasmic protein	ID=cds-AAB91703.1;Parent=gene-NGR_a03250;Dbxref=NCBI_GP:AAB91703.1;Name=AAB91703.1;Note=y4iH%3B NGR234_157;gbkey=CDS;locus_tag=NGR_a03250;product=hypothetical 26.0 kDa periplasmic protein;protein_id=AAB91703.1;transl_table=11
U00090.2	Genbank	CDS	417969	418886	+	NGR_a03270	9.98862	-0.402533	0.0594812	1.31e-11	8.46e-11	0.756529	NGR_a03270	hypothetical 34.1 kDa protein	ID=cds-AAB91701.1;Parent=gene-NGR_a03270;Dbxref=NCBI_GP:AAB91701.1;Name=AAB91701.1;Note=y4iF%3B NGR234_155;gbkey=CDS;locus_tag=NGR_a03270;product=hypothetical 34.1 kDa protein;protein_id=AAB91701.1;transl_table=11
U00090.2	Genbank	CDS	420546	422534	+	NGR_a03290	11.9074	0.20312	0.0537421	0.000157123	0.000458488	1.15119	NGR_a03290	probable FAD-binding monoxygenase of 75.1 kDa	ID=cds-AAB91699.1;Parent=gene-NGR_a03290;Dbxref=NCBI_GP:AAB91699.1;Name=AAB91699.1;Note=y4iD%3B NGR234_153;gbkey=CDS;locus_tag=NGR_a03290;product=probable FAD-binding monoxygenase of 75.1 kDa;protein_id=AAB91699.1;transl_table=11
U00090.2	Genbank	CDS	422476	423168	+	NGR_a03300	10.6193	0.224538	0.0540703	3.29e-05	0.000105689	1.1684	NGR_a03300	conserved hypothetical 25.8 kDa protein	ID=cds-AAB91698.1;Parent=gene-NGR_a03300;Dbxref=NCBI_GP:AAB91698.1;Name=AAB91698.1;Note=y4iC%3B NGR234_152;gbkey=CDS;locus_tag=NGR_a03300;product=conserved hypothetical 25.8 kDa protein;protein_id=AAB91698.1;transl_table=11
U00090.2	Genbank	CDS	423381	423866	+	NGR_a03310	11.1192	0.31727	0.0527839	1.85e-09	9.92e-09	1.24597	NGR_a03310	conserved hypothetical 17.6 kDa protein	ID=cds-AAB92457.1;Parent=gene-NGR_a03310;Dbxref=NCBI_GP:AAB92457.1;Name=AAB92457.1;Note=y4iR%3B NGR234_151;gbkey=CDS;locus_tag=NGR_a03310;product=conserved hypothetical 17.6 kDa protein;protein_id=AAB92457.1;transl_table=11
U00090.2	Genbank	CDS	425163	425387	+	NGR_a03320	3.58828	0.595064	0.402541	0.139336	0.210539	1.51054	NGR_a03320	conserved hypothetical 8.8 kDa protein	ID=cds-AAB92456.1;Parent=gene-NGR_a03320;Dbxref=NCBI_GP:AAB92456.1;Name=AAB92456.1;Note=y4hR%3B NGR234_147;gbkey=CDS;locus_tag=NGR_a03320;product=conserved hypothetical 8.8 kDa protein;protein_id=AAB92456.1;transl_table=11
U00090.2	Genbank	CDS	425422	426006	-	NGR_a03330	2.70328	-0.537603	0.610934	0.378876	0.483194	0.688915	NGR_a03330	putative transposase number 4 for insertion sequence NGRIS-15b	ID=cds-AAB92455.1;Parent=gene-NGR_a03330;Dbxref=NCBI_GP:AAB92455.1;Name=AAB92455.1;Note=y4hQ%3B NGR234_146;gbkey=CDS;locus_tag=NGR_a03330;product=putative transposase number 4 for insertion sequence NGRIS-15b;protein_id=AAB92455.1;transl_table=11
U00090.2	Genbank	CDS	426009	427667	-	NGR_a03340	4.08861	-0.121603	0.370185	0.742539	0.815439	0.919166	NGR_a03340	putative transposase number 3 for insertion sequence NGRIS-15b	ID=cds-AAB92454.1;Parent=gene-NGR_a03340;Dbxref=NCBI_GP:AAB92454.1;Name=AAB92454.1;Note=y4hP%3B NGR234_145;gbkey=CDS;locus_tag=NGR_a03340;product=putative transposase number 3 for insertion sequence NGRIS-15b;protein_id=AAB92454.1;transl_table=11
U00090.2	Genbank	CDS	427713	428060	-	NGR_a03350	0.771959	0.24281	1.02522	0.812784	0.869895	1.1833	NGR_a03350	putative transposase number 2 for insertion sequence NGRIS-15b	ID=cds-AAB92453.1;Parent=gene-NGR_a03350;Dbxref=NCBI_GP:AAB92453.1;Name=AAB92453.1;Note=y4hO%3B NGR234_144;gbkey=CDS;locus_tag=NGR_a03350;product=putative transposase number 2 for insertion sequence NGRIS-15b;protein_id=AAB92453.1;transl_table=11
U00090.2	Genbank	CDS	428063	428497	-	NGR_a03360	6.60198	1.35672	0.147357	3.35e-20	3.77e-19	2.56103	NGR_a03360	putative transposase number 1 for insertion sequence NGRIS-15b	ID=cds-AAB92452.1;Parent=gene-NGR_a03360;Dbxref=NCBI_GP:AAB92452.1;Name=AAB92452.1;Note=y4hN%3B NGR234_143;gbkey=CDS;locus_tag=NGR_a03360;product=putative transposase number 1 for insertion sequence NGRIS-15b;protein_id=AAB92452.1;transl_table=11
U00090.2	Genbank	CDS	428844	430055	-	NGR_a03370	10.2461	0.881643	0.0620229	7.42e-46	2.13e-44	1.84247	NGR_a03370	conserved hypothetical 43.9 kDa oxidoreductase domain-containing protein	ID=cds-AAB92451.1;Parent=gene-NGR_a03370;Dbxref=NCBI_GP:AAB92451.1;Name=AAB92451.1;Note=y4hM%3B NGR234_142;gbkey=CDS;locus_tag=NGR_a03370;product=conserved hypothetical 43.9 kDa oxidoreductase domain-containing protein;protein_id=AAB92451.1;transl_table=11
U00090.2	Genbank	CDS	431271	431528	-	NGR_a03380	6.80086	-0.0222588	0.146292	0.879066	0.914996	0.98469	NGR_a03380	hypothetical 9.6 kDa protein	ID=cds-AAB92450.1;Parent=gene-NGR_a03380;Dbxref=NCBI_GP:AAB92450.1;Name=AAB92450.1;Note=y4hL%3B NGR234_141;gbkey=CDS;locus_tag=NGR_a03380;product=hypothetical 9.6 kDa protein;protein_id=AAB92450.1;transl_table=11
U00090.2	Genbank	CDS	431632	432375	-	NGR_a03390	7.86191	0.0158468	0.111997	0.88748	0.921083	1.01104	NGR_a03390	conserved hypothetical 25.4 kDa integral membrane protein	ID=cds-AAB92449.1;Parent=gene-NGR_a03390;Dbxref=NCBI_GP:AAB92449.1;Name=AAB92449.1;Note=y4hK%3B NGR234_140;gbkey=CDS;locus_tag=NGR_a03390;product=conserved hypothetical 25.4 kDa integral membrane protein;protein_id=AAB92449.1;transl_table=11
U00090.2	Genbank	CDS	433322	434104	+	NGR_a03400	5.03554	-0.48305	0.267604	0.0710597	0.118091	0.715463	NGR_a03400	conserved hypothetical 27.8 kDa protein	ID=cds-AAB92448.1;Parent=gene-NGR_a03400;Dbxref=NCBI_GP:AAB92448.1;Name=AAB92448.1;Note=y4hJ%3B NGR234_139;gbkey=CDS;locus_tag=NGR_a03400;product=conserved hypothetical 27.8 kDa protein;protein_id=AAB92448.1;transl_table=11
U00090.2	Genbank	CDS	434512	435102	+	NGR_a03410	10.2806	0.303594	0.0578514	1.54e-07	6.61e-07	1.23421	nodA	N-acyltransferase nodulation protein NodA%3B involved in Nodulation factor synthesis	ID=cds-AAB91697.1;Parent=gene-NGR_a03410;Dbxref=NCBI_GP:AAB91697.1;Name=AAB91697.1;Note=nodA%3B NGR234_138;gbkey=CDS;gene=nodA;locus_tag=NGR_a03410;product=N-acyltransferase nodulation protein NodA%3B involved in Nodulation factor synthesis;protein_id=AAB91697.1;transl_table=11
U00090.2	Genbank	CDS	435099	435746	+	NGR_a03420	10.2079	0.220029	0.0576532	0.000135397	0.000397975	1.16476	nodB	chitooligosaccharide deacetylase nodulation protein NodB%3B involved in Nodulation factor synthesis	ID=cds-AAB91696.1;Parent=gene-NGR_a03420;Dbxref=NCBI_GP:AAB91696.1;Name=AAB91696.1;Note=nodB%3B NGR234_137;gbkey=CDS;gene=nodB;locus_tag=NGR_a03420;product=chitooligosaccharide deacetylase nodulation protein NodB%3B involved in Nodulation factor synthesis;protein_id=AAB91696.1;transl_table=11
U00090.2	Genbank	CDS	435761	437002	+	NGR_a03430	10.0248	0.147512	0.0587467	0.0120395	0.0245011	1.10766	nodC	N-acetylglucosaminyltransferase nodulation protein NodC%3B involved in Nodulation factor synthesis	ID=cds-AAB91695.1;Parent=gene-NGR_a03430;Dbxref=NCBI_GP:AAB91695.1;Name=AAB91695.1;Note=nodC%3B NGR234_136;gbkey=CDS;gene=nodC;locus_tag=NGR_a03430;product=N-acetylglucosaminyltransferase nodulation protein NodC%3B involved in Nodulation factor synthesis;protein_id=AAB91695.1;transl_table=11
U00090.2	Genbank	CDS	437154	438185	+	NGR_a03440	9.22766	0.36865	0.0679941	5.9e-08	2.64e-07	1.29114	nodI	ABC-transporter ATP-binding protein NodI%3B involved in secretion of Nodulation factor	ID=cds-AAB91694.1;Parent=gene-NGR_a03440;Dbxref=NCBI_GP:AAB91694.1;Name=AAB91694.1;Note=nodI%3B NGR234_135;gbkey=CDS;gene=nodI;locus_tag=NGR_a03440;product=ABC-transporter ATP-binding protein NodI%3B involved in secretion of Nodulation factor;protein_id=AAB91694.1;transl_table=11
U00090.2	Genbank	CDS	438189	438977	+	NGR_a03450	9.15049	0.443829	0.0685408	9.46e-11	5.7e-10	1.36021	nodJ	ABC-transporter permease NodJ%3B probably involved in secretion of Nodulation factor	ID=cds-AAB91693.1;Parent=gene-NGR_a03450;Dbxref=NCBI_GP:AAB91693.1;Name=AAB91693.1;Note=nodJ%3B NGR234_134;gbkey=CDS;gene=nodJ;locus_tag=NGR_a03450;product=ABC-transporter permease NodJ%3B probably involved in secretion of Nodulation factor;protein_id=AAB91693.1;transl_table=11
U00090.2	Genbank	CDS	439076	441118	+	NGR_a03460	10.0655	0.471941	0.0767721	7.88e-10	4.38e-09	1.38697	nolO	nodulation protein NolO%3B involved in carbamoylation of Nodulation factor	ID=cds-AAB91692.1;Parent=gene-NGR_a03460;Dbxref=NCBI_GP:AAB91692.1;Name=AAB91692.1;Note=nolO%3B NGR234_133;gbkey=CDS;gene=nolO;locus_tag=NGR_a03460;product=nodulation protein NolO%3B involved in carbamoylation of Nodulation factor;protein_id=AAB91692.1;transl_table=11
U00090.2	Genbank	CDS	441315	442046	+	NGR_a03470	9.05671	0.44372	0.0794473	2.34e-08	1.1e-07	1.36011	noeI	nodulation protein NoeI%3B involved in 2-O methylation of Nodulation factor	ID=cds-AAB91691.1;Parent=gene-NGR_a03470;Dbxref=NCBI_GP:AAB91691.1;Name=AAB91691.1;Note=noeI%3B NGR234_132;gbkey=CDS;gene=noeI;locus_tag=NGR_a03470;product=nodulation protein NoeI%3B involved in 2-O methylation of Nodulation factor;protein_id=AAB91691.1;transl_table=11
U00090.2	Genbank	CDS	443019	444278	+	NGR_a03480	11.9251	0.0884585	0.040037	0.0271456	0.0507394	1.06323	noeE	nodulation protein NoeE%3B involved in sulfation of Nodulation factor	ID=cds-AAB91690.1;Parent=gene-NGR_a03480;Dbxref=NCBI_GP:AAB91690.1;Name=AAB91690.1;Note=noeE%3B NGR234_131;gbkey=CDS;gene=noeE;locus_tag=NGR_a03480;product=nodulation protein NoeE%3B involved in sulfation of Nodulation factor;protein_id=AAB91690.1;transl_table=11
U00090.2	Genbank	CDS	444539	445642	+	NGR_a03490	11.0562	0.255524	0.0499772	3.17e-07	1.32e-06	1.19377	NGR_a03490	putative cation transporter	ID=cds-AAB91689.1;Parent=gene-NGR_a03490;Dbxref=NCBI_GP:AAB91689.1;Name=AAB91689.1;Note=y4hA%3B NGR234_130;gbkey=CDS;locus_tag=NGR_a03490;product=putative cation transporter;protein_id=AAB91689.1;transl_table=11
U00090.2	Genbank	CDS	445871	447022	-	NGR_a03500	12.026	-0.118368	0.059984	0.0484583	0.0849409	0.921229	NGR_a03500	hypothetical 45.0 kDa protein	ID=cds-AAB91688.1;Parent=gene-NGR_a03500;Dbxref=NCBI_GP:AAB91688.1;Name=AAB91688.1;Note=y4gN%3B NGR234_129;gbkey=CDS;locus_tag=NGR_a03500;product=hypothetical 45.0 kDa protein;protein_id=AAB91688.1;transl_table=11
U00090.2	Genbank	CDS	447190	448950	+	NGR_a03510	11.8923	-0.0540316	0.109795	0.622639	0.712614	0.963241	y4gM	ABC transporter ATP-binding protein y4gM	ID=cds-AAB91687.1;Parent=gene-NGR_a03510;Dbxref=NCBI_GP:AAB91687.1;Name=AAB91687.1;Note=y4gM%3B NGR234_128;gbkey=CDS;gene=y4gM;locus_tag=NGR_a03510;product=ABC transporter ATP-binding protein y4gM;protein_id=AAB91687.1;transl_table=11
U00090.2	Genbank	CDS	449037	449624	+	NGR_a03520	9.9528	-0.0598139	0.0632758	0.344511	0.44824	0.959388	rmlC	dTDP-rhamnose 3%2C5-epimerase RmlC	ID=cds-AAB91686.1;Parent=gene-NGR_a03520;Dbxref=NCBI_GP:AAB91686.1;Name=AAB91686.1;Note=y4gL%3B NGR234_127;gbkey=CDS;gene=rmlC;locus_tag=NGR_a03520;product=dTDP-rhamnose 3%2C5-epimerase RmlC;protein_id=AAB91686.1;transl_table=11
U00090.2	Genbank	CDS	449863	451071	-	NGR_a03530	12.4865	0.660843	0.041389	2.18e-57	8.42e-56	1.58101	fixF	involved in polysaccharide synthesis/modification	ID=cds-AAB91685.1;Parent=gene-NGR_a03530;Dbxref=NCBI_GP:AAB91685.1;Name=AAB91685.1;Note=fixF%3B NGR234_126;gbkey=CDS;gene=fixF;locus_tag=NGR_a03530;product=involved in polysaccharide synthesis/modification;protein_id=AAB91685.1;transl_table=11
U00090.2	Genbank	CDS	453782	454360	+	NGR_a03540	5.34304	1.35696	0.24393	2.65e-08	1.23e-07	2.56145	NGR_a03540	hypothetical 21.1 kDa protein	ID=cds-AAB91684.1;Parent=gene-NGR_a03540;Dbxref=NCBI_GP:AAB91684.1;Name=AAB91684.1;Note=y4gJ%3B NGR234_125;gbkey=CDS;locus_tag=NGR_a03540;product=hypothetical 21.1 kDa protein;protein_id=AAB91684.1;transl_table=11
U00090.2	Genbank	CDS	454834	457563	-	NGR_a03550	10.2822	0.256097	0.0540138	2.12e-06	8.01e-06	1.19424	wbgA	rhamnosyltransferase WbgA	ID=cds-AAB91683.1;Parent=gene-NGR_a03550;Dbxref=NCBI_GP:AAB91683.1;Name=AAB91683.1;Note=y4gI%3B NGR234_124;gbkey=CDS;gene=wbgA;locus_tag=NGR_a03550;product=rhamnosyltransferase WbgA;protein_id=AAB91683.1;transl_table=11
U00090.2	Genbank	CDS	457560	458420	-	NGR_a03560	8.66556	0.457879	0.07866	5.85e-09	2.96e-08	1.37352	rmlA	glucose-1-phopshate thymidinyl transferase RmlA	ID=cds-AAB91682.1;Parent=gene-NGR_a03560;Dbxref=NCBI_GP:AAB91682.1;Name=AAB91682.1;Note=y4gH%3B NGR234_123;gbkey=CDS;gene=rmlA;locus_tag=NGR_a03560;product=glucose-1-phopshate thymidinyl transferase RmlA;protein_id=AAB91682.1;transl_table=11
U00090.2	Genbank	CDS	458417	459307	-	NGR_a03570	8.50803	0.340113	0.0774545	1.13e-05	3.9e-05	1.26586	rmlD	dTDP-4-dehydrorhamnose reductase RmlD	ID=cds-AAB91681.1;Parent=gene-NGR_a03570;Dbxref=NCBI_GP:AAB91681.1;Name=AAB91681.1;Note=y4gG%3B NGR234_122;gbkey=CDS;gene=rmlD;locus_tag=NGR_a03570;product=dTDP-4-dehydrorhamnose reductase RmlD;protein_id=AAB91681.1;transl_table=11
U00090.2	Genbank	CDS	459311	460363	-	NGR_a03580	9.68858	0.390731	0.0628066	4.93e-10	2.79e-09	1.31106	rmlB	dTDP-glucose 4%2C6-dehydratase RmlB	ID=cds-AAB91680.1;Parent=gene-NGR_a03580;Dbxref=NCBI_GP:AAB91680.1;Name=AAB91680.1;Note=y4gF%3B NGR234_121;gbkey=CDS;gene=rmlB;locus_tag=NGR_a03580;product=dTDP-glucose 4%2C6-dehydratase RmlB;protein_id=AAB91680.1;transl_table=11
U00090.2	Genbank	CDS	461330	462076	-	NGR_a03590	6.65773	0.856086	0.145622	4.13e-09	2.13e-08	1.81012	NGR_a03590	putative transposase of insertion sequence NGRIS-31b	ID=cds-AAB91679.1;Parent=gene-NGR_a03590;Dbxref=NCBI_GP:AAB91679.1;Name=AAB91679.1;Note=y4gE%3B NGR234_120;gbkey=CDS;locus_tag=NGR_a03590;product=putative transposase of insertion sequence NGRIS-31b;protein_id=AAB91679.1;transl_table=11
U00090.2	Genbank	CDS	464618	465196	+	NGR_a03610	6.23286	0.103119	0.187221	0.581778	0.677952	1.07409	NGR_a03610	putative DNA integration/recombination/inversion protein	ID=cds-AAB91677.1;Parent=gene-NGR_a03610;Dbxref=NCBI_GP:AAB91677.1;Name=AAB91677.1;Note=y4gC%3B NGR234_118;gbkey=CDS;locus_tag=NGR_a03610;product=putative DNA integration/recombination/inversion protein;protein_id=AAB91677.1;transl_table=11
U00090.2	Genbank	CDS	465193	465612	+	NGR_a03620	6.50346	0.101128	0.174349	0.561892	0.660633	1.07261	NGR_a03620	putative DNA integration/recombination/inversion protein	ID=cds-AAB91676.1;Parent=gene-NGR_a03620;Dbxref=NCBI_GP:AAB91676.1;Name=AAB91676.1;Note=y4gB%3B NGR234_117;gbkey=CDS;locus_tag=NGR_a03620;product=putative DNA integration/recombination/inversion protein;protein_id=AAB91676.1;transl_table=11
U00090.2	Genbank	CDS	465728	466291	+	NGR_a03630	6.72	0.0395045	0.159281	0.80412	0.863203	1.02776	NGR_a03630	putative DNA integration/recombination/inversion protein	ID=cds-AAB91675.1;Parent=gene-NGR_a03630;Dbxref=NCBI_GP:AAB91675.1;Name=AAB91675.1;Note=y4gA%3B NGR234_116;gbkey=CDS;locus_tag=NGR_a03630;product=putative DNA integration/recombination/inversion protein;protein_id=AAB91675.1;transl_table=11
U00090.2	Genbank	CDS	466644	468284	-	NGR_a03640	9.88297	-0.0197168	0.0575169	0.731749	0.807858	0.986426	nopM	nodulation outer protein NopM%3B probable type III effector	ID=cds-AAB91674.1;Parent=gene-NGR_a03640;Dbxref=NCBI_GP:AAB91674.1;Name=AAB91674.1;Note=y4fR%3B NGR234_115;gbkey=CDS;gene=nopM;locus_tag=NGR_a03640;product=nodulation outer protein NopM%3B probable type III effector;protein_id=AAB91674.1;transl_table=11
U00090.2	Genbank	CDS	468903	470081	-	NGR_a03650	7.3928	0.218764	0.122525	0.0741852	0.122558	1.16374	NGR_a03650	putative transcription regulator of the ROK-family	ID=cds-AAB91673.1;Parent=gene-NGR_a03650;Dbxref=NCBI_GP:AAB91673.1;Name=AAB91673.1;Note=y4fQ%3B NGR234_114;gbkey=CDS;locus_tag=NGR_a03650;product=putative transcription regulator of the ROK-family;protein_id=AAB91673.1;transl_table=11
U00090.2	Genbank	CDS	470138	471214	+	NGR_a03660	7.36718	0.135234	0.125825	0.282474	0.380988	1.09827	NGR_a03660	probable substrate-binding periplasmic component of ABC transporter	ID=cds-AAB91672.1;Parent=gene-NGR_a03660;Dbxref=NCBI_GP:AAB91672.1;Name=AAB91672.1;Note=y4fP%3B NGR234_113;gbkey=CDS;locus_tag=NGR_a03660;product=probable substrate-binding periplasmic component of ABC transporter;protein_id=AAB91672.1;transl_table=11
U00090.2	Genbank	CDS	471227	472246	+	NGR_a03670	6.80114	-0.0349571	0.160905	0.828011	0.880913	0.976061	NGR_a03670	probable ABC transporter permease protein	ID=cds-AAB91671.1;Parent=gene-NGR_a03670;Dbxref=NCBI_GP:AAB91671.1;Name=AAB91671.1;Note=y4fO%3B NGR234_112;gbkey=CDS;locus_tag=NGR_a03670;product=probable ABC transporter permease protein;protein_id=AAB91671.1;transl_table=11
U00090.2	Genbank	CDS	472243	473952	+	NGR_a03680	6.06731	-0.26282	0.188303	0.162796	0.239473	0.833457	NGR_a03680	probable ABC transporter permease protein	ID=cds-AAB91670.1;Parent=gene-NGR_a03680;Dbxref=NCBI_GP:AAB91670.1;Name=AAB91670.1;Note=y4fN%3B NGR234_111;gbkey=CDS;locus_tag=NGR_a03680;product=probable ABC transporter permease protein;protein_id=AAB91670.1;transl_table=11
U00090.2	Genbank	CDS	473953	474888	+	NGR_a03690	6.25756	0.17357	0.17469	0.320425	0.422842	1.12785	NGR_a03690	hypothetical 35.5 kDa protein	ID=cds-AAB91669.1;Parent=gene-NGR_a03690;Dbxref=NCBI_GP:AAB91669.1;Name=AAB91669.1;Note=y4fM%3B NGR234_110;gbkey=CDS;locus_tag=NGR_a03690;product=hypothetical 35.5 kDa protein;protein_id=AAB91669.1;transl_table=11
U00090.2	Genbank	CDS	474885	475712	+	NGR_a03700	6.06062	0.140052	0.202113	0.488347	0.593105	1.10194	NGR_a03700	putative inositol-1-monophosphatase%3B 29.1 kDa integral membrane protein	ID=cds-AAB91668.1;Parent=gene-NGR_a03700;Dbxref=NCBI_GP:AAB91668.1;Name=AAB91668.1;Note=y4fL%3B NGR234_109;gbkey=CDS;locus_tag=NGR_a03700;product=putative inositol-1-monophosphatase%3B 29.1 kDa integral membrane protein;protein_id=AAB91668.1;transl_table=11
U00090.2	Genbank	CDS	475702	476985	+	NGR_a03710	5.41373	0.387555	0.240424	0.106969	0.168344	1.30817	NGR_a03710	putative transcription regulator of the AraC-family	ID=cds-AAB91667.1;Parent=gene-NGR_a03710;Dbxref=NCBI_GP:AAB91667.1;Name=AAB91667.1;Note=y4fK%3B NGR234_108;gbkey=CDS;locus_tag=NGR_a03710;product=putative transcription regulator of the AraC-family;protein_id=AAB91667.1;transl_table=11
U00090.2	Genbank	CDS	477718	478749	+	NGR_a03720	4.64482	-0.355391	0.303215	0.241167	0.334663	0.781658	NGR_a03720	putative outer membrane porin protein	ID=cds-AAB91666.1;Parent=gene-NGR_a03720;Dbxref=NCBI_GP:AAB91666.1;Name=AAB91666.1;Note=y4fJ%3B NGR234_107;gbkey=CDS;locus_tag=NGR_a03720;product=putative outer membrane porin protein;protein_id=AAB91666.1;transl_table=11
U00090.2	Genbank	CDS	479315	479623	+	NGR_a03730	5.73879	-0.237091	0.21661	0.273714	0.371663	0.848455	NGR_a03730	hypothetical 11.6 kDa protein	ID=cds-AAB91665.1;Parent=gene-NGR_a03730;Dbxref=NCBI_GP:AAB91665.1;Name=AAB91665.1;Note=y4fH%3B NGR234_105;gbkey=CDS;locus_tag=NGR_a03730;product=hypothetical 11.6 kDa protein;protein_id=AAB91665.1;transl_table=11
U00090.2	Genbank	CDS	480370	480759	+	NGR_a03740	6.42729	-0.133775	0.179493	0.456094	0.562098	0.911443	NGR_a03740	hypothetical 14.5 kDa protein	ID=cds-AAB91664.1;Parent=gene-NGR_a03740;Dbxref=NCBI_GP:AAB91664.1;Name=AAB91664.1;Note=y4fG%3B NGR234_104;gbkey=CDS;locus_tag=NGR_a03740;product=hypothetical 14.5 kDa protein;protein_id=AAB91664.1;transl_table=11
U00090.2	Genbank	CDS	480749	481294	+	NGR_a03750	7.72104	-0.210531	0.120351	0.0802378	0.131111	0.864219	NGR_a03750	hypothetical 19.5 kDa protein	ID=cds-AAB91663.1;Parent=gene-NGR_a03750;Dbxref=NCBI_GP:AAB91663.1;Name=AAB91663.1;Note=y4fF%3B NGR234_103;gbkey=CDS;locus_tag=NGR_a03750;product=hypothetical 19.5 kDa protein;protein_id=AAB91663.1;transl_table=11
U00090.2	Genbank	CDS	481420	481902	+	NGR_a03760	9.68473	-0.161983	0.0614505	0.00838897	0.0176138	0.893795	NGR_a03760	hypothetical 17.2 kDa precursor protein	ID=cds-AAB91662.1;Parent=gene-NGR_a03760;Dbxref=NCBI_GP:AAB91662.1;Name=AAB91662.1;Note=y4fE%3B NGR234_102;gbkey=CDS;locus_tag=NGR_a03760;product=hypothetical 17.2 kDa precursor protein;protein_id=AAB91662.1;transl_table=11
U00090.2	Genbank	CDS	481919	482581	+	NGR_a03770	9.68781	-0.0353489	0.0613771	0.564663	0.663044	0.975796	NGR_a03770	hypothetical 24.6 kDa integral membrane protein	ID=cds-AAB91661.1;Parent=gene-NGR_a03770;Dbxref=NCBI_GP:AAB91661.1;Name=AAB91661.1;Note=y4fD%3B NGR234_101;gbkey=CDS;locus_tag=NGR_a03770;product=hypothetical 24.6 kDa integral membrane protein;protein_id=AAB91661.1;transl_table=11
U00090.2	Genbank	CDS	484483	486477	-	NGR_a03790	7.27317	-0.257381	0.13209	0.0513515	0.0894211	0.836605	NGR_a03790	hypothetical 73.7 kDa protein	ID=cds-AAB91659.1;Parent=gene-NGR_a03790;Dbxref=NCBI_GP:AAB91659.1;Name=AAB91659.1;Note=y4fB%3B NGR234_99;gbkey=CDS;locus_tag=NGR_a03790;product=hypothetical 73.7 kDa protein;protein_id=AAB91659.1;transl_table=11
U00090.2	Genbank	CDS	486755	489292	+	NGR_a03800	9.75564	0.375139	0.0664429	1.64e-08	7.82e-08	1.29696	NGR_a03800	probable methyl-accepting membrane chemoreceptor	ID=cds-AAB91658.1;Parent=gene-NGR_a03800;Dbxref=NCBI_GP:AAB91658.1;Name=AAB91658.1;Note=y4fA%3B NGR234_98;gbkey=CDS;locus_tag=NGR_a03800;product=probable methyl-accepting membrane chemoreceptor;protein_id=AAB91658.1;transl_table=11
U00090.2	Genbank	CDS	489499	490164	+	NGR_a03810	10.307	-0.17887	0.0575727	0.00189089	0.00456977	0.883395	NGR_a03810	conserved hypothetical 24.5 kDa protein	ID=cds-AAB91657.1;Parent=gene-NGR_a03810;Dbxref=NCBI_GP:AAB91657.1;Name=AAB91657.1;Note=y4eO%3B NGR234_97;gbkey=CDS;locus_tag=NGR_a03810;product=conserved hypothetical 24.5 kDa protein;protein_id=AAB91657.1;transl_table=11
U00090.2	Genbank	CDS	490161	490472	+	NGR_a03820	9.85012	-0.230954	0.0623524	0.000212212	0.000604991	0.852071	NGR_a03820	conserved hypothetical 11.5 kDa protein	ID=cds-AAB91656.1;Parent=gene-NGR_a03820;Dbxref=NCBI_GP:AAB91656.1;Name=AAB91656.1;Note=y4eN%3B NGR234_96;gbkey=CDS;locus_tag=NGR_a03820;product=conserved hypothetical 11.5 kDa protein;protein_id=AAB91656.1;transl_table=11
U00090.2	Genbank	CDS	492904	493650	-	NGR_a03830	6.5388	-0.185017	0.163865	0.258864	0.355091	0.879639	NGR_a03830	putative short-chain dehydrogenase	ID=cds-AAB91655.1;Parent=gene-NGR_a03830;Dbxref=NCBI_GP:AAB91655.1;Name=AAB91655.1;Note=y4eL%3B NGR234_93;gbkey=CDS;locus_tag=NGR_a03830;product=putative short-chain dehydrogenase;protein_id=AAB91655.1;transl_table=11
U00090.2	Genbank	CDS	493676	494422	-	NGR_a03840	4.83245	-0.178705	0.303034	0.55538	0.654889	0.883496	NGR_a03840	putative short-chain dehydrogenase	ID=cds-AAB91654.1;Parent=gene-NGR_a03840;Dbxref=NCBI_GP:AAB91654.1;Name=AAB91654.1;Note=y4eK%3B NGR234_92;gbkey=CDS;locus_tag=NGR_a03840;product=putative short-chain dehydrogenase;protein_id=AAB91654.1;transl_table=11
U00090.2	Genbank	CDS	494872	495183	+	NGR_a03850	4.72224	0.221962	0.317217	0.484104	0.589062	1.16632	NGR_a03850	hypothetical 11.1 kDa protein	ID=cds-AAB91653.1;Parent=gene-NGR_a03850;Dbxref=NCBI_GP:AAB91653.1;Name=AAB91653.1;Note=y4eI%3B NGR234_90;gbkey=CDS;locus_tag=NGR_a03850;product=hypothetical 11.1 kDa protein;protein_id=AAB91653.1;transl_table=11
U00090.2	Genbank	CDS	495904	497004	+	NGR_a03860	11.66	0.385943	0.0515782	7.28e-14	5.56e-13	1.30671	nolL	nodulation protein NolL%3B involved in acetylation of Nodulation factor	ID=cds-AAB91652.1;Parent=gene-NGR_a03860;Dbxref=NCBI_GP:AAB91652.1;Name=AAB91652.1;Note=nolL%3B NGR234_89;gbkey=CDS;gene=nolL;locus_tag=NGR_a03860;product=nodulation protein NolL%3B involved in acetylation of Nodulation factor;protein_id=AAB91652.1;transl_table=11
U00090.2	Genbank	CDS	498362	499117	+	NGR_a03870	4.64119	0.282046	0.315077	0.370699	0.475117	1.21592	NGR_a03870	putative integrase/recombinase of undefined transposable element	ID=cds-AAB91651.1;Parent=gene-NGR_a03870;Dbxref=NCBI_GP:AAB91651.1;Name=AAB91651.1;Note=y4eF%3B NGR234_86;gbkey=CDS;locus_tag=NGR_a03870;product=putative integrase/recombinase of undefined transposable element;protein_id=AAB91651.1;transl_table=11
U00090.2	Genbank	CDS	499809	500885	-	NGR_a03880	9.03752	0.0949306	0.0818075	0.24588	0.340105	1.06801	NGR_a03880	hypothetical lipoprotein precursor of 38.5 kDa	ID=cds-AAB91650.1;Parent=gene-NGR_a03880;Dbxref=NCBI_GP:AAB91650.1;Name=AAB91650.1;Note=y4eE%3B NGR234_84;gbkey=CDS;locus_tag=NGR_a03880;product=hypothetical lipoprotein precursor of 38.5 kDa;protein_id=AAB91650.1;transl_table=11
U00090.2	Genbank	CDS	500919	502046	-	NGR_a03890	8.89239	-0.0374159	0.0853703	0.661185	0.746978	0.974399	NGR_a03890	hypothetical 42.2 kDa protein	ID=cds-AAB91649.1;Parent=gene-NGR_a03890;Dbxref=NCBI_GP:AAB91649.1;Name=AAB91649.1;Note=y4eD%3B NGR234_83;gbkey=CDS;locus_tag=NGR_a03890;product=hypothetical 42.2 kDa protein;protein_id=AAB91649.1;transl_table=11
U00090.2	Genbank	CDS	503869	504792	+	NGR_a03900	6.35752	0.525028	0.171695	0.0022289	0.00529918	1.43896	NGR_a03900	conserved hypothetical 34.2 kDa protein	ID=cds-AAB92447.1;Parent=gene-NGR_a03900;Dbxref=NCBI_GP:AAB92447.1;Name=AAB92447.1;Note=y4eC%3B NGR234_82;gbkey=CDS;locus_tag=NGR_a03900;product=conserved hypothetical 34.2 kDa protein;protein_id=AAB92447.1;transl_table=11
U00090.2	Genbank	CDS	507807	508121	+	NGR_a03910	7.33476	-0.177762	0.123441	0.149851	0.223908	0.884073	NGR_a03910	conserved hypothetical 11.6 kDa protein	ID=cds-AAB92446.1;Parent=gene-NGR_a03910;Dbxref=NCBI_GP:AAB92446.1;Name=AAB92446.1;Note=y4eB%3B NGR234_80;gbkey=CDS;locus_tag=NGR_a03910;product=conserved hypothetical 11.6 kDa protein;protein_id=AAB92446.1;transl_table=11
U00090.2	Genbank	CDS	508261	508527	+	NGR_a03920	9.15269	-0.378929	0.0739157	2.95e-07	1.23e-06	0.769008	NGR_a03920	conserved hypothetical 9.9 kDa protein	ID=cds-AAB92445.1;Parent=gene-NGR_a03920;Dbxref=NCBI_GP:AAB92445.1;Name=AAB92445.1;Note=y4eA%3B NGR234_79;gbkey=CDS;locus_tag=NGR_a03920;product=conserved hypothetical 9.9 kDa protein;protein_id=AAB92445.1;transl_table=11
U00090.2	Genbank	CDS	508575	509153	-	NGR_a03930	8.04603	-0.018908	0.100794	0.851197	0.896855	0.986979	NGR_a03930	hypothetical 20.6 kDa protein	ID=cds-AAB92444.1;Parent=gene-NGR_a03930;Dbxref=NCBI_GP:AAB92444.1;Name=AAB92444.1;Note=y4dX%3B NGR234_78;gbkey=CDS;locus_tag=NGR_a03930;product=hypothetical 20.6 kDa protein;protein_id=AAB92444.1;transl_table=11
U00090.2	Genbank	CDS	509178	509792	-	NGR_a03940	7.21687	0.342553	0.145265	0.0183676	0.035818	1.268	NGR_a03940	conserved hypothetical 22.9 kDa protein	ID=cds-AAB92443.1;Parent=gene-NGR_a03940;Dbxref=NCBI_GP:AAB92443.1;Name=AAB92443.1;Note=y4dW%3B NGR234_77;gbkey=CDS;locus_tag=NGR_a03940;product=conserved hypothetical 22.9 kDa protein;protein_id=AAB92443.1;transl_table=11
U00090.2	Genbank	CDS	510341	512263	-	NGR_a03950	6.8646	-0.187413	0.149783	0.21085	0.297722	0.878179	traG	conjugal transfer protein TraG	ID=cds-AAB92442.1;Parent=gene-NGR_a03950;Dbxref=NCBI_GP:AAB92442.1;Name=AAB92442.1;Note=traG%3B NGR234_75;gbkey=CDS;gene=traG;locus_tag=NGR_a03950;product=conjugal transfer protein TraG;protein_id=AAB92442.1;transl_table=11
U00090.2	Genbank	CDS	512250	512465	-	NGR_a03960	3.34898	0.504265	0.501882	0.315018	0.417111	1.4184	traD	conjugal transfer protein TraD	ID=cds-AAB92441.1;Parent=gene-NGR_a03960;Dbxref=NCBI_GP:AAB92441.1;Name=AAB92441.1;Note=traD%3B NGR234_74;gbkey=CDS;gene=traD;locus_tag=NGR_a03960;product=conjugal transfer protein TraD;protein_id=AAB92441.1;transl_table=11
U00090.2	Genbank	CDS	512470	512778	-	NGR_a03970	3.19369	1.12978	0.588006	0.0546852	0.0941825	2.18825	traC	conjugal transfer protein TraC	ID=cds-AAB92440.1;Parent=gene-NGR_a03970;Dbxref=NCBI_GP:AAB92440.1;Name=AAB92440.1;Note=traC%3B NGR234_73;gbkey=CDS;gene=traC;locus_tag=NGR_a03970;product=conjugal transfer protein TraC;protein_id=AAB92440.1;transl_table=11
U00090.2	Genbank	CDS	513031	516339	+	NGR_a03980	7.51883	0.308613	0.120066	0.0101594	0.0210097	1.23852	traA	conjugal transfer protein TraA	ID=cds-AAB91648.1;Parent=gene-NGR_a03980;Dbxref=NCBI_GP:AAB91648.1;Name=AAB91648.1;Note=traA%3B NGR234_72;gbkey=CDS;gene=traA;locus_tag=NGR_a03980;product=conjugal transfer protein TraA;protein_id=AAB91648.1;transl_table=11
U00090.2	Genbank	CDS	516336	516902	+	NGR_a03990	5.91838	0.348171	0.208357	0.0947155	0.151615	1.27295	traF	precursor for probable conjugal transfer protein TraF	ID=cds-AAB91647.1;Parent=gene-NGR_a03990;Dbxref=NCBI_GP:AAB91647.1;Name=AAB91647.1;Note=traF%3B NGR234_71;gbkey=CDS;gene=traF;locus_tag=NGR_a03990;product=precursor for probable conjugal transfer protein TraF;protein_id=AAB91647.1;transl_table=11
U00090.2	Genbank	CDS	516892	518055	+	NGR_a04000	5.63442	0.274816	0.221615	0.214954	0.302853	1.20984	traB	conjugal transfer protein TraB	ID=cds-AAB91646.1;Parent=gene-NGR_a04000;Dbxref=NCBI_GP:AAB91646.1;Name=AAB91646.1;Note=traB%3B NGR234_70;gbkey=CDS;gene=traB;locus_tag=NGR_a04000;product=conjugal transfer protein TraB;protein_id=AAB91646.1;transl_table=11
U00090.2	Genbank	CDS	518072	518674	+	NGR_a04010	6.47869	-0.0179682	0.185312	0.922756	0.946556	0.987623	traH	conjugal transfer protein TraH	ID=cds-AAB91645.1;Parent=gene-NGR_a04010;Dbxref=NCBI_GP:AAB91645.1;Name=AAB91645.1;Note=y4dP%3B NGR234_69;gbkey=CDS;gene=traH;locus_tag=NGR_a04010;product=conjugal transfer protein TraH;protein_id=AAB91645.1;transl_table=11
U00090.2	Genbank	CDS	520122	520310	-	NGR_a04030	8.58798	0.152017	0.0870829	0.0808707	0.131941	1.11112	NGR_a04030	hypothetical 7 kDa protein	ID=cds-AAB91643.1;Parent=gene-NGR_a04030;Dbxref=NCBI_GP:AAB91643.1;Name=AAB91643.1;Note=y4dN%3B NGR234_67;gbkey=CDS;locus_tag=NGR_a04030;product=hypothetical 7 kDa protein;protein_id=AAB91643.1;transl_table=11
U00090.2	Genbank	CDS	520682	521911	-	NGR_a04040	7.3003	0.264301	0.131421	0.0443144	0.0784803	1.20105	spsB	conserved hypothetical HipA-like protein%3B symbiotic plasmid stability locus	ID=cds-AAB91642.1;Parent=gene-NGR_a04040;Dbxref=NCBI_GP:AAB91642.1;Name=AAB91642.1;Note=y4dM%3B NGR234_66;gbkey=CDS;gene=spsB;locus_tag=NGR_a04040;product=conserved hypothetical HipA-like protein%3B symbiotic plasmid stability locus;protein_id=AAB91642.1;transl_table=11
U00090.2	Genbank	CDS	521904	522494	-	NGR_a04050	6.65888	0.357674	0.162101	0.0273496	0.0510763	1.28136	spsA	transcription regulator%3B symbiotic plasmid stability locus	ID=cds-AAB91641.1;Parent=gene-NGR_a04050;Dbxref=NCBI_GP:AAB91641.1;Name=AAB91641.1;Note=y4dL%3B NGR234_65;gbkey=CDS;gene=spsA;locus_tag=NGR_a04050;product=transcription regulator%3B symbiotic plasmid stability locus;protein_id=AAB91641.1;transl_table=11
U00090.2	Genbank	CDS	523513	523746	-	NGR_a04070	9.26298	-0.319765	0.0765974	2.98e-05	9.69e-05	0.8012	NGR_a04070	uncharacterized transcription regulator%2C XRE family	ID=cds-AAB91639.1;Parent=gene-NGR_a04070;Dbxref=NCBI_GP:AAB91639.1;Name=AAB91639.1;Note=y4dJ%3B NGR234_62;gbkey=CDS;locus_tag=NGR_a04070;product=uncharacterized transcription regulator%2C XRE family;protein_id=AAB91639.1;transl_table=11
U00090.2	Genbank	CDS	523964	524287	+	NGR_a04080	9.29229	-0.351246	0.0728781	1.44e-06	5.54e-06	0.783907	traM	repressor protein TraM of functions required for conjugal transfer of pNGR234a	ID=cds-AAB91638.1;Parent=gene-NGR_a04080;Dbxref=NCBI_GP:AAB91638.1;Name=AAB91638.1;Note=traM%3B NGR234_61;gbkey=CDS;gene=traM;locus_tag=NGR_a04080;product=repressor protein TraM of functions required for conjugal transfer of pNGR234a;protein_id=AAB91638.1;transl_table=11
U00090.2	Genbank	CDS	524291	525001	-	NGR_a04090	8.52547	-0.394818	0.0929979	2.18e-05	7.27e-05	0.760585	traR	LuxR-type activtator protein TraR for conjugal transfer of pNGR234a	ID=cds-AAB91637.1;Parent=gene-NGR_a04090;Dbxref=NCBI_GP:AAB91637.1;Name=AAB91637.1;Note=traR%3B NGR234_60;gbkey=CDS;gene=traR;locus_tag=NGR_a04090;product=LuxR-type activtator protein TraR for conjugal transfer of pNGR234a;protein_id=AAB91637.1;transl_table=11
U00090.2	Genbank	CDS	525304	526599	-	NGR_a04100	5.62711	-0.0999837	0.218979	0.647966	0.735137	0.933044	trbI	conjugal transfer protein TrbI	ID=cds-AAB92439.1;Parent=gene-NGR_a04100;Dbxref=NCBI_GP:AAB92439.1;Name=AAB92439.1;Note=trbI%3B NGR234_59;gbkey=CDS;gene=trbI;locus_tag=NGR_a04100;product=conjugal transfer protein TrbI;protein_id=AAB92439.1;transl_table=11
U00090.2	Genbank	CDS	526611	527057	-	NGR_a04110	3.72775	-0.0568367	0.405519	0.888535	0.921725	0.96137	trbH	precursor for probable conjugal transfer membrane protein TrbG	ID=cds-AAB92438.1;Parent=gene-NGR_a04110;Dbxref=NCBI_GP:AAB92438.1;Name=AAB92438.1;Note=trbH%3B NGR234_58;gbkey=CDS;gene=trbH;locus_tag=NGR_a04110;product=precursor for probable conjugal transfer membrane protein TrbG;protein_id=AAB92438.1;transl_table=11
U00090.2	Genbank	CDS	527061	527873	-	NGR_a04120	4.19932	0.563846	0.359495	0.116779	0.181609	1.4782	trbG	precursor for probable conjugal transfer protein TrbG	ID=cds-AAB92437.1;Parent=gene-NGR_a04120;Dbxref=NCBI_GP:AAB92437.1;Name=AAB92437.1;Note=trbG%3B NGR234_57;gbkey=CDS;gene=trbG;locus_tag=NGR_a04120;product=precursor for probable conjugal transfer protein TrbG;protein_id=AAB92437.1;transl_table=11
U00090.2	Genbank	CDS	527891	528553	-	NGR_a04130	5.63985	0.297552	0.233603	0.202753	0.288374	1.22906	trbF	conjugal transfer protein TrbF	ID=cds-AAB92436.1;Parent=gene-NGR_a04130;Dbxref=NCBI_GP:AAB92436.1;Name=AAB92436.1;Note=trbF%3B NGR234_56;gbkey=CDS;gene=trbF;locus_tag=NGR_a04130;product=conjugal transfer protein TrbF;protein_id=AAB92436.1;transl_table=11
U00090.2	Genbank	CDS	528577	529752	-	NGR_a04140	6.15004	0.0373659	0.197943	0.850272	0.896319	1.02624	trbL	conjugal transfer multi-pass membrane protein TrbL	ID=cds-AAB92435.1;Parent=gene-NGR_a04140;Dbxref=NCBI_GP:AAB92435.1;Name=AAB92435.1;Note=trbL%3B NGR234_55;gbkey=CDS;gene=trbL;locus_tag=NGR_a04140;product=conjugal transfer multi-pass membrane protein TrbL;protein_id=AAB92435.1;transl_table=11
U00090.2	Genbank	CDS	529746	529943	-	NGR_a04150	4.0557	-0.0221197	0.386746	0.95439	0.968267	0.984785	trbK	precursor for probable conjugal transfer protein TrbK	ID=cds-AAB92434.1;Parent=gene-NGR_a04150;Dbxref=NCBI_GP:AAB92434.1;Name=AAB92434.1;Note=trbK%3B NGR234_54;gbkey=CDS;gene=trbK;locus_tag=NGR_a04150;product=precursor for probable conjugal transfer protein TrbK;protein_id=AAB92434.1;transl_table=11
U00090.2	Genbank	CDS	529940	530743	-	NGR_a04160	5.60984	-0.147721	0.221026	0.503914	0.607431	0.902675	trbJ	conjugal transfer protein TrbJ	ID=cds-AAB92433.1;Parent=gene-NGR_a04160;Dbxref=NCBI_GP:AAB92433.1;Name=AAB92433.1;Note=trbJ%3B NGR234_53;gbkey=CDS;gene=trbJ;locus_tag=NGR_a04160;product=conjugal transfer protein TrbJ;protein_id=AAB92433.1;transl_table=11
U00090.2	Genbank	CDS	530715	532703	-	NGR_a04170	5.87115	-0.0896166	0.209497	0.668818	0.753224	0.939772	trbEb	product corresponding to the carboxy-terminus of conjugal transfer protein TrbE	ID=cds-AAB92432.1;Parent=gene-NGR_a04170;Dbxref=NCBI_GP:AAB92432.1;Name=AAB92432.1;Note=trbEb%3B NGR234_52;gbkey=CDS;gene=trbEb;locus_tag=NGR_a04170;product=product corresponding to the carboxy-terminus of conjugal transfer protein TrbE;protein_id=AAB92432.1;transl_table=11
U00090.2	Genbank	CDS	532723	533172	-	NGR_a04180	4.25198	0.222793	0.350366	0.524849	0.625934	1.16699	trbEa	product corresponding to the amino-terminus of conjugal transfer protein TrbE	ID=cds-AAB92431.1;Parent=gene-NGR_a04180;Dbxref=NCBI_GP:AAB92431.1;Name=AAB92431.1;Note=trbEa%3B NGR234_51;gbkey=CDS;gene=trbEa;locus_tag=NGR_a04180;product=product corresponding to the amino-terminus of conjugal transfer protein TrbE;protein_id=AAB92431.1;transl_table=11
U00090.2	Genbank	CDS	533183	533482	-	NGR_a04190	4.89733	0.493665	0.279584	0.0774438	0.127094	1.40802	trbD	conjugal transfer protein TrbD	ID=cds-AAB92430.1;Parent=gene-NGR_a04190;Dbxref=NCBI_GP:AAB92430.1;Name=AAB92430.1;Note=trbD%3B NGR234_50;gbkey=CDS;gene=trbD;locus_tag=NGR_a04190;product=conjugal transfer protein TrbD;protein_id=AAB92430.1;transl_table=11
U00090.2	Genbank	CDS	533475	533858	-	NGR_a04200	5.28186	0.576632	0.245167	0.0186731	0.0363367	1.49136	trbC	conjugal transfer protein TrbC	ID=cds-AAB92429.1;Parent=gene-NGR_a04200;Dbxref=NCBI_GP:AAB92429.1;Name=AAB92429.1;Note=trbC%3B NGR234_49;gbkey=CDS;gene=trbC;locus_tag=NGR_a04200;product=conjugal transfer protein TrbC;protein_id=AAB92429.1;transl_table=11
U00090.2	Genbank	CDS	533848	534825	-	NGR_a04210	7.52319	0.228148	0.132343	0.084724	0.137397	1.17133	trbB	conjugal transfer protein TrbB	ID=cds-AAB92428.1;Parent=gene-NGR_a04210;Dbxref=NCBI_GP:AAB92428.1;Name=AAB92428.1;Note=trbB%3B NGR234_48;gbkey=CDS;gene=trbB;locus_tag=NGR_a04210;product=conjugal transfer protein TrbB;protein_id=AAB92428.1;transl_table=11
U00090.2	Genbank	CDS	534836	535462	-	NGR_a04220	6.71492	0.192076	0.163705	0.240674	0.334051	1.14241	traI	autoinducer synthetase TraI for activation of conjugal transfer via TraR	ID=cds-AAB92427.1;Parent=gene-NGR_a04220;Dbxref=NCBI_GP:AAB92427.1;Name=AAB92427.1;Note=traI%3B NGR234_47;gbkey=CDS;gene=traI;locus_tag=NGR_a04220;product=autoinducer synthetase TraI for activation of conjugal transfer via TraR;protein_id=AAB92427.1;transl_table=11
CP000874.1	Genbank	CDS	245	1441	+	NGR_b00010	10.3014	0.0307187	0.0528476	0.561059	0.659848	1.02152	repA1	replication protein A	ID=cds-ACP21477.1;Parent=gene-NGR_b00010;Dbxref=NCBI_GP:ACP21477.1;Name=ACP21477.1;gbkey=CDS;gene=repA1;locus_tag=NGR_b00010;product=replication protein A;protein_id=ACP21477.1;transl_table=11
CP000874.1	Genbank	CDS	1445	2449	+	NGR_b00020	10.0894	-0.176873	0.0614536	0.00400018	0.00902421	0.884618	repB1	replication protein B	ID=cds-ACP21478.1;Parent=gene-NGR_b00020;Dbxref=NCBI_GP:ACP21478.1;Name=ACP21478.1;gbkey=CDS;gene=repB1;locus_tag=NGR_b00020;product=replication protein B;protein_id=ACP21478.1;transl_table=11
CP000874.1	Genbank	antisense_RNA	2455	2501	+	NGR_b00030	8.61494	-0.203939	0.0925677	0.0275849	0.0514413	0.868177	NGR_b00030	antisense RNA regulator of RepB translation	ID=rna-NGR_b00030;Parent=gene-NGR_b00030;Note=ctRNA%2C p42d%2C RF00489;gbkey=ncRNA;locus_tag=NGR_b00030;product=antisense RNA regulator of RepB translation
CP000874.1	Genbank	antisense_RNA	2541	2608	+	NGR_b00040	8.41517	-0.193475	0.0982482	0.048925	0.0857051	0.874497	NGR_b00040	negative antisense RNA regulator of RepC	ID=rna-NGR_b00040;Parent=gene-NGR_b00040;Note=S-element%2C RF00490;gbkey=ncRNA;locus_tag=NGR_b00040;product=negative antisense RNA regulator of RepC
CP000874.1	Genbank	CDS	2606	3919	+	NGR_b00050	8.57214	-0.0233608	0.0899799	0.795155	0.856881	0.983938	repC	replication protein C	ID=cds-ACP21479.1;Parent=gene-NGR_b00050;Dbxref=NCBI_GP:ACP21479.1;Name=ACP21479.1;gbkey=CDS;gene=repC;locus_tag=NGR_b00050;product=replication protein C;protein_id=ACP21479.1;transl_table=11
CP000874.1	Genbank	CDS	4178	5389	+	NGR_b00060	8.18496	0.255869	0.109399	0.0193426	0.0375149	1.19405	NGR_b00060	polysaccharide biosynthesis protein%2C putative	ID=cds-ACP21480.1;Parent=gene-NGR_b00060;Dbxref=NCBI_GP:ACP21480.1;Name=ACP21480.1;gbkey=CDS;locus_tag=NGR_b00060;product=polysaccharide biosynthesis protein%2C putative;protein_id=ACP21480.1;transl_table=11
CP000874.1	Genbank	CDS	5404	6384	+	NGR_b00070	8.14433	0.417054	0.100969	3.62e-05	0.00011579	1.3352	NGR_b00070	NAD-dependent epimerase/dehydratase	ID=cds-ACP21481.1;Parent=gene-NGR_b00070;Dbxref=NCBI_GP:ACP21481.1;Name=ACP21481.1;gbkey=CDS;locus_tag=NGR_b00070;product=NAD-dependent epimerase/dehydratase;protein_id=ACP21481.1;transl_table=11
CP000874.1	Genbank	CDS	6983	7819	-	NGR_b00080	7.76183	0.294973	0.108332	0.00647215	0.0139512	1.22686	NGR_b00080	conserved hypothetical protein	ID=cds-ACP21482.1;Parent=gene-NGR_b00080;Dbxref=NCBI_GP:ACP21482.1;Name=ACP21482.1;gbkey=CDS;locus_tag=NGR_b00080;product=conserved hypothetical protein;protein_id=ACP21482.1;transl_table=11
CP000874.1	Genbank	CDS	8316	9518	+	NGR_b00090	8.08365	0.128394	0.110555	0.245498	0.339867	1.09308	NGR_b00090	conserved hypothetical protein	ID=cds-ACP21483.1;Parent=gene-NGR_b00090;Dbxref=NCBI_GP:ACP21483.1;Name=ACP21483.1;gbkey=CDS;locus_tag=NGR_b00090;product=conserved hypothetical protein;protein_id=ACP21483.1;transl_table=11
CP000874.1	Genbank	CDS	9548	10048	-	NGR_b00100	6.39064	0.304652	0.171149	0.075069	0.123796	1.23512	NGR_b00100	conserved hypothetical protein	ID=cds-ACP21484.1;Parent=gene-NGR_b00100;Dbxref=NCBI_GP:ACP21484.1;Name=ACP21484.1;gbkey=CDS;locus_tag=NGR_b00100;product=conserved hypothetical protein;protein_id=ACP21484.1;transl_table=11
CP000874.1	Genbank	CDS	10347	11210	-	NGR_b00110	6.35125	0.171326	0.187926	0.361945	0.466308	1.12609	NGR_b00110	putative transmembrane protein	ID=cds-ACP21485.1;Parent=gene-NGR_b00110;Dbxref=NCBI_GP:ACP21485.1;Name=ACP21485.1;gbkey=CDS;locus_tag=NGR_b00110;product=putative transmembrane protein;protein_id=ACP21485.1;transl_table=11
CP000874.1	Genbank	CDS	11328	12725	+	NGR_b00120	9.40151	-0.127766	0.0707482	0.0709306	0.117907	0.915248	NGR_b00120	transcriptional regulator%2C GntR family	ID=cds-ACP21486.1;Parent=gene-NGR_b00120;Dbxref=NCBI_GP:ACP21486.1;Name=ACP21486.1;gbkey=CDS;locus_tag=NGR_b00120;product=transcriptional regulator%2C GntR family;protein_id=ACP21486.1;transl_table=11
CP000874.1	Genbank	CDS	12791	13690	-	NGR_b00130	7.44767	-0.240467	0.119576	0.0443256	0.0784803	0.846472	NGR_b00130	transcriptional regulator%2C LysR family	ID=cds-ACP21487.1;Parent=gene-NGR_b00130;Dbxref=NCBI_GP:ACP21487.1;Name=ACP21487.1;gbkey=CDS;locus_tag=NGR_b00130;product=transcriptional regulator%2C LysR family;protein_id=ACP21487.1;transl_table=11
CP000874.1	Genbank	CDS	13793	14401	+	NGR_b00140	6.89184	-0.165132	0.146657	0.260175	0.356661	0.891847	NGR_b00140	putative amino acid efflux protein%2C LysE family	ID=cds-ACP21488.1;Parent=gene-NGR_b00140;Dbxref=NCBI_GP:ACP21488.1;Name=ACP21488.1;gbkey=CDS;locus_tag=NGR_b00140;product=putative amino acid efflux protein%2C LysE family;protein_id=ACP21488.1;transl_table=11
CP000874.1	Genbank	CDS	14458	15093	+	NGR_b00150	8.9308	-0.237368	0.0811072	0.00342693	0.00783245	0.848291	NGR_b00150	threonine efflux protein	ID=cds-ACP21489.1;Parent=gene-NGR_b00150;Dbxref=NCBI_GP:ACP21489.1;Name=ACP21489.1;gbkey=CDS;locus_tag=NGR_b00150;product=threonine efflux protein;protein_id=ACP21489.1;transl_table=11
CP000874.1	Genbank	CDS	15104	15997	+	NGR_b00160	8.96856	-0.168245	0.0766925	0.0282527	0.0525142	0.889925	NGR_b00160	dihydrodipicolinate synthetase	ID=cds-ACP21490.1;Parent=gene-NGR_b00160;Dbxref=NCBI_GP:ACP21490.1;Name=ACP21490.1;gbkey=CDS;locus_tag=NGR_b00160;product=dihydrodipicolinate synthetase;protein_id=ACP21490.1;transl_table=11
CP000874.1	Genbank	CDS	15963	17291	-	NGR_b00170	6.20128	-0.166095	0.186312	0.372668	0.476819	0.891252	NGR_b00170	hypothetical protein%2C associated with mechanosensitive ion channel family protein	ID=cds-ACP21491.1;Parent=gene-NGR_b00170;Dbxref=NCBI_GP:ACP21491.1;Name=ACP21491.1;gbkey=CDS;locus_tag=NGR_b00170;product=hypothetical protein%2C associated with mechanosensitive ion channel family protein;protein_id=ACP21491.1;transl_table=11
CP000874.1	Genbank	CDS	17622	18092	+	NGR_b00180	8.42918	-0.124981	0.0905352	0.167443	0.24519	0.917016	NGR_b00180	hypothetical protein	ID=cds-ACP21492.1;Parent=gene-NGR_b00180;Dbxref=NCBI_GP:ACP21492.1;Name=ACP21492.1;gbkey=CDS;locus_tag=NGR_b00180;product=hypothetical protein;protein_id=ACP21492.1;transl_table=11
CP000874.1	Genbank	CDS	18196	20085	-	NGR_b00190	5.95796	0.323611	0.194729	0.0965428	0.154272	1.25146	NGR_b00190	putative 4-hydroxyphenylpyruvate dioxygenase protein	ID=cds-ACP21493.1;Parent=gene-NGR_b00190;Dbxref=NCBI_GP:ACP21493.1;Name=ACP21493.1;gbkey=CDS;locus_tag=NGR_b00190;product=putative 4-hydroxyphenylpyruvate dioxygenase protein;protein_id=ACP21493.1;transl_table=11
CP000874.1	Genbank	CDS	20326	21201	-	NGR_b00200	4.97269	0.297829	0.267509	0.265561	0.362502	1.22929	NGR_b00200	predicted shikimate 5-dehydrogenase	ID=cds-ACP21494.1;Parent=gene-NGR_b00200;Dbxref=NCBI_GP:ACP21494.1;Name=ACP21494.1;gbkey=CDS;locus_tag=NGR_b00200;product=predicted shikimate 5-dehydrogenase;protein_id=ACP21494.1;transl_table=11
CP000874.1	Genbank	CDS	21269	22282	-	NGR_b00210	4.84241	0.395619	0.276994	0.153217	0.228039	1.31551	NGR_b00210	extracytoplasmic solute receptor of TRAP-transport system	ID=cds-ACP21495.1;Parent=gene-NGR_b00210;Dbxref=NCBI_GP:ACP21495.1;Name=ACP21495.1;gbkey=CDS;locus_tag=NGR_b00210;product=extracytoplasmic solute receptor of TRAP-transport system;protein_id=ACP21495.1;transl_table=11
CP000874.1	Genbank	CDS	22345	23625	-	NGR_b00220	4.54181	0.461128	0.328689	0.160637	0.23673	1.37662	NGR_b00220	large transmembrane subunit%2C TRAP-transport system	ID=cds-ACP21496.1;Parent=gene-NGR_b00220;Dbxref=NCBI_GP:ACP21496.1;Name=ACP21496.1;gbkey=CDS;locus_tag=NGR_b00220;product=large transmembrane subunit%2C TRAP-transport system;protein_id=ACP21496.1;transl_table=11
CP000874.1	Genbank	CDS	23636	24199	-	NGR_b00230	3.57359	0.672483	0.494351	0.173724	0.253293	1.59381	NGR_b00230	small transmembrane subunit%2C TRAP-transport system	ID=cds-ACP21497.1;Parent=gene-NGR_b00230;Dbxref=NCBI_GP:ACP21497.1;Name=ACP21497.1;gbkey=CDS;locus_tag=NGR_b00230;product=small transmembrane subunit%2C TRAP-transport system;protein_id=ACP21497.1;transl_table=11
CP000874.1	Genbank	CDS	24593	25258	+	NGR_b00240	8.06774	0.0849364	0.10548	0.420685	0.527329	1.06064	NGR_b00240	transcriptional regulator%2C TetR/ArcR family	ID=cds-ACP21498.1;Parent=gene-NGR_b00240;Dbxref=NCBI_GP:ACP21498.1;Name=ACP21498.1;gbkey=CDS;locus_tag=NGR_b00240;product=transcriptional regulator%2C TetR/ArcR family;protein_id=ACP21498.1;transl_table=11
CP000874.1	Genbank	CDS	25347	25841	-	NGR_b00250	9.44801	0.226288	0.0689899	0.00103804	0.0026435	1.16982	NGR_b00250	cytidine/deoxycytidylate deaminase family protein	ID=cds-ACP21499.1;Parent=gene-NGR_b00250;Dbxref=NCBI_GP:ACP21499.1;Name=ACP21499.1;gbkey=CDS;locus_tag=NGR_b00250;product=cytidine/deoxycytidylate deaminase family protein;protein_id=ACP21499.1;transl_table=11
CP000874.1	Genbank	CDS	26074	26880	-	NGR_b00260	10.4779	0.838629	0.0539383	1.64e-54	6.09e-53	1.78835	NGR_b00260	hypothetical protein	ID=cds-ACP21500.1;Parent=gene-NGR_b00260;Dbxref=NCBI_GP:ACP21500.1;Name=ACP21500.1;Note=similar to carboxyvinyl-carboxyphosphonate phosphorylmutase;gbkey=CDS;locus_tag=NGR_b00260;product=hypothetical protein;protein_id=ACP21500.1;transl_table=11
CP000874.1	Genbank	CDS	27085	28278	-	NGR_b00270	7.1234	-0.25968	0.156776	0.0976446	0.155917	0.835273	NGR_b00270	hypothetical transporter protein	ID=cds-ACP21501.1;Parent=gene-NGR_b00270;Dbxref=NCBI_GP:ACP21501.1;Name=ACP21501.1;Note=related to major facilitator superfamily;gbkey=CDS;locus_tag=NGR_b00270;product=hypothetical transporter protein;protein_id=ACP21501.1;transl_table=11
CP000874.1	Genbank	CDS	28306	28830	+	NGR_b00280	7.61558	-0.10062	0.127769	0.43098	0.536892	0.932632	NGR_b00280	transcriptional regulator%2C AsnC family related	ID=cds-ACP21502.1;Parent=gene-NGR_b00280;Dbxref=NCBI_GP:ACP21502.1;Name=ACP21502.1;gbkey=CDS;locus_tag=NGR_b00280;product=transcriptional regulator%2C AsnC family related;protein_id=ACP21502.1;transl_table=11
CP000874.1	Genbank	CDS	28832	29245	-	NGR_b00290	5.93674	0.0812238	0.208405	0.696728	0.77852	1.05792	NGR_b00290	putative plasmid stability protein	ID=cds-ACP21503.1;Parent=gene-NGR_b00290;Dbxref=NCBI_GP:ACP21503.1;Name=ACP21503.1;gbkey=CDS;locus_tag=NGR_b00290;product=putative plasmid stability protein;protein_id=ACP21503.1;transl_table=11
CP000874.1	Genbank	CDS	29242	29490	-	NGR_b00300	5.45333	0.280655	0.249502	0.260649	0.357234	1.21475	NGR_b00300	putative plasmid stability protein	ID=cds-ACP21504.1;Parent=gene-NGR_b00300;Dbxref=NCBI_GP:ACP21504.1;Name=ACP21504.1;gbkey=CDS;locus_tag=NGR_b00300;product=putative plasmid stability protein;protein_id=ACP21504.1;transl_table=11
CP000874.1	Genbank	CDS	29695	31926	+	NGR_b00310	8.60431	-0.311736	0.0894485	0.000491967	0.0013257	0.805672	NGR_b00310	probable adenylate class-3/4/guanylyl cyclase	ID=cds-ACP21505.1;Parent=gene-NGR_b00310;Dbxref=NCBI_GP:ACP21505.1;Name=ACP21505.1;gbkey=CDS;locus_tag=NGR_b00310;product=probable adenylate class-3/4/guanylyl cyclase;protein_id=ACP21505.1;transl_table=11
CP000874.1	Genbank	CDS	32088	33680	+	NGR_b00320	8.62089	-0.393422	0.0960284	4.19e-05	0.000132946	0.761321	NGR_b00320	predicted gamma-glutamyltranspeptidase	ID=cds-ACP21506.1;Parent=gene-NGR_b00320;Dbxref=NCBI_GP:ACP21506.1;Name=ACP21506.1;gbkey=CDS;locus_tag=NGR_b00320;product=predicted gamma-glutamyltranspeptidase;protein_id=ACP21506.1;transl_table=11
CP000874.1	Genbank	CDS	33913	34467	+	NGR_b00330	8.66291	0.125259	0.0874523	0.152054	0.226621	1.0907	NGR_b00330	hypothetical protein	ID=cds-ACP21507.1;Parent=gene-NGR_b00330;Dbxref=NCBI_GP:ACP21507.1;Name=ACP21507.1;Note=similar to recombination regulator RecX;gbkey=CDS;locus_tag=NGR_b00330;product=hypothetical protein;protein_id=ACP21507.1;transl_table=11
CP000874.1	Genbank	CDS	34508	34975	-	NGR_b00340	8.54443	0.317765	0.0917417	0.000532804	0.00142521	1.2464	NGR_b00340	hypothetical protein%2C globin family related	ID=cds-ACP21508.1;Parent=gene-NGR_b00340;Dbxref=NCBI_GP:ACP21508.1;Name=ACP21508.1;gbkey=CDS;locus_tag=NGR_b00340;product=hypothetical protein%2C globin family related;protein_id=ACP21508.1;transl_table=11
CP000874.1	Genbank	CDS	35350	36858	-	NGR_b00350	11.6166	-0.831584	0.063308	2.06e-39	4.95e-38	0.561912	NGR_b00350	conserved hypothetical protein	ID=cds-ACP21509.1;Parent=gene-NGR_b00350;Dbxref=NCBI_GP:ACP21509.1;Name=ACP21509.1;gbkey=CDS;locus_tag=NGR_b00350;product=conserved hypothetical protein;protein_id=ACP21509.1;transl_table=11
CP000874.1	Genbank	CDS	36866	37327	-	NGR_b00360	10.3778	-0.774205	0.0727154	1.8e-26	2.72e-25	0.584711	NGR_b00360	hypothetical protein	ID=cds-ACP21510.1;Parent=gene-NGR_b00360;Dbxref=NCBI_GP:ACP21510.1;Name=ACP21510.1;Note=similar to transmembrane protein;gbkey=CDS;locus_tag=NGR_b00360;product=hypothetical protein;protein_id=ACP21510.1;transl_table=11
CP000874.1	Genbank	CDS	37684	38661	-	NGR_b00380	10.1156	-1.67174	0.0628429	6.45e-156	1.15e-153	0.313874	NGR_b00380	putative periplasmic protein	ID=cds-ACP21511.1;Parent=gene-NGR_b00380;Dbxref=NCBI_GP:ACP21511.1;Name=ACP21511.1;gbkey=CDS;locus_tag=NGR_b00380;product=putative periplasmic protein;protein_id=ACP21511.1;transl_table=11
CP000874.1	Genbank	CDS	38864	39655	-	NGR_b00390	6.32368	0.54216	0.183927	0.00320161	0.00736714	1.45615	NGR_b00390	putative ribosomal pseudouridine synthase B	ID=cds-ACP21512.1;Parent=gene-NGR_b00390;Dbxref=NCBI_GP:ACP21512.1;Name=ACP21512.1;gbkey=CDS;locus_tag=NGR_b00390;product=putative ribosomal pseudouridine synthase B;protein_id=ACP21512.1;transl_table=11
CP000874.1	Genbank	CDS	39923	41344	+	NGR_b00400	12.0006	-0.619862	0.0431904	1.04e-46	3.14e-45	0.650733	NGR_b00400	putative membrane protein	ID=cds-ACP21513.1;Parent=gene-NGR_b00400;Dbxref=NCBI_GP:ACP21513.1;Name=ACP21513.1;gbkey=CDS;locus_tag=NGR_b00400;product=putative membrane protein;protein_id=ACP21513.1;transl_table=11
CP000874.1	Genbank	CDS	41366	42331	+	NGR_b00410	11.6572	-0.552271	0.0441763	7.32e-36	1.55e-34	0.681946	NGR_b00410	conserved hypothetical protein	ID=cds-ACP21514.1;Parent=gene-NGR_b00410;Dbxref=NCBI_GP:ACP21514.1;Name=ACP21514.1;gbkey=CDS;locus_tag=NGR_b00410;product=conserved hypothetical protein;protein_id=ACP21514.1;transl_table=11
CP000874.1	Genbank	CDS	42413	43558	+	NGR_b00420	10.1375	-0.538905	0.05802	1.57e-20	1.79e-19	0.688293	NGR_b00420	predicted cation Ca exchange protein	ID=cds-ACP21515.1;Parent=gene-NGR_b00420;Dbxref=NCBI_GP:ACP21515.1;Name=ACP21515.1;gbkey=CDS;locus_tag=NGR_b00420;product=predicted cation Ca exchange protein;protein_id=ACP21515.1;transl_table=11
CP000874.1	Genbank	CDS	43585	44037	-	NGR_b00430	8.30654	-0.0370634	0.0966932	0.70149	0.782768	0.974637	NGR_b00430	hypothetical protein	ID=cds-ACP21516.1;Parent=gene-NGR_b00430;Dbxref=NCBI_GP:ACP21516.1;Name=ACP21516.1;Note=similar to ion transport 2 domain protein;gbkey=CDS;locus_tag=NGR_b00430;product=hypothetical protein;protein_id=ACP21516.1;transl_table=11
CP000874.1	Genbank	CDS	44157	45395	-	NGR_b00440	9.52463	-0.0458323	0.0662852	0.489289	0.593863	0.968731	NGR_b00440	predicted integrase-like protein	ID=cds-ACP21517.1;Parent=gene-NGR_b00440;Dbxref=NCBI_GP:ACP21517.1;Name=ACP21517.1;gbkey=CDS;locus_tag=NGR_b00440;product=predicted integrase-like protein;protein_id=ACP21517.1;transl_table=11
CP000874.1	Genbank	CDS	45400	45678	+	NGR_b00450	8.36385	-0.243041	0.092025	0.0082654	0.0173998	0.844962	NGR_b00450	conserved hypothetical protein	ID=cds-ACP21518.1;Parent=gene-NGR_b00450;Dbxref=NCBI_GP:ACP21518.1;Name=ACP21518.1;gbkey=CDS;locus_tag=NGR_b00450;product=conserved hypothetical protein;protein_id=ACP21518.1;transl_table=11
CP000874.1	Genbank	CDS	45905	46324	-	NGR_b00460	12.6509	-0.243906	0.041472	4.07e-09	2.1e-08	0.844456	NGR_b00460	hypothetical nucleic acid-binding protein	ID=cds-ACP21519.1;Parent=gene-NGR_b00460;Dbxref=NCBI_GP:ACP21519.1;Name=ACP21519.1;gbkey=CDS;locus_tag=NGR_b00460;product=hypothetical nucleic acid-binding protein;protein_id=ACP21519.1;transl_table=11
CP000874.1	Genbank	CDS	46324	46563	-	NGR_b00470	12.0846	-0.2392	0.0450422	1.09e-07	4.78e-07	0.847215	NGR_b00470	hypothetical protein	ID=cds-ACP21520.1;Parent=gene-NGR_b00470;Dbxref=NCBI_GP:ACP21520.1;Name=ACP21520.1;gbkey=CDS;locus_tag=NGR_b00470;product=hypothetical protein;protein_id=ACP21520.1;transl_table=11
CP000874.1	Genbank	CDS	46960	47280	+	NGR_b00480	9.81246	-0.20743	0.0644853	0.0012967	0.00322822	0.866078	NGR_b00480	hypothetical protein	ID=cds-ACP21521.1;Parent=gene-NGR_b00480;Dbxref=NCBI_GP:ACP21521.1;Name=ACP21521.1;gbkey=CDS;locus_tag=NGR_b00480;product=hypothetical protein;protein_id=ACP21521.1;transl_table=11
CP000874.1	Genbank	CDS	47326	47586	+	NGR_b00490	9.25931	-0.154584	0.0728162	0.0337594	0.0614787	0.898391	NGR_b00490	hypothetical protein	ID=cds-ACP21522.1;Parent=gene-NGR_b00490;Dbxref=NCBI_GP:ACP21522.1;Name=ACP21522.1;gbkey=CDS;locus_tag=NGR_b00490;product=hypothetical protein;protein_id=ACP21522.1;transl_table=11
CP000874.1	Genbank	CDS	47571	48434	-	NGR_b00500	7.57839	0.192526	0.117168	0.100351	0.159369	1.14276	NGR_b00500	hypothetical protein	ID=cds-ACP21523.1;Parent=gene-NGR_b00500;Dbxref=NCBI_GP:ACP21523.1;Name=ACP21523.1;gbkey=CDS;locus_tag=NGR_b00500;product=hypothetical protein;protein_id=ACP21523.1;transl_table=11
CP000874.1	Genbank	CDS	49066	49578	+	NGR_b00510	10.219	-0.294533	0.0748146	8.26e-05	0.00025068	0.815336	NGR_b00510	conserved hypothetical protein	ID=cds-ACP21524.1;Parent=gene-NGR_b00510;Dbxref=NCBI_GP:ACP21524.1;Name=ACP21524.1;gbkey=CDS;locus_tag=NGR_b00510;product=conserved hypothetical protein;protein_id=ACP21524.1;transl_table=11
CP000874.1	Genbank	CDS	49571	50284	+	NGR_b00520	10.2537	-0.155484	0.0581986	0.00754887	0.0160519	0.897831	NGR_b00520	conserved hypothetical protein	ID=cds-ACP21525.1;Parent=gene-NGR_b00520;Dbxref=NCBI_GP:ACP21525.1;Name=ACP21525.1;gbkey=CDS;locus_tag=NGR_b00520;product=conserved hypothetical protein;protein_id=ACP21525.1;transl_table=11
CP000874.1	Genbank	CDS	50293	50439	+	NGR_b00530	8.66851	-0.215439	0.0880494	0.0144132	0.0287239	0.861284	NGR_b00530	hypothetical protein	ID=cds-ACP21526.1;Parent=gene-NGR_b00530;Dbxref=NCBI_GP:ACP21526.1;Name=ACP21526.1;gbkey=CDS;locus_tag=NGR_b00530;product=hypothetical protein;protein_id=ACP21526.1;transl_table=11
CP000874.1	Genbank	CDS	50825	51094	-	NGR_b00540	10.1667	-0.182631	0.0612232	0.00285409	0.0066362	0.881095	NGR_b00540	conserved hypothetical protein	ID=cds-ACP21527.1;Parent=gene-NGR_b00540;Dbxref=NCBI_GP:ACP21527.1;Name=ACP21527.1;gbkey=CDS;locus_tag=NGR_b00540;product=conserved hypothetical protein;protein_id=ACP21527.1;transl_table=11
CP000874.1	Genbank	CDS	51095	51487	-	NGR_b00550	10.3046	-0.217175	0.0584401	0.000202248	0.00057889	0.860248	NGR_b00550	conserved hypothetical protein	ID=cds-ACP21528.1;Parent=gene-NGR_b00550;Dbxref=NCBI_GP:ACP21528.1;Name=ACP21528.1;gbkey=CDS;locus_tag=NGR_b00550;product=conserved hypothetical protein;protein_id=ACP21528.1;transl_table=11
CP000874.1	Genbank	CDS	52495	52815	-	NGR_b00580	11.4623	-0.351226	0.0401679	2.25e-18	2.33e-17	0.783918	NGR_b00580	conserved hypothetical protein	ID=cds-ACP21529.1;Parent=gene-NGR_b00580;Dbxref=NCBI_GP:ACP21529.1;Name=ACP21529.1;gbkey=CDS;locus_tag=NGR_b00580;product=conserved hypothetical protein;protein_id=ACP21529.1;transl_table=11
CP000874.1	Genbank	CDS	52824	53201	-	NGR_b00590	12.1292	-0.177025	0.0365785	1.3e-06	5.04e-06	0.884525	NGR_b00590	conserved hypothetical protein	ID=cds-ACP21530.1;Parent=gene-NGR_b00590;Dbxref=NCBI_GP:ACP21530.1;Name=ACP21530.1;gbkey=CDS;locus_tag=NGR_b00590;product=conserved hypothetical protein;protein_id=ACP21530.1;transl_table=11
CP000874.1	Genbank	CDS	53198	53488	-	NGR_b00600	11.7052	-0.128907	0.0407705	0.00156818	0.0038359	0.914524	NGR_b00600	conserved hypothetical protein	ID=cds-ACP21531.1;Parent=gene-NGR_b00600;Dbxref=NCBI_GP:ACP21531.1;Name=ACP21531.1;gbkey=CDS;locus_tag=NGR_b00600;product=conserved hypothetical protein;protein_id=ACP21531.1;transl_table=11
CP000874.1	Genbank	CDS	54242	54841	+	NGR_b00610	6.68732	-0.0255055	0.163488	0.876027	0.913076	0.982476	NGR_b00610	putative osmotically inducible protein Y precursor	ID=cds-ACP21532.1;Parent=gene-NGR_b00610;Dbxref=NCBI_GP:ACP21532.1;Name=ACP21532.1;gbkey=CDS;locus_tag=NGR_b00610;product=putative osmotically inducible protein Y precursor;protein_id=ACP21532.1;transl_table=11
CP000874.1	Genbank	CDS	55220	55714	+	NGR_b00620	11.5224	-0.00353867	0.0479408	0.941159	0.958566	0.99755	NGR_b00620	conserved hypothetical protein	ID=cds-ACP21533.1;Parent=gene-NGR_b00620;Dbxref=NCBI_GP:ACP21533.1;Name=ACP21533.1;gbkey=CDS;locus_tag=NGR_b00620;product=conserved hypothetical protein;protein_id=ACP21533.1;transl_table=11
CP000874.1	Genbank	CDS	56382	56657	-	NGR_b00630	6.26622	-0.178907	0.186414	0.337192	0.440408	0.883372	NGR_b00630	hypothetical protein	ID=cds-ACP21534.1;Parent=gene-NGR_b00630;Dbxref=NCBI_GP:ACP21534.1;Name=ACP21534.1;gbkey=CDS;locus_tag=NGR_b00630;product=hypothetical protein;protein_id=ACP21534.1;transl_table=11
CP000874.1	Genbank	CDS	56993	57424	-	NGR_b00640	5.23916	0.289704	0.247243	0.241302	0.334778	1.22239	NGR_b00640	conserved hypothetical protein	ID=cds-ACP21535.1;Parent=gene-NGR_b00640;Dbxref=NCBI_GP:ACP21535.1;Name=ACP21535.1;gbkey=CDS;locus_tag=NGR_b00640;product=conserved hypothetical protein;protein_id=ACP21535.1;transl_table=11
CP000874.1	Genbank	CDS	57563	58105	-	NGR_b00650	7.43374	-0.106819	0.130808	0.414152	0.52066	0.928633	NGR_b00650	membrane protein%2C putative	ID=cds-ACP21536.1;Parent=gene-NGR_b00650;Dbxref=NCBI_GP:ACP21536.1;Name=ACP21536.1;gbkey=CDS;locus_tag=NGR_b00650;product=membrane protein%2C putative;protein_id=ACP21536.1;transl_table=11
CP000874.1	Genbank	CDS	58071	58583	-	NGR_b00660	7.64606	-0.0817524	0.121489	0.500997	0.604415	0.944909	NGR_b00660	putative thioredoxin peroxidase	ID=cds-ACP21537.1;Parent=gene-NGR_b00660;Dbxref=NCBI_GP:ACP21537.1;Name=ACP21537.1;Note=Thioredoxin-dependent peroxide reductase%3B TPx-Eg;gbkey=CDS;locus_tag=NGR_b00660;product=putative thioredoxin peroxidase;protein_id=ACP21537.1;transl_table=11
CP000874.1	Genbank	CDS	58605	59216	-	NGR_b00670	6.39734	0.226496	0.170387	0.183749	0.26515	1.16999	NGR_b00670	conserved hypothetical protein	ID=cds-ACP21538.1;Parent=gene-NGR_b00670;Dbxref=NCBI_GP:ACP21538.1;Name=ACP21538.1;gbkey=CDS;locus_tag=NGR_b00670;product=conserved hypothetical protein;protein_id=ACP21538.1;transl_table=11
CP000874.1	Genbank	CDS	59250	59900	-	NGR_b00680	6.2176	-0.0339319	0.190015	0.858272	0.902684	0.976755	NGR_b00680	putative osmotically inducible protein Y domain protein	ID=cds-ACP21539.1;Parent=gene-NGR_b00680;Dbxref=NCBI_GP:ACP21539.1;Name=ACP21539.1;gbkey=CDS;locus_tag=NGR_b00680;product=putative osmotically inducible protein Y domain protein;protein_id=ACP21539.1;transl_table=11
CP000874.1	Genbank	CDS	60073	60918	+	NGR_b00690	9.58929	0.0386758	0.0689461	0.574827	0.67204	1.02717	NGR_b00690	putative oxidoreductase	ID=cds-ACP21540.1;Parent=gene-NGR_b00690;Dbxref=NCBI_GP:ACP21540.1;Name=ACP21540.1;gbkey=CDS;locus_tag=NGR_b00690;product=putative oxidoreductase;protein_id=ACP21540.1;transl_table=11
CP000874.1	Genbank	CDS	61285	62970	-	NGR_b00700	6.3998	-0.0420275	0.170866	0.805708	0.864763	0.971289	NGR_b00700	putative glutathione-regulated potassium-efflux system protein	ID=cds-ACP21541.1;Parent=gene-NGR_b00700;Dbxref=NCBI_GP:ACP21541.1;Name=ACP21541.1;gbkey=CDS;locus_tag=NGR_b00700;product=putative glutathione-regulated potassium-efflux system protein;protein_id=ACP21541.1;transl_table=11
CP000874.1	Genbank	CDS	63331	63984	-	NGR_b00710	8.81593	-0.181184	0.0765535	0.0179446	0.0351206	0.881979	NGR_b00710	putative osmotically inducible protein Y precursor	ID=cds-ACP21542.1;Parent=gene-NGR_b00710;Dbxref=NCBI_GP:ACP21542.1;Name=ACP21542.1;gbkey=CDS;locus_tag=NGR_b00710;product=putative osmotically inducible protein Y precursor;protein_id=ACP21542.1;transl_table=11
CP000874.1	Genbank	CDS	64177	64680	-	NGR_b00720	7.66427	0.119157	0.118796	0.315841	0.417943	1.0861	NGR_b00720	putative heat shock protein	ID=cds-ACP21543.1;Parent=gene-NGR_b00720;Dbxref=NCBI_GP:ACP21543.1;Name=ACP21543.1;gbkey=CDS;locus_tag=NGR_b00720;product=putative heat shock protein;protein_id=ACP21543.1;transl_table=11
CP000874.1	Genbank	CDS	64694	65074	-	NGR_b00730	7.16375	0.0877163	0.127088	0.490069	0.594188	1.06269	NGR_b00730	small class I heat shock protein	ID=cds-ACP21544.1;Parent=gene-NGR_b00730;Dbxref=NCBI_GP:ACP21544.1;Name=ACP21544.1;gbkey=CDS;locus_tag=NGR_b00730;product=small class I heat shock protein;protein_id=ACP21544.1;transl_table=11
CP000874.1	Genbank	CDS	65088	65528	-	NGR_b00740	6.12938	0.408436	0.178962	0.0224749	0.0429181	1.32725	NGR_b00740	heat shock protein%2C Hsp20 family	ID=cds-ACP21545.1;Parent=gene-NGR_b00740;Dbxref=NCBI_GP:ACP21545.1;Name=ACP21545.1;gbkey=CDS;locus_tag=NGR_b00740;product=heat shock protein%2C Hsp20 family;protein_id=ACP21545.1;transl_table=11
CP000874.1	Genbank	CDS	65717	66631	+	NGR_b00750	5.8849	0.183113	0.198629	0.356588	0.460789	1.13533	NGR_b00750	putative DnaJ/CbpA-type protein	ID=cds-ACP21546.1;Parent=gene-NGR_b00750;Dbxref=NCBI_GP:ACP21546.1;Name=ACP21546.1;gbkey=CDS;locus_tag=NGR_b00750;product=putative DnaJ/CbpA-type protein;protein_id=ACP21546.1;transl_table=11
CP000874.1	Genbank	CDS	66635	66985	+	NGR_b00760	7.25567	0.432766	0.134115	0.00125171	0.00312709	1.34982	NGR_b00760	conserved hypothetical protein	ID=cds-ACP21547.1;Parent=gene-NGR_b00760;Dbxref=NCBI_GP:ACP21547.1;Name=ACP21547.1;gbkey=CDS;locus_tag=NGR_b00760;product=conserved hypothetical protein;protein_id=ACP21547.1;transl_table=11
CP000874.1	Genbank	CDS	67054	67650	-	NGR_b00770	6.19451	0.123618	0.200532	0.537597	0.637889	1.08946	NGR_b00770	heat shock protein GrpE-like protein	ID=cds-ACP21548.1;Parent=gene-NGR_b00770;Dbxref=NCBI_GP:ACP21548.1;Name=ACP21548.1;gbkey=CDS;locus_tag=NGR_b00770;product=heat shock protein GrpE-like protein;protein_id=ACP21548.1;transl_table=11
CP000874.1	Genbank	CDS	67643	69559	-	NGR_b00780	7.87907	0.231057	0.114861	0.0442602	0.0784075	1.17369	dnaK1	chaperone protein DnaK	ID=cds-ACP21549.1;Parent=gene-NGR_b00780;Dbxref=NCBI_GP:ACP21549.1;Name=ACP21549.1;Note=Heat shock protein 70;gbkey=CDS;gene=dnaK1;locus_tag=NGR_b00780;product=chaperone protein DnaK;protein_id=ACP21549.1;transl_table=11
CP000874.1	Genbank	CDS	69701	70330	-	NGR_b00790	7.36492	0.11787	0.135485	0.384306	0.488668	1.08513	NGR_b00790	conserved hypothetical protein	ID=cds-ACP21550.1;Parent=gene-NGR_b00790;Dbxref=NCBI_GP:ACP21550.1;Name=ACP21550.1;gbkey=CDS;locus_tag=NGR_b00790;product=conserved hypothetical protein;protein_id=ACP21550.1;transl_table=11
CP000874.1	Genbank	CDS	70421	71077	-	NGR_b00800	6.43623	0.0137216	0.164691	0.933599	0.953757	1.00956	NGR_b00800	predicted transcriptional regulatory protein FixK	ID=cds-ACP21551.1;Parent=gene-NGR_b00800;Dbxref=NCBI_GP:ACP21551.1;Name=ACP21551.1;gbkey=CDS;locus_tag=NGR_b00800;product=predicted transcriptional regulatory protein FixK;protein_id=ACP21551.1;transl_table=11
CP000874.1	Genbank	CDS	72524	72856	-	NGR_b00810	5.67622	-0.00731405	0.217928	0.973227	0.982221	0.994943	NGR_b00810	cytochrome c-554	ID=cds-ACP21552.1;Parent=gene-NGR_b00810;Dbxref=NCBI_GP:ACP21552.1;Name=ACP21552.1;Note=cytochrome c554;gbkey=CDS;locus_tag=NGR_b00810;product=cytochrome c-554;protein_id=ACP21552.1;transl_table=11
CP000874.1	Genbank	CDS	72868	74133	-	NGR_b00820	8.11103	-0.20502	0.09831	0.0370293	0.0668666	0.867527	NGR_b00820	glucose/sorbosone dehydrogenase	ID=cds-ACP21553.1;Parent=gene-NGR_b00820;Dbxref=NCBI_GP:ACP21553.1;Name=ACP21553.1;gbkey=CDS;locus_tag=NGR_b00820;product=glucose/sorbosone dehydrogenase;protein_id=ACP21553.1;transl_table=11
CP000874.1	Genbank	CDS	74251	74730	-	NGR_b00830	8.7201	-0.257431	0.0974445	0.00824607	0.0173739	0.836576	NGR_b00830	conserved hypothetical protein	ID=cds-ACP21554.1;Parent=gene-NGR_b00830;Dbxref=NCBI_GP:ACP21554.1;Name=ACP21554.1;gbkey=CDS;locus_tag=NGR_b00830;product=conserved hypothetical protein;protein_id=ACP21554.1;transl_table=11
CP000874.1	Genbank	CDS	74875	75972	-	NGR_b00840	9.82542	-0.330808	0.0730607	5.96e-06	2.14e-05	0.795091	NGR_b00840	hypothetical protein	ID=cds-ACP21555.1;Parent=gene-NGR_b00840;Dbxref=NCBI_GP:ACP21555.1;Name=ACP21555.1;gbkey=CDS;locus_tag=NGR_b00840;product=hypothetical protein;protein_id=ACP21555.1;transl_table=11
CP000874.1	Genbank	CDS	76128	76433	+	NGR_b00850	9.58255	-0.635265	0.0667711	1.83e-21	2.21e-20	0.643822	NGR_b00850	hypothetical protein	ID=cds-ACP21556.1;Parent=gene-NGR_b00850;Dbxref=NCBI_GP:ACP21556.1;Name=ACP21556.1;gbkey=CDS;locus_tag=NGR_b00850;product=hypothetical protein;protein_id=ACP21556.1;transl_table=11
CP000874.1	Genbank	CDS	77059	77892	+	NGR_b00860	6.38509	0.309982	0.174776	0.0761307	0.125258	1.23969	NGR_b00860	UspA-like protein	ID=cds-ACP21557.1;Parent=gene-NGR_b00860;Dbxref=NCBI_GP:ACP21557.1;Name=ACP21557.1;gbkey=CDS;locus_tag=NGR_b00860;product=UspA-like protein;protein_id=ACP21557.1;transl_table=11
CP000874.1	Genbank	CDS	78243	78512	+	NGR_b00880	3.68732	1.23272	0.479907	0.0102094	0.0211035	2.35009	NGR_b00880	putative transposase number 1 for insertion sequence NGRIS-4d	ID=cds-ACP21558.1;Parent=gene-NGR_b00880;Dbxref=NCBI_GP:ACP21558.1;Name=ACP21558.1;gbkey=CDS;locus_tag=NGR_b00880;product=putative transposase number 1 for insertion sequence NGRIS-4d;protein_id=ACP21558.1;transl_table=11
CP000874.1	Genbank	CDS	78703	79152	+	NGR_b00890	-0.421748	0.458768	1.79774	0.798575	0.859255	1.37437	NGR_b00890	putative transposase number 2 for insertion sequence NGRIS-4d	ID=cds-ACP21559.1;Parent=gene-NGR_b00890;Dbxref=NCBI_GP:ACP21559.1;Name=ACP21559.1;gbkey=CDS;locus_tag=NGR_b00890;product=putative transposase number 2 for insertion sequence NGRIS-4d;protein_id=ACP21559.1;transl_table=11
CP000874.1	Genbank	CDS	79428	81512	+	NGR_b00900	6.0447	-0.170825	0.204232	0.402915	0.508816	0.888334	NGR_b00900	putative transposase number 4 for insertion sequence NGRIS-4d	ID=cds-ACP21560.1;Parent=gene-NGR_b00900;Dbxref=NCBI_GP:ACP21560.1;Name=ACP21560.1;gbkey=CDS;locus_tag=NGR_b00900;product=putative transposase number 4 for insertion sequence NGRIS-4d;protein_id=ACP21560.1;transl_table=11
CP000874.1	Genbank	CDS	82920	83684	+	NGR_b00920	7.38833	-0.211259	0.120641	0.0799218	0.130694	0.863783	NGR_b00920	rhomboid family protein	ID=cds-ACP21561.1;Parent=gene-NGR_b00920;Dbxref=NCBI_GP:ACP21561.1;Name=ACP21561.1;gbkey=CDS;locus_tag=NGR_b00920;product=rhomboid family protein;protein_id=ACP21561.1;transl_table=11
CP000874.1	Genbank	CDS	83675	84502	+	NGR_b00930	7.80018	0.00714494	0.110963	0.948659	0.964294	1.00496	NGR_b00930	periplasmic serine protease	ID=cds-ACP21562.1;Parent=gene-NGR_b00930;Dbxref=NCBI_GP:ACP21562.1;Name=ACP21562.1;gbkey=CDS;locus_tag=NGR_b00930;product=periplasmic serine protease;protein_id=ACP21562.1;transl_table=11
CP000874.1	Genbank	CDS	84653	85711	+	NGR_b00940	7.06946	0.127742	0.141259	0.36583	0.470186	1.09258	NGR_b00940	amino-terminus of ATPase with conserved AAA-2 domain	ID=cds-ACP21563.1;Parent=gene-NGR_b00940;Dbxref=NCBI_GP:ACP21563.1;Name=ACP21563.1;gbkey=CDS;locus_tag=NGR_b00940;product=amino-terminus of ATPase with conserved AAA-2 domain;protein_id=ACP21563.1;transl_table=11
CP000874.1	Genbank	CDS	85758	86549	-	NGR_b00950	5.98292	-0.0664427	0.219112	0.76171	0.831032	0.95499	NGR_b00950	putative transposase number 2 for insertion sequence NGRIS-3d	ID=cds-ACP21564.1;Parent=gene-NGR_b00950;Dbxref=NCBI_GP:ACP21564.1;Name=ACP21564.1;gbkey=CDS;locus_tag=NGR_b00950;product=putative transposase number 2 for insertion sequence NGRIS-3d;protein_id=ACP21564.1;transl_table=11
CP000874.1	Genbank	CDS	86546	88096	-	NGR_b00960	1.14768	0.903771	1.22366	0.460162	0.566346	1.87095	NGR_b00960	putative transposase number 1 for insertion sequence NGRIS-3d	ID=cds-ACP21565.1;Parent=gene-NGR_b00960;Dbxref=NCBI_GP:ACP21565.1;Name=ACP21565.1;gbkey=CDS;locus_tag=NGR_b00960;product=putative transposase number 1 for insertion sequence NGRIS-3d;protein_id=ACP21565.1;transl_table=11
CP000874.1	Genbank	CDS	88309	90096	+	NGR_b00970	9.506	-0.0312542	0.0741711	0.673477	0.757953	0.978569	NGR_b00970	carboxy-terminus of ATPase with conserved AAA-2 domain	ID=cds-ACP21566.1;Parent=gene-NGR_b00970;Dbxref=NCBI_GP:ACP21566.1;Name=ACP21566.1;gbkey=CDS;locus_tag=NGR_b00970;product=carboxy-terminus of ATPase with conserved AAA-2 domain;protein_id=ACP21566.1;transl_table=11
CP000874.1	Genbank	CDS	90349	90996	+	NGR_b00980	8.60094	0.268758	0.087876	0.00222537	0.00529275	1.20477	NGR_b00980	hypothetical protein	ID=cds-ACP21567.1;Parent=gene-NGR_b00980;Dbxref=NCBI_GP:ACP21567.1;Name=ACP21567.1;gbkey=CDS;locus_tag=NGR_b00980;product=hypothetical protein;protein_id=ACP21567.1;transl_table=11
CP000874.1	Genbank	CDS	90670	91413	-	NGR_b00990	8.55165	-0.0131543	0.0842377	0.87591	0.913076	0.990924	NGR_b00990	hypothetical protein	ID=cds-ACP21568.1;Parent=gene-NGR_b00990;Dbxref=NCBI_GP:ACP21568.1;Name=ACP21568.1;gbkey=CDS;locus_tag=NGR_b00990;product=hypothetical protein;protein_id=ACP21568.1;transl_table=11
CP000874.1	Genbank	CDS	91905	92423	-	NGR_b01010	8.76599	0.238181	0.0791763	0.00262773	0.00616325	1.1795	NGR_b01010	probable heat shock protein%2C hsp20 family	ID=cds-ACP21569.1;Parent=gene-NGR_b01010;Dbxref=NCBI_GP:ACP21569.1;Name=ACP21569.1;gbkey=CDS;locus_tag=NGR_b01010;product=probable heat shock protein%2C hsp20 family;protein_id=ACP21569.1;transl_table=11
CP000874.1	Genbank	CDS	92633	93439	-	NGR_b01030	7.48255	0.328165	0.119756	0.00613855	0.0132943	1.25542	NGR_b01030	putative GntR family transcriptional regulator	ID=cds-ACP21570.1;Parent=gene-NGR_b01030;Dbxref=NCBI_GP:ACP21570.1;Name=ACP21570.1;gbkey=CDS;locus_tag=NGR_b01030;product=putative GntR family transcriptional regulator;protein_id=ACP21570.1;transl_table=11
CP000874.1	Genbank	CDS	93523	93750	-	NGR_b01040	6.60075	0.0409534	0.161185	0.799437	0.859785	1.02879	NGR_b01040	hypothetical protein	ID=cds-ACP21571.1;Parent=gene-NGR_b01040;Dbxref=NCBI_GP:ACP21571.1;Name=ACP21571.1;gbkey=CDS;locus_tag=NGR_b01040;product=hypothetical protein;protein_id=ACP21571.1;transl_table=11
CP000874.1	Genbank	CDS	93781	94194	-	NGR_b01050	6.99382	0.0653318	0.145629	0.653707	0.739956	1.04633	NGR_b01050	hypothetical protein	ID=cds-ACP21572.1;Parent=gene-NGR_b01050;Dbxref=NCBI_GP:ACP21572.1;Name=ACP21572.1;gbkey=CDS;locus_tag=NGR_b01050;product=hypothetical protein;protein_id=ACP21572.1;transl_table=11
CP000874.1	Genbank	CDS	94522	95541	+	NGR_b01060	9.33564	0.0954704	0.0711957	0.179935	0.26058	1.06841	rbsB	periplasmic ribose-binding protein	ID=cds-ACP21573.1;Parent=gene-NGR_b01060;Dbxref=NCBI_GP:ACP21573.1;Name=ACP21573.1;gbkey=CDS;gene=rbsB;locus_tag=NGR_b01060;product=periplasmic ribose-binding protein;protein_id=ACP21573.1;transl_table=11
CP000874.1	Genbank	CDS	95716	97209	+	NGR_b01070	9.66786	0.0509031	0.0657359	0.438719	0.544952	1.03591	rbsA3	ribose/galactose/methyl galactoside import ATP-bindingprotein	ID=cds-ACP21574.1;Parent=gene-NGR_b01070;Dbxref=NCBI_GP:ACP21574.1;Name=ACP21574.1;gbkey=CDS;gene=rbsA3;locus_tag=NGR_b01070;product=ribose/galactose/methyl galactoside import ATP-bindingprotein;protein_id=ACP21574.1;transl_table=11
CP000874.1	Genbank	CDS	97333	98379	+	NGR_b01080	7.91609	0.121382	0.103767	0.242102	0.335744	1.08778	NGR_b01080	putative ribose ABC transporter	ID=cds-ACP21575.1;Parent=gene-NGR_b01080;Dbxref=NCBI_GP:ACP21575.1;Name=ACP21575.1;Note=permease;gbkey=CDS;locus_tag=NGR_b01080;product=putative ribose ABC transporter;protein_id=ACP21575.1;transl_table=11
CP000874.1	Genbank	CDS	98417	99475	+	NGR_b01090	7.04073	0.0486644	0.147892	0.742115	0.815251	1.03431	NGR_b01090	putative ribose ABC transporter	ID=cds-ACP21576.1;Parent=gene-NGR_b01090;Dbxref=NCBI_GP:ACP21576.1;Name=ACP21576.1;Note=permease;gbkey=CDS;locus_tag=NGR_b01090;product=putative ribose ABC transporter;protein_id=ACP21576.1;transl_table=11
CP000874.1	Genbank	CDS	99512	101203	+	NGR_b01100	7.24603	-0.00601913	0.124754	0.961519	0.972996	0.995837	NGR_b01100	putative gluconate dehydrogenase	ID=cds-ACP21577.1;Parent=gene-NGR_b01100;Dbxref=NCBI_GP:ACP21577.1;Name=ACP21577.1;gbkey=CDS;locus_tag=NGR_b01100;product=putative gluconate dehydrogenase;protein_id=ACP21577.1;transl_table=11
CP000874.1	Genbank	CDS	101205	101900	+	NGR_b01110	6.95463	0.0107138	0.145824	0.941431	0.958692	1.00745	NGR_b01110	conserved hypothetical protein	ID=cds-ACP21578.1;Parent=gene-NGR_b01110;Dbxref=NCBI_GP:ACP21578.1;Name=ACP21578.1;gbkey=CDS;locus_tag=NGR_b01110;product=conserved hypothetical protein;protein_id=ACP21578.1;transl_table=11
CP000874.1	Genbank	CDS	101948	102565	+	NGR_b01120	7.49377	-0.0187827	0.114473	0.869669	0.90977	0.987065	NGR_b01120	conserved hypothetical protein	ID=cds-ACP21579.1;Parent=gene-NGR_b01120;Dbxref=NCBI_GP:ACP21579.1;Name=ACP21579.1;gbkey=CDS;locus_tag=NGR_b01120;product=conserved hypothetical protein;protein_id=ACP21579.1;transl_table=11
CP000874.1	Genbank	CDS	102558	104249	+	NGR_b01130	8.95345	0.148894	0.0737584	0.0435219	0.0773549	1.10872	NGR_b01130	putative gluconate dehydrogenase	ID=cds-ACP21580.1;Parent=gene-NGR_b01130;Dbxref=NCBI_GP:ACP21580.1;Name=ACP21580.1;gbkey=CDS;locus_tag=NGR_b01130;product=putative gluconate dehydrogenase;protein_id=ACP21580.1;transl_table=11
CP000874.1	Genbank	CDS	104279	105001	+	NGR_b01140	8.42431	0.0975038	0.0905601	0.281625	0.380242	1.06992	NGR_b01140	putative short-chain dehydrogenase/reductase SDR	ID=cds-ACP21581.1;Parent=gene-NGR_b01140;Dbxref=NCBI_GP:ACP21581.1;Name=ACP21581.1;gbkey=CDS;locus_tag=NGR_b01140;product=putative short-chain dehydrogenase/reductase SDR;protein_id=ACP21581.1;transl_table=11
CP000874.1	Genbank	CDS	105042	106007	+	NGR_b01150	7.86787	-0.0857385	0.1111	0.440278	0.546677	0.942302	NGR_b01150	putative sugar kinase%2C PfkB family protein	ID=cds-ACP21582.1;Parent=gene-NGR_b01150;Dbxref=NCBI_GP:ACP21582.1;Name=ACP21582.1;gbkey=CDS;locus_tag=NGR_b01150;product=putative sugar kinase%2C PfkB family protein;protein_id=ACP21582.1;transl_table=11
CP000874.1	Genbank	CDS	106004	107287	+	NGR_b01160	7.94796	0.0187555	0.110049	0.864673	0.907195	1.01309	NGR_b01160	probable tagatose 6-phosphate kinase agaz	ID=cds-ACP21583.1;Parent=gene-NGR_b01160;Dbxref=NCBI_GP:ACP21583.1;Name=ACP21583.1;gbkey=CDS;locus_tag=NGR_b01160;product=probable tagatose 6-phosphate kinase agaz;protein_id=ACP21583.1;transl_table=11
CP000874.1	Genbank	CDS	107549	108634	+	NGR_b01170	9.72344	-0.211388	0.0625479	0.000725883	0.00190194	0.863706	NGR_b01170	putative hydrolase%2C carbon-nitrogen family	ID=cds-ACP21584.1;Parent=gene-NGR_b01170;Dbxref=NCBI_GP:ACP21584.1;Name=ACP21584.1;gbkey=CDS;locus_tag=NGR_b01170;product=putative hydrolase%2C carbon-nitrogen family;protein_id=ACP21584.1;transl_table=11
CP000874.1	Genbank	CDS	108744	109787	+	NGR_b01180	9.15714	-0.144289	0.0763911	0.0589155	0.100581	0.904825	adhC1	NADP-dependent alcohol dehydrogenase C	ID=cds-ACP21585.1;Parent=gene-NGR_b01180;Dbxref=NCBI_GP:ACP21585.1;Name=ACP21585.1;gbkey=CDS;gene=adhC1;locus_tag=NGR_b01180;product=NADP-dependent alcohol dehydrogenase C;protein_id=ACP21585.1;transl_table=11
CP000874.1	Genbank	CDS	109989	110852	-	NGR_b01190	11.0963	0.145793	0.0549231	0.0079428	0.0168009	1.10634	NGR_b01190	putative transcriptional regulator	ID=cds-ACP21586.1;Parent=gene-NGR_b01190;Dbxref=NCBI_GP:ACP21586.1;Name=ACP21586.1;Note=IclR family;gbkey=CDS;locus_tag=NGR_b01190;product=putative transcriptional regulator;protein_id=ACP21586.1;transl_table=11
CP000874.1	Genbank	CDS	111363	111914	+	NGR_b01200	7.997	-0.389863	0.106163	0.000240382	0.000681383	0.763202	NGR_b01200	hypothetical protein	ID=cds-ACP21587.1;Parent=gene-NGR_b01200;Dbxref=NCBI_GP:ACP21587.1;Name=ACP21587.1;gbkey=CDS;locus_tag=NGR_b01200;product=hypothetical protein;protein_id=ACP21587.1;transl_table=11
CP000874.1	Genbank	CDS	111998	113008	-	NGR_b01210	6.14055	-0.0752965	0.188426	0.689445	0.771867	0.949147	glmS1	glutamine-fructose-6-phosphate transaminase	ID=cds-ACP21588.1;Parent=gene-NGR_b01210;Dbxref=NCBI_GP:ACP21588.1;Name=ACP21588.1;gbkey=CDS;gene=glmS1;locus_tag=NGR_b01210;product=glutamine-fructose-6-phosphate transaminase;protein_id=ACP21588.1;transl_table=11
CP000874.1	Genbank	CDS	113080	113841	-	NGR_b01220	5.91936	0.0173688	0.207079	0.933156	0.953757	1.01211	NGR_b01220	putative ABC transporter ATP-binding protein	ID=cds-ACP21589.1;Parent=gene-NGR_b01220;Dbxref=NCBI_GP:ACP21589.1;Name=ACP21589.1;gbkey=CDS;locus_tag=NGR_b01220;product=putative ABC transporter ATP-binding protein;protein_id=ACP21589.1;transl_table=11
CP000874.1	Genbank	CDS	113852	115048	-	NGR_b01230	5.49356	0.190395	0.238442	0.424581	0.530974	1.14108	NGR_b01230	putative amino acid racemase	ID=cds-ACP21590.1;Parent=gene-NGR_b01230;Dbxref=NCBI_GP:ACP21590.1;Name=ACP21590.1;gbkey=CDS;locus_tag=NGR_b01230;product=putative amino acid racemase;protein_id=ACP21590.1;transl_table=11
CP000874.1	Genbank	CDS	115061	115360	-	NGR_b01240	3.96249	0.135263	0.387693	0.727171	0.804358	1.09829	NGR_b01240	hypothetical protein	ID=cds-ACP21591.1;Parent=gene-NGR_b01240;Dbxref=NCBI_GP:ACP21591.1;Name=ACP21591.1;gbkey=CDS;locus_tag=NGR_b01240;product=hypothetical protein;protein_id=ACP21591.1;transl_table=11
CP000874.1	Genbank	CDS	115523	117187	+	NGR_b01250	9.88295	0.159355	0.0649292	0.014116	0.0282101	1.11679	NGR_b01250	putative periplasmic protein	ID=cds-ACP21592.1;Parent=gene-NGR_b01250;Dbxref=NCBI_GP:ACP21592.1;Name=ACP21592.1;gbkey=CDS;locus_tag=NGR_b01250;product=putative periplasmic protein;protein_id=ACP21592.1;transl_table=11
CP000874.1	Genbank	CDS	117290	118366	+	NGR_b01260	7.43053	0.0370846	0.123722	0.764374	0.833028	1.02604	NGR_b01260	conserved hypothetical periplasmic protein TorT	ID=cds-ACP21593.1;Parent=gene-NGR_b01260;Dbxref=NCBI_GP:ACP21593.1;Name=ACP21593.1;gbkey=CDS;locus_tag=NGR_b01260;product=conserved hypothetical periplasmic protein TorT;protein_id=ACP21593.1;transl_table=11
CP000874.1	Genbank	CDS	118370	119920	+	NGR_b01270	7.2014	0.372491	0.130808	0.00440485	0.00983725	1.29459	rbsA2	ribose import ATP-binding protein rbsA	ID=cds-ACP21594.1;Parent=gene-NGR_b01270;Dbxref=NCBI_GP:ACP21594.1;Name=ACP21594.1;gbkey=CDS;gene=rbsA2;locus_tag=NGR_b01270;product=ribose import ATP-binding protein rbsA;protein_id=ACP21594.1;transl_table=11
CP000874.1	Genbank	CDS	119917	120954	+	NGR_b01280	7.96445	-0.132062	0.104806	0.207646	0.294035	0.912526	NGR_b01280	putative ABC transporter%2C permease subunit	ID=cds-ACP21595.1;Parent=gene-NGR_b01280;Dbxref=NCBI_GP:ACP21595.1;Name=ACP21595.1;gbkey=CDS;locus_tag=NGR_b01280;product=putative ABC transporter%2C permease subunit;protein_id=ACP21595.1;transl_table=11
CP000874.1	Genbank	CDS	121054	122178	+	NGR_b01290	7.364	-0.193068	0.128114	0.13181	0.201197	0.874744	NGR_b01290	putative monooxygenase	ID=cds-ACP21596.1;Parent=gene-NGR_b01290;Dbxref=NCBI_GP:ACP21596.1;Name=ACP21596.1;gbkey=CDS;locus_tag=NGR_b01290;product=putative monooxygenase;protein_id=ACP21596.1;transl_table=11
CP000874.1	Genbank	CDS	122240	123277	+	NGR_b01300	8.49736	-0.0363611	0.0841343	0.665611	0.751119	0.975111	NGR_b01300	putative HTH-type transcriptional regulator	ID=cds-ACP21597.1;Parent=gene-NGR_b01300;Dbxref=NCBI_GP:ACP21597.1;Name=ACP21597.1;gbkey=CDS;locus_tag=NGR_b01300;product=putative HTH-type transcriptional regulator;protein_id=ACP21597.1;transl_table=11
CP000874.1	Genbank	CDS	123959	126235	-	NGR_b01320	7.36622	-0.370524	0.133892	0.0056517	0.0123604	0.773501	NGR_b01320	predicted oxidoreductase with molybdenum-binding domain	ID=cds-ACP21598.1;Parent=gene-NGR_b01320;Dbxref=NCBI_GP:ACP21598.1;Name=ACP21598.1;gbkey=CDS;locus_tag=NGR_b01320;product=predicted oxidoreductase with molybdenum-binding domain;protein_id=ACP21598.1;transl_table=11
CP000874.1	Genbank	CDS	126245	126850	-	NGR_b01330	3.2767	1.17247	0.514348	0.0226359	0.0431744	2.25397	NGR_b01330	hypothetical protein	ID=cds-ACP21599.1;Parent=gene-NGR_b01330;Dbxref=NCBI_GP:ACP21599.1;Name=ACP21599.1;gbkey=CDS;locus_tag=NGR_b01330;product=hypothetical protein;protein_id=ACP21599.1;transl_table=11
CP000874.1	Genbank	CDS	126858	127142	-	NGR_b01340	3.03193	1.64748	0.601832	0.00619179	0.0134006	3.13287	NGR_b01340	hypothetical protein	ID=cds-ACP21600.1;Parent=gene-NGR_b01340;Dbxref=NCBI_GP:ACP21600.1;Name=ACP21600.1;gbkey=CDS;locus_tag=NGR_b01340;product=hypothetical protein;protein_id=ACP21600.1;transl_table=11
CP000874.1	Genbank	CDS	127147	127500	-	NGR_b01350	3.46788	1.88681	0.55131	0.000620684	0.00164368	3.69816	yagT	xanthine dehydrogenase	ID=cds-ACP21601.1;Parent=gene-NGR_b01350;Dbxref=NCBI_GP:ACP21601.1;Name=ACP21601.1;gbkey=CDS;gene=yagT;locus_tag=NGR_b01350;product=xanthine dehydrogenase;protein_id=ACP21601.1;transl_table=11
CP000874.1	Genbank	CDS	127532	127801	-	NGR_b01360	3.73807	1.47693	0.471676	0.00174078	0.00421966	2.78355	NGR_b01360	hypothetical protein	ID=cds-ACP21602.1;Parent=gene-NGR_b01360;Dbxref=NCBI_GP:ACP21602.1;Name=ACP21602.1;gbkey=CDS;locus_tag=NGR_b01360;product=hypothetical protein;protein_id=ACP21602.1;transl_table=11
CP000874.1	Genbank	CDS	127935	128120	-	NGR_b01370	6.94065	0.300287	0.150565	0.0461083	0.081257	1.23139	NGR_b01370	hypothetical protein	ID=cds-ACP21603.1;Parent=gene-NGR_b01370;Dbxref=NCBI_GP:ACP21603.1;Name=ACP21603.1;gbkey=CDS;locus_tag=NGR_b01370;product=hypothetical protein;protein_id=ACP21603.1;transl_table=11
CP000874.1	Genbank	CDS	128228	128818	-	NGR_b01380	9.82318	0.096455	0.0624224	0.122298	0.188916	1.06914	NGR_b01380	hypothetical protein	ID=cds-ACP21604.1;Parent=gene-NGR_b01380;Dbxref=NCBI_GP:ACP21604.1;Name=ACP21604.1;gbkey=CDS;locus_tag=NGR_b01380;product=hypothetical protein;protein_id=ACP21604.1;transl_table=11
CP000874.1	Genbank	CDS	129408	130121	-	NGR_b01390	7.46305	0.0902124	0.122957	0.463136	0.56892	1.06453	NGR_b01390	putative oxidoreductase	ID=cds-ACP21605.1;Parent=gene-NGR_b01390;Dbxref=NCBI_GP:ACP21605.1;Name=ACP21605.1;gbkey=CDS;locus_tag=NGR_b01390;product=putative oxidoreductase;protein_id=ACP21605.1;transl_table=11
CP000874.1	Genbank	CDS	130354	131259	+	NGR_b01400	7.96642	-0.352175	0.109559	0.00130683	0.00325092	0.783402	NGR_b01400	putative LysR family transcriptional regulator	ID=cds-ACP21606.1;Parent=gene-NGR_b01400;Dbxref=NCBI_GP:ACP21606.1;Name=ACP21606.1;gbkey=CDS;locus_tag=NGR_b01400;product=putative LysR family transcriptional regulator;protein_id=ACP21606.1;transl_table=11
CP000874.1	Genbank	CDS	131548	133332	+	NGR_b01410	8.70045	-0.454823	0.0832935	4.75e-08	2.15e-07	0.7296	NGR_b01410	probable adenylate class-3/4/guanylyl cyclase	ID=cds-ACP21607.1;Parent=gene-NGR_b01410;Dbxref=NCBI_GP:ACP21607.1;Name=ACP21607.1;gbkey=CDS;locus_tag=NGR_b01410;product=probable adenylate class-3/4/guanylyl cyclase;protein_id=ACP21607.1;transl_table=11
CP000874.1	Genbank	CDS	133490	133645	+	NGR_b01420	6.30268	-0.403797	0.180617	0.0253741	0.0478588	0.755866	NGR_b01420	hypothetical protein	ID=cds-ACP21608.1;Parent=gene-NGR_b01420;Dbxref=NCBI_GP:ACP21608.1;Name=ACP21608.1;gbkey=CDS;locus_tag=NGR_b01420;product=hypothetical protein;protein_id=ACP21608.1;transl_table=11
CP000874.1	Genbank	CDS	133718	133900	+	NGR_b01430	6.13988	-0.271987	0.193595	0.160042	0.236232	0.828178	NGR_b01430	hypothetical protein	ID=cds-ACP21609.1;Parent=gene-NGR_b01430;Dbxref=NCBI_GP:ACP21609.1;Name=ACP21609.1;gbkey=CDS;locus_tag=NGR_b01430;product=hypothetical protein;protein_id=ACP21609.1;transl_table=11
CP000874.1	Genbank	CDS	133980	134198	-	NGR_b01440	7.60463	0.154115	0.111484	0.16685	0.244433	1.11274	NGR_b01440	hypothetical protein	ID=cds-ACP21610.1;Parent=gene-NGR_b01440;Dbxref=NCBI_GP:ACP21610.1;Name=ACP21610.1;gbkey=CDS;locus_tag=NGR_b01440;product=hypothetical protein;protein_id=ACP21610.1;transl_table=11
CP000874.1	Genbank	CDS	134349	136811	-	NGR_b01450	9.23783	0.0452989	0.0714778	0.526245	0.626842	1.0319	NGR_b01450	conserved hypothetical protein	ID=cds-ACP21611.1;Parent=gene-NGR_b01450;Dbxref=NCBI_GP:ACP21611.1;Name=ACP21611.1;gbkey=CDS;locus_tag=NGR_b01450;product=conserved hypothetical protein;protein_id=ACP21611.1;transl_table=11
CP000874.1	Genbank	CDS	137048	137311	+	NGR_b01460	10.3648	0.0417819	0.0580858	0.471947	0.577871	1.02938	NGR_b01460	hypothetical protein	ID=cds-ACP21612.1;Parent=gene-NGR_b01460;Dbxref=NCBI_GP:ACP21612.1;Name=ACP21612.1;gbkey=CDS;locus_tag=NGR_b01460;product=hypothetical protein;protein_id=ACP21612.1;transl_table=11
CP000874.1	Genbank	CDS	137229	137831	+	NGR_b01470	10.8708	0.00253303	0.0538923	0.962512	0.973695	1.00176	NGR_b01470	conserved hypothetical protein	ID=cds-ACP21613.1;Parent=gene-NGR_b01470;Dbxref=NCBI_GP:ACP21613.1;Name=ACP21613.1;gbkey=CDS;locus_tag=NGR_b01470;product=conserved hypothetical protein;protein_id=ACP21613.1;transl_table=11
CP000874.1	Genbank	CDS	137988	138140	-	NGR_b01480	9.66888	-0.0980082	0.0678214	0.148432	0.222044	0.934322	NGR_b01480	conserved hypothetical protein	ID=cds-ACP21614.1;Parent=gene-NGR_b01480;Dbxref=NCBI_GP:ACP21614.1;Name=ACP21614.1;gbkey=CDS;locus_tag=NGR_b01480;product=conserved hypothetical protein;protein_id=ACP21614.1;transl_table=11
CP000874.1	Genbank	CDS	138298	138528	-	NGR_b01490	9.45362	-0.151589	0.0688821	0.0277567	0.0517317	0.900258	NGR_b01490	hypothetical protein	ID=cds-ACP21615.1;Parent=gene-NGR_b01490;Dbxref=NCBI_GP:ACP21615.1;Name=ACP21615.1;gbkey=CDS;locus_tag=NGR_b01490;product=hypothetical protein;protein_id=ACP21615.1;transl_table=11
CP000874.1	Genbank	CDS	138809	139285	+	NGR_b01500	12.5773	-0.236349	0.0526492	7.15e-06	2.54e-05	0.848891	NGR_b01500	probable SyrB-like regulator	ID=cds-ACP21616.1;Parent=gene-NGR_b01500;Dbxref=NCBI_GP:ACP21616.1;Name=ACP21616.1;gbkey=CDS;locus_tag=NGR_b01500;product=probable SyrB-like regulator;protein_id=ACP21616.1;transl_table=11
CP000874.1	Genbank	CDS	139541	140152	+	NGR_b01510	10.8644	0.0781631	0.0502464	0.119805	0.185642	1.05567	NGR_b01510	conserved hypothetical protein	ID=cds-ACP21617.1;Parent=gene-NGR_b01510;Dbxref=NCBI_GP:ACP21617.1;Name=ACP21617.1;gbkey=CDS;locus_tag=NGR_b01510;product=conserved hypothetical protein;protein_id=ACP21617.1;transl_table=11
CP000874.1	Genbank	CDS	140279	140518	-	NGR_b01520	8.79581	0.133362	0.0778012	0.0865033	0.14	1.09685	NGR_b01520	hypothetical ExsI-like protein	ID=cds-ACP21618.1;Parent=gene-NGR_b01520;Dbxref=NCBI_GP:ACP21618.1;Name=ACP21618.1;gbkey=CDS;locus_tag=NGR_b01520;product=hypothetical ExsI-like protein;protein_id=ACP21618.1;transl_table=11
CP000874.1	Genbank	CDS	141075	141893	+	NGR_b01530	5.55945	0.444337	0.256448	0.0831569	0.135093	1.36069	NGR_b01530	Trm23a-like transposase%2C amino-terminus	ID=cds-ACP21619.1;Parent=gene-NGR_b01530;Dbxref=NCBI_GP:ACP21619.1;Name=ACP21619.1;gbkey=CDS;locus_tag=NGR_b01530;product=Trm23a-like transposase%2C amino-terminus;protein_id=ACP21619.1;transl_table=11
CP000874.1	Genbank	CDS	141855	143939	-	NGR_b01540	1.30272	0.66221	0.962367	0.491386	0.595337	1.58251	NGR_b01540	putative transposase number 4 for insertion sequence NGRIS-4e	ID=cds-ACP21620.1;Parent=gene-NGR_b01540;Dbxref=NCBI_GP:ACP21620.1;Name=ACP21620.1;gbkey=CDS;locus_tag=NGR_b01540;product=putative transposase number 4 for insertion sequence NGRIS-4e;protein_id=ACP21620.1;transl_table=11
CP000874.1	Genbank	CDS	144215	144664	-	NGR_b01550	0.0656739	0.313146	1.65177	0.849637	0.896236	1.24241	NGR_b01550	putative transposase number 2 for insertion sequence NGRIS-4e	ID=cds-ACP21621.1;Parent=gene-NGR_b01550;Dbxref=NCBI_GP:ACP21621.1;Name=ACP21621.1;gbkey=CDS;locus_tag=NGR_b01550;product=putative transposase number 2 for insertion sequence NGRIS-4e;protein_id=ACP21621.1;transl_table=11
CP000874.1	Genbank	CDS	144855	145124	-	NGR_b01560	-0.897738	-2.651	2.04243	0.1943	0.278184	0.15921	NGR_b01560	putative transposase number 1 for insertion sequence NGRIS-4e	ID=cds-ACP21622.1;Parent=gene-NGR_b01560;Dbxref=NCBI_GP:ACP21622.1;Name=ACP21622.1;gbkey=CDS;locus_tag=NGR_b01560;product=putative transposase number 1 for insertion sequence NGRIS-4e;protein_id=ACP21622.1;transl_table=11
CP000874.1	Genbank	CDS	145271	145945	+	NGR_b01570	-0.48117	2.98112	3.37786	0.377482	0.481796	7.89597	NGR_b01570	Trm23a-like transposase%2C carboxy-terminus	ID=cds-ACP21623.1;Parent=gene-NGR_b01570;Dbxref=NCBI_GP:ACP21623.1;Name=ACP21623.1;gbkey=CDS;locus_tag=NGR_b01570;product=Trm23a-like transposase%2C carboxy-terminus;protein_id=ACP21623.1;transl_table=11
CP000874.1	Genbank	CDS	145957	146694	+	NGR_b01580	6.51575	0.199515	0.183592	0.277158	0.375232	1.14831	NGR_b01580	putative ATP-binding protein of disrupted insertion sequence	ID=cds-ACP21624.1;Parent=gene-NGR_b01580;Dbxref=NCBI_GP:ACP21624.1;Name=ACP21624.1;Note=y4pL-like;gbkey=CDS;locus_tag=NGR_b01580;product=putative ATP-binding protein of disrupted insertion sequence;protein_id=ACP21624.1;transl_table=11
CP000874.1	Genbank	CDS	147159	147347	+	NGR_b01590	7.18555	-0.0807258	0.139305	0.56226	0.660704	0.945582	NGR_b01590	hypothetical protein	ID=cds-ACP21625.1;Parent=gene-NGR_b01590;Dbxref=NCBI_GP:ACP21625.1;Name=ACP21625.1;gbkey=CDS;locus_tag=NGR_b01590;product=hypothetical protein;protein_id=ACP21625.1;transl_table=11
CP000874.1	Genbank	CDS	147624	148187	-	NGR_b01600	9.49759	-0.216136	0.0648603	0.000861212	0.00222754	0.860868	NGR_b01600	putative transcriptional regulator	ID=cds-ACP21626.1;Parent=gene-NGR_b01600;Dbxref=NCBI_GP:ACP21626.1;Name=ACP21626.1;gbkey=CDS;locus_tag=NGR_b01600;product=putative transcriptional regulator;protein_id=ACP21626.1;transl_table=11
CP000874.1	Genbank	CDS	148315	151926	+	NGR_b01610	10.2988	-0.117598	0.0543602	0.0305177	0.0560902	0.921721	NGR_b01610	putative 5-oxoprolinase	ID=cds-ACP21627.1;Parent=gene-NGR_b01610;Dbxref=NCBI_GP:ACP21627.1;Name=ACP21627.1;Note=ATP-hydrolyzing;gbkey=CDS;locus_tag=NGR_b01610;product=putative 5-oxoprolinase;protein_id=ACP21627.1;transl_table=11
CP000874.1	Genbank	CDS	152250	155591	+	NGR_b01620	9.60782	-0.10938	0.0736333	0.137419	0.208278	0.926986	NGR_b01620	putative outer membrane secretion protein	ID=cds-ACP21628.1;Parent=gene-NGR_b01620;Dbxref=NCBI_GP:ACP21628.1;Name=ACP21628.1;gbkey=CDS;locus_tag=NGR_b01620;product=putative outer membrane secretion protein;protein_id=ACP21628.1;transl_table=11
CP000874.1	Genbank	CDS	155718	156119	+	NGR_b01630	8.24421	-0.0275599	0.0983596	0.779327	0.844184	0.981078	NGR_b01630	conserved hypothetical protein	ID=cds-ACP21629.1;Parent=gene-NGR_b01630;Dbxref=NCBI_GP:ACP21629.1;Name=ACP21629.1;gbkey=CDS;locus_tag=NGR_b01630;product=conserved hypothetical protein;protein_id=ACP21629.1;transl_table=11
CP000874.1	Genbank	CDS	156184	156756	-	NGR_b01640	7.77802	0.180643	0.120582	0.134107	0.20393	1.13339	NGR_b01640	putative nuclease inhibitor	ID=cds-ACP21630.1;Parent=gene-NGR_b01640;Dbxref=NCBI_GP:ACP21630.1;Name=ACP21630.1;gbkey=CDS;locus_tag=NGR_b01640;product=putative nuclease inhibitor;protein_id=ACP21630.1;transl_table=11
CP000874.1	Genbank	CDS	156755	158662	+	NGR_b01650	8.83224	-0.278628	0.082725	0.000756827	0.00197498	0.824375	NGR_b01650	probable adenylate class-3/4/guanylyl cyclase	ID=cds-ACP21631.1;Parent=gene-NGR_b01650;Dbxref=NCBI_GP:ACP21631.1;Name=ACP21631.1;gbkey=CDS;locus_tag=NGR_b01650;product=probable adenylate class-3/4/guanylyl cyclase;protein_id=ACP21631.1;transl_table=11
CP000874.1	Genbank	CDS	158787	159461	-	NGR_b01660	7.62737	-0.00767852	0.118241	0.948222	0.964083	0.994692	NGR_b01660	putative methyltransferase	ID=cds-ACP21632.1;Parent=gene-NGR_b01660;Dbxref=NCBI_GP:ACP21632.1;Name=ACP21632.1;gbkey=CDS;locus_tag=NGR_b01660;product=putative methyltransferase;protein_id=ACP21632.1;transl_table=11
CP000874.1	Genbank	CDS	159611	160447	-	NGR_b01670	8.93348	0.0215273	0.0887078	0.808256	0.866488	1.01503	NGR_b01670	putative amino acid ABC transporter%2C substrate-binding protein	ID=cds-ACP21633.1;Parent=gene-NGR_b01670;Dbxref=NCBI_GP:ACP21633.1;Name=ACP21633.1;gbkey=CDS;locus_tag=NGR_b01670;product=putative amino acid ABC transporter%2C substrate-binding protein;protein_id=ACP21633.1;transl_table=11
CP000874.1	Genbank	CDS	160481	161212	-	NGR_b01680	7.63524	0.0782378	0.11321	0.489513	0.59396	1.05573	NGR_b01680	putative ABC transporter component	ID=cds-ACP21634.1;Parent=gene-NGR_b01680;Dbxref=NCBI_GP:ACP21634.1;Name=ACP21634.1;gbkey=CDS;locus_tag=NGR_b01680;product=putative ABC transporter component;protein_id=ACP21634.1;transl_table=11
CP000874.1	Genbank	CDS	161209	161913	-	NGR_b01690	7.33716	0.0393416	0.120112	0.743259	0.815883	1.02764	NGR_b01690	putative permease component of ABC transporter	ID=cds-ACP21635.1;Parent=gene-NGR_b01690;Dbxref=NCBI_GP:ACP21635.1;Name=ACP21635.1;gbkey=CDS;locus_tag=NGR_b01690;product=putative permease component of ABC transporter;protein_id=ACP21635.1;transl_table=11
CP000874.1	Genbank	CDS	161910	162617	-	NGR_b01700	7.77836	0.102127	0.105074	0.331076	0.434002	1.07335	NGR_b01700	putative permease component of ABC transporter	ID=cds-ACP21636.1;Parent=gene-NGR_b01700;Dbxref=NCBI_GP:ACP21636.1;Name=ACP21636.1;gbkey=CDS;locus_tag=NGR_b01700;product=putative permease component of ABC transporter;protein_id=ACP21636.1;transl_table=11
CP000874.1	Genbank	CDS	162610	163380	-	NGR_b01710	7.57608	0.223599	0.112922	0.0476913	0.0837718	1.16764	NGR_b01710	putative short-chain dehydrogenase	ID=cds-ACP21637.1;Parent=gene-NGR_b01710;Dbxref=NCBI_GP:ACP21637.1;Name=ACP21637.1;gbkey=CDS;locus_tag=NGR_b01710;product=putative short-chain dehydrogenase;protein_id=ACP21637.1;transl_table=11
CP000874.1	Genbank	CDS	163663	164568	+	NGR_b01720	9.18264	-0.278364	0.0726046	0.000126092	0.000371643	0.824526	NGR_b01720	Nitrogen assimilation regulatory protein nac	ID=cds-ACP21638.1;Parent=gene-NGR_b01720;Dbxref=NCBI_GP:ACP21638.1;Name=ACP21638.1;Note=Nitrogen assimilationcontrol protein;gbkey=CDS;locus_tag=NGR_b01720;product=Nitrogen assimilation regulatory protein nac;protein_id=ACP21638.1;transl_table=11
CP000874.1	Genbank	CDS	164642	165844	-	NGR_b01730	5.65954	0.0815508	0.222664	0.714178	0.793627	1.05815	NGR_b01730	putative aspartate aminotransferase A	ID=cds-ACP21639.1;Parent=gene-NGR_b01730;Dbxref=NCBI_GP:ACP21639.1;Name=ACP21639.1;gbkey=CDS;locus_tag=NGR_b01730;product=putative aspartate aminotransferase A;protein_id=ACP21639.1;transl_table=11
CP000874.1	Genbank	CDS	165902	166669	-	NGR_b01740	4.79743	0.0363188	0.308507	0.906286	0.933675	1.02549	NGR_b01740	putative lactam utilization protein	ID=cds-ACP21640.1;Parent=gene-NGR_b01740;Dbxref=NCBI_GP:ACP21640.1;Name=ACP21640.1;gbkey=CDS;locus_tag=NGR_b01740;product=putative lactam utilization protein;protein_id=ACP21640.1;transl_table=11
CP000874.1	Genbank	CDS	166709	167707	-	NGR_b01750	5.76669	0.143418	0.205771	0.485817	0.590812	1.10452	NGR_b01750	putative allophanate hydrolase subunit 2	ID=cds-ACP21641.1;Parent=gene-NGR_b01750;Dbxref=NCBI_GP:ACP21641.1;Name=ACP21641.1;gbkey=CDS;locus_tag=NGR_b01750;product=putative allophanate hydrolase subunit 2;protein_id=ACP21641.1;transl_table=11
CP000874.1	Genbank	CDS	167704	168414	-	NGR_b01760	4.76802	0.255646	0.290588	0.378993	0.483248	1.19387	NGR_b01760	putative carboxylase	ID=cds-ACP21642.1;Parent=gene-NGR_b01760;Dbxref=NCBI_GP:ACP21642.1;Name=ACP21642.1;gbkey=CDS;locus_tag=NGR_b01760;product=putative carboxylase;protein_id=ACP21642.1;transl_table=11
CP000874.1	Genbank	CDS	168411	168866	-	NGR_b01770	4.72672	0.260617	0.294508	0.376198	0.480349	1.19799	NGR_b01770	conserved hypothetical protein	ID=cds-ACP21643.1;Parent=gene-NGR_b01770;Dbxref=NCBI_GP:ACP21643.1;Name=ACP21643.1;gbkey=CDS;locus_tag=NGR_b01770;product=conserved hypothetical protein;protein_id=ACP21643.1;transl_table=11
CP000874.1	Genbank	CDS	168863	170248	-	NGR_b01780	5.56503	0.213777	0.222609	0.336891	0.440191	1.15972	NGR_b01780	putative acetyl-CoA carboxylase%2C biotin carboxylase protein	ID=cds-ACP21644.1;Parent=gene-NGR_b01780;Dbxref=NCBI_GP:ACP21644.1;Name=ACP21644.1;gbkey=CDS;locus_tag=NGR_b01780;product=putative acetyl-CoA carboxylase%2C biotin carboxylase protein;protein_id=ACP21644.1;transl_table=11
CP000874.1	Genbank	CDS	170245	170688	-	NGR_b01790	4.89726	0.108858	0.274468	0.691651	0.77353	1.07837	NGR_b01790	acetyl-CoA carboxylase%2C biotin carboxyl carrier protein	ID=cds-ACP21645.1;Parent=gene-NGR_b01790;Dbxref=NCBI_GP:ACP21645.1;Name=ACP21645.1;gbkey=CDS;locus_tag=NGR_b01790;product=acetyl-CoA carboxylase%2C biotin carboxyl carrier protein;protein_id=ACP21645.1;transl_table=11
CP000874.1	Genbank	CDS	170922	172031	+	NGR_b01800	6.51045	0.173313	0.16829	0.303082	0.40413	1.12765	NGR_b01800	conserved hypothetical protein	ID=cds-ACP21646.1;Parent=gene-NGR_b01800;Dbxref=NCBI_GP:ACP21646.1;Name=ACP21646.1;gbkey=CDS;locus_tag=NGR_b01800;product=conserved hypothetical protein;protein_id=ACP21646.1;transl_table=11
CP000874.1	Genbank	CDS	172260	173144	-	NGR_b01810	7.79425	0.127968	0.107047	0.231918	0.323641	1.09275	NGR_b01810	conserved hypothetical protein	ID=cds-ACP21647.1;Parent=gene-NGR_b01810;Dbxref=NCBI_GP:ACP21647.1;Name=ACP21647.1;gbkey=CDS;locus_tag=NGR_b01810;product=conserved hypothetical protein;protein_id=ACP21647.1;transl_table=11
CP000874.1	Genbank	CDS	173282	173917	-	NGR_b01820	5.27901	0.383481	0.257088	0.135795	0.206107	1.30449	NGR_b01820	NADPH-dependent FMN reductase family protein	ID=cds-ACP21648.1;Parent=gene-NGR_b01820;Dbxref=NCBI_GP:ACP21648.1;Name=ACP21648.1;gbkey=CDS;locus_tag=NGR_b01820;product=NADPH-dependent FMN reductase family protein;protein_id=ACP21648.1;transl_table=11
CP000874.1	Genbank	CDS	174027	174938	-	NGR_b01830	4.52393	0.0854616	0.312524	0.784503	0.848364	1.06103	NGR_b01830	putative transcriptional regulator%2C LysR-type	ID=cds-ACP21649.1;Parent=gene-NGR_b01830;Dbxref=NCBI_GP:ACP21649.1;Name=ACP21649.1;gbkey=CDS;locus_tag=NGR_b01830;product=putative transcriptional regulator%2C LysR-type;protein_id=ACP21649.1;transl_table=11
CP000874.1	Genbank	CDS	175025	175897	-	NGR_b01840	4.32121	0.474382	0.349883	0.175153	0.254685	1.38932	NGR_b01840	hypothetical protein	ID=cds-ACP21650.1;Parent=gene-NGR_b01840;Dbxref=NCBI_GP:ACP21650.1;Name=ACP21650.1;Note=similar to lipase/esterase%3B lipQ protein;gbkey=CDS;locus_tag=NGR_b01840;product=hypothetical protein;protein_id=ACP21650.1;transl_table=11
CP000874.1	Genbank	CDS	176170	176979	+	NGR_b01850	4.58517	-0.086904	0.30357	0.774669	0.84041	0.941541	NGR_b01850	hypothetical protein	ID=cds-ACP21651.1;Parent=gene-NGR_b01850;Dbxref=NCBI_GP:ACP21651.1;Name=ACP21651.1;Note=similar to alpha/beta hydrolase superfamily;gbkey=CDS;locus_tag=NGR_b01850;product=hypothetical protein;protein_id=ACP21651.1;transl_table=11
CP000874.1	Genbank	CDS	176976	178172	+	NGR_b01860	5.22138	0.101445	0.251721	0.686943	0.769868	1.07285	NGR_b01860	probable monooxygenase protein	ID=cds-ACP21652.1;Parent=gene-NGR_b01860;Dbxref=NCBI_GP:ACP21652.1;Name=ACP21652.1;gbkey=CDS;locus_tag=NGR_b01860;product=probable monooxygenase protein;protein_id=ACP21652.1;transl_table=11
CP000874.1	Genbank	CDS	178215	179186	+	NGR_b01870	4.8709	0.210773	0.276363	0.445661	0.552085	1.15731	NGR_b01870	hypothetical protein	ID=cds-ACP21653.1;Parent=gene-NGR_b01870;Dbxref=NCBI_GP:ACP21653.1;Name=ACP21653.1;Note=similar to ABC transporter substrate-binding protein;gbkey=CDS;locus_tag=NGR_b01870;product=hypothetical protein;protein_id=ACP21653.1;transl_table=11
CP000874.1	Genbank	CDS	179204	179995	+	NGR_b01880	5.43704	0.355225	0.235209	0.13098	0.200071	1.27918	NGR_b01880	predicted ABC transporter%2C ATP-binding protein	ID=cds-ACP21654.1;Parent=gene-NGR_b01880;Dbxref=NCBI_GP:ACP21654.1;Name=ACP21654.1;gbkey=CDS;locus_tag=NGR_b01880;product=predicted ABC transporter%2C ATP-binding protein;protein_id=ACP21654.1;transl_table=11
CP000874.1	Genbank	CDS	180005	180841	+	NGR_b01890	6.15541	0.165701	0.176717	0.348417	0.452135	1.12171	NGR_b01890	putative amino acid ABC transporter%2C permease protein	ID=cds-ACP21655.1;Parent=gene-NGR_b01890;Dbxref=NCBI_GP:ACP21655.1;Name=ACP21655.1;gbkey=CDS;locus_tag=NGR_b01890;product=putative amino acid ABC transporter%2C permease protein;protein_id=ACP21655.1;transl_table=11
CP000874.1	Genbank	CDS	180834	181601	+	NGR_b01900	6.26928	0.143149	0.174271	0.411409	0.517818	1.10431	NGR_b01900	N-carbamoylsarcosine amidase	ID=cds-ACP21656.1;Parent=gene-NGR_b01900;Dbxref=NCBI_GP:ACP21656.1;Name=ACP21656.1;Note=N-carbamoylsarcosineamidohydrolase%3B CSHASE;gbkey=CDS;locus_tag=NGR_b01900;product=N-carbamoylsarcosine amidase;protein_id=ACP21656.1;transl_table=11
CP000874.1	Genbank	CDS	181769	182857	+	NGR_b01910	7.28013	-0.247138	0.125233	0.0484469	0.0849409	0.842566	NGR_b01910	possible monooxygenase	ID=cds-ACP21657.1;Parent=gene-NGR_b01910;Dbxref=NCBI_GP:ACP21657.1;Name=ACP21657.1;Note=similar to ammonia monooxygenase;gbkey=CDS;locus_tag=NGR_b01910;product=possible monooxygenase;protein_id=ACP21657.1;transl_table=11
CP000874.1	Genbank	CDS	183209	183463	+	NGR_b01920	10.6818	-0.447186	0.0546246	2.69e-16	2.45e-15	0.733472	NGR_b01920	putative transmembrane protein	ID=cds-ACP21658.1;Parent=gene-NGR_b01920;Dbxref=NCBI_GP:ACP21658.1;Name=ACP21658.1;gbkey=CDS;locus_tag=NGR_b01920;product=putative transmembrane protein;protein_id=ACP21658.1;transl_table=11
CP000874.1	Genbank	CDS	183598	184419	-	NGR_b01930	8.2222	-0.609948	0.109563	2.59e-08	1.21e-07	0.65522	NGR_b01930	putative lactone hydrolase	ID=cds-ACP21659.1;Parent=gene-NGR_b01930;Dbxref=NCBI_GP:ACP21659.1;Name=ACP21659.1;gbkey=CDS;locus_tag=NGR_b01930;product=putative lactone hydrolase;protein_id=ACP21659.1;transl_table=11
CP000874.1	Genbank	CDS	184512	185462	-	NGR_b01940	7.60029	-0.311737	0.11973	0.00922335	0.0192504	0.805671	NGR_b01940	transcriptional regulator%2C LysR family	ID=cds-ACP21660.1;Parent=gene-NGR_b01940;Dbxref=NCBI_GP:ACP21660.1;Name=ACP21660.1;gbkey=CDS;locus_tag=NGR_b01940;product=transcriptional regulator%2C LysR family;protein_id=ACP21660.1;transl_table=11
CP000874.1	Genbank	CDS	185664	187739	+	NGR_b01950	8.34467	-0.153253	0.0962179	0.111211	0.174084	0.89922	NGR_b01950	putative transmembrane protein	ID=cds-ACP21661.1;Parent=gene-NGR_b01950;Dbxref=NCBI_GP:ACP21661.1;Name=ACP21661.1;gbkey=CDS;locus_tag=NGR_b01950;product=putative transmembrane protein;protein_id=ACP21661.1;transl_table=11
CP000874.1	Genbank	CDS	188103	189083	+	NGR_b01960	10.5144	-0.31204	0.0545946	1.09e-08	5.35e-08	0.805502	NGR_b01960	putative araC-like transcription regulator	ID=cds-ACP21662.1;Parent=gene-NGR_b01960;Dbxref=NCBI_GP:ACP21662.1;Name=ACP21662.1;gbkey=CDS;locus_tag=NGR_b01960;product=putative araC-like transcription regulator;protein_id=ACP21662.1;transl_table=11
CP000874.1	Genbank	CDS	189143	190351	+	NGR_b01970	9.4114	-0.0772519	0.0691802	0.264132	0.361011	0.947861	NGR_b01970	probable transporter%2C permease protein	ID=cds-ACP21663.1;Parent=gene-NGR_b01970;Dbxref=NCBI_GP:ACP21663.1;Name=ACP21663.1;gbkey=CDS;locus_tag=NGR_b01970;product=probable transporter%2C permease protein;protein_id=ACP21663.1;transl_table=11
CP000874.1	Genbank	CDS	190779	192548	-	NGR_b01980	8.50104	0.680381	0.0894105	2.75e-14	2.15e-13	1.60256	NGR_b01980	thiamine pyrophosphate enzyme domain protein	ID=cds-ACP21664.1;Parent=gene-NGR_b01980;Dbxref=NCBI_GP:ACP21664.1;Name=ACP21664.1;gbkey=CDS;locus_tag=NGR_b01980;product=thiamine pyrophosphate enzyme domain protein;protein_id=ACP21664.1;transl_table=11
CP000874.1	Genbank	CDS	192637	193683	-	NGR_b01990	9.08726	1.11549	0.0788554	1.97e-45	5.6e-44	2.16669	NGR_b01990	conserved hypothetical protein	ID=cds-ACP21665.1;Parent=gene-NGR_b01990;Dbxref=NCBI_GP:ACP21665.1;Name=ACP21665.1;gbkey=CDS;locus_tag=NGR_b01990;product=conserved hypothetical protein;protein_id=ACP21665.1;transl_table=11
CP000874.1	Genbank	CDS	193900	194403	+	NGR_b02000	7.74521	-0.0761575	0.121813	0.53184	0.631873	0.948581	NGR_b02000	hypothetical protein	ID=cds-ACP21666.1;Parent=gene-NGR_b02000;Dbxref=NCBI_GP:ACP21666.1;Name=ACP21666.1;gbkey=CDS;locus_tag=NGR_b02000;product=hypothetical protein;protein_id=ACP21666.1;transl_table=11
CP000874.1	Genbank	CDS	194407	194991	-	NGR_b02010	9.31647	-0.28682	0.0688628	3.11e-05	0.000100711	0.819707	ubiX	3-octaprenyl-4-hydroxybenzoate carboxy-lyase	ID=cds-ACP21667.1;Parent=gene-NGR_b02010;Dbxref=NCBI_GP:ACP21667.1;Name=ACP21667.1;Note=polyprenylp-hydroxybenzoate decarboxylase;gbkey=CDS;gene=ubiX;locus_tag=NGR_b02010;product=3-octaprenyl-4-hydroxybenzoate carboxy-lyase;protein_id=ACP21667.1;transl_table=11
CP000874.1	Genbank	CDS	195007	195693	-	NGR_b02020	9.53843	-0.295022	0.0688021	1.8e-05	6.07e-05	0.81506	NGR_b02020	putative GntR family transcriptional regulator	ID=cds-ACP21668.1;Parent=gene-NGR_b02020;Dbxref=NCBI_GP:ACP21668.1;Name=ACP21668.1;gbkey=CDS;locus_tag=NGR_b02020;product=putative GntR family transcriptional regulator;protein_id=ACP21668.1;transl_table=11
CP000874.1	Genbank	CDS	195805	198093	-	NGR_b02030	8.47874	0.121679	0.0860223	0.157215	0.232859	1.088	coxL1	carbon monoxide dehydrogenase large chain	ID=cds-ACP21669.1;Parent=gene-NGR_b02030;Dbxref=NCBI_GP:ACP21669.1;Name=ACP21669.1;Note=COdehydrogenase subunit L%3B CO-DH L;gbkey=CDS;gene=coxL1;locus_tag=NGR_b02030;product=carbon monoxide dehydrogenase large chain;protein_id=ACP21669.1;transl_table=11
CP000874.1	Genbank	CDS	198268	199899	-	NGR_b02040	8.74472	0.434432	0.0851019	3.31e-07	1.37e-06	1.35138	NGR_b02040	carboxylase/decarboxylase family protein	ID=cds-ACP21670.1;Parent=gene-NGR_b02040;Dbxref=NCBI_GP:ACP21670.1;Name=ACP21670.1;gbkey=CDS;locus_tag=NGR_b02040;product=carboxylase/decarboxylase family protein;protein_id=ACP21670.1;transl_table=11
CP000874.1	Genbank	CDS	200131	202587	+	NGR_b02050	7.38197	-0.0471243	0.125903	0.708188	0.78833	0.967864	coxL2	carbon-monoxide dehydrogenase large subunit	ID=cds-ACP21671.1;Parent=gene-NGR_b02050;Dbxref=NCBI_GP:ACP21671.1;Name=ACP21671.1;gbkey=CDS;gene=coxL2;locus_tag=NGR_b02050;product=carbon-monoxide dehydrogenase large subunit;protein_id=ACP21671.1;transl_table=11
CP000874.1	Genbank	CDS	202598	203530	+	NGR_b02060	6.21928	0.165462	0.181813	0.362786	0.467206	1.12153	NGR_b02060	putative substrate-binding component of ABC transporter	ID=cds-ACP21672.1;Parent=gene-NGR_b02060;Dbxref=NCBI_GP:ACP21672.1;Name=ACP21672.1;gbkey=CDS;locus_tag=NGR_b02060;product=putative substrate-binding component of ABC transporter;protein_id=ACP21672.1;transl_table=11
CP000874.1	Genbank	CDS	203552	204214	+	NGR_b02070	4.9708	0.784421	0.276669	0.00457919	0.0101877	1.7224	NGR_b02070	putative carbon monoxide dehydrogenase subunit G protein	ID=cds-ACP21673.1;Parent=gene-NGR_b02070;Dbxref=NCBI_GP:ACP21673.1;Name=ACP21673.1;gbkey=CDS;locus_tag=NGR_b02070;product=putative carbon monoxide dehydrogenase subunit G protein;protein_id=ACP21673.1;transl_table=11
CP000874.1	Genbank	CDS	204236	204727	+	NGR_b02080	4.72693	0.481099	0.299694	0.108428	0.170346	1.39581	coxS	carbon-monoxide dehydrogenase small subunit	ID=cds-ACP21674.1;Parent=gene-NGR_b02080;Dbxref=NCBI_GP:ACP21674.1;Name=ACP21674.1;gbkey=CDS;gene=coxS;locus_tag=NGR_b02080;product=carbon-monoxide dehydrogenase small subunit;protein_id=ACP21674.1;transl_table=11
CP000874.1	Genbank	CDS	204738	205553	+	NGR_b02090	5.89136	-0.067071	0.202032	0.739903	0.813654	0.954574	NGR_b02090	putative carbon monoxide dehydrogenase medium subunit	ID=cds-ACP21675.1;Parent=gene-NGR_b02090;Dbxref=NCBI_GP:ACP21675.1;Name=ACP21675.1;gbkey=CDS;locus_tag=NGR_b02090;product=putative carbon monoxide dehydrogenase medium subunit;protein_id=ACP21675.1;transl_table=11
CP000874.1	Genbank	CDS	205630	207009	+	NGR_b02100	6.7583	0.282632	0.152036	0.0630298	0.106421	1.21641	NGR_b02100	putative DAHP synthetase protein	ID=cds-ACP21676.1;Parent=gene-NGR_b02100;Dbxref=NCBI_GP:ACP21676.1;Name=ACP21676.1;gbkey=CDS;locus_tag=NGR_b02100;product=putative DAHP synthetase protein;protein_id=ACP21676.1;transl_table=11
CP000874.1	Genbank	CDS	207053	207994	+	NGR_b02110	6.90428	-0.168889	0.152214	0.267193	0.364498	0.889528	NGR_b02110	lipoprotein%2C putative	ID=cds-ACP21677.1;Parent=gene-NGR_b02110;Dbxref=NCBI_GP:ACP21677.1;Name=ACP21677.1;gbkey=CDS;locus_tag=NGR_b02110;product=lipoprotein%2C putative;protein_id=ACP21677.1;transl_table=11
CP000874.1	Genbank	CDS	208055	208309	-	NGR_b02120	8.92297	-0.211223	0.0831811	0.0111068	0.0227757	0.863804	NGR_b02120	hypothetical protein	ID=cds-ACP21678.1;Parent=gene-NGR_b02120;Dbxref=NCBI_GP:ACP21678.1;Name=ACP21678.1;gbkey=CDS;locus_tag=NGR_b02120;product=hypothetical protein;protein_id=ACP21678.1;transl_table=11
CP000874.1	Genbank	CDS	208451	208864	+	NGR_b02130	6.29685	-0.483603	0.173936	0.00542995	0.0119241	0.71519	fumA	fumarate hydratase protein	ID=cds-ACP21679.1;Parent=gene-NGR_b02130;Dbxref=NCBI_GP:ACP21679.1;Name=ACP21679.1;gbkey=CDS;gene=fumA;locus_tag=NGR_b02130;product=fumarate hydratase protein;protein_id=ACP21679.1;transl_table=11
CP000874.1	Genbank	CDS	208939	210261	-	NGR_b02140	9.99948	-0.770046	0.069864	2.99e-28	5.03e-27	0.586399	NGR_b02140	conserved hypothetical protein	ID=cds-ACP21680.1;Parent=gene-NGR_b02140;Dbxref=NCBI_GP:ACP21680.1;Name=ACP21680.1;gbkey=CDS;locus_tag=NGR_b02140;product=conserved hypothetical protein;protein_id=ACP21680.1;transl_table=11
CP000874.1	Genbank	CDS	210554	211537	-	NGR_b02150	6.49662	-0.202488	0.172577	0.240668	0.334051	0.86905	NGR_b02150	conserved hypothetical protein	ID=cds-ACP21681.1;Parent=gene-NGR_b02150;Dbxref=NCBI_GP:ACP21681.1;Name=ACP21681.1;gbkey=CDS;locus_tag=NGR_b02150;product=conserved hypothetical protein;protein_id=ACP21681.1;transl_table=11
CP000874.1	Genbank	CDS	211476	212540	-	NGR_b02160	7.16178	-0.137458	0.130254	0.291283	0.390336	0.909119	NGR_b02160	probable ABC transporter ATP-binding protein y4oS	ID=cds-ACP21682.1;Parent=gene-NGR_b02160;Dbxref=NCBI_GP:ACP21682.1;Name=ACP21682.1;gbkey=CDS;locus_tag=NGR_b02160;product=probable ABC transporter ATP-binding protein y4oS;protein_id=ACP21682.1;transl_table=11
CP000874.1	Genbank	CDS	212546	213646	-	NGR_b02170	7.33515	-0.309269	0.128804	0.0163468	0.032189	0.807051	NGR_b02170	putative permease component of ABC transporter	ID=cds-ACP21683.1;Parent=gene-NGR_b02170;Dbxref=NCBI_GP:ACP21683.1;Name=ACP21683.1;gbkey=CDS;locus_tag=NGR_b02170;product=putative permease component of ABC transporter;protein_id=ACP21683.1;transl_table=11
CP000874.1	Genbank	CDS	213648	214601	-	NGR_b02180	8.97564	-0.648559	0.0767177	2.82e-17	2.72e-16	0.637917	NGR_b02180	putative permease component of ABC transporter	ID=cds-ACP21684.1;Parent=gene-NGR_b02180;Dbxref=NCBI_GP:ACP21684.1;Name=ACP21684.1;gbkey=CDS;locus_tag=NGR_b02180;product=putative permease component of ABC transporter;protein_id=ACP21684.1;transl_table=11
CP000874.1	Genbank	CDS	214678	216480	-	NGR_b02190	10.8641	-0.823438	0.0601599	1.21e-42	3.18e-41	0.565094	NGR_b02190	sugar ABC transporter%2C periplasmic sugar-binding protein%2C putative	ID=cds-ACP21685.1;Parent=gene-NGR_b02190;Dbxref=NCBI_GP:ACP21685.1;Name=ACP21685.1;gbkey=CDS;locus_tag=NGR_b02190;product=sugar ABC transporter%2C periplasmic sugar-binding protein%2C putative;protein_id=ACP21685.1;transl_table=11
CP000874.1	Genbank	CDS	216107	217186	+	NGR_b02200	8.67067	0.00731335	0.0877842	0.933605	0.953757	1.00508	NGR_b02200	putative transcriptional regulator protein%2C LacI family	ID=cds-ACP21686.1;Parent=gene-NGR_b02200;Dbxref=NCBI_GP:ACP21686.1;Name=ACP21686.1;gbkey=CDS;locus_tag=NGR_b02200;product=putative transcriptional regulator protein%2C LacI family;protein_id=ACP21686.1;transl_table=11
CP000874.1	Genbank	CDS	217219	218028	+	NGR_b02210	8.66178	0.00456237	0.0846717	0.957028	0.970487	1.00317	NGR_b02210	putative Glycerophosphoryl diester phosphodiesterase	ID=cds-ACP21687.1;Parent=gene-NGR_b02210;Dbxref=NCBI_GP:ACP21687.1;Name=ACP21687.1;gbkey=CDS;locus_tag=NGR_b02210;product=putative Glycerophosphoryl diester phosphodiesterase;protein_id=ACP21687.1;transl_table=11
CP000874.1	Genbank	CDS	218221	219738	+	NGR_b02220	8.82239	-0.151262	0.0856352	0.0773368	0.126951	0.900463	NGR_b02220	putative sulfatase	ID=cds-ACP21688.1;Parent=gene-NGR_b02220;Dbxref=NCBI_GP:ACP21688.1;Name=ACP21688.1;gbkey=CDS;locus_tag=NGR_b02220;product=putative sulfatase;protein_id=ACP21688.1;transl_table=11
CP000874.1	Genbank	CDS	220070	220867	+	NGR_b02230	8.61999	-0.121213	0.0960602	0.207006	0.293259	0.919415	NGR_b02230	Inositol-1-monophosphatase	ID=cds-ACP21689.1;Parent=gene-NGR_b02230;Dbxref=NCBI_GP:ACP21689.1;Name=ACP21689.1;Note=IMPase%3B Inositol-1-phosphatase%3B I-1-Pase;gbkey=CDS;locus_tag=NGR_b02230;product=Inositol-1-monophosphatase;protein_id=ACP21689.1;transl_table=11
CP000874.1	Genbank	CDS	220899	221174	+	NGR_b02240	7.84934	-0.142851	0.123692	0.248132	0.342705	0.905727	NGR_b02240	conserved hypothetical protein	ID=cds-ACP21690.1;Parent=gene-NGR_b02240;Dbxref=NCBI_GP:ACP21690.1;Name=ACP21690.1;gbkey=CDS;locus_tag=NGR_b02240;product=conserved hypothetical protein;protein_id=ACP21690.1;transl_table=11
CP000874.1	Genbank	CDS	221298	221495	+	NGR_b02250	7.49769	-0.20394	0.135106	0.131177	0.200326	0.868176	NGR_b02250	hypothetical protein	ID=cds-ACP21691.1;Parent=gene-NGR_b02250;Dbxref=NCBI_GP:ACP21691.1;Name=ACP21691.1;gbkey=CDS;locus_tag=NGR_b02250;product=hypothetical protein;protein_id=ACP21691.1;transl_table=11
CP000874.1	Genbank	CDS	222054	222845	+	NGR_b02260	8.00867	0.165626	0.101378	0.102313	0.162246	1.12165	NGR_b02260	putative transcriptional regulator protein%2C LuxR family	ID=cds-ACP21692.1;Parent=gene-NGR_b02260;Dbxref=NCBI_GP:ACP21692.1;Name=ACP21692.1;gbkey=CDS;locus_tag=NGR_b02260;product=putative transcriptional regulator protein%2C LuxR family;protein_id=ACP21692.1;transl_table=11
CP000874.1	Genbank	CDS	223044	223349	-	NGR_b02270	10.3836	-0.0768589	0.061288	0.20982	0.296527	0.94812	NGR_b02270	conserved hypothetical protein	ID=cds-ACP21693.1;Parent=gene-NGR_b02270;Dbxref=NCBI_GP:ACP21693.1;Name=ACP21693.1;gbkey=CDS;locus_tag=NGR_b02270;product=conserved hypothetical protein;protein_id=ACP21693.1;transl_table=11
CP000874.1	Genbank	CDS	223445	224449	-	NGR_b02280	9.90713	-0.0116225	0.0628007	0.853175	0.898644	0.991976	NGR_b02280	putative ABC transporter substrate-binding protein	ID=cds-ACP21694.1;Parent=gene-NGR_b02280;Dbxref=NCBI_GP:ACP21694.1;Name=ACP21694.1;gbkey=CDS;locus_tag=NGR_b02280;product=putative ABC transporter substrate-binding protein;protein_id=ACP21694.1;transl_table=11
CP000874.1	Genbank	CDS	224581	225072	-	NGR_b02290	6.67068	0.12262	0.166551	0.461589	0.567669	1.08871	NGR_b02290	hypothetical protein	ID=cds-ACP21695.1;Parent=gene-NGR_b02290;Dbxref=NCBI_GP:ACP21695.1;Name=ACP21695.1;gbkey=CDS;locus_tag=NGR_b02290;product=hypothetical protein;protein_id=ACP21695.1;transl_table=11
CP000874.1	Genbank	CDS	225081	225353	+	NGR_b02300	5.43736	0.104984	0.232244	0.65124	0.737534	1.07548	NGR_b02300	conserved hypothetical protein	ID=cds-ACP21696.1;Parent=gene-NGR_b02300;Dbxref=NCBI_GP:ACP21696.1;Name=ACP21696.1;gbkey=CDS;locus_tag=NGR_b02300;product=conserved hypothetical protein;protein_id=ACP21696.1;transl_table=11
CP000874.1	Genbank	CDS	225526	226155	-	NGR_b02310	6.2031	0.193551	0.184586	0.294377	0.394073	1.14358	NGR_b02310	conserved hypothetical protein	ID=cds-ACP21697.1;Parent=gene-NGR_b02310;Dbxref=NCBI_GP:ACP21697.1;Name=ACP21697.1;gbkey=CDS;locus_tag=NGR_b02310;product=conserved hypothetical protein;protein_id=ACP21697.1;transl_table=11
CP000874.1	Genbank	CDS	226299	226979	+	NGR_b02320	7.01887	0.106318	0.134428	0.429008	0.534953	1.07648	NGR_b02320	conserved hypothetical protein	ID=cds-ACP21698.1;Parent=gene-NGR_b02320;Dbxref=NCBI_GP:ACP21698.1;Name=ACP21698.1;gbkey=CDS;locus_tag=NGR_b02320;product=conserved hypothetical protein;protein_id=ACP21698.1;transl_table=11
CP000874.1	Genbank	CDS	227176	228117	-	NGR_b02330	9.56639	-0.123359	0.0612169	0.0438921	0.0778412	0.918047	NGR_b02330	ribose ABC transporter%2C permease protein	ID=cds-ACP21699.1;Parent=gene-NGR_b02330;Dbxref=NCBI_GP:ACP21699.1;Name=ACP21699.1;gbkey=CDS;locus_tag=NGR_b02330;product=ribose ABC transporter%2C permease protein;protein_id=ACP21699.1;transl_table=11
CP000874.1	Genbank	CDS	228119	229168	-	NGR_b02340	9.57202	-0.0733027	0.0642543	0.253944	0.349607	0.95046	NGR_b02340	ribose ABC transporter%2C permease protein	ID=cds-ACP21700.1;Parent=gene-NGR_b02340;Dbxref=NCBI_GP:ACP21700.1;Name=ACP21700.1;gbkey=CDS;locus_tag=NGR_b02340;product=ribose ABC transporter%2C permease protein;protein_id=ACP21700.1;transl_table=11
CP000874.1	Genbank	CDS	229158	230687	-	NGR_b02350	11.605	-0.209372	0.0517563	5.22e-05	0.000163089	0.864913	NGR_b02350	putative ATP-binding component of ABC transporter	ID=cds-ACP21701.1;Parent=gene-NGR_b02350;Dbxref=NCBI_GP:ACP21701.1;Name=ACP21701.1;gbkey=CDS;locus_tag=NGR_b02350;product=putative ATP-binding component of ABC transporter;protein_id=ACP21701.1;transl_table=11
CP000874.1	Genbank	CDS	230820	231845	-	NGR_b02360	13.3068	-0.284196	0.0495891	9.98e-09	4.91e-08	0.821199	NGR_b02360	putative lipoprotein periplasmic protein	ID=cds-ACP21702.1;Parent=gene-NGR_b02360;Dbxref=NCBI_GP:ACP21702.1;Name=ACP21702.1;gbkey=CDS;locus_tag=NGR_b02360;product=putative lipoprotein periplasmic protein;protein_id=ACP21702.1;transl_table=11
CP000874.1	Genbank	CDS	231937	232230	+	NGR_b02370	7.60435	0.48769	0.116268	2.73e-05	8.94e-05	1.4022	NGR_b02370	putative flavohemoglobin like protein	ID=cds-ACP21703.1;Parent=gene-NGR_b02370;Dbxref=NCBI_GP:ACP21703.1;Name=ACP21703.1;gbkey=CDS;locus_tag=NGR_b02370;product=putative flavohemoglobin like protein;protein_id=ACP21703.1;transl_table=11
CP000874.1	Genbank	CDS	232413	233219	-	NGR_b02380	12.0418	1.31929	0.0442821	4.82e-195	1.11e-192	2.49544	NGR_b02380	conserved hypothetical protein	ID=cds-ACP21704.1;Parent=gene-NGR_b02380;Dbxref=NCBI_GP:ACP21704.1;Name=ACP21704.1;gbkey=CDS;locus_tag=NGR_b02380;product=conserved hypothetical protein;protein_id=ACP21704.1;transl_table=11
CP000874.1	Genbank	CDS	233680	235437	+	NGR_b02390	6.3968	-0.0798149	0.171492	0.641634	0.729237	0.946179	NGR_b02390	putative cytochrome biogenesis protein	ID=cds-ACP21705.1;Parent=gene-NGR_b02390;Dbxref=NCBI_GP:ACP21705.1;Name=ACP21705.1;gbkey=CDS;locus_tag=NGR_b02390;product=putative cytochrome biogenesis protein;protein_id=ACP21705.1;transl_table=11
CP000874.1	Genbank	CDS	235778	236581	+	NGR_b02400	7.16079	-0.0748164	0.127973	0.558799	0.657717	0.949463	NGR_b02400	probable short-chain dehydrogenase	ID=cds-ACP21706.1;Parent=gene-NGR_b02400;Dbxref=NCBI_GP:ACP21706.1;Name=ACP21706.1;gbkey=CDS;locus_tag=NGR_b02400;product=probable short-chain dehydrogenase;protein_id=ACP21706.1;transl_table=11
CP000874.1	Genbank	CDS	236639	238228	+	NGR_b02410	7.32655	-0.0383553	0.135693	0.777435	0.842701	0.973764	NGR_b02410	drug resistance transporter%2C EmrB/QacA subfamily	ID=cds-ACP21707.1;Parent=gene-NGR_b02410;Dbxref=NCBI_GP:ACP21707.1;Name=ACP21707.1;gbkey=CDS;locus_tag=NGR_b02410;product=drug resistance transporter%2C EmrB/QacA subfamily;protein_id=ACP21707.1;transl_table=11
CP000874.1	Genbank	CDS	238251	239336	+	NGR_b02420	8.45793	-0.158146	0.0895732	0.0774722	0.127108	0.896176	NGR_b02420	putative AraC family transcriptional regulator	ID=cds-ACP21708.1;Parent=gene-NGR_b02420;Dbxref=NCBI_GP:ACP21708.1;Name=ACP21708.1;gbkey=CDS;locus_tag=NGR_b02420;product=putative AraC family transcriptional regulator;protein_id=ACP21708.1;transl_table=11
CP000874.1	Genbank	CDS	239481	240527	+	NGR_b02430	6.56434	-0.10361	0.162341	0.523329	0.624988	0.930701	NGR_b02430	putative epoxide hydrolase protein	ID=cds-ACP21709.1;Parent=gene-NGR_b02430;Dbxref=NCBI_GP:ACP21709.1;Name=ACP21709.1;gbkey=CDS;locus_tag=NGR_b02430;product=putative epoxide hydrolase protein;protein_id=ACP21709.1;transl_table=11
CP000874.1	Genbank	CDS	240937	241353	+	NGR_b02440	8.77515	-0.294277	0.0847043	0.000512435	0.00137568	0.815481	NGR_b02440	putative OsmC-like protein	ID=cds-ACP21710.1;Parent=gene-NGR_b02440;Dbxref=NCBI_GP:ACP21710.1;Name=ACP21710.1;gbkey=CDS;locus_tag=NGR_b02440;product=putative OsmC-like protein;protein_id=ACP21710.1;transl_table=11
CP000874.1	Genbank	CDS	241492	242157	+	NGR_b02450	8.7837	-0.160502	0.0827313	0.0523743	0.0908338	0.894713	NGR_b02450	putative glyoxalase protein	ID=cds-ACP21711.1;Parent=gene-NGR_b02450;Dbxref=NCBI_GP:ACP21711.1;Name=ACP21711.1;gbkey=CDS;locus_tag=NGR_b02450;product=putative glyoxalase protein;protein_id=ACP21711.1;transl_table=11
CP000874.1	Genbank	CDS	242188	243396	+	NGR_b02460	8.81175	-0.0851325	0.0812834	0.294936	0.394739	0.942698	NGR_b02460	putative oxidoreductase%2C FAD/FMN-binding protein	ID=cds-ACP21712.1;Parent=gene-NGR_b02460;Dbxref=NCBI_GP:ACP21712.1;Name=ACP21712.1;gbkey=CDS;locus_tag=NGR_b02460;product=putative oxidoreductase%2C FAD/FMN-binding protein;protein_id=ACP21712.1;transl_table=11
CP000874.1	Genbank	CDS	243584	244906	-	NGR_b02470	8.40432	-0.00180502	0.0899764	0.983995	0.989512	0.99875	envZ	osmolarity sensor protein EnvZ	ID=cds-ACP21713.1;Parent=gene-NGR_b02470;Dbxref=NCBI_GP:ACP21713.1;Name=ACP21713.1;gbkey=CDS;gene=envZ;locus_tag=NGR_b02470;product=osmolarity sensor protein EnvZ;protein_id=ACP21713.1;transl_table=11
CP000874.1	Genbank	CDS	244906	245643	-	NGR_b02480	8.70338	-0.135778	0.0822375	0.0987284	0.157296	0.910179	NGR_b02480	probable two-component response regulator protein	ID=cds-ACP21714.1;Parent=gene-NGR_b02480;Dbxref=NCBI_GP:ACP21714.1;Name=ACP21714.1;gbkey=CDS;locus_tag=NGR_b02480;product=probable two-component response regulator protein;protein_id=ACP21714.1;transl_table=11
CP000874.1	Genbank	CDS	245837	246238	-	NGR_b02490	6.67982	-0.17342	0.162915	0.287113	0.385791	0.886738	NGR_b02490	conserved hypothetical protein	ID=cds-ACP21715.1;Parent=gene-NGR_b02490;Dbxref=NCBI_GP:ACP21715.1;Name=ACP21715.1;gbkey=CDS;locus_tag=NGR_b02490;product=conserved hypothetical protein;protein_id=ACP21715.1;transl_table=11
CP000874.1	Genbank	CDS	247050	248084	+	NGR_b02510	10.6777	1.19583	0.0539527	7.57e-109	8e-107	2.29077	NGR_b02510	Fe III ABC transporter%2C periplasmic-binding protein	ID=cds-ACP21716.1;Parent=gene-NGR_b02510;Dbxref=NCBI_GP:ACP21716.1;Name=ACP21716.1;gbkey=CDS;locus_tag=NGR_b02510;product=Fe III ABC transporter%2C periplasmic-binding protein;protein_id=ACP21716.1;transl_table=11
CP000874.1	Genbank	CDS	247817	249109	+	NGR_b02520	10.07	1.15714	0.0684945	4.99e-64	2.14e-62	2.23015	NGR_b02520	putative permease component of ABC transporter	ID=cds-ACP21717.1;Parent=gene-NGR_b02520;Dbxref=NCBI_GP:ACP21717.1;Name=ACP21717.1;gbkey=CDS;locus_tag=NGR_b02520;product=putative permease component of ABC transporter;protein_id=ACP21717.1;transl_table=11
CP000874.1	Genbank	CDS	249106	249909	+	NGR_b02530	7.14508	1.28141	0.136383	5.69e-21	6.64e-20	2.43077	NGR_b02530	putative ABC transporter component	ID=cds-ACP21718.1;Parent=gene-NGR_b02530;Dbxref=NCBI_GP:ACP21718.1;Name=ACP21718.1;gbkey=CDS;locus_tag=NGR_b02530;product=putative ABC transporter component;protein_id=ACP21718.1;transl_table=11
CP000874.1	Genbank	CDS	249906	250361	+	NGR_b02540	6.78477	1.32636	0.163462	4.89e-16	4.35e-15	2.50769	NGR_b02540	pseudoazurin precursor	ID=cds-ACP21719.1;Parent=gene-NGR_b02540;Dbxref=NCBI_GP:ACP21719.1;Name=ACP21719.1;gbkey=CDS;locus_tag=NGR_b02540;product=pseudoazurin precursor;protein_id=ACP21719.1;transl_table=11
CP000874.1	Genbank	CDS	250682	250873	+	NGR_b02550	8.31133	0.332032	0.0908154	0.000256057	0.000722318	1.25879	NGR_b02550	conserved hypothetical protein	ID=cds-ACP21720.1;Parent=gene-NGR_b02550;Dbxref=NCBI_GP:ACP21720.1;Name=ACP21720.1;gbkey=CDS;locus_tag=NGR_b02550;product=conserved hypothetical protein;protein_id=ACP21720.1;transl_table=11
CP000874.1	Genbank	CDS	251217	252242	+	NGR_b02560	10.6796	0.0463771	0.0510169	0.363321	0.467708	1.03267	NGR_b02560	ribose ABC transporter%2C ribose-binding protein	ID=cds-ACP21721.1;Parent=gene-NGR_b02560;Dbxref=NCBI_GP:ACP21721.1;Name=ACP21721.1;gbkey=CDS;locus_tag=NGR_b02560;product=ribose ABC transporter%2C ribose-binding protein;protein_id=ACP21721.1;transl_table=11
CP000874.1	Genbank	CDS	252315	253820	+	NGR_b02570	9.79069	-0.0633037	0.0724369	0.382164	0.486435	0.95707	rbsA1	ribose/galactose/methyl galactoside import ATP-bindingprotein 3	ID=cds-ACP21722.1;Parent=gene-NGR_b02570;Dbxref=NCBI_GP:ACP21722.1;Name=ACP21722.1;gbkey=CDS;gene=rbsA1;locus_tag=NGR_b02570;product=ribose/galactose/methyl galactoside import ATP-bindingprotein 3;protein_id=ACP21722.1;transl_table=11
CP000874.1	Genbank	CDS	253820	254812	+	NGR_b02580	6.6721	0.0220956	0.144458	0.878434	0.914781	1.01543	NGR_b02580	ribose ABC transporter permease protein	ID=cds-ACP21723.1;Parent=gene-NGR_b02580;Dbxref=NCBI_GP:ACP21723.1;Name=ACP21723.1;gbkey=CDS;locus_tag=NGR_b02580;product=ribose ABC transporter permease protein;protein_id=ACP21723.1;transl_table=11
CP000874.1	Genbank	CDS	254809	255765	+	NGR_b02590	7.12336	-0.202212	0.123317	0.101051	0.160402	0.869217	NGR_b02590	ribose ABC transporter permease protein	ID=cds-ACP21724.1;Parent=gene-NGR_b02590;Dbxref=NCBI_GP:ACP21724.1;Name=ACP21724.1;gbkey=CDS;locus_tag=NGR_b02590;product=ribose ABC transporter permease protein;protein_id=ACP21724.1;transl_table=11
CP000874.1	Genbank	CDS	255321	256781	+	NGR_b02600	7.41444	-0.3366	0.11318	0.00293932	0.00681961	0.791905	NGR_b02600	transcriptional repressor%2C LacI family	ID=cds-ACP21725.1;Parent=gene-NGR_b02600;Dbxref=NCBI_GP:ACP21725.1;Name=ACP21725.1;gbkey=CDS;locus_tag=NGR_b02600;product=transcriptional repressor%2C LacI family;protein_id=ACP21725.1;transl_table=11
CP000874.1	Genbank	CDS	256800	258044	+	NGR_b02610	8.93385	-0.157046	0.083244	0.0592179	0.101017	0.89686	NGR_b02610	putative dehydrogenase	ID=cds-ACP21726.1;Parent=gene-NGR_b02610;Dbxref=NCBI_GP:ACP21726.1;Name=ACP21726.1;gbkey=CDS;locus_tag=NGR_b02610;product=putative dehydrogenase;protein_id=ACP21726.1;transl_table=11
CP000874.1	Genbank	CDS	258165	259091	+	NGR_b02620	11.5605	-0.0979313	0.0477183	0.0401424	0.0719385	0.934372	NGR_b02620	putative N-acetyltransferase	ID=cds-ACP21727.1;Parent=gene-NGR_b02620;Dbxref=NCBI_GP:ACP21727.1;Name=ACP21727.1;gbkey=CDS;locus_tag=NGR_b02620;product=putative N-acetyltransferase;protein_id=ACP21727.1;transl_table=11
CP000874.1	Genbank	CDS	259218	260000	+	NGR_b02630	11.0949	-0.117945	0.053451	0.0273418	0.0510763	0.921499	NGR_b02630	3-hydroxyacyl-CoA dehydrogenase type-2	ID=cds-ACP21728.1;Parent=gene-NGR_b02630;Dbxref=NCBI_GP:ACP21728.1;Name=ACP21728.1;Note=3-hydroxyacyl-CoA dehydrogenase type II%3B Type II HADH%3B 3-hydroxy-2-methylbutyryl-CoA dehydrogenase%3B Scully protein;gbkey=CDS;locus_tag=NGR_b02630;product=3-hydroxyacyl-CoA dehydrogenase type-2;protein_id=ACP21728.1;transl_table=11
CP000874.1	Genbank	CDS	260011	260436	-	NGR_b02640	9.8132	-0.269626	0.0579995	3.34e-06	1.23e-05	0.829535	NGR_b02640	putative plasmid stability protein y4JK	ID=cds-ACP21729.1;Parent=gene-NGR_b02640;Dbxref=NCBI_GP:ACP21729.1;Name=ACP21729.1;gbkey=CDS;locus_tag=NGR_b02640;product=putative plasmid stability protein y4JK;protein_id=ACP21729.1;transl_table=11
CP000874.1	Genbank	CDS	260433	260681	-	NGR_b02650	9.67359	-0.262382	0.060742	1.56e-05	5.3e-05	0.83371	NGR_b02650	conserved hypothetical protein	ID=cds-ACP21730.1;Parent=gene-NGR_b02650;Dbxref=NCBI_GP:ACP21730.1;Name=ACP21730.1;gbkey=CDS;locus_tag=NGR_b02650;product=conserved hypothetical protein;protein_id=ACP21730.1;transl_table=11
CP000874.1	Genbank	CDS	260711	261838	-	NGR_b02660	9.81134	-0.170328	0.0587477	0.00373984	0.00847251	0.888641	NGR_b02660	Lactose transport ATP-binding protein lacK	ID=cds-ACP21731.1;Parent=gene-NGR_b02660;Dbxref=NCBI_GP:ACP21731.1;Name=ACP21731.1;gbkey=CDS;locus_tag=NGR_b02660;product=Lactose transport ATP-binding protein lacK;protein_id=ACP21731.1;transl_table=11
CP000874.1	Genbank	CDS	261835	264099	-	NGR_b02670	9.01619	0.0392967	0.0869579	0.651337	0.737534	1.02761	lacZ	beta-galactosidase	ID=cds-ACP21732.1;Parent=gene-NGR_b02670;Dbxref=NCBI_GP:ACP21732.1;Name=ACP21732.1;Note=Lactase;gbkey=CDS;gene=lacZ;locus_tag=NGR_b02670;product=beta-galactosidase;protein_id=ACP21732.1;transl_table=11
CP000874.1	Genbank	CDS	264108	264929	-	NGR_b02680	6.89059	0.168857	0.146245	0.248249	0.342792	1.12417	lacG	Lactose transport system permease protein LacG	ID=cds-ACP21733.1;Parent=gene-NGR_b02680;Dbxref=NCBI_GP:ACP21733.1;Name=ACP21733.1;gbkey=CDS;gene=lacG;locus_tag=NGR_b02680;product=Lactose transport system permease protein LacG;protein_id=ACP21733.1;transl_table=11
CP000874.1	Genbank	CDS	264926	265825	-	NGR_b02690	6.89961	0.079436	0.142841	0.578133	0.674803	1.0566	lacF	Lactose transport system permease protein LacF	ID=cds-ACP21734.1;Parent=gene-NGR_b02690;Dbxref=NCBI_GP:ACP21734.1;Name=ACP21734.1;gbkey=CDS;gene=lacF;locus_tag=NGR_b02690;product=Lactose transport system permease protein LacF;protein_id=ACP21734.1;transl_table=11
CP000874.1	Genbank	CDS	265944	267218	-	NGR_b02700	7.49835	0.0112922	0.121118	0.925718	0.948764	1.00786	lacE	Lactose-binding protein precursor	ID=cds-ACP21735.1;Parent=gene-NGR_b02700;Dbxref=NCBI_GP:ACP21735.1;Name=ACP21735.1;Note=LBP;gbkey=CDS;gene=lacE;locus_tag=NGR_b02700;product=Lactose-binding protein precursor;protein_id=ACP21735.1;transl_table=11
CP000874.1	Genbank	CDS	267344	267781	-	NGR_b02710	7.52388	-0.155804	0.115144	0.176015	0.25568	0.897632	NGR_b02710	conserved hypothetical protein	ID=cds-ACP21736.1;Parent=gene-NGR_b02710;Dbxref=NCBI_GP:ACP21736.1;Name=ACP21736.1;gbkey=CDS;locus_tag=NGR_b02710;product=conserved hypothetical protein;protein_id=ACP21736.1;transl_table=11
CP000874.1	Genbank	CDS	267781	268026	-	NGR_b02720	7.90009	-0.157483	0.103718	0.128919	0.197533	0.896588	NGR_b02720	conserved hypothetical protein	ID=cds-ACP21737.1;Parent=gene-NGR_b02720;Dbxref=NCBI_GP:ACP21737.1;Name=ACP21737.1;gbkey=CDS;locus_tag=NGR_b02720;product=conserved hypothetical protein;protein_id=ACP21737.1;transl_table=11
CP000874.1	Genbank	CDS	268152	269222	-	NGR_b02730	9.72211	-0.141421	0.0620209	0.0225952	0.0431096	0.906626	NGR_b02730	transcriptional regulator%2C LacI family	ID=cds-ACP21738.1;Parent=gene-NGR_b02730;Dbxref=NCBI_GP:ACP21738.1;Name=ACP21738.1;gbkey=CDS;locus_tag=NGR_b02730;product=transcriptional regulator%2C LacI family;protein_id=ACP21738.1;transl_table=11
CP000874.1	Genbank	CDS	269292	270227	-	NGR_b02740	9.35124	-0.146599	0.0673237	0.0294409	0.0543986	0.903377	NGR_b02740	putative AraC family transcriptional regulator	ID=cds-ACP21739.1;Parent=gene-NGR_b02740;Dbxref=NCBI_GP:ACP21739.1;Name=ACP21739.1;gbkey=CDS;locus_tag=NGR_b02740;product=putative AraC family transcriptional regulator;protein_id=ACP21739.1;transl_table=11
CP000874.1	Genbank	CDS	270426	271898	+	NGR_b02750	9.36578	-0.0847856	0.0755015	0.261452	0.358107	0.942925	agaL1	alpha-galactosidase	ID=cds-ACP21740.1;Parent=gene-NGR_b02750;Dbxref=NCBI_GP:ACP21740.1;Name=ACP21740.1;Note=Melibiase;gbkey=CDS;gene=agaL1;locus_tag=NGR_b02750;product=alpha-galactosidase;protein_id=ACP21740.1;transl_table=11
CP000874.1	Genbank	CDS	272230	274311	+	NGR_b02760	8.52729	-0.0769168	0.0917415	0.401802	0.507709	0.948082	NGR_b02760	periplasmic alpha-galactoside-binding protein precursor	ID=cds-ACP21741.1;Parent=gene-NGR_b02760;Dbxref=NCBI_GP:ACP21741.1;Name=ACP21741.1;gbkey=CDS;locus_tag=NGR_b02760;product=periplasmic alpha-galactoside-binding protein precursor;protein_id=ACP21741.1;transl_table=11
CP000874.1	Genbank	CDS	274421	275434	+	NGR_b02770	7.50879	-0.104843	0.119733	0.381225	0.485613	0.929906	NGR_b02770	probable peptide ABC transporter permease protein y4tP	ID=cds-ACP21742.1;Parent=gene-NGR_b02770;Dbxref=NCBI_GP:ACP21742.1;Name=ACP21742.1;gbkey=CDS;locus_tag=NGR_b02770;product=probable peptide ABC transporter permease protein y4tP;protein_id=ACP21742.1;transl_table=11
CP000874.1	Genbank	CDS	275431	276558	+	NGR_b02780	7.10277	0.0747398	0.137019	0.58543	0.680886	1.05317	NGR_b02780	putative permease component of ABC transporter	ID=cds-ACP21743.1;Parent=gene-NGR_b02780;Dbxref=NCBI_GP:ACP21743.1;Name=ACP21743.1;gbkey=CDS;locus_tag=NGR_b02780;product=putative permease component of ABC transporter;protein_id=ACP21743.1;transl_table=11
CP000874.1	Genbank	CDS	276570	278240	+	NGR_b02790	7.41411	-0.0458653	0.128517	0.721181	0.799204	0.968709	NGR_b02790	putative ATP-binding component of ABC transporter	ID=cds-ACP21744.1;Parent=gene-NGR_b02790;Dbxref=NCBI_GP:ACP21744.1;Name=ACP21744.1;gbkey=CDS;locus_tag=NGR_b02790;product=putative ATP-binding component of ABC transporter;protein_id=ACP21744.1;transl_table=11
CP000874.1	Genbank	CDS	278264	279637	+	NGR_b02800	7.51639	0.186708	0.123057	0.129205	0.19783	1.13816	agaL2	alpha-galactosidase	ID=cds-ACP21745.1;Parent=gene-NGR_b02800;Dbxref=NCBI_GP:ACP21745.1;Name=ACP21745.1;gbkey=CDS;gene=agaL2;locus_tag=NGR_b02800;product=alpha-galactosidase;protein_id=ACP21745.1;transl_table=11
CP000874.1	Genbank	CDS	279808	279996	-	NGR_b02810	5.19963	0.00107652	0.318251	0.997301	0.998376	1.00075	NGR_b02810	hypothetical protein	ID=cds-ACP21746.1;Parent=gene-NGR_b02810;Dbxref=NCBI_GP:ACP21746.1;Name=ACP21746.1;gbkey=CDS;locus_tag=NGR_b02810;product=hypothetical protein;protein_id=ACP21746.1;transl_table=11
CP000874.1	Genbank	CDS	280450	280635	+	NGR_b02820	7.69932	-0.0390598	0.11519	0.734542	0.810247	0.973289	NGR_b02820	conserved hypothetical protein	ID=cds-ACP21747.1;Parent=gene-NGR_b02820;Dbxref=NCBI_GP:ACP21747.1;Name=ACP21747.1;gbkey=CDS;locus_tag=NGR_b02820;product=conserved hypothetical protein;protein_id=ACP21747.1;transl_table=11
CP000874.1	Genbank	CDS	280895	281620	-	NGR_b02830	5.4054	0.60268	0.239403	0.0118216	0.0241033	1.51853	NGR_b02830	hypothetical protein	ID=cds-ACP21748.1;Parent=gene-NGR_b02830;Dbxref=NCBI_GP:ACP21748.1;Name=ACP21748.1;gbkey=CDS;locus_tag=NGR_b02830;product=hypothetical protein;protein_id=ACP21748.1;transl_table=11
CP000874.1	Genbank	CDS	281759	283105	-	NGR_b02840	7.69966	0.143537	0.124201	0.247809	0.342405	1.10461	NGR_b02840	putative dicarboxylate carrier protein	ID=cds-ACP21749.1;Parent=gene-NGR_b02840;Dbxref=NCBI_GP:ACP21749.1;Name=ACP21749.1;gbkey=CDS;locus_tag=NGR_b02840;product=putative dicarboxylate carrier protein;protein_id=ACP21749.1;transl_table=11
CP000874.1	Genbank	CDS	283203	284717	-	NGR_b02850	9.34943	0.0288529	0.0653608	0.658894	0.745043	1.0202	NGR_b02850	putative Malonyl CoA synthetase	ID=cds-ACP21750.1;Parent=gene-NGR_b02850;Dbxref=NCBI_GP:ACP21750.1;Name=ACP21750.1;gbkey=CDS;locus_tag=NGR_b02850;product=putative Malonyl CoA synthetase;protein_id=ACP21750.1;transl_table=11
CP000874.1	Genbank	CDS	284714	286135	-	NGR_b02860	9.57613	-0.0620548	0.0648684	0.338756	0.441912	0.957899	NGR_b02860	predicted MCD%2C Malonyl-CoA decarboxylase MCD	ID=cds-ACP21751.1;Parent=gene-NGR_b02860;Dbxref=NCBI_GP:ACP21751.1;Name=ACP21751.1;gbkey=CDS;locus_tag=NGR_b02860;product=predicted MCD%2C Malonyl-CoA decarboxylase MCD;protein_id=ACP21751.1;transl_table=11
CP000874.1	Genbank	CDS	286305	286955	+	NGR_b02870	9.08285	-0.0810366	0.0753943	0.282448	0.380988	0.945378	NGR_b02870	putative GntR%2C transcriptional regulator GntR	ID=cds-ACP21752.1;Parent=gene-NGR_b02870;Dbxref=NCBI_GP:ACP21752.1;Name=ACP21752.1;gbkey=CDS;locus_tag=NGR_b02870;product=putative GntR%2C transcriptional regulator GntR;protein_id=ACP21752.1;transl_table=11
CP000874.1	Genbank	CDS	287068	287370	+	NGR_b02880	9.49926	-0.102336	0.0677559	0.130951	0.200071	0.931524	NGR_b02880	conserved hypothetical protein	ID=cds-ACP21753.1;Parent=gene-NGR_b02880;Dbxref=NCBI_GP:ACP21753.1;Name=ACP21753.1;gbkey=CDS;locus_tag=NGR_b02880;product=conserved hypothetical protein;protein_id=ACP21753.1;transl_table=11
CP000874.1	Genbank	CDS	287367	287831	+	NGR_b02890	9.82439	-0.041773	0.0646116	0.517939	0.6197	0.97146	NGR_b02890	putative plasmid stability protein	ID=cds-ACP21754.1;Parent=gene-NGR_b02890;Dbxref=NCBI_GP:ACP21754.1;Name=ACP21754.1;gbkey=CDS;locus_tag=NGR_b02890;product=putative plasmid stability protein;protein_id=ACP21754.1;transl_table=11
CP000874.1	Genbank	CDS	288022	288627	-	NGR_b02900	11.6168	0.44122	0.0457027	4.72e-22	5.89e-21	1.35775	NGR_b02900	predicted ThiE%2C Thiamine monophosphate synthase	ID=cds-ACP21755.1;Parent=gene-NGR_b02900;Dbxref=NCBI_GP:ACP21755.1;Name=ACP21755.1;gbkey=CDS;locus_tag=NGR_b02900;product=predicted ThiE%2C Thiamine monophosphate synthase;protein_id=ACP21755.1;transl_table=11
CP000874.1	Genbank	CDS	288624	289397	-	NGR_b02910	11.8856	0.484751	0.045543	1.86e-26	2.81e-25	1.39934	thiG	Thiazole biosynthesis protein ThiG	ID=cds-ACP21756.1;Parent=gene-NGR_b02910;Dbxref=NCBI_GP:ACP21756.1;Name=ACP21756.1;gbkey=CDS;gene=thiG;locus_tag=NGR_b02910;product=Thiazole biosynthesis protein ThiG;protein_id=ACP21756.1;transl_table=11
CP000874.1	Genbank	CDS	289400	290776	-	NGR_b02920	12.3511	0.484582	0.041175	5.65e-32	1.06e-30	1.39918	NGR_b02920	putative thiamine biosynthesis oxidoreductase ThiO	ID=cds-ACP21757.1;Parent=gene-NGR_b02920;Dbxref=NCBI_GP:ACP21757.1;Name=ACP21757.1;gbkey=CDS;locus_tag=NGR_b02920;product=putative thiamine biosynthesis oxidoreductase ThiO;protein_id=ACP21757.1;transl_table=11
CP000874.1	Genbank	CDS	290778	292610	-	NGR_b02930	13.4791	0.631802	0.0541548	1.89e-31	3.5e-30	1.5495	thiC	Thiamine biosynthesis protein ThiC	ID=cds-ACP21758.1;Parent=gene-NGR_b02930;Dbxref=NCBI_GP:ACP21758.1;Name=ACP21758.1;gbkey=CDS;gene=thiC;locus_tag=NGR_b02930;product=Thiamine biosynthesis protein ThiC;protein_id=ACP21758.1;transl_table=11
CP000874.1	Genbank	CDS	293042	293230	+	NGR_b02950	9.58501	-0.431424	0.0672277	1.39e-10	8.23e-10	0.741529	NGR_b02950	hypothetical protein	ID=cds-ACP21759.1;Parent=gene-NGR_b02950;Dbxref=NCBI_GP:ACP21759.1;Name=ACP21759.1;gbkey=CDS;locus_tag=NGR_b02950;product=hypothetical protein;protein_id=ACP21759.1;transl_table=11
CP000874.1	Genbank	CDS	293269	293877	+	NGR_b02960	10.0952	-0.379576	0.0601689	2.82e-10	1.63e-09	0.768664	NGR_b02960	probable methyltransferase	ID=cds-ACP21760.1;Parent=gene-NGR_b02960;Dbxref=NCBI_GP:ACP21760.1;Name=ACP21760.1;gbkey=CDS;locus_tag=NGR_b02960;product=probable methyltransferase;protein_id=ACP21760.1;transl_table=11
CP000874.1	Genbank	CDS	293951	295180	-	NGR_b02970	7.51724	-0.109504	0.12037	0.362963	0.46734	0.926906	NGR_b02970	MFS permease	ID=cds-ACP21761.1;Parent=gene-NGR_b02970;Dbxref=NCBI_GP:ACP21761.1;Name=ACP21761.1;gbkey=CDS;locus_tag=NGR_b02970;product=MFS permease;protein_id=ACP21761.1;transl_table=11
CP000874.1	Genbank	CDS	295225	295893	+	NGR_b02980	9.04982	-0.0548386	0.0768883	0.475707	0.581259	0.962702	NGR_b02980	putative ArsR family transcriptional regulator	ID=cds-ACP21762.1;Parent=gene-NGR_b02980;Dbxref=NCBI_GP:ACP21762.1;Name=ACP21762.1;gbkey=CDS;locus_tag=NGR_b02980;product=putative ArsR family transcriptional regulator;protein_id=ACP21762.1;transl_table=11
CP000874.1	Genbank	CDS	295896	297155	+	NGR_b02990	8.47278	0.0532808	0.0869305	0.539934	0.639837	1.03762	NGR_b02990	putative major facilitator family transporter	ID=cds-ACP21763.1;Parent=gene-NGR_b02990;Dbxref=NCBI_GP:ACP21763.1;Name=ACP21763.1;gbkey=CDS;locus_tag=NGR_b02990;product=putative major facilitator family transporter;protein_id=ACP21763.1;transl_table=11
CP000874.1	Genbank	CDS	297452	298192	-	NGR_b03000	12.6042	0.149138	0.0559412	0.00767637	0.0162962	1.10891	NGR_b03000	putative short-chain type dehydrogenase/reductase y4eK	ID=cds-ACP21764.1;Parent=gene-NGR_b03000;Dbxref=NCBI_GP:ACP21764.1;Name=ACP21764.1;gbkey=CDS;locus_tag=NGR_b03000;product=putative short-chain type dehydrogenase/reductase y4eK;protein_id=ACP21764.1;transl_table=11
CP000874.1	Genbank	CDS	298185	298934	-	NGR_b03010	12.7723	0.017834	0.0522677	0.732949	0.808767	1.01244	NGR_b03010	putative short-chain type dehydrogenase/reductase y4eL	ID=cds-ACP21765.1;Parent=gene-NGR_b03010;Dbxref=NCBI_GP:ACP21765.1;Name=ACP21765.1;gbkey=CDS;locus_tag=NGR_b03010;product=putative short-chain type dehydrogenase/reductase y4eL;protein_id=ACP21765.1;transl_table=11
CP000874.1	Genbank	CDS	299025	302093	+	NGR_b03020	12.9753	0.0886646	0.0359184	0.0135682	0.0272081	1.06339	NGR_b03020	putative FAD linked oxidase-like protein	ID=cds-ACP21766.1;Parent=gene-NGR_b03020;Dbxref=NCBI_GP:ACP21766.1;Name=ACP21766.1;gbkey=CDS;locus_tag=NGR_b03020;product=putative FAD linked oxidase-like protein;protein_id=ACP21766.1;transl_table=11
CP000874.1	Genbank	CDS	302090	302869	+	NGR_b03030	11.538	-0.0855303	0.0451627	0.0582481	0.0995471	0.942438	NGR_b03030	putative GntR family transcriptional regulator	ID=cds-ACP21767.1;Parent=gene-NGR_b03030;Dbxref=NCBI_GP:ACP21767.1;Name=ACP21767.1;gbkey=CDS;locus_tag=NGR_b03030;product=putative GntR family transcriptional regulator;protein_id=ACP21767.1;transl_table=11
CP000874.1	Genbank	CDS	303220	304131	+	NGR_b03040	9.85176	0.0948417	0.0672047	0.158175	0.234012	1.06795	NGR_b03040	putative nucleotidyltransferase protein	ID=cds-ACP21768.1;Parent=gene-NGR_b03040;Dbxref=NCBI_GP:ACP21768.1;Name=ACP21768.1;gbkey=CDS;locus_tag=NGR_b03040;product=putative nucleotidyltransferase protein;protein_id=ACP21768.1;transl_table=11
CP000874.1	Genbank	CDS	304254	305939	-	NGR_b03050	11.108	1.05572	0.0498992	2.38e-99	2.25e-97	2.07875	NGR_b03050	putative acetolactate synthase II large subunit	ID=cds-ACP21769.1;Parent=gene-NGR_b03050;Dbxref=NCBI_GP:ACP21769.1;Name=ACP21769.1;gbkey=CDS;locus_tag=NGR_b03050;product=putative acetolactate synthase II large subunit;protein_id=ACP21769.1;transl_table=11
CP000874.1	Genbank	CDS	305969	307162	-	NGR_b03060	11.4636	0.957791	0.0426991	1.95e-111	2.21e-109	1.94233	NGR_b03060	putative FAD dependent oxidoreductase	ID=cds-ACP21770.1;Parent=gene-NGR_b03060;Dbxref=NCBI_GP:ACP21770.1;Name=ACP21770.1;gbkey=CDS;locus_tag=NGR_b03060;product=putative FAD dependent oxidoreductase;protein_id=ACP21770.1;transl_table=11
CP000874.1	Genbank	CDS	307172	307984	-	NGR_b03070	11.122	0.986277	0.0478204	1.65e-94	1.42e-92	1.98107	NGR_b03070	dTDP-glucose 4%2C6-dehydratase	ID=cds-ACP21771.1;Parent=gene-NGR_b03070;Dbxref=NCBI_GP:ACP21771.1;Name=ACP21771.1;gbkey=CDS;locus_tag=NGR_b03070;product=dTDP-glucose 4%2C6-dehydratase;protein_id=ACP21771.1;transl_table=11
CP000874.1	Genbank	CDS	307998	309200	-	NGR_b03080	11.6532	0.947218	0.0412959	1.97e-116	2.31e-114	1.92815	aatA1	Aspartate aminotransferase B	ID=cds-ACP21772.1;Parent=gene-NGR_b03080;Dbxref=NCBI_GP:ACP21772.1;Name=ACP21772.1;Note=Transaminase A%3B AspAT;gbkey=CDS;gene=aatA1;locus_tag=NGR_b03080;product=Aspartate aminotransferase B;protein_id=ACP21772.1;transl_table=11
CP000874.1	Genbank	CDS	309221	310873	-	NGR_b03090	12.6398	0.861417	0.0396236	8.59e-105	8.51e-103	1.81682	NGR_b03090	N-methylhydantoinase B	ID=cds-ACP21773.1;Parent=gene-NGR_b03090;Dbxref=NCBI_GP:ACP21773.1;Name=ACP21773.1;gbkey=CDS;locus_tag=NGR_b03090;product=N-methylhydantoinase B;protein_id=ACP21773.1;transl_table=11
CP000874.1	Genbank	CDS	310887	312968	-	NGR_b03100	13.4646	0.476513	0.0371747	1.3e-37	2.92e-36	1.39138	NGR_b03100	N-methylhydantoinase A	ID=cds-ACP21774.1;Parent=gene-NGR_b03100;Dbxref=NCBI_GP:ACP21774.1;Name=ACP21774.1;gbkey=CDS;locus_tag=NGR_b03100;product=N-methylhydantoinase A;protein_id=ACP21774.1;transl_table=11
CP000874.1	Genbank	CDS	313279	314262	-	NGR_b03110	7.37419	0.234692	0.123795	0.0579859	0.0992042	1.17666	NGR_b03110	putative exported ErfK/YbiS/YhnG family protein	ID=cds-ACP21775.1;Parent=gene-NGR_b03110;Dbxref=NCBI_GP:ACP21775.1;Name=ACP21775.1;gbkey=CDS;locus_tag=NGR_b03110;product=putative exported ErfK/YbiS/YhnG family protein;protein_id=ACP21775.1;transl_table=11
CP000874.1	Genbank	CDS	314374	315276	-	NGR_b03120	7.602	0.713372	0.128598	2.9e-08	1.34e-07	1.63963	NGR_b03120	putative amino acid ABC transporter%2C periplasmic substrate-binding protein	ID=cds-ACP21776.1;Parent=gene-NGR_b03120;Dbxref=NCBI_GP:ACP21776.1;Name=ACP21776.1;gbkey=CDS;locus_tag=NGR_b03120;product=putative amino acid ABC transporter%2C periplasmic substrate-binding protein;protein_id=ACP21776.1;transl_table=11
CP000874.1	Genbank	CDS	315280	315966	-	NGR_b03130	8.13996	0.955624	0.112238	1.68e-17	1.65e-16	1.93942	NGR_b03130	cytochrome c550	ID=cds-ACP21777.1;Parent=gene-NGR_b03130;Dbxref=NCBI_GP:ACP21777.1;Name=ACP21777.1;gbkey=CDS;locus_tag=NGR_b03130;product=cytochrome c550;protein_id=ACP21777.1;transl_table=11
CP000874.1	Genbank	CDS	316125	317312	+	NGR_b03140	6.09259	1.08907	0.215839	4.52e-07	1.84e-06	2.12737	NGR_b03140	conserved hypothetical protein	ID=cds-ACP21778.1;Parent=gene-NGR_b03140;Dbxref=NCBI_GP:ACP21778.1;Name=ACP21778.1;gbkey=CDS;locus_tag=NGR_b03140;product=conserved hypothetical protein;protein_id=ACP21778.1;transl_table=11
CP000874.1	Genbank	CDS	317314	318276	+	NGR_b03150	5.90499	0.770006	0.218878	0.000434853	0.00118168	1.70528	NGR_b03150	conserved hypothetical protein	ID=cds-ACP21779.1;Parent=gene-NGR_b03150;Dbxref=NCBI_GP:ACP21779.1;Name=ACP21779.1;gbkey=CDS;locus_tag=NGR_b03150;product=conserved hypothetical protein;protein_id=ACP21779.1;transl_table=11
CP000874.1	Genbank	CDS	318304	318759	+	NGR_b03160	5.88622	0.903593	0.230486	8.84e-05	0.000267294	1.87072	NGR_b03160	conserved hypothetical protein	ID=cds-ACP21780.1;Parent=gene-NGR_b03160;Dbxref=NCBI_GP:ACP21780.1;Name=ACP21780.1;gbkey=CDS;locus_tag=NGR_b03160;product=conserved hypothetical protein;protein_id=ACP21780.1;transl_table=11
CP000874.1	Genbank	CDS	318770	319483	+	NGR_b03170	6.18145	0.852726	0.204413	3.03e-05	9.81e-05	1.80591	NGR_b03170	putative ABC transporter nucleotide binding domain protein	ID=cds-ACP21781.1;Parent=gene-NGR_b03170;Dbxref=NCBI_GP:ACP21781.1;Name=ACP21781.1;Note=ATP-binding cassette%3B transporter nucleotide-binding domai;gbkey=CDS;locus_tag=NGR_b03170;product=putative ABC transporter nucleotide binding domain protein;protein_id=ACP21781.1;transl_table=11
CP000874.1	Genbank	CDS	319483	320376	+	NGR_b03180	6.17072	0.566825	0.191573	0.00308844	0.00713601	1.48126	NGR_b03180	ABC transporter%2C permease protein%2C putative	ID=cds-ACP21782.1;Parent=gene-NGR_b03180;Dbxref=NCBI_GP:ACP21782.1;Name=ACP21782.1;gbkey=CDS;locus_tag=NGR_b03180;product=ABC transporter%2C permease protein%2C putative;protein_id=ACP21782.1;transl_table=11
CP000874.1	Genbank	CDS	320466	320690	-	NGR_b03190	10.8079	0.17722	0.0497644	0.000369178	0.00101607	1.1307	NGR_b03190	hypothetical protein	ID=cds-ACP21783.1;Parent=gene-NGR_b03190;Dbxref=NCBI_GP:ACP21783.1;Name=ACP21783.1;gbkey=CDS;locus_tag=NGR_b03190;product=hypothetical protein;protein_id=ACP21783.1;transl_table=11
CP000874.1	Genbank	CDS	320859	321110	-	NGR_b03200	11.3849	0.250872	0.0454215	3.33e-08	1.53e-07	1.18993	NGR_b03200	conserved hypothetical protein	ID=cds-ACP21784.1;Parent=gene-NGR_b03200;Dbxref=NCBI_GP:ACP21784.1;Name=ACP21784.1;gbkey=CDS;locus_tag=NGR_b03200;product=conserved hypothetical protein;protein_id=ACP21784.1;transl_table=11
CP000874.1	Genbank	CDS	321261	321695	-	NGR_b03210	10.4018	0.940276	0.0633915	8.98e-50	2.97e-48	1.91889	NGR_b03210	Pseudoazurin precursor	ID=cds-ACP21785.1;Parent=gene-NGR_b03210;Dbxref=NCBI_GP:ACP21785.1;Name=ACP21785.1;gbkey=CDS;locus_tag=NGR_b03210;product=Pseudoazurin precursor;protein_id=ACP21785.1;transl_table=11
CP000874.1	Genbank	CDS	321858	324062	-	NGR_b03220	9.41701	0.307897	0.0676481	5.33e-06	1.93e-05	1.2379	NGR_b03220	putative signal transduction histidine kinase	ID=cds-ACP21786.1;Parent=gene-NGR_b03220;Dbxref=NCBI_GP:ACP21786.1;Name=ACP21786.1;gbkey=CDS;locus_tag=NGR_b03220;product=putative signal transduction histidine kinase;protein_id=ACP21786.1;transl_table=11
CP000874.1	Genbank	CDS	324059	325240	-	NGR_b03230	10.0523	0.441445	0.065088	1.18e-11	7.68e-11	1.35796	NGR_b03230	putative exported protein	ID=cds-ACP21787.1;Parent=gene-NGR_b03230;Dbxref=NCBI_GP:ACP21787.1;Name=ACP21787.1;gbkey=CDS;locus_tag=NGR_b03230;product=putative exported protein;protein_id=ACP21787.1;transl_table=11
CP000874.1	Genbank	CDS	325314	326036	-	NGR_b03240	11.7311	0.812368	0.0447659	1.35e-73	7.4e-72	1.75609	NGR_b03240	transcriptional regulator%2C LuxR family	ID=cds-ACP21788.1;Parent=gene-NGR_b03240;Dbxref=NCBI_GP:ACP21788.1;Name=ACP21788.1;gbkey=CDS;locus_tag=NGR_b03240;product=transcriptional regulator%2C LuxR family;protein_id=ACP21788.1;transl_table=11
CP000874.1	Genbank	CDS	326127	327893	-	NGR_b03250	13.1765	1.30561	0.0386231	1.72e-250	5.29e-248	2.47189	NGR_b03250	alcohol dehydrogenase	ID=cds-ACP21789.1;Parent=gene-NGR_b03250;Dbxref=NCBI_GP:ACP21789.1;Name=ACP21789.1;Note=acceptor;gbkey=CDS;locus_tag=NGR_b03250;product=alcohol dehydrogenase;protein_id=ACP21789.1;transl_table=11
CP000874.1	Genbank	CDS	328113	328475	+	NGR_b03260	13.7827	0.440878	0.100977	1.26e-05	4.34e-05	1.35743	NGR_b03260	coenzyme PQQ synthesis protein A	ID=cds-ACP21790.1;Parent=gene-NGR_b03260;Dbxref=NCBI_GP:ACP21790.1;Name=ACP21790.1;Note=putative pyrroloquinoline quinonesynthesis protein A;gbkey=CDS;locus_tag=NGR_b03260;product=coenzyme PQQ synthesis protein A;protein_id=ACP21790.1;transl_table=11
CP000874.1	Genbank	CDS	328521	329432	+	NGR_b03270	14.049	0.5294	0.0709049	8.25e-14	6.27e-13	1.44333	NGR_b03270	coenzyme PQQ synthesis protein B	ID=cds-ACP21791.1;Parent=gene-NGR_b03270;Dbxref=NCBI_GP:ACP21791.1;Name=ACP21791.1;Note=Pyrroloquinoline quinonebiosynthesis protein B;gbkey=CDS;locus_tag=NGR_b03270;product=coenzyme PQQ synthesis protein B;protein_id=ACP21791.1;transl_table=11
CP000874.1	Genbank	CDS	329429	330196	+	NGR_b03280	11.6331	1.31297	0.0567469	1.95e-118	2.37e-116	2.48453	NGR_b03280	pyrroloquinoline-quinone synthase	ID=cds-ACP21792.1;Parent=gene-NGR_b03280;Dbxref=NCBI_GP:ACP21792.1;Name=ACP21792.1;Note=Coenzyme PQQsynthesis protein C%3B Pyrroloquinoline quinone biosynthesis proteinC;gbkey=CDS;locus_tag=NGR_b03280;product=pyrroloquinoline-quinone synthase;protein_id=ACP21792.1;transl_table=11
CP000874.1	Genbank	CDS	330193	330486	+	NGR_b03290	10.7303	1.35631	0.066824	1.37e-91	1.11e-89	2.56029	NGR_b03290	coenzyme PQQ synthesis protein D	ID=cds-ACP21793.1;Parent=gene-NGR_b03290;Dbxref=NCBI_GP:ACP21793.1;Name=ACP21793.1;Note=Pyrroloquinoline quinonebiosynthesis protein D;gbkey=CDS;locus_tag=NGR_b03290;product=coenzyme PQQ synthesis protein D;protein_id=ACP21793.1;transl_table=11
CP000874.1	Genbank	CDS	330483	331607	+	NGR_b03300	11.0945	1.34463	0.0569668	3.52e-123	4.54e-121	2.53966	NGR_b03300	coenzyme PQQ synthesis protein E	ID=cds-ACP21794.1;Parent=gene-NGR_b03300;Dbxref=NCBI_GP:ACP21794.1;Name=ACP21794.1;Note=Pyrroloquinoline quinonebiosynthesis protein E;gbkey=CDS;locus_tag=NGR_b03300;product=coenzyme PQQ synthesis protein E;protein_id=ACP21794.1;transl_table=11
CP000874.1	Genbank	CDS	331872	332903	+	NGR_b03310	10.4166	0.222024	0.0614653	0.000303631	0.000846881	1.16637	NGR_b03310	probable AraC family transcriptional regulatory protein	ID=cds-ACP21795.1;Parent=gene-NGR_b03310;Dbxref=NCBI_GP:ACP21795.1;Name=ACP21795.1;gbkey=CDS;locus_tag=NGR_b03310;product=probable AraC family transcriptional regulatory protein;protein_id=ACP21795.1;transl_table=11
CP000874.1	Genbank	CDS	333174	334151	+	NGR_b03320	10.691	0.176921	0.0528276	0.000810959	0.00210686	1.13047	NGR_b03320	putative AraC family transcriptional regulatory protein	ID=cds-ACP21796.1;Parent=gene-NGR_b03320;Dbxref=NCBI_GP:ACP21796.1;Name=ACP21796.1;gbkey=CDS;locus_tag=NGR_b03320;product=putative AraC family transcriptional regulatory protein;protein_id=ACP21796.1;transl_table=11
CP000874.1	Genbank	CDS	334236	334742	+	NGR_b03330	8.93158	0.15854	0.0758351	0.0365647	0.0661202	1.11616	NGR_b03330	conserved hypothetical protein	ID=cds-ACP21797.1;Parent=gene-NGR_b03330;Dbxref=NCBI_GP:ACP21797.1;Name=ACP21797.1;gbkey=CDS;locus_tag=NGR_b03330;product=conserved hypothetical protein;protein_id=ACP21797.1;transl_table=11
CP000874.1	Genbank	CDS	334952	335125	+	NGR_b03340	9.19923	0.0167663	0.0745401	0.822034	0.876881	1.01169	NGR_b03340	hypothetical protein	ID=cds-ACP21798.1;Parent=gene-NGR_b03340;Dbxref=NCBI_GP:ACP21798.1;Name=ACP21798.1;gbkey=CDS;locus_tag=NGR_b03340;product=hypothetical protein;protein_id=ACP21798.1;transl_table=11
CP000874.1	Genbank	CDS	335100	336164	-	NGR_b03350	9.18662	-0.419791	0.0780051	7.38e-08	3.28e-07	0.747533	NGR_b03350	probable adenylate class-3/4/guanylyl cyclase	ID=cds-ACP21799.1;Parent=gene-NGR_b03350;Dbxref=NCBI_GP:ACP21799.1;Name=ACP21799.1;gbkey=CDS;locus_tag=NGR_b03350;product=probable adenylate class-3/4/guanylyl cyclase;protein_id=ACP21799.1;transl_table=11
CP000874.1	Genbank	CDS	336402	336857	+	NGR_b03360	10.1778	-0.497411	0.0597901	8.85e-17	8.38e-16	0.708377	NGR_b03360	hypothetical protein	ID=cds-ACP21800.1;Parent=gene-NGR_b03360;Dbxref=NCBI_GP:ACP21800.1;Name=ACP21800.1;gbkey=CDS;locus_tag=NGR_b03360;product=hypothetical protein;protein_id=ACP21800.1;transl_table=11
CP000874.1	Genbank	CDS	337138	338229	-	NGR_b03370	9.6866	0.0282337	0.0640807	0.659505	0.745603	1.01976	NGR_b03370	putative LpqC%2C Poly	ID=cds-ACP21801.1;Parent=gene-NGR_b03370;Dbxref=NCBI_GP:ACP21801.1;Name=ACP21801.1;Note=3-hydroxybutyrate%3B depolymerase Lpq;gbkey=CDS;locus_tag=NGR_b03370;product=putative LpqC%2C Poly;protein_id=ACP21801.1;transl_table=11
CP000874.1	Genbank	CDS	338610	338804	+	NGR_b03380	6.634	0.142323	0.158927	0.370506	0.475117	1.10368	NGR_b03380	hypothetical protein	ID=cds-ACP21802.1;Parent=gene-NGR_b03380;Dbxref=NCBI_GP:ACP21802.1;Name=ACP21802.1;gbkey=CDS;locus_tag=NGR_b03380;product=hypothetical protein;protein_id=ACP21802.1;transl_table=11
CP000874.1	Genbank	CDS	339277	339747	+	NGR_b03390	9.93446	-0.0555184	0.0677619	0.412607	0.519021	0.962249	NGR_b03390	hypothetical protein	ID=cds-ACP21803.1;Parent=gene-NGR_b03390;Dbxref=NCBI_GP:ACP21803.1;Name=ACP21803.1;gbkey=CDS;locus_tag=NGR_b03390;product=hypothetical protein;protein_id=ACP21803.1;transl_table=11
CP000874.1	Genbank	CDS	339737	340390	-	NGR_b03400	10.8618	-0.00427651	0.05753	0.940743	0.958294	0.99704	NGR_b03400	putative CitB%2C response regulator containing a CheY-like receiver domain and an HTH DNA-binding domain CitB	ID=cds-ACP21804.1;Parent=gene-NGR_b03400;Dbxref=NCBI_GP:ACP21804.1;Name=ACP21804.1;gbkey=CDS;locus_tag=NGR_b03400;product=putative CitB%2C response regulator containing a CheY-like receiver domain and an HTH DNA-binding domain CitB;protein_id=ACP21804.1;transl_table=11
CP000874.1	Genbank	CDS	340387	341877	-	NGR_b03410	11.1388	-0.145637	0.0525461	0.00557822	0.0122163	0.90398	NGR_b03410	sensor protein kinase	ID=cds-ACP21805.1;Parent=gene-NGR_b03410;Dbxref=NCBI_GP:ACP21805.1;Name=ACP21805.1;gbkey=CDS;locus_tag=NGR_b03410;product=sensor protein kinase;protein_id=ACP21805.1;transl_table=11
CP000874.1	Genbank	CDS	342058	343200	+	NGR_b03420	10.1279	1.88787	0.0604612	4.96e-214	1.18e-211	3.70088	NGR_b03420	hypothetical protein	ID=cds-ACP21806.1;Parent=gene-NGR_b03420;Dbxref=NCBI_GP:ACP21806.1;Name=ACP21806.1;gbkey=CDS;locus_tag=NGR_b03420;product=hypothetical protein;protein_id=ACP21806.1;transl_table=11
CP000874.1	Genbank	CDS	343269	344078	+	NGR_b03430	8.86988	1.03791	0.0831676	9.63e-36	2.03e-34	2.05325	NGR_b03430	putative signal transduction protein	ID=cds-ACP21807.1;Parent=gene-NGR_b03430;Dbxref=NCBI_GP:ACP21807.1;Name=ACP21807.1;gbkey=CDS;locus_tag=NGR_b03430;product=putative signal transduction protein;protein_id=ACP21807.1;transl_table=11
CP000874.1	Genbank	CDS	344064	345191	-	NGR_b03440	10.2911	-0.202051	0.0538763	0.000176647	0.000509689	0.869314	NGR_b03440	putative LysR family transcriptional regulator	ID=cds-ACP21808.1;Parent=gene-NGR_b03440;Dbxref=NCBI_GP:ACP21808.1;Name=ACP21808.1;gbkey=CDS;locus_tag=NGR_b03440;product=putative LysR family transcriptional regulator;protein_id=ACP21808.1;transl_table=11
CP000874.1	Genbank	CDS	345103	346560	+	NGR_b03450	6.8674	0.237147	0.144919	0.101753	0.161437	1.17866	NGR_b03450	probable transmembrane efflux protein	ID=cds-ACP21809.1;Parent=gene-NGR_b03450;Dbxref=NCBI_GP:ACP21809.1;Name=ACP21809.1;gbkey=CDS;locus_tag=NGR_b03450;product=probable transmembrane efflux protein;protein_id=ACP21809.1;transl_table=11
CP000874.1	Genbank	CDS	346821	347729	-	NGR_b03460	5.01769	0.803937	0.302914	0.00795419	0.0168139	1.74586	NGR_b03460	predicted MHT1%2C Homocysteine/selenocysteine methylase	ID=cds-ACP21810.1;Parent=gene-NGR_b03460;Dbxref=NCBI_GP:ACP21810.1;Name=ACP21810.1;Note=S-methylmethionine-dependent%3B MHT;gbkey=CDS;locus_tag=NGR_b03460;product=predicted MHT1%2C Homocysteine/selenocysteine methylase;protein_id=ACP21810.1;transl_table=11
CP000874.1	Genbank	CDS	347844	349121	-	NGR_b03470	5.94959	0.136401	0.195942	0.486348	0.591135	1.09916	metB	cystathionine gamma-synthase	ID=cds-ACP21811.1;Parent=gene-NGR_b03470;Dbxref=NCBI_GP:ACP21811.1;Name=ACP21811.1;Note=CGS%3B O-succinylhomoserine (Thiol)-lyase;gbkey=CDS;gene=metB;locus_tag=NGR_b03470;product=cystathionine gamma-synthase;protein_id=ACP21811.1;transl_table=11
CP000874.1	Genbank	CDS	349263	349952	-	NGR_b03480	4.58519	-0.0548456	0.316729	0.862524	0.905957	0.962697	NGR_b03480	putative ArtM%2C ABC-type arginine/histidine transport system%2C permease component ArtM	ID=cds-ACP21812.1;Parent=gene-NGR_b03480;Dbxref=NCBI_GP:ACP21812.1;Name=ACP21812.1;gbkey=CDS;locus_tag=NGR_b03480;product=putative ArtM%2C ABC-type arginine/histidine transport system%2C permease component ArtM;protein_id=ACP21812.1;transl_table=11
CP000874.1	Genbank	CDS	349962	350684	-	NGR_b03490	5.70598	0.143445	0.213188	0.501037	0.604415	1.10454	NGR_b03490	putative ArtQ%2C ABC-type arginine transport system%2C permease component ArtQ	ID=cds-ACP21813.1;Parent=gene-NGR_b03490;Dbxref=NCBI_GP:ACP21813.1;Name=ACP21813.1;gbkey=CDS;locus_tag=NGR_b03490;product=putative ArtQ%2C ABC-type arginine transport system%2C permease component ArtQ;protein_id=ACP21813.1;transl_table=11
CP000874.1	Genbank	CDS	350761	351528	-	NGR_b03500	6.43649	0.119364	0.168765	0.479392	0.584781	1.08626	NGR_b03500	putative bacterial extracellular solute-binding protein	ID=cds-ACP21814.1;Parent=gene-NGR_b03500;Dbxref=NCBI_GP:ACP21814.1;Name=ACP21814.1;gbkey=CDS;locus_tag=NGR_b03500;product=putative bacterial extracellular solute-binding protein;protein_id=ACP21814.1;transl_table=11
CP000874.1	Genbank	CDS	351568	352344	-	NGR_b03510	5.57655	0.519165	0.233566	0.0262312	0.049216	1.43313	NGR_b03510	predicted HisP%2C ABC-type histidine transport system%2C ATPase component HisP	ID=cds-ACP21815.1;Parent=gene-NGR_b03510;Dbxref=NCBI_GP:ACP21815.1;Name=ACP21815.1;gbkey=CDS;locus_tag=NGR_b03510;product=predicted HisP%2C ABC-type histidine transport system%2C ATPase component HisP;protein_id=ACP21815.1;transl_table=11
CP000874.1	Genbank	CDS	352955	353386	+	NGR_b03520	6.81548	0.808668	0.16017	4.45e-07	1.81e-06	1.75159	NGR_b03520	hypothetical protein	ID=cds-ACP21816.1;Parent=gene-NGR_b03520;Dbxref=NCBI_GP:ACP21816.1;Name=ACP21816.1;gbkey=CDS;locus_tag=NGR_b03520;product=hypothetical protein;protein_id=ACP21816.1;transl_table=11
CP000874.1	Genbank	CDS	353383	354756	+	NGR_b03530	7.7665	0.859728	0.115163	8.31e-14	6.31e-13	1.8147	NGR_b03530	putative LysA%2C diaminopimelate decarboxylase LysA	ID=cds-ACP21817.1;Parent=gene-NGR_b03530;Dbxref=NCBI_GP:ACP21817.1;Name=ACP21817.1;gbkey=CDS;locus_tag=NGR_b03530;product=putative LysA%2C diaminopimelate decarboxylase LysA;protein_id=ACP21817.1;transl_table=11
CP000874.1	Genbank	CDS	354757	355767	+	NGR_b03540	7.6097	0.796351	0.117152	1.06e-11	6.91e-11	1.7367	NGR_b03540	predicted CysK%2C Cysteine synthase CysK	ID=cds-ACP21818.1;Parent=gene-NGR_b03540;Dbxref=NCBI_GP:ACP21818.1;Name=ACP21818.1;gbkey=CDS;locus_tag=NGR_b03540;product=predicted CysK%2C Cysteine synthase CysK;protein_id=ACP21818.1;transl_table=11
CP000874.1	Genbank	CDS	355764	356903	+	NGR_b03550	7.30235	0.46088	0.122837	0.000175448	0.000506685	1.37638	NGR_b03550	hypothetical protein	ID=cds-ACP21819.1;Parent=gene-NGR_b03550;Dbxref=NCBI_GP:ACP21819.1;Name=ACP21819.1;gbkey=CDS;locus_tag=NGR_b03550;product=hypothetical protein;protein_id=ACP21819.1;transl_table=11
CP000874.1	Genbank	CDS	356900	358789	+	NGR_b03560	7.35819	0.380022	0.124342	0.0022411	0.00532035	1.30136	NGR_b03560	putative siderophore biosynthesis protein	ID=cds-ACP21820.1;Parent=gene-NGR_b03560;Dbxref=NCBI_GP:ACP21820.1;Name=ACP21820.1;gbkey=CDS;locus_tag=NGR_b03560;product=putative siderophore biosynthesis protein;protein_id=ACP21820.1;transl_table=11
CP000874.1	Genbank	CDS	358786	360015	+	NGR_b03570	6.89878	0.329287	0.143737	0.0219693	0.0420899	1.25639	NGR_b03570	hypothetical transport protein	ID=cds-ACP21821.1;Parent=gene-NGR_b03570;Dbxref=NCBI_GP:ACP21821.1;Name=ACP21821.1;gbkey=CDS;locus_tag=NGR_b03570;product=hypothetical transport protein;protein_id=ACP21821.1;transl_table=11
CP000874.1	Genbank	CDS	360012	361178	+	NGR_b03580	7.75276	0.0451492	0.110124	0.681816	0.764788	1.03179	NGR_b03580	putative iron ABC transport system%2C solute-binding protein	ID=cds-ACP21822.1;Parent=gene-NGR_b03580;Dbxref=NCBI_GP:ACP21822.1;Name=ACP21822.1;gbkey=CDS;locus_tag=NGR_b03580;product=putative iron ABC transport system%2C solute-binding protein;protein_id=ACP21822.1;transl_table=11
CP000874.1	Genbank	CDS	361479	363620	-	NGR_b03590	8.57462	0.608798	0.0818014	9.89e-14	7.47e-13	1.52499	NGR_b03590	putative TonB dependent/Ligand-Gated channel TonB	ID=cds-ACP21823.1;Parent=gene-NGR_b03590;Dbxref=NCBI_GP:ACP21823.1;Name=ACP21823.1;gbkey=CDS;locus_tag=NGR_b03590;product=putative TonB dependent/Ligand-Gated channel TonB;protein_id=ACP21823.1;transl_table=11
CP000874.1	Genbank	CDS	364023	364784	-	NGR_b03600	7.02836	-0.446342	0.140623	0.0015034	0.00369146	0.733901	NGR_b03600	oxidoreductase%2C short chain dehydrogenase/reductase family	ID=cds-ACP21824.1;Parent=gene-NGR_b03600;Dbxref=NCBI_GP:ACP21824.1;Name=ACP21824.1;gbkey=CDS;locus_tag=NGR_b03600;product=oxidoreductase%2C short chain dehydrogenase/reductase family;protein_id=ACP21824.1;transl_table=11
CP000874.1	Genbank	CDS	364789	365607	-	NGR_b03610	5.90622	-0.625259	0.196129	0.0014326	0.00353648	0.648304	NGR_b03610	predicted PotC%2C ABC-type spermidine/putrescine transport system%2C permease component II PotC	ID=cds-ACP21825.1;Parent=gene-NGR_b03610;Dbxref=NCBI_GP:ACP21825.1;Name=ACP21825.1;gbkey=CDS;locus_tag=NGR_b03610;product=predicted PotC%2C ABC-type spermidine/putrescine transport system%2C permease component II PotC;protein_id=ACP21825.1;transl_table=11
CP000874.1	Genbank	CDS	365607	366572	-	NGR_b03620	8.47968	-0.365198	0.088472	3.66e-05	0.000116977	0.776363	NGR_b03620	putative PotB%2C ABC-type spermidine/putrescine transport system%2C permease component I PotB	ID=cds-ACP21826.1;Parent=gene-NGR_b03620;Dbxref=NCBI_GP:ACP21826.1;Name=ACP21826.1;gbkey=CDS;locus_tag=NGR_b03620;product=putative PotB%2C ABC-type spermidine/putrescine transport system%2C permease component I PotB;protein_id=ACP21826.1;transl_table=11
CP000874.1	Genbank	CDS	366621	367781	-	NGR_b03630	9.86537	-0.343705	0.0672984	3.27e-07	1.35e-06	0.788015	NGR_b03630	predicted PotD%2C Spermidine/putrescine-binding periplasmic protein PotD	ID=cds-ACP21827.1;Parent=gene-NGR_b03630;Dbxref=NCBI_GP:ACP21827.1;Name=ACP21827.1;gbkey=CDS;locus_tag=NGR_b03630;product=predicted PotD%2C Spermidine/putrescine-binding periplasmic protein PotD;protein_id=ACP21827.1;transl_table=11
CP000874.1	Genbank	CDS	367833	368912	-	NGR_b03640	8.39775	-0.274728	0.0908612	0.0024979	0.0058823	0.826606	NGR_b03640	predicted PotA%2C ABC-type spermidine/putrescine transport system%2C ATPase component PotA	ID=cds-ACP21828.1;Parent=gene-NGR_b03640;Dbxref=NCBI_GP:ACP21828.1;Name=ACP21828.1;gbkey=CDS;locus_tag=NGR_b03640;product=predicted PotA%2C ABC-type spermidine/putrescine transport system%2C ATPase component PotA;protein_id=ACP21828.1;transl_table=11
CP000874.1	Genbank	CDS	369086	369889	+	NGR_b03650	6.83132	-0.252177	0.149291	0.0911887	0.146589	0.839629	NGR_b03650	putative transcriptional regulator%2C LuxR family	ID=cds-ACP21829.1;Parent=gene-NGR_b03650;Dbxref=NCBI_GP:ACP21829.1;Name=ACP21829.1;gbkey=CDS;locus_tag=NGR_b03650;product=putative transcriptional regulator%2C LuxR family;protein_id=ACP21829.1;transl_table=11
CP000874.1	Genbank	CDS	370317	371612	-	NGR_b03660	7.31887	0.21951	0.128298	0.0870915	0.140846	1.16434	NGR_b03660	conserved hypothetical protein	ID=cds-ACP21830.1;Parent=gene-NGR_b03660;Dbxref=NCBI_GP:ACP21830.1;Name=ACP21830.1;gbkey=CDS;locus_tag=NGR_b03660;product=conserved hypothetical protein;protein_id=ACP21830.1;transl_table=11
CP000874.1	Genbank	CDS	371818	372330	+	NGR_b03670	5.06605	0.184426	0.277349	0.506075	0.609071	1.13636	cpaA2	CpaA2 pilus assembly protein	ID=cds-ACP21831.1;Parent=gene-NGR_b03670;Dbxref=NCBI_GP:ACP21831.1;Name=ACP21831.1;gbkey=CDS;gene=cpaA2;locus_tag=NGR_b03670;product=CpaA2 pilus assembly protein;protein_id=ACP21831.1;transl_table=11
CP000874.1	Genbank	CDS	372365	373156	+	NGR_b03680	6.32574	0.142682	0.193623	0.46118	0.567382	1.10396	cpaB2	CpaB2%2C Flp pilus assembly protein CpaB	ID=cds-ACP21832.1;Parent=gene-NGR_b03680;Dbxref=NCBI_GP:ACP21832.1;Name=ACP21832.1;gbkey=CDS;gene=cpaB2;locus_tag=NGR_b03680;product=CpaB2%2C Flp pilus assembly protein CpaB;protein_id=ACP21832.1;transl_table=11
CP000874.1	Genbank	CDS	373182	374924	+	NGR_b03690	7.33629	0.213767	0.127821	0.0944457	0.151372	1.15971	cpaE2	CpaE2 pilus assembly protein	ID=cds-ACP21833.1;Parent=gene-NGR_b03690;Dbxref=NCBI_GP:ACP21833.1;Name=ACP21833.1;gbkey=CDS;gene=cpaE2;locus_tag=NGR_b03690;product=CpaE2 pilus assembly protein;protein_id=ACP21833.1;transl_table=11
CP000874.1	Genbank	CDS	374921	375343	+	NGR_b03700	6.79072	0.15634	0.153226	0.307573	0.40885	1.11446	tadE2	type IV pilus associated TadE family protein	ID=cds-ACP21834.1;Parent=gene-NGR_b03700;Dbxref=NCBI_GP:ACP21834.1;Name=ACP21834.1;gbkey=CDS;gene=tadE2;locus_tag=NGR_b03700;product=type IV pilus associated TadE family protein;protein_id=ACP21834.1;transl_table=11
CP000874.1	Genbank	CDS	375362	375880	-	NGR_b03710	10.5448	0.150125	0.0544205	0.0058047	0.0126478	1.10967	pilQ2	PilQ-like protein%3B component of type IV pilus	ID=cds-ACP21835.1;Parent=gene-NGR_b03710;Dbxref=NCBI_GP:ACP21835.1;Name=ACP21835.1;gbkey=CDS;gene=pilQ2;locus_tag=NGR_b03710;product=PilQ-like protein%3B component of type IV pilus;protein_id=ACP21835.1;transl_table=11
CP000874.1	Genbank	CDS	376149	376310	+	NGR_b03720	6.96568	0.134957	0.14448	0.350258	0.454067	1.09806	pilA2	PilA2 pilus assembly protein	ID=cds-ACP21836.1;Parent=gene-NGR_b03720;Dbxref=NCBI_GP:ACP21836.1;Name=ACP21836.1;gbkey=CDS;gene=pilA2;locus_tag=NGR_b03720;product=PilA2 pilus assembly protein;protein_id=ACP21836.1;transl_table=11
CP000874.1	Genbank	CDS	376494	377837	+	NGR_b03730	6.84725	0.24771	0.148165	0.0945538	0.151438	1.18732	cpaF1	CpaF protein secretory protein kinase	ID=cds-ACP21837.1;Parent=gene-NGR_b03730;Dbxref=NCBI_GP:ACP21837.1;Name=ACP21837.1;gbkey=CDS;gene=cpaF1;locus_tag=NGR_b03730;product=CpaF protein secretory protein kinase;protein_id=ACP21837.1;transl_table=11
CP000874.1	Genbank	CDS	377882	378880	+	NGR_b03740	6.64939	0.241924	0.154185	0.116635	0.181429	1.18257	tadB1	pilus assembly protein TadB	ID=cds-ACP21838.1;Parent=gene-NGR_b03740;Dbxref=NCBI_GP:ACP21838.1;Name=ACP21838.1;gbkey=CDS;gene=tadB1;locus_tag=NGR_b03740;product=pilus assembly protein TadB;protein_id=ACP21838.1;transl_table=11
CP000874.1	Genbank	CDS	378889	379860	+	NGR_b03750	7.01274	0.0275382	0.139684	0.843714	0.892253	1.01927	tadC2	TadC%2C component of type IV pilus	ID=cds-ACP21839.1;Parent=gene-NGR_b03750;Dbxref=NCBI_GP:ACP21839.1;Name=ACP21839.1;gbkey=CDS;gene=tadC2;locus_tag=NGR_b03750;product=TadC%2C component of type IV pilus;protein_id=ACP21839.1;transl_table=11
CP000874.1	Genbank	CDS	380015	381061	-	NGR_b03760	7.57421	0.0101303	0.12539	0.935608	0.954935	1.00705	cheB1	CheB%2C chemotaxis response regulator containing a CheY-like receiver domain and a methylesterase domain CheB	ID=cds-ACP21840.1;Parent=gene-NGR_b03760;Dbxref=NCBI_GP:ACP21840.1;Name=ACP21840.1;gbkey=CDS;gene=cheB1;locus_tag=NGR_b03760;product=CheB%2C chemotaxis response regulator containing a CheY-like receiver domain and a methylesterase domain CheB;protein_id=ACP21840.1;transl_table=11
CP000874.1	Genbank	CDS	381070	383196	-	NGR_b03770	8.44501	0.0764702	0.093168	0.411773	0.518175	1.05444	cheA1	chemotaxis protein CheA	ID=cds-ACP21841.1;Parent=gene-NGR_b03770;Dbxref=NCBI_GP:ACP21841.1;Name=ACP21841.1;gbkey=CDS;gene=cheA1;locus_tag=NGR_b03770;product=chemotaxis protein CheA;protein_id=ACP21841.1;transl_table=11
CP000874.1	Genbank	CDS	383193	384827	-	NGR_b03780	8.68064	0.0106505	0.0824112	0.897171	0.927101	1.00741	NGR_b03780	putative methyl-accepting chemotaxis protein	ID=cds-ACP21842.1;Parent=gene-NGR_b03780;Dbxref=NCBI_GP:ACP21842.1;Name=ACP21842.1;gbkey=CDS;locus_tag=NGR_b03780;product=putative methyl-accepting chemotaxis protein;protein_id=ACP21842.1;transl_table=11
CP000874.1	Genbank	CDS	384824	385462	-	NGR_b03790	7.44491	0.112128	0.120172	0.350787	0.45457	1.08082	NGR_b03790	hypothetical protein	ID=cds-ACP21843.1;Parent=gene-NGR_b03790;Dbxref=NCBI_GP:ACP21843.1;Name=ACP21843.1;gbkey=CDS;locus_tag=NGR_b03790;product=hypothetical protein;protein_id=ACP21843.1;transl_table=11
CP000874.1	Genbank	CDS	385449	386387	-	NGR_b03800	7.98647	-0.0367437	0.0979254	0.707496	0.787968	0.974853	NGR_b03800	predicted CheR%2C methylase of chemotaxis methyl-accepting proteins CheR	ID=cds-ACP21844.1;Parent=gene-NGR_b03800;Dbxref=NCBI_GP:ACP21844.1;Name=ACP21844.1;gbkey=CDS;locus_tag=NGR_b03800;product=predicted CheR%2C methylase of chemotaxis methyl-accepting proteins CheR;protein_id=ACP21844.1;transl_table=11
CP000874.1	Genbank	CDS	386495	387178	-	NGR_b03810	7.87311	-0.156586	0.106964	0.143216	0.214991	0.897145	NGR_b03810	putative CitB%2C response regulator containing a CheY-like receiver domain and an HTH DNA-binding domain CitB	ID=cds-ACP21845.1;Parent=gene-NGR_b03810;Dbxref=NCBI_GP:ACP21845.1;Name=ACP21845.1;gbkey=CDS;locus_tag=NGR_b03810;product=putative CitB%2C response regulator containing a CheY-like receiver domain and an HTH DNA-binding domain CitB;protein_id=ACP21845.1;transl_table=11
CP000874.1	Genbank	CDS	387181	387348	+	NGR_b03820	8.27789	0.0295509	0.100205	0.768066	0.83578	1.02069	NGR_b03820	hypothetical protein	ID=cds-ACP21846.1;Parent=gene-NGR_b03820;Dbxref=NCBI_GP:ACP21846.1;Name=ACP21846.1;gbkey=CDS;locus_tag=NGR_b03820;product=hypothetical protein;protein_id=ACP21846.1;transl_table=11
CP000874.1	Genbank	CDS	387737	388198	-	NGR_b03830	11.3784	0.186275	0.0709044	0.00861093	0.0180423	1.13782	NGR_b03830	fic family protein	ID=cds-ACP21847.1;Parent=gene-NGR_b03830;Dbxref=NCBI_GP:ACP21847.1;Name=ACP21847.1;gbkey=CDS;locus_tag=NGR_b03830;product=fic family protein;protein_id=ACP21847.1;transl_table=11
CP000874.1	Genbank	CDS	388255	388647	-	NGR_b03840	14.0395	-0.0136727	0.0679232	0.840467	0.889622	0.990568	NGR_b03840	hypothetical protein	ID=cds-ACP21848.1;Parent=gene-NGR_b03840;Dbxref=NCBI_GP:ACP21848.1;Name=ACP21848.1;gbkey=CDS;locus_tag=NGR_b03840;product=hypothetical protein;protein_id=ACP21848.1;transl_table=11
CP000874.1	Genbank	CDS	388675	389262	-	NGR_b03850	15.0726	-0.0718518	0.0668101	0.282168	0.380856	0.951416	NGR_b03850	conserved hypothetical protein%3B putative [NiFe]-hydrogenase/urease accessory HupE/UreJ family protein	ID=cds-ACP21849.1;Parent=gene-NGR_b03850;Dbxref=NCBI_GP:ACP21849.1;Name=ACP21849.1;gbkey=CDS;locus_tag=NGR_b03850;product=conserved hypothetical protein%3B putative [NiFe]-hydrogenase/urease accessory HupE/UreJ family protein;protein_id=ACP21849.1;transl_table=11
CP000874.1	Genbank	CDS	389288	389821	-	NGR_b03860	15.119	-0.0585637	0.0608822	0.336091	0.439503	0.96022	NGR_b03860	hypothetical protein	ID=cds-ACP21850.1;Parent=gene-NGR_b03860;Dbxref=NCBI_GP:ACP21850.1;Name=ACP21850.1;gbkey=CDS;locus_tag=NGR_b03860;product=hypothetical protein;protein_id=ACP21850.1;transl_table=11
CP000874.1	Genbank	CDS	389832	391037	-	NGR_b03870	15.6528	-0.0524556	0.0598651	0.380905	0.485302	0.964294	NGR_b03870	putative SpeB%2C Arginase/agmatinase/formimionoglutamate hydrolase%2C arginase family	ID=cds-ACP21851.1;Parent=gene-NGR_b03870;Dbxref=NCBI_GP:ACP21851.1;Name=ACP21851.1;gbkey=CDS;locus_tag=NGR_b03870;product=putative SpeB%2C Arginase/agmatinase/formimionoglutamate hydrolase%2C arginase family;protein_id=ACP21851.1;transl_table=11
CP000874.1	Genbank	CDS	391030	391836	-	NGR_b03880	14.7225	-0.0458621	0.0533257	0.389768	0.494638	0.968711	NGR_b03880	predicted TauB%2C ABC-type nitrate/sulfonate/bicarbonate transport system%2C ATPase component TauB	ID=cds-ACP21852.1;Parent=gene-NGR_b03880;Dbxref=NCBI_GP:ACP21852.1;Name=ACP21852.1;gbkey=CDS;locus_tag=NGR_b03880;product=predicted TauB%2C ABC-type nitrate/sulfonate/bicarbonate transport system%2C ATPase component TauB;protein_id=ACP21852.1;transl_table=11
CP000874.1	Genbank	CDS	391833	392657	-	NGR_b03890	15.6728	-0.141355	0.0650434	0.0297626	0.0548828	0.906667	NGR_b03890	putative permease component of ABC transporter protein	ID=cds-ACP21853.1;Parent=gene-NGR_b03890;Dbxref=NCBI_GP:ACP21853.1;Name=ACP21853.1;gbkey=CDS;locus_tag=NGR_b03890;product=putative permease component of ABC transporter protein;protein_id=ACP21853.1;transl_table=11
CP000874.1	Genbank	CDS	392738	393820	-	NGR_b03900	16.7864	-0.164909	0.0970563	0.0892994	0.143947	0.891985	NGR_b03900	ABC transporter%2C substrate binding protein	ID=cds-ACP21854.1;Parent=gene-NGR_b03900;Dbxref=NCBI_GP:ACP21854.1;Name=ACP21854.1;gbkey=CDS;locus_tag=NGR_b03900;product=ABC transporter%2C substrate binding protein;protein_id=ACP21854.1;transl_table=11
CP000874.1	Genbank	CDS	394280	396085	-	NGR_b03920	13.4808	-0.065166	0.0340302	0.0554992	0.0953148	0.955835	NGR_b03920	predicted amidase	ID=cds-ACP21855.1;Parent=gene-NGR_b03920;Dbxref=NCBI_GP:ACP21855.1;Name=ACP21855.1;gbkey=CDS;locus_tag=NGR_b03920;product=predicted amidase;protein_id=ACP21855.1;transl_table=11
CP000874.1	Genbank	CDS	396090	396437	-	NGR_b03930	12.3875	-0.0108635	0.0445348	0.807284	0.865738	0.992498	NGR_b03930	allophanate hydrolase	ID=cds-ACP21856.1;Parent=gene-NGR_b03930;Dbxref=NCBI_GP:ACP21856.1;Name=ACP21856.1;gbkey=CDS;locus_tag=NGR_b03930;product=allophanate hydrolase;protein_id=ACP21856.1;transl_table=11
CP000874.1	Genbank	CDS	396430	397098	-	NGR_b03940	13.0818	-0.0570151	0.0401676	0.155773	0.231255	0.961251	NGR_b03940	putative cysteine hydrolase	ID=cds-ACP21857.1;Parent=gene-NGR_b03940;Dbxref=NCBI_GP:ACP21857.1;Name=ACP21857.1;gbkey=CDS;locus_tag=NGR_b03940;product=putative cysteine hydrolase;protein_id=ACP21857.1;transl_table=11
CP000874.1	Genbank	CDS	397098	398642	-	NGR_b03950	14.0707	-0.0492876	0.0344945	0.153047	0.227837	0.966413	NGR_b03950	predicted ABC-type uncharacterized transport system%2C ATPase component	ID=cds-ACP21858.1;Parent=gene-NGR_b03950;Dbxref=NCBI_GP:ACP21858.1;Name=ACP21858.1;gbkey=CDS;locus_tag=NGR_b03950;product=predicted ABC-type uncharacterized transport system%2C ATPase component;protein_id=ACP21858.1;transl_table=11
CP000874.1	Genbank	CDS	398639	399355	-	NGR_b03960	13.5006	-0.0892092	0.0503159	0.0762314	0.125392	0.940038	NGR_b03960	putative cysteine hydrolase	ID=cds-ACP21859.1;Parent=gene-NGR_b03960;Dbxref=NCBI_GP:ACP21859.1;Name=ACP21859.1;gbkey=CDS;locus_tag=NGR_b03960;product=putative cysteine hydrolase;protein_id=ACP21859.1;transl_table=11
CP000874.1	Genbank	CDS	399368	400294	-	NGR_b03970	14.0338	-0.162319	0.0527402	0.00208604	0.00499455	0.893588	NGR_b03970	putative uncharacterized ABC-type transport system%2C permease component	ID=cds-ACP21860.1;Parent=gene-NGR_b03970;Dbxref=NCBI_GP:ACP21860.1;Name=ACP21860.1;gbkey=CDS;locus_tag=NGR_b03970;product=putative uncharacterized ABC-type transport system%2C permease component;protein_id=ACP21860.1;transl_table=11
CP000874.1	Genbank	CDS	400294	401424	-	NGR_b03980	14.4624	-0.162155	0.049543	0.00106407	0.00270447	0.893689	NGR_b03980	probable sugar ABC transporter%2C permease protein	ID=cds-ACP21861.1;Parent=gene-NGR_b03980;Dbxref=NCBI_GP:ACP21861.1;Name=ACP21861.1;gbkey=CDS;locus_tag=NGR_b03980;product=probable sugar ABC transporter%2C permease protein;protein_id=ACP21861.1;transl_table=11
CP000874.1	Genbank	CDS	401439	402581	-	NGR_b03990	14.1407	0.00531219	0.0418609	0.899019	0.928117	1.00369	NGR_b03990	putative Med%2C uncharacterized ABC-type transport system%2C periplasmic component/surface lipoprotein Med	ID=cds-ACP21862.1;Parent=gene-NGR_b03990;Dbxref=NCBI_GP:ACP21862.1;Name=ACP21862.1;gbkey=CDS;locus_tag=NGR_b03990;product=putative Med%2C uncharacterized ABC-type transport system%2C periplasmic component/surface lipoprotein Med;protein_id=ACP21862.1;transl_table=11
CP000874.1	Genbank	CDS	402894	403598	+	NGR_b04000	9.89761	-0.220622	0.0633724	0.000498894	0.001341	0.858196	NGR_b04000	putative GntR%2C transcriptional regulator GntR	ID=cds-ACP21863.1;Parent=gene-NGR_b04000;Dbxref=NCBI_GP:ACP21863.1;Name=ACP21863.1;gbkey=CDS;locus_tag=NGR_b04000;product=putative GntR%2C transcriptional regulator GntR;protein_id=ACP21863.1;transl_table=11
CP000874.1	Genbank	CDS	403742	405226	+	NGR_b04010	11.3421	0.505641	0.0589517	9.72e-18	9.69e-17	1.41975	NGR_b04010	putative UgpB%2C ABC-type sugar transport system%2C periplasmic component UgpB	ID=cds-ACP21864.1;Parent=gene-NGR_b04010;Dbxref=NCBI_GP:ACP21864.1;Name=ACP21864.1;gbkey=CDS;locus_tag=NGR_b04010;product=putative UgpB%2C ABC-type sugar transport system%2C periplasmic component UgpB;protein_id=ACP21864.1;transl_table=11
CP000874.1	Genbank	CDS	405351	406277	+	NGR_b04020	8.07581	0.539886	0.100812	8.54e-08	3.77e-07	1.45386	NGR_b04020	predicted UgpA%2C ABC-type sugar transport systems%2C permease component UgpA	ID=cds-ACP21865.1;Parent=gene-NGR_b04020;Dbxref=NCBI_GP:ACP21865.1;Name=ACP21865.1;gbkey=CDS;locus_tag=NGR_b04020;product=predicted UgpA%2C ABC-type sugar transport systems%2C permease component UgpA;protein_id=ACP21865.1;transl_table=11
CP000874.1	Genbank	CDS	406274	407230	+	NGR_b04030	7.27366	0.406175	0.123252	0.000982478	0.00251594	1.32517	NGR_b04030	predicted UgpE%2C ABC-type sugar transport system%2C permease component UgpE	ID=cds-ACP21866.1;Parent=gene-NGR_b04030;Dbxref=NCBI_GP:ACP21866.1;Name=ACP21866.1;gbkey=CDS;locus_tag=NGR_b04030;product=predicted UgpE%2C ABC-type sugar transport system%2C permease component UgpE;protein_id=ACP21866.1;transl_table=11
CP000874.1	Genbank	CDS	407227	407439	+	NGR_b04040	6.44002	0.559648	0.16046	0.00048707	0.0013136	1.47391	NGR_b04040	conserved hypothetical protein	ID=cds-ACP21867.1;Parent=gene-NGR_b04040;Dbxref=NCBI_GP:ACP21867.1;Name=ACP21867.1;gbkey=CDS;locus_tag=NGR_b04040;product=conserved hypothetical protein;protein_id=ACP21867.1;transl_table=11
CP000874.1	Genbank	CDS	407443	408540	+	NGR_b04050	7.46221	0.389428	0.114548	0.000674596	0.00177477	1.30987	NGR_b04050	predicted MalK%2C ABC-type sugar transport systems%2C ATPase component MalK	ID=cds-ACP21868.1;Parent=gene-NGR_b04050;Dbxref=NCBI_GP:ACP21868.1;Name=ACP21868.1;gbkey=CDS;locus_tag=NGR_b04050;product=predicted MalK%2C ABC-type sugar transport systems%2C ATPase component MalK;protein_id=ACP21868.1;transl_table=11
CP000874.1	Genbank	CDS	408533	409540	+	NGR_b04060	7.31129	0.231735	0.123171	0.0599164	0.102073	1.17425	NGR_b04060	predicted MalK%2C ABC-type sugar transport systems%2C ATPase component MalK	ID=cds-ACP21869.1;Parent=gene-NGR_b04060;Dbxref=NCBI_GP:ACP21869.1;Name=ACP21869.1;gbkey=CDS;locus_tag=NGR_b04060;product=predicted MalK%2C ABC-type sugar transport systems%2C ATPase component MalK;protein_id=ACP21869.1;transl_table=11
CP000874.1	Genbank	CDS	409573	411216	+	NGR_b04070	8.17706	0.227111	0.0922368	0.0138064	0.0276428	1.17049	NGR_b04070	dihydroxyacetone kinase	ID=cds-ACP21870.1;Parent=gene-NGR_b04070;Dbxref=NCBI_GP:ACP21870.1;Name=ACP21870.1;gbkey=CDS;locus_tag=NGR_b04070;product=dihydroxyacetone kinase;protein_id=ACP21870.1;transl_table=11
CP000874.1	Genbank	CDS	411352	411975	+	NGR_b04080	8.63866	-0.0534426	0.0871405	0.539684	0.639825	0.963634	NGR_b04080	putative phosphatase domain of the dihydroxyacetone kinase family	ID=cds-ACP21871.1;Parent=gene-NGR_b04080;Dbxref=NCBI_GP:ACP21871.1;Name=ACP21871.1;gbkey=CDS;locus_tag=NGR_b04080;product=putative phosphatase domain of the dihydroxyacetone kinase family;protein_id=ACP21871.1;transl_table=11
CP000874.1	Genbank	CDS	411963	412370	+	NGR_b04090	7.88183	0.109077	0.103948	0.294023	0.39368	1.07854	NGR_b04090	putative PTS-dependent dihydroxyacetone kinase%2Cphosphotransferase subunit	ID=cds-ACP21872.1;Parent=gene-NGR_b04090;Dbxref=NCBI_GP:ACP21872.1;Name=ACP21872.1;gbkey=CDS;locus_tag=NGR_b04090;product=putative PTS-dependent dihydroxyacetone kinase%2Cphosphotransferase subunit;protein_id=ACP21872.1;transl_table=11
CP000874.1	Genbank	CDS	412370	412714	+	NGR_b04100	7.88158	0.123689	0.102637	0.228158	0.319111	1.08952	NGR_b04100	putative Histidine-containing phosphocarrier protein	ID=cds-ACP21873.1;Parent=gene-NGR_b04100;Dbxref=NCBI_GP:ACP21873.1;Name=ACP21873.1;Note=HPr-like protei;gbkey=CDS;locus_tag=NGR_b04100;product=putative Histidine-containing phosphocarrier protein;protein_id=ACP21873.1;transl_table=11
CP000874.1	Genbank	CDS	412698	414311	+	NGR_b04110	8.47216	-0.0186395	0.0864438	0.82928	0.881691	0.987163	NGR_b04110	predicted PtsA%2C Phosphoenolpyruvate-protein kinase PtsA	ID=cds-ACP21874.1;Parent=gene-NGR_b04110;Dbxref=NCBI_GP:ACP21874.1;Name=ACP21874.1;gbkey=CDS;locus_tag=NGR_b04110;product=predicted PtsA%2C Phosphoenolpyruvate-protein kinase PtsA;protein_id=ACP21874.1;transl_table=11
CP000874.1	Genbank	CDS	414312	414722	+	NGR_b04120	8.45418	-0.00493889	0.100894	0.960958	0.972996	0.996582	NGR_b04120	conserved hypothetical protein	ID=cds-ACP21875.1;Parent=gene-NGR_b04120;Dbxref=NCBI_GP:ACP21875.1;Name=ACP21875.1;gbkey=CDS;locus_tag=NGR_b04120;product=conserved hypothetical protein;protein_id=ACP21875.1;transl_table=11
CP000874.1	Genbank	CDS	414838	415833	+	NGR_b04130	9.51528	-0.108296	0.0705935	0.125008	0.192456	0.927683	NGR_b04130	predicted DAK1%2C Dihydroxyacetone kinase DAK1	ID=cds-ACP21876.1;Parent=gene-NGR_b04130;Dbxref=NCBI_GP:ACP21876.1;Name=ACP21876.1;gbkey=CDS;locus_tag=NGR_b04130;product=predicted DAK1%2C Dihydroxyacetone kinase DAK1;protein_id=ACP21876.1;transl_table=11
CP000874.1	Genbank	CDS	416595	418229	-	NGR_b04140	10.9317	-0.000986404	0.0544355	0.985543	0.990307	0.999317	NGR_b04140	ATP-dependent DNA helicase	ID=cds-ACP21877.1;Parent=gene-NGR_b04140;Dbxref=NCBI_GP:ACP21877.1;Name=ACP21877.1;gbkey=CDS;locus_tag=NGR_b04140;product=ATP-dependent DNA helicase;protein_id=ACP21877.1;transl_table=11
CP000874.1	Genbank	CDS	418465	419052	+	NGR_b04150	7.5812	0.214601	0.114828	0.0616388	0.104538	1.16038	NGR_b04150	hypothetical protein	ID=cds-ACP21878.1;Parent=gene-NGR_b04150;Dbxref=NCBI_GP:ACP21878.1;Name=ACP21878.1;gbkey=CDS;locus_tag=NGR_b04150;product=hypothetical protein;protein_id=ACP21878.1;transl_table=11
CP000874.1	Genbank	CDS	419024	419752	-	NGR_b04160	9.41081	-0.0532818	0.0758576	0.482434	0.587585	0.963742	NGR_b04160	probable transcriptional regulator protein%2C GntR family	ID=cds-ACP21879.1;Parent=gene-NGR_b04160;Dbxref=NCBI_GP:ACP21879.1;Name=ACP21879.1;gbkey=CDS;locus_tag=NGR_b04160;product=probable transcriptional regulator protein%2C GntR family;protein_id=ACP21879.1;transl_table=11
CP000874.1	Genbank	CDS	419856	420731	+	NGR_b04170	5.79737	0.51699	0.20093	0.0100826	0.0208815	1.43097	NGR_b04170	putative 5-oxopent-3-ene-1%2C2%2C5-tricarboxylate decarboxylase	ID=cds-ACP21880.1;Parent=gene-NGR_b04170;Dbxref=NCBI_GP:ACP21880.1;Name=ACP21880.1;gbkey=CDS;locus_tag=NGR_b04170;product=putative 5-oxopent-3-ene-1%2C2%2C5-tricarboxylate decarboxylase;protein_id=ACP21880.1;transl_table=11
CP000874.1	Genbank	CDS	420756	421709	+	NGR_b04180	5.42699	0.968618	0.244022	7.21e-05	0.000220448	1.95696	NGR_b04180	putative glyoxalase	ID=cds-ACP21881.1;Parent=gene-NGR_b04180;Dbxref=NCBI_GP:ACP21881.1;Name=ACP21881.1;Note=dioxygenase domain;gbkey=CDS;locus_tag=NGR_b04180;product=putative glyoxalase;protein_id=ACP21881.1;transl_table=11
CP000874.1	Genbank	CDS	421741	422496	+	NGR_b04190	5.26928	0.952706	0.261193	0.000264783	0.000745302	1.9355	NGR_b04190	L-xylulose reductase	ID=cds-ACP21882.1;Parent=gene-NGR_b04190;Dbxref=NCBI_GP:ACP21882.1;Name=ACP21882.1;Note=XR%3B Dicarbonyl/L-xylulosereductase;gbkey=CDS;locus_tag=NGR_b04190;product=L-xylulose reductase;protein_id=ACP21882.1;transl_table=11
CP000874.1	Genbank	CDS	422519	422995	+	NGR_b04200	4.56341	0.575803	0.331862	0.082729	0.1345	1.49051	NGR_b04200	hypothetical protein	ID=cds-ACP21883.1;Parent=gene-NGR_b04200;Dbxref=NCBI_GP:ACP21883.1;Name=ACP21883.1;gbkey=CDS;locus_tag=NGR_b04200;product=hypothetical protein;protein_id=ACP21883.1;transl_table=11
CP000874.1	Genbank	CDS	422992	423810	+	NGR_b04210	4.85899	0.269894	0.278246	0.332055	0.43502	1.20572	NGR_b04210	putative oxidoreductase	ID=cds-ACP21884.1;Parent=gene-NGR_b04210;Dbxref=NCBI_GP:ACP21884.1;Name=ACP21884.1;gbkey=CDS;locus_tag=NGR_b04210;product=putative oxidoreductase;protein_id=ACP21884.1;transl_table=11
CP000874.1	Genbank	CDS	423797	424537	+	NGR_b04220	5.12524	0.0284004	0.266098	0.915004	0.9404	1.01988	NGR_b04220	2%2C5-dichloro-2%2C5-cyclohexadiene-1%2C4-diol dehydrogenase	ID=cds-ACP21885.1;Parent=gene-NGR_b04220;Dbxref=NCBI_GP:ACP21885.1;Name=ACP21885.1;Note=2%2C5-DDOL dehydrogenase;gbkey=CDS;locus_tag=NGR_b04220;product=2%2C5-dichloro-2%2C5-cyclohexadiene-1%2C4-diol dehydrogenase;protein_id=ACP21885.1;transl_table=11
CP000874.1	Genbank	CDS	424566	425618	+	NGR_b04230	5.40565	0.416191	0.238832	0.0814018	0.132677	1.3344	NGR_b04230	hypothetical protein	ID=cds-ACP21886.1;Parent=gene-NGR_b04230;Dbxref=NCBI_GP:ACP21886.1;Name=ACP21886.1;gbkey=CDS;locus_tag=NGR_b04230;product=hypothetical protein;protein_id=ACP21886.1;transl_table=11
CP000874.1	Genbank	CDS	425615	426412	+	NGR_b04240	5.15241	0.346649	0.257473	0.178189	0.258401	1.2716	NGR_b04240	putative adh_short%2C short chain dehydrogenase	ID=cds-ACP21887.1;Parent=gene-NGR_b04240;Dbxref=NCBI_GP:ACP21887.1;Name=ACP21887.1;gbkey=CDS;locus_tag=NGR_b04240;product=putative adh_short%2C short chain dehydrogenase;protein_id=ACP21887.1;transl_table=11
CP000874.1	Genbank	CDS	426434	427495	+	NGR_b04250	5.71117	0.530954	0.212965	0.0126615	0.0256294	1.44488	NGR_b04250	hypothetical protein	ID=cds-ACP21888.1;Parent=gene-NGR_b04250;Dbxref=NCBI_GP:ACP21888.1;Name=ACP21888.1;gbkey=CDS;locus_tag=NGR_b04250;product=hypothetical protein;protein_id=ACP21888.1;transl_table=11
CP000874.1	Genbank	CDS	427503	427850	+	NGR_b04260	5.23417	0.258689	0.246139	0.293264	0.392824	1.19639	NGR_b04260	hypothetical protein	ID=cds-ACP21889.1;Parent=gene-NGR_b04260;Dbxref=NCBI_GP:ACP21889.1;Name=ACP21889.1;gbkey=CDS;locus_tag=NGR_b04260;product=hypothetical protein;protein_id=ACP21889.1;transl_table=11
CP000874.1	Genbank	CDS	427852	428889	+	NGR_b04270	6.62397	0.34048	0.152065	0.0251528	0.0475108	1.26618	NGR_b04270	conserved hypothetical protein	ID=cds-ACP21890.1;Parent=gene-NGR_b04270;Dbxref=NCBI_GP:ACP21890.1;Name=ACP21890.1;gbkey=CDS;locus_tag=NGR_b04270;product=conserved hypothetical protein;protein_id=ACP21890.1;transl_table=11
CP000874.1	Genbank	CDS	428920	430458	+	NGR_b04280	6.74967	0.227848	0.157374	0.14767	0.221059	1.17109	NGR_b04280	predicted MglA%2C ABC-type sugar transport system%2C ATPase component MglA	ID=cds-ACP21891.1;Parent=gene-NGR_b04280;Dbxref=NCBI_GP:ACP21891.1;Name=ACP21891.1;gbkey=CDS;locus_tag=NGR_b04280;product=predicted MglA%2C ABC-type sugar transport system%2C ATPase component MglA;protein_id=ACP21891.1;transl_table=11
CP000874.1	Genbank	CDS	430451	431431	+	NGR_b04290	6.78493	0.149744	0.145868	0.304621	0.405427	1.10937	NGR_b04290	predicted AraH%2C Ribose/xylose/arabinose/galactoside ABC-type transport system%2C permease components AraH	ID=cds-ACP21892.1;Parent=gene-NGR_b04290;Dbxref=NCBI_GP:ACP21892.1;Name=ACP21892.1;gbkey=CDS;locus_tag=NGR_b04290;product=predicted AraH%2C Ribose/xylose/arabinose/galactoside ABC-type transport system%2C permease components AraH;protein_id=ACP21892.1;transl_table=11
CP000874.1	Genbank	CDS	431446	431811	+	NGR_b04300	6.22906	0.196509	0.170148	0.248119	0.342705	1.14592	NGR_b04300	hypothetical protein	ID=cds-ACP21893.1;Parent=gene-NGR_b04300;Dbxref=NCBI_GP:ACP21893.1;Name=ACP21893.1;gbkey=CDS;locus_tag=NGR_b04300;product=hypothetical protein;protein_id=ACP21893.1;transl_table=11
CP000874.1	Genbank	CDS	431860	432240	+	NGR_b04310	6.26439	0.223442	0.178253	0.210021	0.296682	1.16752	NGR_b04310	hypothetical protein	ID=cds-ACP21894.1;Parent=gene-NGR_b04310;Dbxref=NCBI_GP:ACP21894.1;Name=ACP21894.1;gbkey=CDS;locus_tag=NGR_b04310;product=hypothetical protein;protein_id=ACP21894.1;transl_table=11
CP000874.1	Genbank	CDS	432284	432844	-	NGR_b04320	9.10403	0.0742475	0.0859488	0.387666	0.492358	1.05281	NGR_b04320	hypothetical protein	ID=cds-ACP21895.1;Parent=gene-NGR_b04320;Dbxref=NCBI_GP:ACP21895.1;Name=ACP21895.1;gbkey=CDS;locus_tag=NGR_b04320;product=hypothetical protein;protein_id=ACP21895.1;transl_table=11
CP000874.1	Genbank	CDS	433087	433410	-	NGR_b04330	9.50142	0.00576911	0.0670616	0.931445	0.952673	1.00401	NGR_b04330	hypothetical protein	ID=cds-ACP21896.1;Parent=gene-NGR_b04330;Dbxref=NCBI_GP:ACP21896.1;Name=ACP21896.1;gbkey=CDS;locus_tag=NGR_b04330;product=hypothetical protein;protein_id=ACP21896.1;transl_table=11
CP000874.1	Genbank	CDS	433444	434181	-	NGR_b04340	9.66632	-0.0378481	0.0626938	0.546045	0.645772	0.974107	fabG1	3-oxoacyl-[acyl-carrier-protein] reductase	ID=cds-ACP21897.1;Parent=gene-NGR_b04340;Dbxref=NCBI_GP:ACP21897.1;Name=ACP21897.1;Note=3-ketoacyl-acyl carrier protein reductase;gbkey=CDS;gene=fabG1;locus_tag=NGR_b04340;product=3-oxoacyl-[acyl-carrier-protein] reductase;protein_id=ACP21897.1;transl_table=11
CP000874.1	Genbank	CDS	434208	435215	-	NGR_b04350	9.04679	-0.0359222	0.0719788	0.617732	0.709077	0.975408	idhA1	myo-inositol 2-dehydrogenase	ID=cds-ACP21898.1;Parent=gene-NGR_b04350;Dbxref=NCBI_GP:ACP21898.1;Name=ACP21898.1;gbkey=CDS;gene=idhA1;locus_tag=NGR_b04350;product=myo-inositol 2-dehydrogenase;protein_id=ACP21898.1;transl_table=11
CP000874.1	Genbank	CDS	435227	436228	-	NGR_b04360	9.4713	-0.0293897	0.0859515	0.732401	0.808439	0.979835	NGR_b04360	ribose ABC transporter%2C permease protein	ID=cds-ACP21899.1;Parent=gene-NGR_b04360;Dbxref=NCBI_GP:ACP21899.1;Name=ACP21899.1;gbkey=CDS;locus_tag=NGR_b04360;product=ribose ABC transporter%2C permease protein;protein_id=ACP21899.1;transl_table=11
CP000874.1	Genbank	CDS	436225	437742	-	NGR_b04370	8.90513	-0.00464367	0.100202	0.963037	0.974025	0.996786	NGR_b04370	ribose ABC transporter%2C ATP-binding protein	ID=cds-ACP21900.1;Parent=gene-NGR_b04370;Dbxref=NCBI_GP:ACP21900.1;Name=ACP21900.1;gbkey=CDS;locus_tag=NGR_b04370;product=ribose ABC transporter%2C ATP-binding protein;protein_id=ACP21900.1;transl_table=11
CP000874.1	Genbank	CDS	437739	438776	-	NGR_b04380	8.08449	0.171867	0.113184	0.128897	0.197533	1.12652	NGR_b04380	putative Ribose/xylose/arabinose/galactoside ABC-type transport system%2C permease components AraH	ID=cds-ACP21901.1;Parent=gene-NGR_b04380;Dbxref=NCBI_GP:ACP21901.1;Name=ACP21901.1;gbkey=CDS;locus_tag=NGR_b04380;product=putative Ribose/xylose/arabinose/galactoside ABC-type transport system%2C permease components AraH;protein_id=ACP21901.1;transl_table=11
CP000874.1	Genbank	CDS	438790	439854	-	NGR_b04390	7.456	0.397676	0.136373	0.00354449	0.00807538	1.31738	NGR_b04390	ribose ABC transporter%2C ribose-binding protein	ID=cds-ACP21902.1;Parent=gene-NGR_b04390;Dbxref=NCBI_GP:ACP21902.1;Name=ACP21902.1;gbkey=CDS;locus_tag=NGR_b04390;product=ribose ABC transporter%2C ribose-binding protein;protein_id=ACP21902.1;transl_table=11
CP000874.1	Genbank	CDS	440278	441351	-	NGR_b04400	9.97812	-0.271064	0.0599729	6.19e-06	2.22e-05	0.828708	NGR_b04400	putative transcriptional regulator PurR	ID=cds-ACP21903.1;Parent=gene-NGR_b04400;Dbxref=NCBI_GP:ACP21903.1;Name=ACP21903.1;gbkey=CDS;locus_tag=NGR_b04400;product=putative transcriptional regulator PurR;protein_id=ACP21903.1;transl_table=11
CP000874.1	Genbank	CDS	441350	442660	+	NGR_b04410	8.45944	-0.088006	0.0874688	0.314347	0.416394	0.940822	NGR_b04410	predicted Histidinol dehydrogenase Histidinol_dh	ID=cds-ACP21904.1;Parent=gene-NGR_b04410;Dbxref=NCBI_GP:ACP21904.1;Name=ACP21904.1;gbkey=CDS;locus_tag=NGR_b04410;product=predicted Histidinol dehydrogenase Histidinol_dh;protein_id=ACP21904.1;transl_table=11
CP000874.1	Genbank	CDS	442669	443847	-	NGR_b04420	4.56866	-0.408644	0.322088	0.204536	0.290462	0.753331	NGR_b04420	putative transposase for insertion sequence NGRIS-14a	ID=cds-ACP21905.1;Parent=gene-NGR_b04420;Dbxref=NCBI_GP:ACP21905.1;Name=ACP21905.1;gbkey=CDS;locus_tag=NGR_b04420;product=putative transposase for insertion sequence NGRIS-14a;protein_id=ACP21905.1;transl_table=11
CP000874.1	Genbank	CDS	444068	444841	+	NGR_b04430	5.656	0.0412816	0.212019	0.845622	0.89361	1.02903	NGR_b04430	putative short chain dehydrogenase adh_short	ID=cds-ACP21906.1;Parent=gene-NGR_b04430;Dbxref=NCBI_GP:ACP21906.1;Name=ACP21906.1;gbkey=CDS;locus_tag=NGR_b04430;product=putative short chain dehydrogenase adh_short;protein_id=ACP21906.1;transl_table=11
CP000874.1	Genbank	CDS	444864	446438	+	NGR_b04440	6.31419	0.0382646	0.17105	0.822988	0.877608	1.02688	NGR_b04440	putative NAD/NADP transhydrogenase alpha subunit PntA	ID=cds-ACP21907.1;Parent=gene-NGR_b04440;Dbxref=NCBI_GP:ACP21907.1;Name=ACP21907.1;gbkey=CDS;locus_tag=NGR_b04440;product=putative NAD/NADP transhydrogenase alpha subunit PntA;protein_id=ACP21907.1;transl_table=11
CP000874.1	Genbank	CDS	446455	447900	+	NGR_b04450	7.60577	-0.0651168	0.116882	0.577447	0.674124	0.955868	NGR_b04450	predicted NADP transhydrogenase beta subunit PntB	ID=cds-ACP21908.1;Parent=gene-NGR_b04450;Dbxref=NCBI_GP:ACP21908.1;Name=ACP21908.1;gbkey=CDS;locus_tag=NGR_b04450;product=predicted NADP transhydrogenase beta subunit PntB;protein_id=ACP21908.1;transl_table=11
CP000874.1	Genbank	CDS	448029	449129	-	NGR_b04460	11.4607	-0.142612	0.0527812	0.00689337	0.0147555	0.905877	NGR_b04460	putative transcriptional regulator PurR	ID=cds-ACP21909.1;Parent=gene-NGR_b04460;Dbxref=NCBI_GP:ACP21909.1;Name=ACP21909.1;gbkey=CDS;locus_tag=NGR_b04460;product=putative transcriptional regulator PurR;protein_id=ACP21909.1;transl_table=11
CP000874.1	Genbank	CDS	449203	450138	+	NGR_b04470	7.50908	-0.0513681	0.11913	0.666328	0.751733	0.965021	NGR_b04470	putative sugar phosphate isomerase/epimerase IoIE	ID=cds-ACP21910.1;Parent=gene-NGR_b04470;Dbxref=NCBI_GP:ACP21910.1;Name=ACP21910.1;gbkey=CDS;locus_tag=NGR_b04470;product=putative sugar phosphate isomerase/epimerase IoIE;protein_id=ACP21910.1;transl_table=11
CP000874.1	Genbank	CDS	450221	451114	+	NGR_b04480	7.84675	0.0646092	0.109709	0.555918	0.655283	1.0458	NGR_b04480	putative RbsB%2C ABC-type sugar transport system%2C periplasmic component	ID=cds-ACP21911.1;Parent=gene-NGR_b04480;Dbxref=NCBI_GP:ACP21911.1;Name=ACP21911.1;gbkey=CDS;locus_tag=NGR_b04480;product=putative RbsB%2C ABC-type sugar transport system%2C periplasmic component;protein_id=ACP21911.1;transl_table=11
CP000874.1	Genbank	CDS	451152	452024	-	NGR_b04490	6.23602	0.0625759	0.191489	0.74383	0.815883	1.04433	NGR_b04490	hypothetical protein	ID=cds-ACP21912.1;Parent=gene-NGR_b04490;Dbxref=NCBI_GP:ACP21912.1;Name=ACP21912.1;gbkey=CDS;locus_tag=NGR_b04490;product=hypothetical protein;protein_id=ACP21912.1;transl_table=11
CP000874.1	Genbank	CDS	452035	453912	-	NGR_b04500	6.53794	0.126666	0.160588	0.43025	0.536189	1.09177	NGR_b04500	putative myo-inositol catabolism protein IolD	ID=cds-ACP21913.1;Parent=gene-NGR_b04500;Dbxref=NCBI_GP:ACP21913.1;Name=ACP21913.1;gbkey=CDS;locus_tag=NGR_b04500;product=putative myo-inositol catabolism protein IolD;protein_id=ACP21913.1;transl_table=11
CP000874.1	Genbank	CDS	454040	454813	+	NGR_b04510	6.40906	0.0405199	0.166115	0.807288	0.865738	1.02848	NGR_b04510	putative short chain dehydrogenase adh_short	ID=cds-ACP21914.1;Parent=gene-NGR_b04510;Dbxref=NCBI_GP:ACP21914.1;Name=ACP21914.1;gbkey=CDS;locus_tag=NGR_b04510;product=putative short chain dehydrogenase adh_short;protein_id=ACP21914.1;transl_table=11
CP000874.1	Genbank	CDS	454840	455982	+	NGR_b04520	6.65932	-0.0451991	0.150777	0.764349	0.833028	0.969156	NGR_b04520	putative dehydrogenase	ID=cds-ACP21915.1;Parent=gene-NGR_b04520;Dbxref=NCBI_GP:ACP21915.1;Name=ACP21915.1;gbkey=CDS;locus_tag=NGR_b04520;product=putative dehydrogenase;protein_id=ACP21915.1;transl_table=11
CP000874.1	Genbank	CDS	456125	457111	+	NGR_b04530	6.90341	0.0966517	0.142977	0.499043	0.603139	1.06929	NGR_b04530	putative dehydrogenases MviM	ID=cds-ACP21916.1;Parent=gene-NGR_b04530;Dbxref=NCBI_GP:ACP21916.1;Name=ACP21916.1;gbkey=CDS;locus_tag=NGR_b04530;product=putative dehydrogenases MviM;protein_id=ACP21916.1;transl_table=11
CP000874.1	Genbank	CDS	457212	458339	+	NGR_b04540	6.99096	0.105279	0.138772	0.448062	0.554526	1.0757	NGR_b04540	putative dehydrogenases MviM	ID=cds-ACP21917.1;Parent=gene-NGR_b04540;Dbxref=NCBI_GP:ACP21917.1;Name=ACP21917.1;gbkey=CDS;locus_tag=NGR_b04540;product=putative dehydrogenases MviM;protein_id=ACP21917.1;transl_table=11
CP000874.1	Genbank	CDS	458349	459332	+	NGR_b04550	7.16253	0.117068	0.133511	0.380575	0.485073	1.08453	NGR_b04550	putative D-isomer specific 2-hydroxyacid dehydrogenase	ID=cds-ACP21918.1;Parent=gene-NGR_b04550;Dbxref=NCBI_GP:ACP21918.1;Name=ACP21918.1;gbkey=CDS;locus_tag=NGR_b04550;product=putative D-isomer specific 2-hydroxyacid dehydrogenase;protein_id=ACP21918.1;transl_table=11
CP000874.1	Genbank	CDS	459335	460108	+	NGR_b04560	7.72135	-0.0275115	0.109457	0.801548	0.861159	0.981111	NGR_b04560	putative 4-hydroxy-2-oxovalerate aldolase	ID=cds-ACP21919.1;Parent=gene-NGR_b04560;Dbxref=NCBI_GP:ACP21919.1;Name=ACP21919.1;gbkey=CDS;locus_tag=NGR_b04560;product=putative 4-hydroxy-2-oxovalerate aldolase;protein_id=ACP21919.1;transl_table=11
CP000874.1	Genbank	CDS	460349	460621	-	NGR_b04570	7.05523	-0.373999	0.136782	0.00625197	0.0135082	0.771641	NGR_b04570	hypothetical protein	ID=cds-ACP21920.1;Parent=gene-NGR_b04570;Dbxref=NCBI_GP:ACP21920.1;Name=ACP21920.1;gbkey=CDS;locus_tag=NGR_b04570;product=hypothetical protein;protein_id=ACP21920.1;transl_table=11
CP000874.1	Genbank	CDS	460879	461811	-	NGR_b04580	8.58328	-0.334215	0.102123	0.0010654	0.00270676	0.793215	NGR_b04580	putative transcriptional regulator LysR	ID=cds-ACP21921.1;Parent=gene-NGR_b04580;Dbxref=NCBI_GP:ACP21921.1;Name=ACP21921.1;gbkey=CDS;locus_tag=NGR_b04580;product=putative transcriptional regulator LysR;protein_id=ACP21921.1;transl_table=11
CP000874.1	Genbank	CDS	461903	462880	+	NGR_b04590	7.03907	-0.11115	0.137487	0.418835	0.525277	0.925849	NGR_b04590	predicted SpeB Arginase/agmatinase/formimionoglutamate hydrolase SpeB	ID=cds-ACP21922.1;Parent=gene-NGR_b04590;Dbxref=NCBI_GP:ACP21922.1;Name=ACP21922.1;gbkey=CDS;locus_tag=NGR_b04590;product=predicted SpeB Arginase/agmatinase/formimionoglutamate hydrolase SpeB;protein_id=ACP21922.1;transl_table=11
CP000874.1	Genbank	CDS	462970	464478	+	NGR_b04600	7.34239	-0.0977065	0.128251	0.446157	0.552593	0.934517	NGR_b04600	predicted Aldehyde dehydrogenase Aldedh	ID=cds-ACP21923.1;Parent=gene-NGR_b04600;Dbxref=NCBI_GP:ACP21923.1;Name=ACP21923.1;gbkey=CDS;locus_tag=NGR_b04600;product=predicted Aldehyde dehydrogenase Aldedh;protein_id=ACP21923.1;transl_table=11
CP000874.1	Genbank	CDS	464587	464754	+	NGR_b04610	7.22184	-0.205845	0.132959	0.121579	0.18794	0.867031	NGR_b04610	hypothetical protein	ID=cds-ACP21924.1;Parent=gene-NGR_b04610;Dbxref=NCBI_GP:ACP21924.1;Name=ACP21924.1;gbkey=CDS;locus_tag=NGR_b04610;product=hypothetical protein;protein_id=ACP21924.1;transl_table=11
CP000874.1	Genbank	CDS	464756	466219	+	NGR_b04620	8.5508	-0.0698474	0.0921545	0.448488	0.554785	0.952739	NGR_b04620	conserved hypothetical protein	ID=cds-ACP21925.1;Parent=gene-NGR_b04620;Dbxref=NCBI_GP:ACP21925.1;Name=ACP21925.1;gbkey=CDS;locus_tag=NGR_b04620;product=conserved hypothetical protein;protein_id=ACP21925.1;transl_table=11
CP000874.1	Genbank	CDS	466236	467921	+	NGR_b04630	8.4076	0.114038	0.0901227	0.20574	0.291786	1.08225	NGR_b04630	predicted Choline dehydrogenase BetA	ID=cds-ACP21926.1;Parent=gene-NGR_b04630;Dbxref=NCBI_GP:ACP21926.1;Name=ACP21926.1;gbkey=CDS;locus_tag=NGR_b04630;product=predicted Choline dehydrogenase BetA;protein_id=ACP21926.1;transl_table=11
CP000874.1	Genbank	CDS	468056	468376	-	NGR_b04640	7.80513	0.0495728	0.114536	0.665149	0.750798	1.03496	NGR_b04640	hypothetical protein	ID=cds-ACP21927.1;Parent=gene-NGR_b04640;Dbxref=NCBI_GP:ACP21927.1;Name=ACP21927.1;gbkey=CDS;locus_tag=NGR_b04640;product=hypothetical protein;protein_id=ACP21927.1;transl_table=11
CP000874.1	Genbank	CDS	468770	469153	-	NGR_b04660	10.0694	-0.170912	0.0621419	0.00595325	0.0129319	0.888281	NGR_b04660	PilT protein-like protein	ID=cds-ACP21928.1;Parent=gene-NGR_b04660;Dbxref=NCBI_GP:ACP21928.1;Name=ACP21928.1;gbkey=CDS;locus_tag=NGR_b04660;product=PilT protein-like protein;protein_id=ACP21928.1;transl_table=11
CP000874.1	Genbank	CDS	469150	469350	-	NGR_b04670	9.80998	-0.162227	0.0663595	0.0144987	0.0288586	0.893645	NGR_b04670	hypothetical protein	ID=cds-ACP21929.1;Parent=gene-NGR_b04670;Dbxref=NCBI_GP:ACP21929.1;Name=ACP21929.1;gbkey=CDS;locus_tag=NGR_b04670;product=hypothetical protein;protein_id=ACP21929.1;transl_table=11
CP000874.1	Genbank	CDS	469636	470271	+	NGR_b04680	9.82003	-0.347801	0.0600512	6.97e-09	3.48e-08	0.785781	NGR_b04680	conserved hypothetical protein	ID=cds-ACP21930.1;Parent=gene-NGR_b04680;Dbxref=NCBI_GP:ACP21930.1;Name=ACP21930.1;gbkey=CDS;locus_tag=NGR_b04680;product=conserved hypothetical protein;protein_id=ACP21930.1;transl_table=11
CP000874.1	Genbank	CDS	470533	470889	-	NGR_b04690	5.87866	0.0502372	0.217503	0.817336	0.873606	1.03544	NGR_b04690	conserved hypothetical protein	ID=cds-ACP21931.1;Parent=gene-NGR_b04690;Dbxref=NCBI_GP:ACP21931.1;Name=ACP21931.1;gbkey=CDS;locus_tag=NGR_b04690;product=conserved hypothetical protein;protein_id=ACP21931.1;transl_table=11
CP000874.1	Genbank	CDS	471127	471936	+	NGR_b04700	7.77248	0.0238686	0.11048	0.828953	0.88152	1.01668	NGR_b04700	Ku78%2C Ku70 and Ku80 are 70kDa and 80kDa subunits of the Lupus Ku autoantigen	ID=cds-ACP21932.1;Parent=gene-NGR_b04700;Dbxref=NCBI_GP:ACP21932.1;Name=ACP21932.1;gbkey=CDS;locus_tag=NGR_b04700;product=Ku78%2C Ku70 and Ku80 are 70kDa and 80kDa subunits of the Lupus Ku autoantigen;protein_id=ACP21932.1;transl_table=11
CP000874.1	Genbank	CDS	472205	474757	-	NGR_b04710	8.51903	-0.0604566	0.0871124	0.487678	0.592404	0.958961	NGR_b04710	putative ATP-dependent DNA ligase	ID=cds-ACP21933.1;Parent=gene-NGR_b04710;Dbxref=NCBI_GP:ACP21933.1;Name=ACP21933.1;gbkey=CDS;locus_tag=NGR_b04710;product=putative ATP-dependent DNA ligase;protein_id=ACP21933.1;transl_table=11
CP000874.1	Genbank	CDS	474761	475627	-	NGR_b04720	7.80749	0.123585	0.108382	0.25417	0.349844	1.08944	NGR_b04720	Ku78%2C Ku70 and Ku80 are 70kDa and 80kDa subunits of the Lupus Ku autoantigen	ID=cds-ACP21934.1;Parent=gene-NGR_b04720;Dbxref=NCBI_GP:ACP21934.1;Name=ACP21934.1;gbkey=CDS;locus_tag=NGR_b04720;product=Ku78%2C Ku70 and Ku80 are 70kDa and 80kDa subunits of the Lupus Ku autoantigen;protein_id=ACP21934.1;transl_table=11
CP000874.1	Genbank	CDS	475893	476201	+	NGR_b04730	9.83495	0.0143767	0.0591795	0.808056	0.866418	1.01002	NGR_b04730	conserved hypothetical protein	ID=cds-ACP21935.1;Parent=gene-NGR_b04730;Dbxref=NCBI_GP:ACP21935.1;Name=ACP21935.1;gbkey=CDS;locus_tag=NGR_b04730;product=conserved hypothetical protein;protein_id=ACP21935.1;transl_table=11
CP000874.1	Genbank	CDS	476257	476634	+	NGR_b04740	9.58638	0.0325307	0.0658105	0.621088	0.711408	1.0228	NGR_b04740	hypothetical protein	ID=cds-ACP21936.1;Parent=gene-NGR_b04740;Dbxref=NCBI_GP:ACP21936.1;Name=ACP21936.1;gbkey=CDS;locus_tag=NGR_b04740;product=hypothetical protein;protein_id=ACP21936.1;transl_table=11
CP000874.1	Genbank	CDS	476586	477074	-	NGR_b04750	9.57097	-0.344925	0.0705367	1.01e-06	3.95e-06	0.787349	NGR_b04750	aminoglycoside 6'-N-acetyltransferase	ID=cds-ACP21937.1;Parent=gene-NGR_b04750;Dbxref=NCBI_GP:ACP21937.1;Name=ACP21937.1;gbkey=CDS;locus_tag=NGR_b04750;product=aminoglycoside 6'-N-acetyltransferase;protein_id=ACP21937.1;transl_table=11
CP000874.1	Genbank	CDS	477455	479662	-	NGR_b04760	7.61038	0.133845	0.112948	0.23601	0.328639	1.09721	NGR_b04760	putative aerobic-type carbon monoxide dehydrogenase	ID=cds-ACP21938.1;Parent=gene-NGR_b04760;Dbxref=NCBI_GP:ACP21938.1;Name=ACP21938.1;gbkey=CDS;locus_tag=NGR_b04760;product=putative aerobic-type carbon monoxide dehydrogenase;protein_id=ACP21938.1;transl_table=11
CP000874.1	Genbank	CDS	479659	480636	-	NGR_b04770	5.99397	0.139363	0.194115	0.472796	0.57825	1.10142	NGR_b04770	probable hydroxylase molybdopterin-containing subunit	ID=cds-ACP21939.1;Parent=gene-NGR_b04770;Dbxref=NCBI_GP:ACP21939.1;Name=ACP21939.1;gbkey=CDS;locus_tag=NGR_b04770;product=probable hydroxylase molybdopterin-containing subunit;protein_id=ACP21939.1;transl_table=11
CP000874.1	Genbank	CDS	480640	481242	-	NGR_b04780	5.90878	-0.207838	0.194111	0.284297	0.382645	0.865834	NGR_b04780	hypothetical oxidoreductase with iron-sulfur subunit	ID=cds-ACP21940.1;Parent=gene-NGR_b04780;Dbxref=NCBI_GP:ACP21940.1;Name=ACP21940.1;gbkey=CDS;locus_tag=NGR_b04780;product=hypothetical oxidoreductase with iron-sulfur subunit;protein_id=ACP21940.1;transl_table=11
CP000874.1	Genbank	CDS	481363	482253	-	NGR_b04790	7.042	-0.261678	0.138607	0.059038	0.100737	0.834117	NGR_b04790	putative transcriptional regulator protein%2C AraC family	ID=cds-ACP21941.1;Parent=gene-NGR_b04790;Dbxref=NCBI_GP:ACP21941.1;Name=ACP21941.1;gbkey=CDS;locus_tag=NGR_b04790;product=putative transcriptional regulator protein%2C AraC family;protein_id=ACP21941.1;transl_table=11
CP000874.1	Genbank	CDS	482433	483281	-	NGR_b04800	9.3049	-0.422502	0.0728206	6.55e-09	3.3e-08	0.746129	NGR_b04800	putative short-chain dehydrogenase protein	ID=cds-ACP21942.1;Parent=gene-NGR_b04800;Dbxref=NCBI_GP:ACP21942.1;Name=ACP21942.1;gbkey=CDS;locus_tag=NGR_b04800;product=putative short-chain dehydrogenase protein;protein_id=ACP21942.1;transl_table=11
CP000874.1	Genbank	CDS	483431	484321	+	NGR_b04810	8.83473	-0.411782	0.0799585	2.61e-07	1.09e-06	0.751694	NGR_b04810	predicted transcriptional regulator LysR	ID=cds-ACP21943.1;Parent=gene-NGR_b04810;Dbxref=NCBI_GP:ACP21943.1;Name=ACP21943.1;gbkey=CDS;locus_tag=NGR_b04810;product=predicted transcriptional regulator LysR;protein_id=ACP21943.1;transl_table=11
CP000874.1	Genbank	CDS	484497	484655	-	NGR_b04820	5.68538	-0.424191	0.227028	0.0616998	0.104614	0.745257	NGR_b04820	hypothetical protein	ID=cds-ACP21944.1;Parent=gene-NGR_b04820;Dbxref=NCBI_GP:ACP21944.1;Name=ACP21944.1;gbkey=CDS;locus_tag=NGR_b04820;product=hypothetical protein;protein_id=ACP21944.1;transl_table=11
CP000874.1	Genbank	CDS	484779	485705	-	NGR_b04830	7.4035	-0.190891	0.130216	0.14266	0.214307	0.876065	NGR_b04830	putative transcriptional regulator LysR	ID=cds-ACP21945.1;Parent=gene-NGR_b04830;Dbxref=NCBI_GP:ACP21945.1;Name=ACP21945.1;gbkey=CDS;locus_tag=NGR_b04830;product=putative transcriptional regulator LysR;protein_id=ACP21945.1;transl_table=11
CP000874.1	Genbank	CDS	485860	487557	+	NGR_b04840	7.60945	-0.543948	0.120656	6.54e-06	2.33e-05	0.685891	NGR_b04840	putative glucose-methanol-choline oxidoreductase	ID=cds-ACP21946.1;Parent=gene-NGR_b04840;Dbxref=NCBI_GP:ACP21946.1;Name=ACP21946.1;gbkey=CDS;locus_tag=NGR_b04840;product=putative glucose-methanol-choline oxidoreductase;protein_id=ACP21946.1;transl_table=11
CP000874.1	Genbank	CDS	487580	490093	+	NGR_b04850	7.83985	-0.440584	0.109158	5.43e-05	0.000169406	0.736836	NGR_b04850	putative L-carnitine dehydratase/bile acid-inducible protein F	ID=cds-ACP21947.1;Parent=gene-NGR_b04850;Dbxref=NCBI_GP:ACP21947.1;Name=ACP21947.1;gbkey=CDS;locus_tag=NGR_b04850;product=putative L-carnitine dehydratase/bile acid-inducible protein F;protein_id=ACP21947.1;transl_table=11
CP000874.1	Genbank	CDS	490205	491203	+	NGR_b04860	6.32827	-0.299101	0.171739	0.081578	0.132863	0.812759	NGR_b04860	predicted ABC-type proline/glycine betaine transport system%2C periplasmic component	ID=cds-ACP21948.1;Parent=gene-NGR_b04860;Dbxref=NCBI_GP:ACP21948.1;Name=ACP21948.1;gbkey=CDS;locus_tag=NGR_b04860;product=predicted ABC-type proline/glycine betaine transport system%2C periplasmic component;protein_id=ACP21948.1;transl_table=11
CP000874.1	Genbank	CDS	491304	492191	+	NGR_b04870	5.69275	0.117513	0.219531	0.592449	0.687279	1.08486	NGR_b04870	predicted ABC-type proline/glycine betaine transport system%2C permease component	ID=cds-ACP21949.1;Parent=gene-NGR_b04870;Dbxref=NCBI_GP:ACP21949.1;Name=ACP21949.1;gbkey=CDS;locus_tag=NGR_b04870;product=predicted ABC-type proline/glycine betaine transport system%2C permease component;protein_id=ACP21949.1;transl_table=11
CP000874.1	Genbank	CDS	492184	493257	+	NGR_b04880	6.15924	-0.0305259	0.188248	0.871182	0.910494	0.979063	NGR_b04880	predicted ABC-type proline/glycine betaine transport system%2C ATPase component	ID=cds-ACP21950.1;Parent=gene-NGR_b04880;Dbxref=NCBI_GP:ACP21950.1;Name=ACP21950.1;gbkey=CDS;locus_tag=NGR_b04880;product=predicted ABC-type proline/glycine betaine transport system%2C ATPase component;protein_id=ACP21950.1;transl_table=11
CP000874.1	Genbank	CDS	493357	493623	-	NGR_b04890	6.00792	-0.282337	0.194875	0.147389	0.22069	0.822258	NGR_b04890	phage integrase family protein	ID=cds-ACP21951.1;Parent=gene-NGR_b04890;Dbxref=NCBI_GP:ACP21951.1;Name=ACP21951.1;gbkey=CDS;locus_tag=NGR_b04890;product=phage integrase family protein;protein_id=ACP21951.1;transl_table=11
CP000874.1	Genbank	CDS	493789	495057	-	NGR_b04900	7.45874	0.158936	0.129714	0.22047	0.309407	1.11646	NGR_b04900	predicted Beta-ketoacyl-acyl carrier protein ACP	ID=cds-ACP21952.1;Parent=gene-NGR_b04900;Dbxref=NCBI_GP:ACP21952.1;Name=ACP21952.1;Note=synthase KAS%2C type I and II;gbkey=CDS;locus_tag=NGR_b04900;product=predicted Beta-ketoacyl-acyl carrier protein ACP;protein_id=ACP21952.1;transl_table=11
CP000874.1	Genbank	CDS	495134	495724	-	NGR_b04910	7.17155	0.21967	0.133041	0.0987103	0.157296	1.16447	NGR_b04910	putative TetR family transcriptional regulator	ID=cds-ACP21953.1;Parent=gene-NGR_b04910;Dbxref=NCBI_GP:ACP21953.1;Name=ACP21953.1;gbkey=CDS;locus_tag=NGR_b04910;product=putative TetR family transcriptional regulator;protein_id=ACP21953.1;transl_table=11
CP000874.1	Genbank	CDS	495821	496933	+	NGR_b04920	4.65436	-0.216286	0.310705	0.486358	0.591135	0.860779	NGR_b04920	putative multidrug membrane efflux protein	ID=cds-ACP21954.1;Parent=gene-NGR_b04920;Dbxref=NCBI_GP:ACP21954.1;Name=ACP21954.1;gbkey=CDS;locus_tag=NGR_b04920;product=putative multidrug membrane efflux protein;protein_id=ACP21954.1;transl_table=11
CP000874.1	Genbank	CDS	496933	500046	+	NGR_b04930	6.70493	0.0519107	0.161927	0.748529	0.819781	1.03664	NGR_b04930	putative cation efflux protein	ID=cds-ACP21955.1;Parent=gene-NGR_b04930;Dbxref=NCBI_GP:ACP21955.1;Name=ACP21955.1;gbkey=CDS;locus_tag=NGR_b04930;product=putative cation efflux protein;protein_id=ACP21955.1;transl_table=11
CP000874.1	Genbank	CDS	500052	500795	+	NGR_b04940	7.08166	0.300327	0.141169	0.0333848	0.0608653	1.23142	NGR_b04940	putative transcriptional regulator%2C TetR family	ID=cds-ACP21956.1;Parent=gene-NGR_b04940;Dbxref=NCBI_GP:ACP21956.1;Name=ACP21956.1;gbkey=CDS;locus_tag=NGR_b04940;product=putative transcriptional regulator%2C TetR family;protein_id=ACP21956.1;transl_table=11
CP000874.1	Genbank	CDS	500899	501384	-	NGR_b04950	5.09559	-0.0137862	0.256169	0.957081	0.970487	0.99049	NGR_b04950	putative Phenylacetic acid degradation-related protein	ID=cds-ACP21957.1;Parent=gene-NGR_b04950;Dbxref=NCBI_GP:ACP21957.1;Name=ACP21957.1;gbkey=CDS;locus_tag=NGR_b04950;product=putative Phenylacetic acid degradation-related protein;protein_id=ACP21957.1;transl_table=11
CP000874.1	Genbank	CDS	501652	502473	+	NGR_b04960	6.32661	-0.0886279	0.176142	0.61485	0.706776	0.940417	NGR_b04960	putative short-chain dehydrogenases of various substrate specificities	ID=cds-ACP21958.1;Parent=gene-NGR_b04960;Dbxref=NCBI_GP:ACP21958.1;Name=ACP21958.1;gbkey=CDS;locus_tag=NGR_b04960;product=putative short-chain dehydrogenases of various substrate specificities;protein_id=ACP21958.1;transl_table=11
CP000874.1	Genbank	CDS	503309	504919	-	NGR_b04970	11.4533	0.116187	0.0450351	0.00988224	0.0205193	1.08387	NGR_b04970	conserved hypothetical protein	ID=cds-ACP21959.1;Parent=gene-NGR_b04970;Dbxref=NCBI_GP:ACP21959.1;Name=ACP21959.1;gbkey=CDS;locus_tag=NGR_b04970;product=conserved hypothetical protein;protein_id=ACP21959.1;transl_table=11
CP000874.1	Genbank	CDS	505007	506944	-	NGR_b04980	11.4893	0.138398	0.0721029	0.0549276	0.0945242	1.10068	NGR_b04980	conserved hypothetical protein	ID=cds-ACP21960.1;Parent=gene-NGR_b04980;Dbxref=NCBI_GP:ACP21960.1;Name=ACP21960.1;gbkey=CDS;locus_tag=NGR_b04980;product=conserved hypothetical protein;protein_id=ACP21960.1;transl_table=11
CP000874.1	Genbank	CDS	507011	507691	-	NGR_b04990	10.3002	0.170825	0.0573241	0.0028826	0.00670008	1.1257	NGR_b04990	hypothetical protein	ID=cds-ACP21961.1;Parent=gene-NGR_b04990;Dbxref=NCBI_GP:ACP21961.1;Name=ACP21961.1;gbkey=CDS;locus_tag=NGR_b04990;product=hypothetical protein;protein_id=ACP21961.1;transl_table=11
CP000874.1	Genbank	CDS	507815	508816	-	NGR_b05000	11.0182	0.235435	0.0473913	6.77e-07	2.7e-06	1.17726	NGR_b05000	conserved hypothetical protein	ID=cds-ACP21962.1;Parent=gene-NGR_b05000;Dbxref=NCBI_GP:ACP21962.1;Name=ACP21962.1;gbkey=CDS;locus_tag=NGR_b05000;product=conserved hypothetical protein;protein_id=ACP21962.1;transl_table=11
CP000874.1	Genbank	CDS	508813	509688	-	NGR_b05010	11.1583	0.199529	0.0447536	8.26e-06	2.91e-05	1.14832	NGR_b05010	conserved hypothetical protein	ID=cds-ACP21963.1;Parent=gene-NGR_b05010;Dbxref=NCBI_GP:ACP21963.1;Name=ACP21963.1;gbkey=CDS;locus_tag=NGR_b05010;product=conserved hypothetical protein;protein_id=ACP21963.1;transl_table=11
CP000874.1	Genbank	CDS	509701	509997	-	NGR_b05020	9.73047	0.0116774	0.0643243	0.855944	0.900824	1.00813	NGR_b05020	hypothetical protein	ID=cds-ACP21964.1;Parent=gene-NGR_b05020;Dbxref=NCBI_GP:ACP21964.1;Name=ACP21964.1;gbkey=CDS;locus_tag=NGR_b05020;product=hypothetical protein;protein_id=ACP21964.1;transl_table=11
CP000874.1	Genbank	CDS	510127	511896	+	NGR_b05030	10.9773	-0.245906	0.0496349	7.26e-07	2.89e-06	0.843286	NGR_b05030	conserved hypothetical protein	ID=cds-ACP21965.1;Parent=gene-NGR_b05030;Dbxref=NCBI_GP:ACP21965.1;Name=ACP21965.1;gbkey=CDS;locus_tag=NGR_b05030;product=conserved hypothetical protein;protein_id=ACP21965.1;transl_table=11
CP000874.1	Genbank	CDS	512036	512851	+	NGR_b05040	12.66	0.289583	0.0478376	1.42e-09	7.72e-09	1.22229	NGR_b05040	putative periplasmic protein	ID=cds-ACP21966.1;Parent=gene-NGR_b05040;Dbxref=NCBI_GP:ACP21966.1;Name=ACP21966.1;gbkey=CDS;locus_tag=NGR_b05040;product=putative periplasmic protein;protein_id=ACP21966.1;transl_table=11
CP000874.1	Genbank	CDS	513270	514643	+	NGR_b05050	11.5207	0.263907	0.0463115	1.21e-08	5.88e-08	1.20073	NGR_b05050	conserved hypothetical protein	ID=cds-ACP21967.1;Parent=gene-NGR_b05050;Dbxref=NCBI_GP:ACP21967.1;Name=ACP21967.1;gbkey=CDS;locus_tag=NGR_b05050;product=conserved hypothetical protein;protein_id=ACP21967.1;transl_table=11
CP000874.1	Genbank	CDS	514752	515543	+	NGR_b05060	11.6156	-0.630345	0.0408852	1.25e-53	4.52e-52	0.646022	NGR_b05060	conserved hypothetical protein	ID=cds-ACP21968.1;Parent=gene-NGR_b05060;Dbxref=NCBI_GP:ACP21968.1;Name=ACP21968.1;gbkey=CDS;locus_tag=NGR_b05060;product=conserved hypothetical protein;protein_id=ACP21968.1;transl_table=11
CP000874.1	Genbank	CDS	515659	515985	+	NGR_b05070	10.1434	-0.739798	0.0561575	1.24e-39	3.04e-38	0.598823	NGR_b05070	hypothetical protein	ID=cds-ACP21969.1;Parent=gene-NGR_b05070;Dbxref=NCBI_GP:ACP21969.1;Name=ACP21969.1;gbkey=CDS;locus_tag=NGR_b05070;product=hypothetical protein;protein_id=ACP21969.1;transl_table=11
CP000874.1	Genbank	CDS	516183	516443	-	NGR_b05080	5.69256	-0.406085	0.216673	0.0609053	0.10343	0.754669	NGR_b05080	phage integrase family protein	ID=cds-ACP21970.1;Parent=gene-NGR_b05080;Dbxref=NCBI_GP:ACP21970.1;Name=ACP21970.1;gbkey=CDS;locus_tag=NGR_b05080;product=phage integrase family protein;protein_id=ACP21970.1;transl_table=11
CP000874.1	Genbank	CDS	517278	517697	+	NGR_b05090	6.36864	-0.0532896	0.188859	0.777817	0.842973	0.963736	NGR_b05090	conserved hypothetical protein	ID=cds-ACP21971.1;Parent=gene-NGR_b05090;Dbxref=NCBI_GP:ACP21971.1;Name=ACP21971.1;gbkey=CDS;locus_tag=NGR_b05090;product=conserved hypothetical protein;protein_id=ACP21971.1;transl_table=11
CP000874.1	Genbank	CDS	518288	519916	-	NGR_b05100	9.51498	0.858912	0.0655368	3.05e-39	7.31e-38	1.81367	groEL3	60 kDa chaperonin 2	ID=cds-ACP21972.1;Parent=gene-NGR_b05100;Dbxref=NCBI_GP:ACP21972.1;Name=ACP21972.1;Note=protein Cpn60 2%3B GroEL protein 2;gbkey=CDS;gene=groEL3;locus_tag=NGR_b05100;product=60 kDa chaperonin 2;protein_id=ACP21972.1;transl_table=11
CP000874.1	Genbank	CDS	519946	520260	-	NGR_b05110	8.10015	0.868459	0.104513	9.61e-17	9.02e-16	1.82571	groES1	10 kDa chaperonin 2	ID=cds-ACP21973.1;Parent=gene-NGR_b05110;Dbxref=NCBI_GP:ACP21973.1;Name=ACP21973.1;Note=Protein Cpn10 2%3B groES protein 2;gbkey=CDS;gene=groES1;locus_tag=NGR_b05110;product=10 kDa chaperonin 2;protein_id=ACP21973.1;transl_table=11
CP000874.1	Genbank	CDS	520610	521071	+	NGR_b05130	7.31411	0.128958	0.127999	0.3137	0.415792	1.0935	NGR_b05130	probable heat shock protein%2C hsp20 family	ID=cds-ACP21974.1;Parent=gene-NGR_b05130;Dbxref=NCBI_GP:ACP21974.1;Name=ACP21974.1;gbkey=CDS;locus_tag=NGR_b05130;product=probable heat shock protein%2C hsp20 family;protein_id=ACP21974.1;transl_table=11
CP000874.1	Genbank	CDS	521852	522076	+	NGR_b05160	7.34036	0.0558904	0.129901	0.66701	0.752108	1.0395	NGR_b05160	putative NADH-ubiquinone oxidoreductase	ID=cds-ACP21975.1;Parent=gene-NGR_b05160;Dbxref=NCBI_GP:ACP21975.1;Name=ACP21975.1;gbkey=CDS;locus_tag=NGR_b05160;product=putative NADH-ubiquinone oxidoreductase;protein_id=ACP21975.1;transl_table=11
CP000874.1	Genbank	CDS	522191	522553	-	NGR_b05170	11.4014	-0.024106	0.0469865	0.607922	0.701441	0.98343	NGR_b05170	conserved hypothetical protein	ID=cds-ACP21976.1;Parent=gene-NGR_b05170;Dbxref=NCBI_GP:ACP21976.1;Name=ACP21976.1;gbkey=CDS;locus_tag=NGR_b05170;product=conserved hypothetical protein;protein_id=ACP21976.1;transl_table=11
CP000874.1	Genbank	CDS	522677	522976	-	NGR_b05180	10.6288	-0.0286942	0.0510284	0.573899	0.67132	0.980307	NGR_b05180	conserved hypothetical protein	ID=cds-ACP21977.1;Parent=gene-NGR_b05180;Dbxref=NCBI_GP:ACP21977.1;Name=ACP21977.1;gbkey=CDS;locus_tag=NGR_b05180;product=conserved hypothetical protein;protein_id=ACP21977.1;transl_table=11
CP000874.1	Genbank	CDS	523275	523991	-	NGR_b05190	7.82951	-0.702228	0.125345	2.11e-08	9.96e-08	0.614622	NGR_b05190	conserved hypothetical protein	ID=cds-ACP21978.1;Parent=gene-NGR_b05190;Dbxref=NCBI_GP:ACP21978.1;Name=ACP21978.1;gbkey=CDS;locus_tag=NGR_b05190;product=conserved hypothetical protein;protein_id=ACP21978.1;transl_table=11
CP000874.1	Genbank	CDS	524135	524446	-	NGR_b05200	6.56347	-0.437262	0.184478	0.0177755	0.0348109	0.738535	NGR_b05200	hypothetical protein	ID=cds-ACP21979.1;Parent=gene-NGR_b05200;Dbxref=NCBI_GP:ACP21979.1;Name=ACP21979.1;gbkey=CDS;locus_tag=NGR_b05200;product=hypothetical protein;protein_id=ACP21979.1;transl_table=11
CP000874.1	Genbank	CDS	524710	526092	+	NGR_b05210	6.46233	-0.396361	0.168113	0.0183881	0.035847	0.759772	NGR_b05210	putative transposase for insertion sequence NGRIS-20g	ID=cds-ACP21980.1;Parent=gene-NGR_b05210;Dbxref=NCBI_GP:ACP21980.1;Name=ACP21980.1;gbkey=CDS;locus_tag=NGR_b05210;product=putative transposase for insertion sequence NGRIS-20g;protein_id=ACP21980.1;transl_table=11
CP000874.1	Genbank	CDS	526403	527296	-	NGR_b05220	7.9139	0.175928	0.108797	0.105872	0.166822	1.12969	NGR_b05220	putative LysR family transcriptional regulator	ID=cds-ACP21981.1;Parent=gene-NGR_b05220;Dbxref=NCBI_GP:ACP21981.1;Name=ACP21981.1;gbkey=CDS;locus_tag=NGR_b05220;product=putative LysR family transcriptional regulator;protein_id=ACP21981.1;transl_table=11
CP000874.1	Genbank	CDS	527396	527857	+	NGR_b05230	5.64792	0.159658	0.224988	0.477933	0.58351	1.11702	NGR_b05230	conserved hypothetical protein	ID=cds-ACP21982.1;Parent=gene-NGR_b05230;Dbxref=NCBI_GP:ACP21982.1;Name=ACP21982.1;gbkey=CDS;locus_tag=NGR_b05230;product=conserved hypothetical protein;protein_id=ACP21982.1;transl_table=11
CP000874.1	Genbank	CDS	527926	528636	+	NGR_b05240	5.83654	0.329934	0.216205	0.127004	0.195062	1.25696	NGR_b05240	arylamine N-acetyltransferase	ID=cds-ACP21983.1;Parent=gene-NGR_b05240;Dbxref=NCBI_GP:ACP21983.1;Name=ACP21983.1;gbkey=CDS;locus_tag=NGR_b05240;product=arylamine N-acetyltransferase;protein_id=ACP21983.1;transl_table=11
CP000874.1	Genbank	CDS	529191	530093	-	NGR_b05250	6.80395	0.0136068	0.148107	0.9268	0.949344	1.00948	NGR_b05250	hypothetical protein	ID=cds-ACP21984.1;Parent=gene-NGR_b05250;Dbxref=NCBI_GP:ACP21984.1;Name=ACP21984.1;gbkey=CDS;locus_tag=NGR_b05250;product=hypothetical protein;protein_id=ACP21984.1;transl_table=11
CP000874.1	Genbank	CDS	530179	530898	-	NGR_b05260	6.59464	0.0315472	0.160542	0.844216	0.892564	1.02211	NGR_b05260	hypothetical protein	ID=cds-ACP21985.1;Parent=gene-NGR_b05260;Dbxref=NCBI_GP:ACP21985.1;Name=ACP21985.1;gbkey=CDS;locus_tag=NGR_b05260;product=hypothetical protein;protein_id=ACP21985.1;transl_table=11
CP000874.1	Genbank	CDS	531233	531991	-	NGR_b05270	7.95193	0.130568	0.107222	0.223326	0.313006	1.09472	NGR_b05270	hypothetical protein	ID=cds-ACP21986.1;Parent=gene-NGR_b05270;Dbxref=NCBI_GP:ACP21986.1;Name=ACP21986.1;gbkey=CDS;locus_tag=NGR_b05270;product=hypothetical protein;protein_id=ACP21986.1;transl_table=11
CP000874.1	Genbank	CDS	531985	532848	-	NGR_b05280	8.1043	0.0955791	0.103276	0.35472	0.458776	1.06849	NGR_b05280	putative methyltransferase type 11	ID=cds-ACP21987.1;Parent=gene-NGR_b05280;Dbxref=NCBI_GP:ACP21987.1;Name=ACP21987.1;gbkey=CDS;locus_tag=NGR_b05280;product=putative methyltransferase type 11;protein_id=ACP21987.1;transl_table=11
CP000874.1	Genbank	CDS	532903	534357	-	NGR_b05290	8.24798	-0.0897813	0.0933635	0.336234	0.439602	0.939665	NGR_b05290	hypothetical protein	ID=cds-ACP21988.1;Parent=gene-NGR_b05290;Dbxref=NCBI_GP:ACP21988.1;Name=ACP21988.1;gbkey=CDS;locus_tag=NGR_b05290;product=hypothetical protein;protein_id=ACP21988.1;transl_table=11
CP000874.1	Genbank	CDS	534699	535019	-	NGR_b05300	4.49125	0.238021	0.339264	0.482941	0.588091	1.17937	NGR_b05300	hypothetical protein	ID=cds-ACP21989.1;Parent=gene-NGR_b05300;Dbxref=NCBI_GP:ACP21989.1;Name=ACP21989.1;gbkey=CDS;locus_tag=NGR_b05300;product=hypothetical protein;protein_id=ACP21989.1;transl_table=11
CP000874.1	Genbank	CDS	534988	535710	-	NGR_b05310	4.49978	0.136783	0.334285	0.682407	0.765318	1.09945	NGR_b05310	hypothetical protein	ID=cds-ACP21990.1;Parent=gene-NGR_b05310;Dbxref=NCBI_GP:ACP21990.1;Name=ACP21990.1;gbkey=CDS;locus_tag=NGR_b05310;product=hypothetical protein;protein_id=ACP21990.1;transl_table=11
CP000874.1	Genbank	CDS	535947	536660	-	NGR_b05320	7.39447	0.0625513	0.125182	0.617299	0.708833	1.04431	NGR_b05320	hypothetical protein	ID=cds-ACP21991.1;Parent=gene-NGR_b05320;Dbxref=NCBI_GP:ACP21991.1;Name=ACP21991.1;gbkey=CDS;locus_tag=NGR_b05320;product=hypothetical protein;protein_id=ACP21991.1;transl_table=11
CP000874.1	Genbank	CDS	536623	537057	-	NGR_b05330	7.51891	-0.0390303	0.11717	0.739053	0.813183	0.973309	NGR_b05330	hypothetical protein	ID=cds-ACP21992.1;Parent=gene-NGR_b05330;Dbxref=NCBI_GP:ACP21992.1;Name=ACP21992.1;gbkey=CDS;locus_tag=NGR_b05330;product=hypothetical protein;protein_id=ACP21992.1;transl_table=11
CP000874.1	Genbank	CDS	537228	537908	+	NGR_b05340	7.53174	-0.24648	0.118455	0.0374533	0.0675186	0.84295	NGR_b05340	hypothetical protein	ID=cds-ACP21993.1;Parent=gene-NGR_b05340;Dbxref=NCBI_GP:ACP21993.1;Name=ACP21993.1;gbkey=CDS;locus_tag=NGR_b05340;product=hypothetical protein;protein_id=ACP21993.1;transl_table=11
CP000874.1	Genbank	CDS	537952	538140	+	NGR_b05350	6.11536	-0.251096	0.198724	0.206394	0.292456	0.840258	NGR_b05350	hypothetical protein	ID=cds-ACP21994.1;Parent=gene-NGR_b05350;Dbxref=NCBI_GP:ACP21994.1;Name=ACP21994.1;gbkey=CDS;locus_tag=NGR_b05350;product=hypothetical protein;protein_id=ACP21994.1;transl_table=11
CP000874.1	Genbank	CDS	538313	538906	-	NGR_b05360	8.85803	0.0264584	0.0763111	0.728803	0.80571	1.01851	NGR_b05360	CrcB family protein	ID=cds-ACP21995.1;Parent=gene-NGR_b05360;Dbxref=NCBI_GP:ACP21995.1;Name=ACP21995.1;gbkey=CDS;locus_tag=NGR_b05360;product=CrcB family protein;protein_id=ACP21995.1;transl_table=11
CP000874.1	Genbank	CDS	538931	540205	-	NGR_b05370	7.98241	0.148578	0.116683	0.202893	0.288511	1.10848	NGR_b05370	major facilitator family transporter	ID=cds-ACP21996.1;Parent=gene-NGR_b05370;Dbxref=NCBI_GP:ACP21996.1;Name=ACP21996.1;gbkey=CDS;locus_tag=NGR_b05370;product=major facilitator family transporter;protein_id=ACP21996.1;transl_table=11
CP000874.1	Genbank	CDS	540284	540778	-	NGR_b05380	8.46474	-0.13889	0.084458	0.100076	0.15905	0.908218	NGR_b05380	conserved hypothetical protein	ID=cds-ACP21997.1;Parent=gene-NGR_b05380;Dbxref=NCBI_GP:ACP21997.1;Name=ACP21997.1;gbkey=CDS;locus_tag=NGR_b05380;product=conserved hypothetical protein;protein_id=ACP21997.1;transl_table=11
CP000874.1	Genbank	CDS	540892	541836	-	NGR_b05390	9.5985	-0.14078	0.0632223	0.025964	0.048743	0.907028	NGR_b05390	putative transcriptional regulator	ID=cds-ACP21998.1;Parent=gene-NGR_b05390;Dbxref=NCBI_GP:ACP21998.1;Name=ACP21998.1;gbkey=CDS;locus_tag=NGR_b05390;product=putative transcriptional regulator;protein_id=ACP21998.1;transl_table=11
CP000874.1	Genbank	CDS	542104	542934	+	NGR_b05400	6.74253	0.0192692	0.145404	0.894571	0.925453	1.01345	bdhA1	D-beta-hydroxybutyrate dehydrogenase	ID=cds-ACP21999.1;Parent=gene-NGR_b05400;Dbxref=NCBI_GP:ACP21999.1;Name=ACP21999.1;Note=BDH%3B 3-hydroxybutyrate dehydrogenase%3B 3-HBDH;gbkey=CDS;gene=bdhA1;locus_tag=NGR_b05400;product=D-beta-hydroxybutyrate dehydrogenase;protein_id=ACP21999.1;transl_table=11
CP000874.1	Genbank	CDS	542961	544043	+	NGR_b05410	6.12267	0.285444	0.172639	0.098246	0.156722	1.21879	NGR_b05410	putative esterase of the alpha-beta hydrolase superfamily	ID=cds-ACP22000.1;Parent=gene-NGR_b05410;Dbxref=NCBI_GP:ACP22000.1;Name=ACP22000.1;gbkey=CDS;locus_tag=NGR_b05410;product=putative esterase of the alpha-beta hydrolase superfamily;protein_id=ACP22000.1;transl_table=11
CP000874.1	Genbank	CDS	544633	545664	+	NGR_b05420	9.29269	0.272771	0.0620138	1.09e-05	3.78e-05	1.20813	NGR_b05420	conserved hypothetical protein	ID=cds-ACP22001.1;Parent=gene-NGR_b05420;Dbxref=NCBI_GP:ACP22001.1;Name=ACP22001.1;gbkey=CDS;locus_tag=NGR_b05420;product=conserved hypothetical protein;protein_id=ACP22001.1;transl_table=11
CP000874.1	Genbank	CDS	545807	546451	+	NGR_b05430	7.16942	0.46969	0.119988	9.06e-05	0.000272906	1.38481	NGR_b05430	conserved hypothetical protein	ID=cds-ACP22002.1;Parent=gene-NGR_b05430;Dbxref=NCBI_GP:ACP22002.1;Name=ACP22002.1;gbkey=CDS;locus_tag=NGR_b05430;product=conserved hypothetical protein;protein_id=ACP22002.1;transl_table=11
CP000874.1	Genbank	CDS	546448	546921	+	NGR_b05440	7.19307	0.426227	0.118296	0.000314493	0.00087604	1.34372	NGR_b05440	conserved hypothetical DoxX-like protein	ID=cds-ACP22003.1;Parent=gene-NGR_b05440;Dbxref=NCBI_GP:ACP22003.1;Name=ACP22003.1;gbkey=CDS;locus_tag=NGR_b05440;product=conserved hypothetical DoxX-like protein;protein_id=ACP22003.1;transl_table=11
CP000874.1	Genbank	CDS	546925	548241	+	NGR_b05450	7.88516	0.0835275	0.102458	0.414937	0.521341	1.05961	NGR_b05450	putative NADH dehydrogenase	ID=cds-ACP22004.1;Parent=gene-NGR_b05450;Dbxref=NCBI_GP:ACP22004.1;Name=ACP22004.1;gbkey=CDS;locus_tag=NGR_b05450;product=putative NADH dehydrogenase;protein_id=ACP22004.1;transl_table=11
CP000874.1	Genbank	CDS	548244	550166	+	NGR_b05460	7.21609	-0.00103368	0.122075	0.993244	0.995562	0.999284	NGR_b05460	putative adenylate cyclase	ID=cds-ACP22005.1;Parent=gene-NGR_b05460;Dbxref=NCBI_GP:ACP22005.1;Name=ACP22005.1;gbkey=CDS;locus_tag=NGR_b05460;product=putative adenylate cyclase;protein_id=ACP22005.1;transl_table=11
CP000874.1	Genbank	CDS	550102	550479	+	NGR_b05470	7.70075	-0.227073	0.112234	0.0430523	0.0767108	0.854367	NGR_b05470	hypothetical protein	ID=cds-ACP22006.1;Parent=gene-NGR_b05470;Dbxref=NCBI_GP:ACP22006.1;Name=ACP22006.1;gbkey=CDS;locus_tag=NGR_b05470;product=hypothetical protein;protein_id=ACP22006.1;transl_table=11
CP000874.1	Genbank	CDS	550930	551805	+	NGR_b05480	9.14171	-0.127259	0.0796296	0.110013	0.172419	0.915569	NGR_b05480	conserved hypothetical protein	ID=cds-ACP22007.1;Parent=gene-NGR_b05480;Dbxref=NCBI_GP:ACP22007.1;Name=ACP22007.1;gbkey=CDS;locus_tag=NGR_b05480;product=conserved hypothetical protein;protein_id=ACP22007.1;transl_table=11
CP000874.1	Genbank	CDS	551811	552707	-	NGR_b05490	6.85416	-0.222392	0.162294	0.170592	0.249234	0.857143	NGR_b05490	putative transposase number 2 for insertion sequence NGRIS-5d	ID=cds-ACP22008.1;Parent=gene-NGR_b05490;Dbxref=NCBI_GP:ACP22008.1;Name=ACP22008.1;gbkey=CDS;locus_tag=NGR_b05490;product=putative transposase number 2 for insertion sequence NGRIS-5d;protein_id=ACP22008.1;transl_table=11
CP000874.1	Genbank	CDS	552704	554218	-	NGR_b05500	6.30184	0.299526	0.183973	0.103504	0.16364	1.23074	NGR_b05500	putative transposase number 1 for insertion sequence NGRIS-5d	ID=cds-ACP22009.1;Parent=gene-NGR_b05500;Dbxref=NCBI_GP:ACP22009.1;Name=ACP22009.1;gbkey=CDS;locus_tag=NGR_b05500;product=putative transposase number 1 for insertion sequence NGRIS-5d;protein_id=ACP22009.1;transl_table=11
CP000874.1	Genbank	CDS	554418	554678	-	NGR_b05510	7.88182	-0.168723	0.105334	0.109202	0.171332	0.88963	NGR_b05510	hypothetical protein	ID=cds-ACP22010.1;Parent=gene-NGR_b05510;Dbxref=NCBI_GP:ACP22010.1;Name=ACP22010.1;gbkey=CDS;locus_tag=NGR_b05510;product=hypothetical protein;protein_id=ACP22010.1;transl_table=11
CP000874.1	Genbank	CDS	554762	555505	-	NGR_b05520	8.24184	-0.207614	0.0946383	0.0282527	0.0525142	0.865968	NGR_b05520	putative TetR family transcriptional regulatory protein	ID=cds-ACP22011.1;Parent=gene-NGR_b05520;Dbxref=NCBI_GP:ACP22011.1;Name=ACP22011.1;gbkey=CDS;locus_tag=NGR_b05520;product=putative TetR family transcriptional regulatory protein;protein_id=ACP22011.1;transl_table=11
CP000874.1	Genbank	CDS	555467	555919	+	NGR_b05530	7.31935	0.12529	0.134371	0.351121	0.454728	1.09073	NGR_b05530	putative translation initiation inhibitor	ID=cds-ACP22012.1;Parent=gene-NGR_b05530;Dbxref=NCBI_GP:ACP22012.1;Name=ACP22012.1;gbkey=CDS;locus_tag=NGR_b05530;product=putative translation initiation inhibitor;protein_id=ACP22012.1;transl_table=11
CP000874.1	Genbank	CDS	556280	556738	+	NGR_b05540	7.18992	0.103433	0.138784	0.456099	0.562098	1.07433	NGR_b05540	hypothetical protein	ID=cds-ACP22013.1;Parent=gene-NGR_b05540;Dbxref=NCBI_GP:ACP22013.1;Name=ACP22013.1;gbkey=CDS;locus_tag=NGR_b05540;product=hypothetical protein;protein_id=ACP22013.1;transl_table=11
CP000874.1	Genbank	CDS	556814	557062	+	NGR_b05550	6.20642	0.217374	0.200424	0.278111	0.376172	1.16262	NGR_b05550	hypothetical protein	ID=cds-ACP22014.1;Parent=gene-NGR_b05550;Dbxref=NCBI_GP:ACP22014.1;Name=ACP22014.1;gbkey=CDS;locus_tag=NGR_b05550;product=hypothetical protein;protein_id=ACP22014.1;transl_table=11
CP000874.1	Genbank	CDS	557059	558612	-	NGR_b05560	7.81063	-0.19423	0.107845	0.0717006	0.119094	0.874039	NGR_b05560	epoxide hydrolase	ID=cds-ACP22015.1;Parent=gene-NGR_b05560;Dbxref=NCBI_GP:ACP22015.1;Name=ACP22015.1;gbkey=CDS;locus_tag=NGR_b05560;product=epoxide hydrolase;protein_id=ACP22015.1;transl_table=11
CP000874.1	Genbank	CDS	559033	559797	+	NGR_b05570	9.76428	-0.148794	0.0676806	0.0279158	0.0519618	0.902004	NGR_b05570	putative transcriptional regulator	ID=cds-ACP22016.1;Parent=gene-NGR_b05570;Dbxref=NCBI_GP:ACP22016.1;Name=ACP22016.1;gbkey=CDS;locus_tag=NGR_b05570;product=putative transcriptional regulator;protein_id=ACP22016.1;transl_table=11
CP000874.1	Genbank	CDS	559839	560054	+	NGR_b05580	9.95682	-0.282445	0.0688694	4.11e-05	0.000130726	0.822196	NGR_b05580	conserved hypothetical protein	ID=cds-ACP22017.1;Parent=gene-NGR_b05580;Dbxref=NCBI_GP:ACP22017.1;Name=ACP22017.1;gbkey=CDS;locus_tag=NGR_b05580;product=conserved hypothetical protein;protein_id=ACP22017.1;transl_table=11
CP000874.1	Genbank	CDS	560088	561029	+	NGR_b05590	10.8957	-0.39326	0.0693752	1.44e-08	6.93e-08	0.761407	NGR_b05590	putative hydrolase or acyltransferase	ID=cds-ACP22018.1;Parent=gene-NGR_b05590;Dbxref=NCBI_GP:ACP22018.1;Name=ACP22018.1;Note=alpha/beta hydrolase superfamily;gbkey=CDS;locus_tag=NGR_b05590;product=putative hydrolase or acyltransferase;protein_id=ACP22018.1;transl_table=11
CP000874.1	Genbank	CDS	561270	561434	-	NGR_b05600	8.9732	-0.159687	0.0745824	0.0322678	0.0589958	0.895219	NGR_b05600	hypothetical protein	ID=cds-ACP22019.1;Parent=gene-NGR_b05600;Dbxref=NCBI_GP:ACP22019.1;Name=ACP22019.1;gbkey=CDS;locus_tag=NGR_b05600;product=hypothetical protein;protein_id=ACP22019.1;transl_table=11
CP000874.1	Genbank	CDS	561436	561999	-	NGR_b05610	9.89457	-0.176344	0.0587319	0.00267755	0.00626415	0.884943	NGR_b05610	hypothetical protein	ID=cds-ACP22020.1;Parent=gene-NGR_b05610;Dbxref=NCBI_GP:ACP22020.1;Name=ACP22020.1;gbkey=CDS;locus_tag=NGR_b05610;product=hypothetical protein;protein_id=ACP22020.1;transl_table=11
CP000874.1	Genbank	CDS	562078	562323	-	NGR_b05620	8.59386	-0.155145	0.0838249	0.0641954	0.108162	0.898042	NGR_b05620	hypothetical protein	ID=cds-ACP22021.1;Parent=gene-NGR_b05620;Dbxref=NCBI_GP:ACP22021.1;Name=ACP22021.1;gbkey=CDS;locus_tag=NGR_b05620;product=hypothetical protein;protein_id=ACP22021.1;transl_table=11
CP000874.1	Genbank	CDS	562286	563245	-	NGR_b05630	7.44753	0.0275307	0.118239	0.815886	0.872346	1.01927	NGR_b05630	hypothetical protein	ID=cds-ACP22022.1;Parent=gene-NGR_b05630;Dbxref=NCBI_GP:ACP22022.1;Name=ACP22022.1;gbkey=CDS;locus_tag=NGR_b05630;product=hypothetical protein;protein_id=ACP22022.1;transl_table=11
CP000874.1	Genbank	CDS	563378	563833	-	NGR_b05640	7.24017	0.179929	0.135669	0.184764	0.266377	1.13283	NGR_b05640	putative cytoplasmic protein	ID=cds-ACP22023.1;Parent=gene-NGR_b05640;Dbxref=NCBI_GP:ACP22023.1;Name=ACP22023.1;gbkey=CDS;locus_tag=NGR_b05640;product=putative cytoplasmic protein;protein_id=ACP22023.1;transl_table=11
CP000874.1	Genbank	CDS	563858	564268	-	NGR_b05650	6.46721	0.181567	0.177165	0.305436	0.40626	1.13411	NGR_b05650	Cupin domain protein	ID=cds-ACP22024.1;Parent=gene-NGR_b05650;Dbxref=NCBI_GP:ACP22024.1;Name=ACP22024.1;gbkey=CDS;locus_tag=NGR_b05650;product=Cupin domain protein;protein_id=ACP22024.1;transl_table=11
CP000874.1	Genbank	CDS	564432	565640	-	NGR_b05660	7.42255	0.330944	0.123736	0.00748182	0.0159304	1.25784	NGR_b05660	predicted NADH dehydrogenase%2C FAD-containing subunit	ID=cds-ACP22025.1;Parent=gene-NGR_b05660;Dbxref=NCBI_GP:ACP22025.1;Name=ACP22025.1;gbkey=CDS;locus_tag=NGR_b05660;product=predicted NADH dehydrogenase%2C FAD-containing subunit;protein_id=ACP22025.1;transl_table=11
CP000874.1	Genbank	CDS	565922	566461	+	NGR_b05670	7.52054	-0.411005	0.122981	0.000831734	0.00215562	0.752099	NGR_b05670	predicted transcriptional regulator	ID=cds-ACP22026.1;Parent=gene-NGR_b05670;Dbxref=NCBI_GP:ACP22026.1;Name=ACP22026.1;gbkey=CDS;locus_tag=NGR_b05670;product=predicted transcriptional regulator;protein_id=ACP22026.1;transl_table=11
CP000874.1	Genbank	CDS	566583	567089	-	NGR_b05680	9.55408	-0.290263	0.0723627	6.04e-05	0.000187198	0.817753	msrA1	peptide methionine sulfoxide reductase MsrA 3	ID=cds-ACP22027.1;Parent=gene-NGR_b05680;Dbxref=NCBI_GP:ACP22027.1;Name=ACP22027.1;Note=protein-methionine-S-oxide reductase 3%3B peptide-methionine (S)-S-oxidereductase 3%3B peptide Met(O) reductase 3;gbkey=CDS;gene=msrA1;locus_tag=NGR_b05680;product=peptide methionine sulfoxide reductase MsrA 3;protein_id=ACP22027.1;transl_table=11
CP000874.1	Genbank	CDS	567090	567533	-	NGR_b05690	9.21452	-0.355298	0.0830612	1.89e-05	6.35e-05	0.781708	msrB1	peptide methionine sulfoxide reductase MsrB 1	ID=cds-ACP22028.1;Parent=gene-NGR_b05690;Dbxref=NCBI_GP:ACP22028.1;Name=ACP22028.1;gbkey=CDS;gene=msrB1;locus_tag=NGR_b05690;product=peptide methionine sulfoxide reductase MsrB 1;protein_id=ACP22028.1;transl_table=11
CP000874.1	Genbank	CDS	567580	569040	-	NGR_b05700	8.88307	-0.377988	0.0837889	6.45e-06	2.3e-05	0.76951	NGR_b05700	Indoleacetamide hydrolase	ID=cds-ACP22029.1;Parent=gene-NGR_b05700;Dbxref=NCBI_GP:ACP22029.1;Name=ACP22029.1;Note=IAH%3B Indole-3-acetamidehydrolase;gbkey=CDS;locus_tag=NGR_b05700;product=Indoleacetamide hydrolase;protein_id=ACP22029.1;transl_table=11
CP000874.1	Genbank	CDS	569135	569632	-	NGR_b05710	7.25805	-0.128757	0.125013	0.303037	0.40413	0.914619	NGR_b05710	conserved hypothetical protein	ID=cds-ACP22030.1;Parent=gene-NGR_b05710;Dbxref=NCBI_GP:ACP22030.1;Name=ACP22030.1;gbkey=CDS;locus_tag=NGR_b05710;product=conserved hypothetical protein;protein_id=ACP22030.1;transl_table=11
CP000874.1	Genbank	CDS	569919	570917	-	NGR_b05720	8.46009	-0.0813177	0.0912437	0.372814	0.47688	0.945194	trxB1	thioredoxin reductase	ID=cds-ACP22031.1;Parent=gene-NGR_b05720;Dbxref=NCBI_GP:ACP22031.1;Name=ACP22031.1;Note=TRXR;gbkey=CDS;gene=trxB1;locus_tag=NGR_b05720;product=thioredoxin reductase;protein_id=ACP22031.1;transl_table=11
CP000874.1	Genbank	CDS	571233	571763	-	NGR_b05730	8.39988	-0.178893	0.0948882	0.0593882	0.101254	0.88338	NGR_b05730	conserved hypothetical protein	ID=cds-ACP22032.1;Parent=gene-NGR_b05730;Dbxref=NCBI_GP:ACP22032.1;Name=ACP22032.1;gbkey=CDS;locus_tag=NGR_b05730;product=conserved hypothetical protein;protein_id=ACP22032.1;transl_table=11
CP000874.1	Genbank	CDS	572052	572672	+	NGR_b05740	9.66344	-0.395179	0.0674753	4.72e-09	2.42e-08	0.760395	NGR_b05740	putative transcriptional regulator%2C TetR family	ID=cds-ACP22033.1;Parent=gene-NGR_b05740;Dbxref=NCBI_GP:ACP22033.1;Name=ACP22033.1;gbkey=CDS;locus_tag=NGR_b05740;product=putative transcriptional regulator%2C TetR family;protein_id=ACP22033.1;transl_table=11
CP000874.1	Genbank	CDS	573764	575527	-	NGR_b05760	10.2641	0.00305291	0.0629566	0.961324	0.972996	1.00212	NGR_b05760	probable adenylate class-3/4/guanylyl cyclase	ID=cds-ACP22034.1;Parent=gene-NGR_b05760;Dbxref=NCBI_GP:ACP22034.1;Name=ACP22034.1;gbkey=CDS;locus_tag=NGR_b05760;product=probable adenylate class-3/4/guanylyl cyclase;protein_id=ACP22034.1;transl_table=11
CP000874.1	Genbank	CDS	576294	578255	-	NGR_b05770	8.39633	0.149571	0.0903992	0.0980124	0.156427	1.10924	NGR_b05770	L-isoaspartyl protein carboxyl methyltransferase protein	ID=cds-ACP22035.1;Parent=gene-NGR_b05770;Dbxref=NCBI_GP:ACP22035.1;Name=ACP22035.1;gbkey=CDS;locus_tag=NGR_b05770;product=L-isoaspartyl protein carboxyl methyltransferase protein;protein_id=ACP22035.1;transl_table=11
CP000874.1	Genbank	CDS	578524	578766	+	NGR_b05780	6.8165	0.0650278	0.155122	0.675068	0.758936	1.04611	NGR_b05780	transposase	ID=cds-ACP22036.1;Parent=gene-NGR_b05780;Dbxref=NCBI_GP:ACP22036.1;Name=ACP22036.1;gbkey=CDS;locus_tag=NGR_b05780;product=transposase;protein_id=ACP22036.1;transl_table=11
CP000874.1	Genbank	CDS	578763	579029	+	NGR_b05790	7.0144	-0.0325795	0.148318	0.826136	0.880019	0.977671	NGR_b05790	putative transposase	ID=cds-ACP22037.1;Parent=gene-NGR_b05790;Dbxref=NCBI_GP:ACP22037.1;Name=ACP22037.1;gbkey=CDS;locus_tag=NGR_b05790;product=putative transposase;protein_id=ACP22037.1;transl_table=11
CP000874.1	Genbank	CDS	579160	579477	-	NGR_b05800	5.53821	0.565	0.225734	0.0123163	0.0249933	1.47939	NGR_b05800	small heat shock protein	ID=cds-ACP22038.1;Parent=gene-NGR_b05800;Dbxref=NCBI_GP:ACP22038.1;Name=ACP22038.1;gbkey=CDS;locus_tag=NGR_b05800;product=small heat shock protein;protein_id=ACP22038.1;transl_table=11
CP000874.1	Genbank	CDS	579660	579974	+	NGR_b05810	7.07106	1.05012	0.136963	1.76e-14	1.4e-13	2.0707	groES2	10 kDa chaperonin 2	ID=cds-ACP22039.1;Parent=gene-NGR_b05810;Dbxref=NCBI_GP:ACP22039.1;Name=ACP22039.1;Note=Protein Cpn10 2%3B groES protein 2;gbkey=CDS;gene=groES2;locus_tag=NGR_b05810;product=10 kDa chaperonin 2;protein_id=ACP22039.1;transl_table=11
CP000874.1	Genbank	CDS	580029	581657	+	NGR_b05820	8.07534	0.879391	0.0993514	8.65e-19	9.18e-18	1.8396	groEL4	60 kDa chaperonin 2	ID=cds-ACP22040.1;Parent=gene-NGR_b05820;Dbxref=NCBI_GP:ACP22040.1;Name=ACP22040.1;Note=protein Cpn60 2%3B GroEL protein 2;gbkey=CDS;gene=groEL4;locus_tag=NGR_b05820;product=60 kDa chaperonin 2;protein_id=ACP22040.1;transl_table=11
CP000874.1	Genbank	CDS	581789	583183	+	NGR_b05830	6.67632	0.174169	0.161484	0.280788	0.379191	1.12831	degQ	protease do precursor	ID=cds-ACP22041.1;Parent=gene-NGR_b05830;Dbxref=NCBI_GP:ACP22041.1;Name=ACP22041.1;gbkey=CDS;gene=degQ;locus_tag=NGR_b05830;product=protease do precursor;protein_id=ACP22041.1;transl_table=11
CP000874.1	Genbank	CDS	583233	583544	+	NGR_b05840	4.88369	0.0825073	0.278571	0.767092	0.835425	1.05886	NGR_b05840	conserved hypothetical protein	ID=cds-ACP22042.1;Parent=gene-NGR_b05840;Dbxref=NCBI_GP:ACP22042.1;Name=ACP22042.1;gbkey=CDS;locus_tag=NGR_b05840;product=conserved hypothetical protein;protein_id=ACP22042.1;transl_table=11
CP000874.1	Genbank	CDS	583898	584104	+	NGR_b05850	4.23845	-0.089277	0.365076	0.80681	0.865738	0.939994	NGR_b05850	hypothetical protein	ID=cds-ACP22043.1;Parent=gene-NGR_b05850;Dbxref=NCBI_GP:ACP22043.1;Name=ACP22043.1;gbkey=CDS;locus_tag=NGR_b05850;product=hypothetical protein;protein_id=ACP22043.1;transl_table=11
CP000874.1	Genbank	CDS	584117	584770	-	NGR_b05860	5.65404	0.189866	0.22073	0.389694	0.494638	1.14066	NGR_b05860	putative carboxy-terminus of transposase for insertion sequence NGRIS-7d	ID=cds-ACP22044.1;Parent=gene-NGR_b05860;Dbxref=NCBI_GP:ACP22044.1;Name=ACP22044.1;gbkey=CDS;locus_tag=NGR_b05860;product=putative carboxy-terminus of transposase for insertion sequence NGRIS-7d;protein_id=ACP22044.1;transl_table=11
CP000874.1	Genbank	CDS	584709	585068	-	NGR_b05870	-2.7655	-1.13865	3.74501	0.761093	0.830999	0.454184	NGR_b05870	putative amino-terminus of transposase for insertion sequence NGRIS-7d	ID=cds-ACP22045.1;Parent=gene-NGR_b05870;Dbxref=NCBI_GP:ACP22045.1;Name=ACP22045.1;gbkey=CDS;locus_tag=NGR_b05870;product=putative amino-terminus of transposase for insertion sequence NGRIS-7d;protein_id=ACP22045.1;transl_table=11
CP000874.1	Genbank	CDS	585471	586649	-	NGR_b05880	0.400372	-1.40958	1.48739	0.343288	0.44674	0.376422	NGR_b05880	putative transposase number 2 for insertion sequence NGRIS-16a	ID=cds-ACP22046.1;Parent=gene-NGR_b05880;Dbxref=NCBI_GP:ACP22046.1;Name=ACP22046.1;gbkey=CDS;locus_tag=NGR_b05880;product=putative transposase number 2 for insertion sequence NGRIS-16a;protein_id=ACP22046.1;transl_table=11
CP000874.1	Genbank	CDS	586662	587522	-	NGR_b05890	3.72971	0.518718	0.465342	0.264977	0.362012	1.43268	NGR_b05890	putative transposase number 1 for insertion sequence NGRIS-16a	ID=cds-ACP22047.1;Parent=gene-NGR_b05890;Dbxref=NCBI_GP:ACP22047.1;Name=ACP22047.1;gbkey=CDS;locus_tag=NGR_b05890;product=putative transposase number 1 for insertion sequence NGRIS-16a;protein_id=ACP22047.1;transl_table=11
CP000874.1	Genbank	CDS	587804	588487	-	NGR_b05900	6.83732	0.467857	0.148356	0.00161262	0.00393415	1.38305	NGR_b05900	putative amino acid ABC transporter%2C substrate-binding protein	ID=cds-ACP22048.1;Parent=gene-NGR_b05900;Dbxref=NCBI_GP:ACP22048.1;Name=ACP22048.1;gbkey=CDS;locus_tag=NGR_b05900;product=putative amino acid ABC transporter%2C substrate-binding protein;protein_id=ACP22048.1;transl_table=11
CP000874.1	Genbank	CDS	588493	589266	-	NGR_b05910	7.39403	0.461344	0.122985	0.000175979	0.000507991	1.37682	hpaI1	2%2C4-dihydroxyhept-2-ene-1%2C7-dioic acid aldolase	ID=cds-ACP22049.1;Parent=gene-NGR_b05910;Dbxref=NCBI_GP:ACP22049.1;Name=ACP22049.1;Note=HHEDaldolase;gbkey=CDS;gene=hpaI1;locus_tag=NGR_b05910;product=2%2C4-dihydroxyhept-2-ene-1%2C7-dioic acid aldolase;protein_id=ACP22049.1;transl_table=11
CP000874.1	Genbank	CDS	589275	590057	-	NGR_b05920	7.71527	0.562475	0.113519	7.24e-07	2.88e-06	1.4768	hpaH1	2-oxo-hepta-3-ene-1%2C7-dioic acid hydratase	ID=cds-ACP22050.1;Parent=gene-NGR_b05920;Dbxref=NCBI_GP:ACP22050.1;Name=ACP22050.1;Note=OHEDhydratase;gbkey=CDS;gene=hpaH1;locus_tag=NGR_b05920;product=2-oxo-hepta-3-ene-1%2C7-dioic acid hydratase;protein_id=ACP22050.1;transl_table=11
CP000874.1	Genbank	CDS	590082	590975	-	NGR_b05930	8.50367	0.666753	0.0931857	8.36e-13	5.89e-12	1.5875	NGR_b05930	catechol 1%2C2-dioxygenase protein	ID=cds-ACP22051.1;Parent=gene-NGR_b05930;Dbxref=NCBI_GP:ACP22051.1;Name=ACP22051.1;gbkey=CDS;locus_tag=NGR_b05930;product=catechol 1%2C2-dioxygenase protein;protein_id=ACP22051.1;transl_table=11
CP000874.1	Genbank	CDS	591230	591967	+	NGR_b05940	7.68114	0.409156	0.110207	0.000205136	0.000586377	1.32791	NGR_b05940	putative transcriptional regulator	ID=cds-ACP22052.1;Parent=gene-NGR_b05940;Dbxref=NCBI_GP:ACP22052.1;Name=ACP22052.1;gbkey=CDS;locus_tag=NGR_b05940;product=putative transcriptional regulator;protein_id=ACP22052.1;transl_table=11
CP000874.1	Genbank	CDS	591967	592788	+	NGR_b05950	7.15467	0.262332	0.124893	0.0356888	0.064627	1.19942	NGR_b05950	putative sugar phosphate isomerases/epimerase	ID=cds-ACP22053.1;Parent=gene-NGR_b05950;Dbxref=NCBI_GP:ACP22053.1;Name=ACP22053.1;gbkey=CDS;locus_tag=NGR_b05950;product=putative sugar phosphate isomerases/epimerase;protein_id=ACP22053.1;transl_table=11
CP000874.1	Genbank	CDS	592835	593503	+	NGR_b05960	5.79134	0.166346	0.197119	0.398734	0.504426	1.12221	NGR_b05960	probable amino acid ABC transporter%2C permease protein	ID=cds-ACP22054.1;Parent=gene-NGR_b05960;Dbxref=NCBI_GP:ACP22054.1;Name=ACP22054.1;gbkey=CDS;locus_tag=NGR_b05960;product=probable amino acid ABC transporter%2C permease protein;protein_id=ACP22054.1;transl_table=11
CP000874.1	Genbank	CDS	593513	594163	+	NGR_b05970	6.38895	0.412518	0.171418	0.0161059	0.031773	1.33101	NGR_b05970	putative ABC-type amino acid transport system%2C permease component	ID=cds-ACP22055.1;Parent=gene-NGR_b05970;Dbxref=NCBI_GP:ACP22055.1;Name=ACP22055.1;gbkey=CDS;locus_tag=NGR_b05970;product=putative ABC-type amino acid transport system%2C permease component;protein_id=ACP22055.1;transl_table=11
CP000874.1	Genbank	CDS	594205	595029	+	NGR_b05980	6.33982	0.370829	0.166519	0.0259505	0.0487319	1.2931	NGR_b05980	probable amino acid ABC transporter%2C substrate-binding protein	ID=cds-ACP22056.1;Parent=gene-NGR_b05980;Dbxref=NCBI_GP:ACP22056.1;Name=ACP22056.1;gbkey=CDS;locus_tag=NGR_b05980;product=probable amino acid ABC transporter%2C substrate-binding protein;protein_id=ACP22056.1;transl_table=11
CP000874.1	Genbank	CDS	595151	595912	+	NGR_b05990	6.34828	0.0715519	0.171234	0.67605	0.759691	1.05085	NGR_b05990	predicted ABC-type polar amino acid transport system%2C ATPase component	ID=cds-ACP22057.1;Parent=gene-NGR_b05990;Dbxref=NCBI_GP:ACP22057.1;Name=ACP22057.1;gbkey=CDS;locus_tag=NGR_b05990;product=predicted ABC-type polar amino acid transport system%2C ATPase component;protein_id=ACP22057.1;transl_table=11
CP000874.1	Genbank	CDS	595925	596791	+	NGR_b06000	6.41724	0.121172	0.16927	0.474084	0.579496	1.08762	NGR_b06000	putative Shikimate 5-dehydrogenase	ID=cds-ACP22058.1;Parent=gene-NGR_b06000;Dbxref=NCBI_GP:ACP22058.1;Name=ACP22058.1;gbkey=CDS;locus_tag=NGR_b06000;product=putative Shikimate 5-dehydrogenase;protein_id=ACP22058.1;transl_table=11
CP000874.1	Genbank	CDS	596806	597174	+	NGR_b06010	5.50244	0.0852618	0.220359	0.698813	0.780456	1.06088	NGR_b06010	5-carboxymethyl-2-hydroxymuconate delta isomerase protein	ID=cds-ACP22059.1;Parent=gene-NGR_b06010;Dbxref=NCBI_GP:ACP22059.1;Name=ACP22059.1;gbkey=CDS;locus_tag=NGR_b06010;product=5-carboxymethyl-2-hydroxymuconate delta isomerase protein;protein_id=ACP22059.1;transl_table=11
CP000874.1	Genbank	CDS	597208	597657	+	NGR_b06020	4.9856	0.177184	0.267259	0.507352	0.609662	1.13067	aroQ1	3-dehydroquinate dehydratase	ID=cds-ACP22060.1;Parent=gene-NGR_b06020;Dbxref=NCBI_GP:ACP22060.1;Name=ACP22060.1;Note=3-dehydroquinase%3B Type IIDHQase;gbkey=CDS;gene=aroQ1;locus_tag=NGR_b06020;product=3-dehydroquinate dehydratase;protein_id=ACP22060.1;transl_table=11
CP000874.1	Genbank	CDS	597665	598702	+	NGR_b06030	7.15563	-0.114094	0.137514	0.406713	0.51311	0.923962	NGR_b06030	probable oxidoreductase	ID=cds-ACP22061.1;Parent=gene-NGR_b06030;Dbxref=NCBI_GP:ACP22061.1;Name=ACP22061.1;gbkey=CDS;locus_tag=NGR_b06030;product=probable oxidoreductase;protein_id=ACP22061.1;transl_table=11
CP000874.1	Genbank	CDS	599033	599584	-	NGR_b06040	8.69399	-0.124008	0.0824648	0.13264	0.202271	0.917635	NGR_b06040	phage integrase family protein	ID=cds-ACP22062.1;Parent=gene-NGR_b06040;Dbxref=NCBI_GP:ACP22062.1;Name=ACP22062.1;gbkey=CDS;locus_tag=NGR_b06040;product=phage integrase family protein;protein_id=ACP22062.1;transl_table=11
CP000874.1	Genbank	CDS	599782	602091	-	NGR_b06050	9.78183	-0.230526	0.0612196	0.000166178	0.000482291	0.852324	NGR_b06050	probable adenylate class-3/4/guanylyl cyclase	ID=cds-ACP22063.1;Parent=gene-NGR_b06050;Dbxref=NCBI_GP:ACP22063.1;Name=ACP22063.1;gbkey=CDS;locus_tag=NGR_b06050;product=probable adenylate class-3/4/guanylyl cyclase;protein_id=ACP22063.1;transl_table=11
CP000874.1	Genbank	CDS	602417	603859	-	NGR_b06060	6.54103	0.126924	0.158342	0.422794	0.529253	1.09196	NGR_b06060	putative ATPase component of various ABC-type transport system	ID=cds-ACP22064.1;Parent=gene-NGR_b06060;Dbxref=NCBI_GP:ACP22064.1;Name=ACP22064.1;gbkey=CDS;locus_tag=NGR_b06060;product=putative ATPase component of various ABC-type transport system;protein_id=ACP22064.1;transl_table=11
CP000874.1	Genbank	CDS	603856	604674	-	NGR_b06070	5.40631	0.147059	0.256588	0.566554	0.66466	1.10731	NGR_b06070	putative ABC transport system permease protein	ID=cds-ACP22065.1;Parent=gene-NGR_b06070;Dbxref=NCBI_GP:ACP22065.1;Name=ACP22065.1;gbkey=CDS;locus_tag=NGR_b06070;product=putative ABC transport system permease protein;protein_id=ACP22065.1;transl_table=11
CP000874.1	Genbank	CDS	604671	605609	-	NGR_b06080	6.10213	0.430665	0.184842	0.0198112	0.0383661	1.34785	NGR_b06080	putative ABC-type dipeptide/oligopeptide/nickel transport system%2C permease component	ID=cds-ACP22066.1;Parent=gene-NGR_b06080;Dbxref=NCBI_GP:ACP22066.1;Name=ACP22066.1;gbkey=CDS;locus_tag=NGR_b06080;product=putative ABC-type dipeptide/oligopeptide/nickel transport system%2C permease component;protein_id=ACP22066.1;transl_table=11
CP000874.1	Genbank	CDS	605622	607142	-	NGR_b06090	7.30134	0.750138	0.128891	5.89e-09	2.98e-08	1.68195	NGR_b06090	putative ABC-type dipeptide transport system%2C periplasmic component	ID=cds-ACP22067.1;Parent=gene-NGR_b06090;Dbxref=NCBI_GP:ACP22067.1;Name=ACP22067.1;gbkey=CDS;locus_tag=NGR_b06090;product=putative ABC-type dipeptide transport system%2C periplasmic component;protein_id=ACP22067.1;transl_table=11
CP000874.1	Genbank	CDS	607334	607735	+	NGR_b06100	7.58562	0.347535	0.11333	0.0021653	0.00517088	1.27238	NGR_b06100	hypothetical protein	ID=cds-ACP22068.1;Parent=gene-NGR_b06100;Dbxref=NCBI_GP:ACP22068.1;Name=ACP22068.1;gbkey=CDS;locus_tag=NGR_b06100;product=hypothetical protein;protein_id=ACP22068.1;transl_table=11
CP000874.1	Genbank	CDS	607802	609172	+	NGR_b06110	8.48483	0.211097	0.0846292	0.0126178	0.0255488	1.15757	NGR_b06110	putative uncharacterized iron-regulated membrane protein	ID=cds-ACP22069.1;Parent=gene-NGR_b06110;Dbxref=NCBI_GP:ACP22069.1;Name=ACP22069.1;gbkey=CDS;locus_tag=NGR_b06110;product=putative uncharacterized iron-regulated membrane protein;protein_id=ACP22069.1;transl_table=11
CP000874.1	Genbank	CDS	609295	609825	+	NGR_b06120	8.56932	-0.116813	0.0918194	0.203299	0.289024	0.922222	NGR_b06120	hypothetical protein	ID=cds-ACP22070.1;Parent=gene-NGR_b06120;Dbxref=NCBI_GP:ACP22070.1;Name=ACP22070.1;gbkey=CDS;locus_tag=NGR_b06120;product=hypothetical protein;protein_id=ACP22070.1;transl_table=11
CP000874.1	Genbank	CDS	609870	611477	+	NGR_b06130	8.51769	-0.112738	0.0891981	0.206263	0.292454	0.924831	NGR_b06130	possible Copper export protein	ID=cds-ACP22071.1;Parent=gene-NGR_b06130;Dbxref=NCBI_GP:ACP22071.1;Name=ACP22071.1;gbkey=CDS;locus_tag=NGR_b06130;product=possible Copper export protein;protein_id=ACP22071.1;transl_table=11
CP000874.1	Genbank	CDS	611891	612532	-	NGR_b06140	9.97512	-0.118972	0.0626459	0.057548	0.0985598	0.920843	NGR_b06140	conserved hypothetical protein	ID=cds-ACP22072.1;Parent=gene-NGR_b06140;Dbxref=NCBI_GP:ACP22072.1;Name=ACP22072.1;gbkey=CDS;locus_tag=NGR_b06140;product=conserved hypothetical protein;protein_id=ACP22072.1;transl_table=11
CP000874.1	Genbank	CDS	612678	612929	-	NGR_b06150	7.92468	-0.053156	0.108055	0.622766	0.712614	0.963826	NGR_b06150	hypothetical protein	ID=cds-ACP22073.1;Parent=gene-NGR_b06150;Dbxref=NCBI_GP:ACP22073.1;Name=ACP22073.1;gbkey=CDS;locus_tag=NGR_b06150;product=hypothetical protein;protein_id=ACP22073.1;transl_table=11
CP000874.1	Genbank	CDS	613168	614067	-	NGR_b06160	8.24701	-0.193716	0.0997761	0.0521968	0.0905503	0.874351	NGR_b06160	putative LysR%2C transcriptional regulator	ID=cds-ACP22074.1;Parent=gene-NGR_b06160;Dbxref=NCBI_GP:ACP22074.1;Name=ACP22074.1;gbkey=CDS;locus_tag=NGR_b06160;product=putative LysR%2C transcriptional regulator;protein_id=ACP22074.1;transl_table=11
CP000874.1	Genbank	CDS	614181	615263	+	NGR_b06170	6.0391	0.0139967	0.183274	0.939124	0.95725	1.00975	NGR_b06170	putative membrane protein	ID=cds-ACP22075.1;Parent=gene-NGR_b06170;Dbxref=NCBI_GP:ACP22075.1;Name=ACP22075.1;gbkey=CDS;locus_tag=NGR_b06170;product=putative membrane protein;protein_id=ACP22075.1;transl_table=11
CP000874.1	Genbank	CDS	615309	616310	+	NGR_b06180	6.33455	0.0926324	0.158941	0.560021	0.658914	1.06631	NGR_b06180	putative ABC-type nitrate/sulfonate/bicarbonate transport system%2C ATPase component	ID=cds-ACP22076.1;Parent=gene-NGR_b06180;Dbxref=NCBI_GP:ACP22076.1;Name=ACP22076.1;gbkey=CDS;locus_tag=NGR_b06180;product=putative ABC-type nitrate/sulfonate/bicarbonate transport system%2C ATPase component;protein_id=ACP22076.1;transl_table=11
CP000874.1	Genbank	CDS	616323	617153	+	NGR_b06190	6.44333	0.223353	0.164252	0.173887	0.253473	1.16744	NGR_b06190	putative ABC-type nitrate/sulfonate/bicarbonate transport system%2C ATPase component	ID=cds-ACP22077.1;Parent=gene-NGR_b06190;Dbxref=NCBI_GP:ACP22077.1;Name=ACP22077.1;gbkey=CDS;locus_tag=NGR_b06190;product=putative ABC-type nitrate/sulfonate/bicarbonate transport system%2C ATPase component;protein_id=ACP22077.1;transl_table=11
CP000874.1	Genbank	CDS	617137	617910	+	NGR_b06200	7.53444	-0.101536	0.113407	0.370616	0.475117	0.93204	NGR_b06200	putative ABC-type nitrate/sulfonate/bicarbonate transport system%2C permease component	ID=cds-ACP22078.1;Parent=gene-NGR_b06200;Dbxref=NCBI_GP:ACP22078.1;Name=ACP22078.1;gbkey=CDS;locus_tag=NGR_b06200;product=putative ABC-type nitrate/sulfonate/bicarbonate transport system%2C permease component;protein_id=ACP22078.1;transl_table=11
CP000874.1	Genbank	CDS	618365	619246	-	NGR_b06210	7.76659	-0.54906	0.115854	2.15e-06	8.09e-06	0.683466	NGR_b06210	putative oxidoreductase	ID=cds-ACP22079.1;Parent=gene-NGR_b06210;Dbxref=NCBI_GP:ACP22079.1;Name=ACP22079.1;gbkey=CDS;locus_tag=NGR_b06210;product=putative oxidoreductase;protein_id=ACP22079.1;transl_table=11
CP000874.1	Genbank	CDS	619351	619671	-	NGR_b06220	7.32309	-0.708498	0.146638	1.35e-06	5.23e-06	0.611957	NGR_b06220	hypothetical protein	ID=cds-ACP22080.1;Parent=gene-NGR_b06220;Dbxref=NCBI_GP:ACP22080.1;Name=ACP22080.1;gbkey=CDS;locus_tag=NGR_b06220;product=hypothetical protein;protein_id=ACP22080.1;transl_table=11
CP000874.1	Genbank	CDS	620035	621696	-	NGR_b06230	7.47479	0.152444	0.112448	0.175199	0.254695	1.11145	NGR_b06230	putative ATPase component of various ABC-type transport system	ID=cds-ACP22081.1;Parent=gene-NGR_b06230;Dbxref=NCBI_GP:ACP22081.1;Name=ACP22081.1;gbkey=CDS;locus_tag=NGR_b06230;product=putative ATPase component of various ABC-type transport system;protein_id=ACP22081.1;transl_table=11
CP000874.1	Genbank	CDS	621696	622562	-	NGR_b06240	7.57943	0.397839	0.112588	0.000409961	0.00111781	1.31753	NGR_b06240	predicted ABC-type dipeptide/oligopeptide/nickel transport system%2C permease component	ID=cds-ACP22082.1;Parent=gene-NGR_b06240;Dbxref=NCBI_GP:ACP22082.1;Name=ACP22082.1;gbkey=CDS;locus_tag=NGR_b06240;product=predicted ABC-type dipeptide/oligopeptide/nickel transport system%2C permease component;protein_id=ACP22082.1;transl_table=11
CP000874.1	Genbank	CDS	622559	623509	-	NGR_b06250	7.98392	0.374752	0.108184	0.000532197	0.00142457	1.29662	NGR_b06250	predicted ABC-type dipeptide/oligopeptide/nickel transport system%2C permease component	ID=cds-ACP22083.1;Parent=gene-NGR_b06250;Dbxref=NCBI_GP:ACP22083.1;Name=ACP22083.1;gbkey=CDS;locus_tag=NGR_b06250;product=predicted ABC-type dipeptide/oligopeptide/nickel transport system%2C permease component;protein_id=ACP22083.1;transl_table=11
CP000874.1	Genbank	CDS	623604	625214	-	NGR_b06260	9.09049	0.431178	0.0833095	2.27e-07	9.57e-07	1.34833	NGR_b06260	predicted ABC-type dipeptide transport system%2C periplasmic component	ID=cds-ACP22084.1;Parent=gene-NGR_b06260;Dbxref=NCBI_GP:ACP22084.1;Name=ACP22084.1;gbkey=CDS;locus_tag=NGR_b06260;product=predicted ABC-type dipeptide transport system%2C periplasmic component;protein_id=ACP22084.1;transl_table=11
CP000874.1	Genbank	CDS	625400	626776	-	NGR_b06270	7.4035	0.361741	0.116878	0.00196784	0.00474151	1.28498	NGR_b06270	putative adenosylmethionine-8-amino-7-oxononanoate aminotransferase	ID=cds-ACP22085.1;Parent=gene-NGR_b06270;Dbxref=NCBI_GP:ACP22085.1;Name=ACP22085.1;gbkey=CDS;locus_tag=NGR_b06270;product=putative adenosylmethionine-8-amino-7-oxononanoate aminotransferase;protein_id=ACP22085.1;transl_table=11
CP000874.1	Genbank	CDS	626792	627628	-	NGR_b06280	6.8475	0.446085	0.140826	0.00153688	0.00376793	1.36234	NGR_b06280	acetyltransferase%2C GNAT family	ID=cds-ACP22086.1;Parent=gene-NGR_b06280;Dbxref=NCBI_GP:ACP22086.1;Name=ACP22086.1;gbkey=CDS;locus_tag=NGR_b06280;product=acetyltransferase%2C GNAT family;protein_id=ACP22086.1;transl_table=11
CP000874.1	Genbank	CDS	627950	628618	+	NGR_b06290	8.63719	0.460449	0.0817025	1.74e-08	8.27e-08	1.37597	NGR_b06290	putative hydrolase	ID=cds-ACP22087.1;Parent=gene-NGR_b06290;Dbxref=NCBI_GP:ACP22087.1;Name=ACP22087.1;Note=HAD superfamily;gbkey=CDS;locus_tag=NGR_b06290;product=putative hydrolase;protein_id=ACP22087.1;transl_table=11
CP000874.1	Genbank	CDS	628631	629908	+	NGR_b06300	8.76041	0.362306	0.0802415	6.33e-06	2.27e-05	1.28548	NGR_b06300	putative oxidoreductase	ID=cds-ACP22088.1;Parent=gene-NGR_b06300;Dbxref=NCBI_GP:ACP22088.1;Name=ACP22088.1;gbkey=CDS;locus_tag=NGR_b06300;product=putative oxidoreductase;protein_id=ACP22088.1;transl_table=11
CP000874.1	Genbank	CDS	629936	630853	-	NGR_b06310	7.55751	-0.177781	0.119065	0.1354	0.205653	0.884062	NGR_b06310	putative LysR%2C transcriptional regulator	ID=cds-ACP22089.1;Parent=gene-NGR_b06310;Dbxref=NCBI_GP:ACP22089.1;Name=ACP22089.1;gbkey=CDS;locus_tag=NGR_b06310;product=putative LysR%2C transcriptional regulator;protein_id=ACP22089.1;transl_table=11
CP000874.1	Genbank	CDS	630966	631577	+	NGR_b06320	6.0558	0.300396	0.203531	0.139965	0.211342	1.23148	NGR_b06320	predicted Glutathione S-transferase	ID=cds-ACP22090.1;Parent=gene-NGR_b06320;Dbxref=NCBI_GP:ACP22090.1;Name=ACP22090.1;gbkey=CDS;locus_tag=NGR_b06320;product=predicted Glutathione S-transferase;protein_id=ACP22090.1;transl_table=11
CP000874.1	Genbank	CDS	631590	632540	+	NGR_b06330	6.38237	0.585987	0.180113	0.00114018	0.00287522	1.50107	NGR_b06330	putative pyridoxine 5`-phosphate oxidase protein	ID=cds-ACP22091.1;Parent=gene-NGR_b06330;Dbxref=NCBI_GP:ACP22091.1;Name=ACP22091.1;gbkey=CDS;locus_tag=NGR_b06330;product=putative pyridoxine 5`-phosphate oxidase protein;protein_id=ACP22091.1;transl_table=11
CP000874.1	Genbank	CDS	632545	633999	-	NGR_b06340	7.56932	0.436415	0.115866	0.000165523	0.000480822	1.35324	NGR_b06340	putative succinate semialdehyde dehydrogenase	ID=cds-ACP22092.1;Parent=gene-NGR_b06340;Dbxref=NCBI_GP:ACP22092.1;Name=ACP22092.1;gbkey=CDS;locus_tag=NGR_b06340;product=putative succinate semialdehyde dehydrogenase;protein_id=ACP22092.1;transl_table=11
CP000874.1	Genbank	CDS	634013	635218	-	NGR_b06350	7.07922	0.555866	0.131546	2.38e-05	7.89e-05	1.47005	NGR_b06350	putative tartrate dehydrogenase	ID=cds-ACP22093.1;Parent=gene-NGR_b06350;Dbxref=NCBI_GP:ACP22093.1;Name=ACP22093.1;gbkey=CDS;locus_tag=NGR_b06350;product=putative tartrate dehydrogenase;protein_id=ACP22093.1;transl_table=11
CP000874.1	Genbank	CDS	635166	636629	-	NGR_b06360	6.91914	0.687155	0.140863	1.07e-06	4.18e-06	1.6101	NGR_b06360	predicted NAD-dependent aldehyde dehydrogenase	ID=cds-ACP22094.1;Parent=gene-NGR_b06360;Dbxref=NCBI_GP:ACP22094.1;Name=ACP22094.1;gbkey=CDS;locus_tag=NGR_b06360;product=predicted NAD-dependent aldehyde dehydrogenase;protein_id=ACP22094.1;transl_table=11
CP000874.1	Genbank	CDS	637047	637970	-	NGR_b06370	7.00626	0.454854	0.133057	0.000629674	0.00166612	1.37064	NGR_b06370	putative dehydrogenase	ID=cds-ACP22095.1;Parent=gene-NGR_b06370;Dbxref=NCBI_GP:ACP22095.1;Name=ACP22095.1;gbkey=CDS;locus_tag=NGR_b06370;product=putative dehydrogenase;protein_id=ACP22095.1;transl_table=11
CP000874.1	Genbank	CDS	637991	639115	-	NGR_b06380	7.56003	0.657613	0.113966	7.92e-09	3.92e-08	1.57747	NGR_b06380	putative acetylornithine deacetylase	ID=cds-ACP22096.1;Parent=gene-NGR_b06380;Dbxref=NCBI_GP:ACP22096.1;Name=ACP22096.1;gbkey=CDS;locus_tag=NGR_b06380;product=putative acetylornithine deacetylase;protein_id=ACP22096.1;transl_table=11
CP000874.1	Genbank	CDS	639538	640434	+	NGR_b06390	7.77604	0.107691	0.107667	0.317206	0.419232	1.0775	NGR_b06390	acetyltransferase%2C GNAT family	ID=cds-ACP22097.1;Parent=gene-NGR_b06390;Dbxref=NCBI_GP:ACP22097.1;Name=ACP22097.1;gbkey=CDS;locus_tag=NGR_b06390;product=acetyltransferase%2C GNAT family;protein_id=ACP22097.1;transl_table=11
CP000874.1	Genbank	CDS	641513	641869	+	NGR_b06400	8.47165	-0.0236783	0.0940565	0.801238	0.861159	0.983721	NGR_b06400	hypothetical protein	ID=cds-ACP22098.1;Parent=gene-NGR_b06400;Dbxref=NCBI_GP:ACP22098.1;Name=ACP22098.1;gbkey=CDS;locus_tag=NGR_b06400;product=hypothetical protein;protein_id=ACP22098.1;transl_table=11
CP000874.1	Genbank	CDS	642223	644205	+	NGR_b06410	11.4483	-1.1061	0.0590249	2.35e-78	1.39e-76	0.464547	NGR_b06410	peroxidase/catalase	ID=cds-ACP22099.1;Parent=gene-NGR_b06410;Dbxref=NCBI_GP:ACP22099.1;Name=ACP22099.1;Note=catalase-peroxidase;gbkey=CDS;locus_tag=NGR_b06410;product=peroxidase/catalase;protein_id=ACP22099.1;transl_table=11
CP000874.1	Genbank	CDS	644165	644380	+	NGR_b06420	9.81797	-1.22434	0.0635259	9.02e-83	6.25e-81	0.427992	NGR_b06420	hypothetical protein	ID=cds-ACP22100.1;Parent=gene-NGR_b06420;Dbxref=NCBI_GP:ACP22100.1;Name=ACP22100.1;Note=peroxidase/catalase;gbkey=CDS;locus_tag=NGR_b06420;product=hypothetical protein;protein_id=ACP22100.1;transl_table=11
CP000874.1	Genbank	CDS	644739	646166	-	NGR_b06430	7.35983	-0.0331336	0.125868	0.792365	0.855332	0.977295	NGR_b06430	predicted Aldedh%2C Aldehyde dehydrogenase family	ID=cds-ACP22101.1;Parent=gene-NGR_b06430;Dbxref=NCBI_GP:ACP22101.1;Name=ACP22101.1;gbkey=CDS;locus_tag=NGR_b06430;product=predicted Aldedh%2C Aldehyde dehydrogenase family;protein_id=ACP22101.1;transl_table=11
CP000874.1	Genbank	CDS	646163	647683	-	NGR_b06440	6.42007	0.0272452	0.165166	0.868978	0.909195	1.01906	ooxA	opine oxidase subunit A	ID=cds-ACP22102.1;Parent=gene-NGR_b06440;Dbxref=NCBI_GP:ACP22102.1;Name=ACP22102.1;Note=octopine oxidase subunit A;gbkey=CDS;gene=ooxA;locus_tag=NGR_b06440;product=opine oxidase subunit A;protein_id=ACP22102.1;transl_table=11
CP000874.1	Genbank	CDS	647680	647982	-	NGR_b06450	5.46763	-0.257442	0.226033	0.254721	0.350374	0.83657	NGR_b06450	hypothetical sarcosine oxidase-like protein%2C alpha subunit	ID=cds-ACP22103.1;Parent=gene-NGR_b06450;Dbxref=NCBI_GP:ACP22103.1;Name=ACP22103.1;gbkey=CDS;locus_tag=NGR_b06450;product=hypothetical sarcosine oxidase-like protein%2C alpha subunit;protein_id=ACP22103.1;transl_table=11
CP000874.1	Genbank	CDS	647963	649090	-	NGR_b06460	5.87401	0.528379	0.200146	0.00829123	0.0174462	1.44231	ooxB	opine oxidase subunit B	ID=cds-ACP22104.1;Parent=gene-NGR_b06460;Dbxref=NCBI_GP:ACP22104.1;Name=ACP22104.1;Note=octopine oxidase subunit B;gbkey=CDS;gene=ooxB;locus_tag=NGR_b06460;product=opine oxidase subunit B;protein_id=ACP22104.1;transl_table=11
CP000874.1	Genbank	CDS	649149	650471	-	NGR_b06470	6.43154	0.476984	0.164417	0.00371908	0.00842844	1.39183	NGR_b06470	putative Glycine/D-amino acid oxidase	ID=cds-ACP22105.1;Parent=gene-NGR_b06470;Dbxref=NCBI_GP:ACP22105.1;Name=ACP22105.1;Note=deaminating;gbkey=CDS;locus_tag=NGR_b06470;product=putative Glycine/D-amino acid oxidase;protein_id=ACP22105.1;transl_table=11
CP000874.1	Genbank	CDS	650870	651574	+	NGR_b06480	5.96826	0.283582	0.20591	0.168448	0.246493	1.21721	NGR_b06480	conserved hypothetical protein	ID=cds-ACP22106.1;Parent=gene-NGR_b06480;Dbxref=NCBI_GP:ACP22106.1;Name=ACP22106.1;gbkey=CDS;locus_tag=NGR_b06480;product=conserved hypothetical protein;protein_id=ACP22106.1;transl_table=11
CP000874.1	Genbank	CDS	651864	652835	-	NGR_b06490	9.71864	0.263263	0.0771378	0.000642767	0.00169797	1.20019	NGR_b06490	putative threonine dehydratase	ID=cds-ACP22107.1;Parent=gene-NGR_b06490;Dbxref=NCBI_GP:ACP22107.1;Name=ACP22107.1;gbkey=CDS;locus_tag=NGR_b06490;product=putative threonine dehydratase;protein_id=ACP22107.1;transl_table=11
CP000874.1	Genbank	CDS	652838	653833	-	NGR_b06500	9.30728	0.365288	0.0752726	1.22e-06	4.73e-06	1.28814	NGR_b06500	ornithine cyclodeaminase 2	ID=cds-ACP22108.1;Parent=gene-NGR_b06500;Dbxref=NCBI_GP:ACP22108.1;Name=ACP22108.1;Note=OCD 2;gbkey=CDS;locus_tag=NGR_b06500;product=ornithine cyclodeaminase 2;protein_id=ACP22108.1;transl_table=11
CP000874.1	Genbank	CDS	654110	654997	+	NGR_b06510	6.57296	0.350532	0.166858	0.0356602	0.0645933	1.27503	NGR_b06510	acetyltransferase%2C GNAT family	ID=cds-ACP22109.1;Parent=gene-NGR_b06510;Dbxref=NCBI_GP:ACP22109.1;Name=ACP22109.1;gbkey=CDS;locus_tag=NGR_b06510;product=acetyltransferase%2C GNAT family;protein_id=ACP22109.1;transl_table=11
CP000874.1	Genbank	CDS	655016	655246	+	NGR_b06520	5.58481	0.0854592	0.225473	0.704672	0.785128	1.06103	NGR_b06520	hypothetical protein	ID=cds-ACP22110.1;Parent=gene-NGR_b06520;Dbxref=NCBI_GP:ACP22110.1;Name=ACP22110.1;gbkey=CDS;locus_tag=NGR_b06520;product=hypothetical protein;protein_id=ACP22110.1;transl_table=11
CP000874.1	Genbank	CDS	655227	655754	-	NGR_b06530	7.1849	0.198076	0.133707	0.138497	0.209616	1.14717	NGR_b06530	putative acetyltransferase	ID=cds-ACP22111.1;Parent=gene-NGR_b06530;Dbxref=NCBI_GP:ACP22111.1;Name=ACP22111.1;gbkey=CDS;locus_tag=NGR_b06530;product=putative acetyltransferase;protein_id=ACP22111.1;transl_table=11
CP000874.1	Genbank	CDS	656056	656532	-	NGR_b06540	7.65702	0.278364	0.11581	0.0162331	0.0320042	1.21282	NGR_b06540	putative transcriptional regulator Lrp	ID=cds-ACP22112.1;Parent=gene-NGR_b06540;Dbxref=NCBI_GP:ACP22112.1;Name=ACP22112.1;gbkey=CDS;locus_tag=NGR_b06540;product=putative transcriptional regulator Lrp;protein_id=ACP22112.1;transl_table=11
CP000874.1	Genbank	CDS	656953	658026	-	NGR_b06550	8.608	0.377708	0.0963658	8.87e-05	0.000268002	1.29928	ttuC	tartrate dehydrogenase/decarboxylase TtuC	ID=cds-ACP22113.1;Parent=gene-NGR_b06550;Dbxref=NCBI_GP:ACP22113.1;Name=ACP22113.1;Note=TDH%3B D-malate dehydrogenase [decarboxylating];gbkey=CDS;gene=ttuC;locus_tag=NGR_b06550;product=tartrate dehydrogenase/decarboxylase TtuC;protein_id=ACP22113.1;transl_table=11
CP000874.1	Genbank	CDS	658254	659024	-	NGR_b06560	9.59347	0.199041	0.0677017	0.00328248	0.00752903	1.14793	NGR_b06560	putative GntR-family transcriptional regulator	ID=cds-ACP22114.1;Parent=gene-NGR_b06560;Dbxref=NCBI_GP:ACP22114.1;Name=ACP22114.1;gbkey=CDS;locus_tag=NGR_b06560;product=putative GntR-family transcriptional regulator;protein_id=ACP22114.1;transl_table=11
CP000874.1	Genbank	CDS	659036	660406	-	NGR_b06570	9.62086	0.140438	0.0689444	0.0416534	0.074424	1.10224	NGR_b06570	putative 4-aminobutyrate aminotransferase and related aminotransferase	ID=cds-ACP22115.1;Parent=gene-NGR_b06570;Dbxref=NCBI_GP:ACP22115.1;Name=ACP22115.1;gbkey=CDS;locus_tag=NGR_b06570;product=putative 4-aminobutyrate aminotransferase and related aminotransferase;protein_id=ACP22115.1;transl_table=11
CP000874.1	Genbank	CDS	660415	661416	-	NGR_b06580	7.65262	0.162308	0.116762	0.164503	0.241489	1.11908	NGR_b06580	putative homoserine kinase type II	ID=cds-ACP22116.1;Parent=gene-NGR_b06580;Dbxref=NCBI_GP:ACP22116.1;Name=ACP22116.1;gbkey=CDS;locus_tag=NGR_b06580;product=putative homoserine kinase type II;protein_id=ACP22116.1;transl_table=11
CP000874.1	Genbank	CDS	661893	662582	+	NGR_b06590	10.2299	0.0476038	0.0753605	0.527596	0.627988	1.03355	NGR_b06590	putative dehalogenase	ID=cds-ACP22117.1;Parent=gene-NGR_b06590;Dbxref=NCBI_GP:ACP22117.1;Name=ACP22117.1;gbkey=CDS;locus_tag=NGR_b06590;product=putative dehalogenase;protein_id=ACP22117.1;transl_table=11
CP000874.1	Genbank	CDS	662864	663067	+	NGR_b06600	5.89762	0.105299	0.217419	0.628164	0.717854	1.07572	NGR_b06600	hypothetical protein	ID=cds-ACP22118.1;Parent=gene-NGR_b06600;Dbxref=NCBI_GP:ACP22118.1;Name=ACP22118.1;gbkey=CDS;locus_tag=NGR_b06600;product=hypothetical protein;protein_id=ACP22118.1;transl_table=11
CP000874.1	Genbank	CDS	663280	663597	-	NGR_b06610	5.20876	0.0594845	0.264152	0.821831	0.876881	1.04209	NGR_b06610	integrase/recombinase	ID=cds-ACP22119.1;Parent=gene-NGR_b06610;Dbxref=NCBI_GP:ACP22119.1;Name=ACP22119.1;gbkey=CDS;locus_tag=NGR_b06610;product=integrase/recombinase;protein_id=ACP22119.1;transl_table=11
CP000874.1	Genbank	CDS	663917	664585	+	NGR_b06620	7.52595	0.0228942	0.119704	0.848324	0.895585	1.016	NGR_b06620	putative hydrolase	ID=cds-ACP22120.1;Parent=gene-NGR_b06620;Dbxref=NCBI_GP:ACP22120.1;Name=ACP22120.1;Note=HAD superfamily;gbkey=CDS;locus_tag=NGR_b06620;product=putative hydrolase;protein_id=ACP22120.1;transl_table=11
CP000874.1	Genbank	CDS	664702	665976	+	NGR_b06630	6.73865	0.231848	0.152144	0.12754	0.195746	1.17434	NGR_b06630	hypothetical protein	ID=cds-ACP22121.1;Parent=gene-NGR_b06630;Dbxref=NCBI_GP:ACP22121.1;Name=ACP22121.1;gbkey=CDS;locus_tag=NGR_b06630;product=hypothetical protein;protein_id=ACP22121.1;transl_table=11
CP000874.1	Genbank	CDS	666083	667417	+	NGR_b06640	7.38705	0.190774	0.122457	0.119261	0.184977	1.14138	NGR_b06640	putative 4-aminobutyrate aminotransferase and related aminotransferase	ID=cds-ACP22122.1;Parent=gene-NGR_b06640;Dbxref=NCBI_GP:ACP22122.1;Name=ACP22122.1;gbkey=CDS;locus_tag=NGR_b06640;product=putative 4-aminobutyrate aminotransferase and related aminotransferase;protein_id=ACP22122.1;transl_table=11
CP000874.1	Genbank	CDS	667488	667964	+	NGR_b06650	7.13814	-0.0358866	0.131743	0.785316	0.849101	0.975432	NGR_b06650	putative transcriptional regulator	ID=cds-ACP22123.1;Parent=gene-NGR_b06650;Dbxref=NCBI_GP:ACP22123.1;Name=ACP22123.1;gbkey=CDS;locus_tag=NGR_b06650;product=putative transcriptional regulator;protein_id=ACP22123.1;transl_table=11
CP000874.1	Genbank	CDS	667995	669314	+	NGR_b06660	8.40012	-0.0603188	0.0879019	0.492584	0.596675	0.959052	NGR_b06660	putative oxidoreductase	ID=cds-ACP22124.1;Parent=gene-NGR_b06660;Dbxref=NCBI_GP:ACP22124.1;Name=ACP22124.1;gbkey=CDS;locus_tag=NGR_b06660;product=putative oxidoreductase;protein_id=ACP22124.1;transl_table=11
[truncated: 5,384 more rows]

## Sheet: DEGs
replicon	source	Type	start	End	Strand	GENEID	log2BaseMean	log2Ratio	STDERR_log2Ratio	pvalue	padjust	FoldChange	Gene_name	Description	Features
[truncated: 73 more rows]
